# Supplementary material for: RNA-Seq and iTRAQ reveal multiple pathways involved in storage root formation and development in sweet potato (Ipomoea batatas L.)
Source: BMC Plant Biol. 2019 Apr 11;19:136. doi: 10.1186/s12870-019-1731-0 (PMC6458706; doi:10.1186/s12870-019-1731-0)
Supplement: Supplementary file 2 — Table S1. Gene description and expression in transcriptome. (XLSX 75423 kb) [file 12870_2019_1731_MOESM2_ESM.xlsx]

## Sheet: Sheet1
Table S2. Gene description and expression in transcriptome
ID	F_1_readcount	F_2_readcount	F_3_readcount	D1_1_readcount	D1_2_readcount	D1_3_readcount	D3_1_readcount	D3_2_readcount	D3_3_readcount	D5_1_readcount	D5_2_readcount	D5_3_readcount	D10_1_readcount	D10_2_readcount	D10_3_readcount	D1_readcount(D1vsF)	F_readcount(D1vsF)	log2FoldChange(D1vsF)	pvalue(D1vsF)	padj(D1vsF)	significant(D1vsF)	D3_readcount(D3vsF)	F_readcount(D3vsF)	log2FoldChange(D3vsF)	pvalue(D3vsF)	padj(D3vsF)	significant(D3vsF)	D5_readcount(D5vsF)	F_readcount(D5vsF)	log2FoldChange(D5vsF)	pvalue(D5vsF)	padj(D5vsF)	significant(D5vsF)	D10_readcount(D10vsF)	F_readcount(D10vsF)	log2FoldChange(D10vsF)	pvalue(D10vsF)	padj(D10vsF)	significant(D10vsF)	D3_readcount(D3vsD1)	D1_readcount(D3vsD1)	log2FoldChange(D3vsD1)	pvalue(D3vsD1)	padj(D3vsD1)	significant(D3vsD1)	D5_readcount(D5vsD1)	D1_readcount(D5vsD1)	log2FoldChange(D5vsD1)	pvalue(D5vsD1)
Tai6.9998	273	243	244	233	154	149	144	257	149	153	142	127	182	140	144	184.537	245.564	-0.414104	0.277052	0.538169	FALSE	186.164	243.857	-0.38947	0.217783	0.415533	FALSE	150.942	229.39	-0.607065	0.0192014	0.065378	FALSE	160.565	237.122	-0.561488	0.00886866	0.0311315	DOWN	184.062	177.421	0.0541221	0.909058	0.999901	FALSE	150.971	165.283	-0.130423	0.76057
Tai6.9997	371	434	394	289	571	1797	542	800	1032	558	340	169	281	256	476	919.277	386.97	1.24814	0.0713782	0.229113	FALSE	797.303	384.272	1.0532	0.000192376	0.0013483	UP	357.651	361.478	-0.0130731	0.97046	0.986531	FALSE	351.191	373.594	-0.0894341	0.760226	0.869162	FALSE	786.567	882.504	-0.165888	0.813609	0.999901	FALSE	356.923	822.445	-1.20365	0.101623
Tai6.9996	444	535	540	344	632	2252	604	1108	1311	642	427	339	417	408	700	1121.39	490.063	1.19413	0.0955437	0.278979	FALSE	1014.18	486.746	1.05921	0.000697149	0.00418652	UP	487.011	457.814	0.0903355	0.7054	0.838876	FALSE	529.086	473.198	0.16085	0.569079	0.733182	FALSE	1001.09	1076.42	-0.104552	0.886901	0.999901	FALSE	486.641	1003.26	-1.04354	0.150289
Tai6.9995	238	183	282	0	25	841	35	28	83	35	13	60	23	48	41	310.65	227.051	0.452176	NA	1	FALSE	48.7946	225.621	-2.20644	1.56161e-07	2.22224e-06	DOWN	40.5704	212.148	-2.39777	2.09389e-05	0.00018556	DOWN	39.2371	219.381	-2.48796	3.55113e-12	7.78554e-11	DOWN	48.0134	297.843	-2.63285	NA	1	FALSE	40.7065	277.827	-2.77156	NA
Tai6.9992	222	206	154	103	46	188	133	355	98	196	279	278	168	119	87	119.345	188.14	-0.658835	0.285578	0.547848	FALSE	198.892	186.748	0.0907861	0.845757	0.925042	FALSE	279.158	175.719	0.66528	0.0814154	0.199935	FALSE	128.425	181.599	-0.498653	0.102582	0.224589	FALSE	197.129	114.602	0.78385	0.287813	0.999901	FALSE	279.493	106.844	1.3883	0.0367899
Tai6.9990	4	5	2	3	11	17	13	9	11	5	0	5	5	4	5	10.3951	3.55427	1.54878	0.0979293	0.283299	FALSE	11.1997	3.52533	1.66605	0.0386641	0.118041	FALSE	3.56737	3.31869	0.0946769	0.937315	0.97155	FALSE	4.83253	3.42781	0.495955	0.589356	0.748496	FALSE	11.0334	9.98619	0.142714	0.857199	0.999901	FALSE	3.57635	9.29977	-1.39004	0.237507
Tai6.999	341	491	473	1381	2297	971	1289	1042	1149	1384	790	541	536	615	864	1520.96	420.724	1.85419	6.23112e-07	1.33779e-05	UP	1180.13	417.88	1.49761	4.4146e-09	8.39905e-08	UP	919.587	393.038	1.22711	9.98102e-05	0.000738029	UP	700.284	406.206	0.785433	0.00465794	0.0179693	UP	1163.19	1463.33	-0.331386	0.386833	0.999901	FALSE	918.267	1361.68	-0.568091	0.178005
Tai6.9988	9	14	13	22	14	24	16	23	24	20	22	13	10	11	15	20.8536	11.6032	0.83453	0.155349	0.382434	FALSE	21.225	11.5244	0.881613	0.102573	0.245394	FALSE	19.4645	10.8395	0.841929	0.120169	0.266914	FALSE	12.5015	11.202	0.155058	0.785714	0.882895	FALSE	20.9485	20.0391	0.0749054	0.896092	0.999901	FALSE	19.4521	18.6734	0.0672285	0.910198
Tai6.9987	525	494	666	57	85	56	39	73	67	40	32	28	50	47	41	65.7209	543.873	-3.04627	1.22162e-23	5.8575e-21	DOWN	60.2368	540.395	-3.16366	3.10973e-24	4.63888e-22	DOWN	35.3136	508.155	-3.84938	4.41977e-37	2.93154e-34	DOWN	47.7025	525.398	-3.46131	6.10203e-42	2.05041e-39	DOWN	59.5004	63.2047	-0.0879128	0.837982	0.999901	FALSE	35.3087	58.836	-0.740383	0.0631922
Tai6.9983	493	520	369	414	513	526	436	388	430	522	420	301	401	407	380	490.563	446.499	0.135489	0.653503	0.835519	FALSE	424.665	443.185	-0.0616747	0.80567	0.904616	FALSE	434.045	417.017	0.0582826	0.826385	0.912784	FALSE	411.373	430.931	-0.0671783	0.759539	0.86885	FALSE	418.657	471.574	-0.171463	0.573754	0.999901	FALSE	433.753	439.161	-0.0172217	0.956009
Tai6.9981	325	304	259	178	264	229	225	219	220	252	203	137	201	162	169	224.355	286.962	-0.354779	0.201289	0.447628	FALSE	224.888	284.898	-0.341376	0.160014	0.33716	FALSE	206.055	268.037	-0.377747	0.152227	0.316262	FALSE	183.49	277.032	-0.593743	0.00564449	0.0211809	DOWN	221.789	215.704	0.0397927	0.897005	0.999901	FALSE	205.885	200.835	0.0366961	0.910337
Tai6.998	1193	1237	1498	795	1132	754	860	1144	814	937	687	567	866	775	699	891.578	1267.61	-0.507456	0.0423069	0.158612	FALSE	954.769	1259.34	-0.399502	0.114636	0.266172	FALSE	765.645	1184.3	-0.628983	0.0047988	0.0210288	DOWN	808.198	1224.35	-0.599195	0.0016378	0.00726561	DOWN	942.913	857.435	0.136901	0.677236	0.999901	FALSE	765.287	798.2	-0.0607575	0.828002
Tai6.9975	8	14	22	34	13	19	10	6	16	34	13	22	9	7	15	23.232	14.1607	0.704575	0.309962	0.573411	FALSE	10.7547	14.0799	-0.386828	0.56565	0.753733	FALSE	23.9465	13.2339	0.85679	0.145162	0.30571	FALSE	10.7285	13.6835	-0.352333	0.580187	0.741477	FALSE	10.5805	22.3316	-1.0666	0.142539	0.999901	FALSE	23.9514	20.8132	0.213007	0.751811
Tai6.9974	125	54	197	35	20	3	4	23	30	16	0	3	4	2	6	19.8302	121.431	-2.61727	0.00187482	0.0139333	DOWN	18.9548	120.793	-2.66741	1.72997e-05	0.0001585	DOWN	5.82542	113.505	-4.2271	4.26808e-07	5.53996e-06	DOWN	4.13296	117.456	-4.82548	1.03893e-13	2.78598e-12	DOWN	18.7269	19.0827	-0.0231692	0.98121	0.999901	FALSE	5.80873	17.7717	-1.58392	0.213679
Tai6.9973	26	48	37	21	62	22	38	26	68	31	43	15	35	26	38	33.4737	35.7628	-0.0863134	0.874192	0.947664	FALSE	44.2936	35.5105	0.31992	0.497333	0.699649	FALSE	31.2748	33.4056	-0.0940197	0.85215	0.927017	FALSE	34.1558	34.5147	-0.0152681	0.969121	0.982381	FALSE	43.5851	32.2125	0.429914	0.477836	0.999901	FALSE	31.2278	29.9582	0.053856	0.931953
Tai6.9972	74	51	74	64	80	64	58	67	61	44	61	38	83	62	51	69.7861	64.3198	0.117551	0.735647	0.880568	FALSE	62.9379	63.9021	-0.0216644	0.948908	0.977573	FALSE	51.5634	60.0938	-0.226093	0.56969	0.744883	FALSE	67.4174	62.1411	0.119388	0.714966	0.837263	FALSE	62.1063	67.102	-0.111532	0.756861	0.999901	FALSE	51.5551	62.4792	-0.281766	0.514064
Tai6.997	69	60	83	35	52	31	28	51	28	60	44	35	43	34	34	39.0779	68.4496	-0.804858	0.0287888	0.119891	FALSE	36.2303	68.0113	-0.908791	0.0227933	0.0778044	FALSE	48.4684	63.9541	-0.396966	0.238028	0.42903	FALSE	38.2618	66.1269	-0.787863	0.013793	0.044955	DOWN	35.8271	37.5853	-0.0721643	0.883995	0.999901	FALSE	48.441	34.9852	0.468298	0.257869
Tai6.9969	6	9	13	15	15	6	5	9	3	4	2	2	6	5	8	12.0367	9.01786	0.415802	0.547113	0.767618	FALSE	5.78285	8.96411	-0.635739	0.429451	0.642034	FALSE	2.73979	8.4269	-1.60225	0.0707744	0.180215	FALSE	6.57209	8.71261	-0.407988	0.565625	0.730552	FALSE	5.72332	11.5803	-1.02112	0.214022	1	FALSE	2.73781	10.7806	-1.95966	0.0324772
Tai6.9968	125	120	167	116	198	79	138	148	162	116	156	56	154	162	133	128.277	132.958	-0.0494078	0.901881	0.960354	FALSE	151.368	132.118	0.196428	0.479967	0.685526	FALSE	115.144	124.23	-0.108802	0.792243	0.892826	FALSE	155.511	128.448	0.275404	0.282041	0.46551	FALSE	149.292	123.423	0.272385	0.504387	0.999901	FALSE	114.973	114.843	0.000815575	0.998754
Tai6.9967	73	57	47	37	112	39	59	75	81	43	59	15	33	34	43	59.8525	57.2585	0.070432	0.890442	0.955186	FALSE	72.5046	56.8382	0.352338	0.306113	0.52189	FALSE	40.6438	53.4797	-0.3921	0.442669	0.640528	FALSE	38.1459	55.2772	-0.535955	0.128025	0.265577	FALSE	71.5372	57.5987	0.306781	0.548228	0.999901	FALSE	40.559	53.566	-0.402744	0.536128
Tai6.9966	10	3	9	14	10	21	12	17	28	10	3	1	4	5	8	15.6491	7.12438	1.12783	0.13187	0.344491	FALSE	19.0869	7.08136	1.4351	0.034877	0.108988	FALSE	4.38351	6.65748	-0.548464	0.574205	0.748231	FALSE	5.91825	6.8883	-0.220646	0.786707	0.883316	FALSE	18.8177	15.0341	0.33631	0.608969	0.999901	FALSE	4.36676	14.0103	-1.61639	0.0753648
Tai6.9965	34	31	27	17	21	50	31	80	22	59	26	15	17	13	35	30.3749	29.7328	0.0260133	0.965212	0.986784	FALSE	45.155	29.5195	0.612815	0.253376	0.45982	FALSE	32.8714	27.7722	0.261094	0.594831	0.762827	FALSE	22.5205	28.7049	-0.350577	0.472703	0.654519	FALSE	44.7509	29.1719	0.619696	0.39925	0.999901	FALSE	32.7953	27.1832	0.28361	0.681011
Tai6.9963	298	324	264	511	729	272	539	469	374	648	591	376	600	554	541	496.732	286.122	0.79629	0.046755	0.170257	FALSE	470.118	284.065	0.726446	0.00709632	0.0301914	UP	565.788	267.252	1.08237	2.68874e-05	0.000231733	UP	585.984	276.194	1.08514	5.86171e-09	8.11545e-08	UP	463.675	477.945	-0.0442101	0.920632	0.999901	FALSE	565.358	444.778	0.345812	0.425669
Tai6.9959	8	12	15	20	14	1	10	3	10	31	13	10	9	14	10	11.8084	11.2758	0.0644504	0.945163	0.978895	FALSE	7.78704	11.2054	-0.526134	0.47183	0.678765	FALSE	17.9359	10.5357	0.785573	0.190349	0.369332	FALSE	11.5072	10.8914	0.0740715	0.901589	0.951982	FALSE	7.65179	11.3657	-0.568666	0.585223	0.999901	FALSE	17.9041	10.5817	0.768129	0.414608
Tai6.9958	302	326	407	386	370	503	400	490	457	491	184	395	521	476	589	430.979	333.918	0.367305	0.28751	0.549972	FALSE	455.324	331.766	0.456741	0.0618101	0.168821	FALSE	377.659	311.982	0.275246	0.485013	0.677097	FALSE	548.777	322.536	0.766625	0.000399606	0.00209122	UP	449.348	414.194	0.11821	0.743656	0.999901	FALSE	378.006	385.846	-0.0295217	0.952081
Tai6.9956	1	0	0	1	3	2	0	1	3	4	8	0	1	1	2	1.95129	0.327794	2.50214	0.195172	1	FALSE	1.3145	0.324969	1.93939	0.440855	1	FALSE	4.11754	0.306033	3.67377	0.0638737	0.166782	FALSE	1.38918	0.31665	2.04971	0.336044	1	FALSE	1.29532	1.87654	-0.53067	0.743557	1	FALSE	4.10204	1.74614	1.22964	0.391855
Tai6.9955	0	2	0	2	0	0	2	1	3	2	1	1	0	1	4	0.744759	0.640767	0.189243	0.95399	1	FALSE	2.01815	0.634142	1.66425	0.389366	0.606211	FALSE	1.3699	0.597781	1.20065	0.557584	1	FALSE	1.76301	0.61576	1.50569	0.499538	0.677783	FALSE	1.98467	0.716287	1.53769	0.429952	1	FALSE	1.36891	0.668187	1.10149	0.605966
Tai6.9954	4	3	2	0	0	0	2	0	0	0	0	0	1	0	5	0	2.9135	-3.96742	0.0397196	1	FALSE	0.703652	2.89119	-2.06858	0.233708	0.435649	FALSE	0	2.72091	-3.78763	0.0528957	0.144405	FALSE	2.0788	2.81205	-0.435846	0.749331	0.861769	FALSE	0.689352	0	1.93931	0.630719	1	FALSE	--	--	--	--
Tai6.9953	92	103	118	98	159	61	128	99	150	209	139	106	178	143	160	103.936	100.986	0.0441491	0.912948	0.965872	FALSE	127.353	100.321	0.344315	0.250949	0.456973	FALSE	156.666	94.347	0.73461	0.00985224	0.0382151	UP	165.948	97.5305	0.767068	0.00107436	0.00502039	UP	125.45	100.005	0.32504	0.461602	0.999901	FALSE	156.531	93.0553	0.749283	0.0832135
Tai6.9952	909	782	956	256	398	195	203	238	327	91	117	287	248	166	355	279.416	854.987	-1.61233	3.77121e-07	8.60756e-06	DOWN	258.387	849.315	-1.71615	5.2876e-11	1.40089e-09	DOWN	192.845	798.767	-2.05402	0.000159507	0.00111523	DOWN	265.471	825.824	-1.63713	4.3648e-08	5.20771e-07	DOWN	254.771	268.792	-0.0777861	0.839363	0.999901	FALSE	193.566	250.158	-0.373014	0.566373
Tai6.9948	107	145	109	207	237	109	171	243	134	149	107	79	176	128	120	184.133	116.474	0.661004	0.0973876	0.282327	FALSE	186.043	115.632	0.685569	0.0393006	0.119569	FALSE	116.114	108.79	0.0967557	0.744031	0.863631	FALSE	145.857	112.413	0.376421	0.155247	0.305997	FALSE	183.849	177.137	0.0531505	0.908815	0.999901	FALSE	116.02	164.894	-0.50603	0.231359
Tai6.9947	7	4	3	0	3	5	33	8	11	0	2	5	9	9	37	2.66158	4.53786	-0.764413	0.519778	0.748408	FALSE	17.8976	4.50322	1.98889	0.0151272	0.0561003	FALSE	2.89598	4.23795	-0.619172	0.619309	0.779959	FALSE	19.1598	4.38079	2.12947	0.00934388	0.0325017	UP	17.5888	2.55629	2.77565	0.00998176	0.356246	FALSE	2.91128	2.38032	0.249094	0.886585
Tai6.9946	34	60	71	161	127	38	95	86	69	98	41	54	89	106	117	109.952	53.1297	1.04865	0.0940288	0.276007	FALSE	84.9921	52.7968	0.685511	0.0740062	0.192758	FALSE	66.2913	49.6423	0.420094	0.332676	0.535857	FALSE	108.41	51.3133	1.07752	0.00194619	0.00844264	UP	83.8354	105.795	-0.335544	0.575547	0.999901	FALSE	66.269	98.5034	-0.57	0.366812
Tai6.9945	21	20	39	66	61	44	28	22	23	32	9	30	19	20	68	57.8846	25.7943	1.16398	0.0143449	0.0710366	FALSE	24.783	25.6477	-0.0508416	0.916571	0.963004	FALSE	25.3278	24.1066	0.0663102	0.912641	0.959123	FALSE	37.2673	24.9326	0.578704	0.334719	0.522161	FALSE	24.4275	55.6647	-1.18752	0.00960481	0.351402	FALSE	25.3685	51.8376	-1.03517	0.08953
Tai6.9944	102	102	177	123	183	82	76	115	51	85	49	151	127	57	264	127.681	122.858	0.0568385	0.894269	0.956893	FALSE	82.2732	122.137	-0.570746	0.16302	0.341113	FALSE	107.301	114.812	-0.102502	0.849179	0.925334	FALSE	154.624	118.733	0.381129	0.450197	0.634916	FALSE	81.3474	122.835	-0.59632	0.229643	0.999901	FALSE	107.631	114.318	-0.091608	0.881327
Tai6.9937	4	0	6	3	9	4	2	0	9	1	3	2	4	3	1	5.1321	3.2347	0.679446	0.558903	0.775921	FALSE	3.63119	3.22018	0.180471	0.903948	0.956328	FALSE	2.26237	3.02445	-0.44731	0.748136	0.866008	FALSE	2.7426	3.13204	-0.186434	0.885443	0.943529	FALSE	3.56107	4.93769	-0.471963	0.712513	1	FALSE	2.2644	4.59289	-1.0775	0.346828
Tai6.9935	0	14	3	35	60	4	10	45	42	81	24	12	23	20	11	31.6196	5.44713	2.53751	0.0425975	0.159401	FALSE	32.4195	5.39914	2.58342	0.00451904	0.0206856	UP	37.0716	5.08462	2.86999	0.00398382	0.0180501	UP	18.6036	5.24304	1.8234	0.0478201	0.124829	FALSE	32.0616	30.4482	0.0718561	0.936655	0.999901	FALSE	36.9499	28.3148	0.387876	0.67469
Tai6.9933	25	23	14	19	21	18	10	18	20	26	21	15	18	21	15	19.5712	20.0519	-0.0372572	0.940604	0.976923	FALSE	16.1197	19.8976	-0.300515	0.580625	0.763652	FALSE	21.6524	18.7261	0.212997	0.662092	0.810643	FALSE	18.732	19.3502	-0.0480706	0.920599	0.960516	FALSE	15.9138	18.8173	-0.237137	0.673807	0.999901	FALSE	21.6378	17.5231	0.309723	0.543939
Tai6.9932	11	10	9	16	29	3	10	15	12	11	9	9	10	10	10	15.3264	9.69486	0.670444	0.404223	0.65969	FALSE	12.5014	9.62582	0.377931	0.541181	0.734848	FALSE	10.3448	9.05575	0.184506	0.764852	0.876493	FALSE	10.3881	9.36011	0.149771	0.801469	0.891348	FALSE	12.3469	14.7574	-0.26621	0.742675	0.999901	FALSE	10.3478	13.7235	-0.420434	0.617442
Tai6.993	9	7	22	11	17	19	8	18	17	7	13	7	10	9	9	15.8102	12.2458	0.366887	0.585453	0.793322	FALSE	14.4402	12.1853	0.247216	0.714417	0.85138	FALSE	9.84282	11.4477	-0.230224	0.754714	0.869757	FALSE	9.6762	11.845	-0.291746	0.661511	0.800483	FALSE	14.2672	15.1962	-0.0881714	0.88875	0.999901	FALSE	9.84125	14.1511	-0.536762	0.436114
Tai6.9927	309	337	307	262	497	352	303	341	393	337	291	181	325	293	248	366.595	307.678	0.253724	0.376677	0.635496	FALSE	349.92	305.524	0.195978	0.391108	0.607816	FALSE	281.891	287.407	-0.0267781	0.916737	0.961135	FALSE	299.066	297.049	0.00986851	0.960592	0.977392	FALSE	345.12	352.531	-0.0312595	0.924975	0.999901	FALSE	281.634	328.131	-0.220469	0.532658
Tai6.9926	292	337	246	7	15	1	14	33	13	16	5	3	20	6	10	7.25323	282.55	-5.25061	2.84411e-17	5.09941e-15	DOWN	20.3298	280.476	-3.78703	2.51497e-21	2.72563e-19	DOWN	7.69023	263.901	-5.02481	8.96942e-26	1.82042e-23	DOWN	12.2113	272.7	-4.46554	3.52647e-31	4.83861e-29	DOWN	20.1301	6.98531	1.50819	0.0906774	0.88263	FALSE	7.6681	6.49404	0.248674	0.812487
Tai6.9925	120	117	193	646	277	125	261	523	562	165	381	692	445	386	269	364.81	138.694	1.39475	0.0367727	0.143243	FALSE	451.751	137.863	1.71255	2.29559e-06	2.56845e-05	UP	486.438	129.604	1.90683	0.00154384	0.00801998	UP	379.275	134.025	1.50084	7.9343e-07	7.48965e-06	UP	446.098	350.917	0.346746	0.608696	0.999901	FALSE	488.161	326.945	0.577919	0.484928
Tai6.9924	396	330	501	1924	952	375	1002	1512	1738	250	1196	2818	1853	1941	1127	1123.79	396.148	1.50412	0.0182232	0.0852817	FALSE	1429.91	393.666	1.86101	2.00859e-10	4.8284e-09	UP	1728.7	370.15	2.22321	0.00308072	0.0145048	UP	1702.35	382.758	2.15304	8.6203e-14	2.34407e-12	UP	1411.1	1081.07	0.384511	0.548207	0.999901	FALSE	1736.82	1007.07	0.786151	0.409203
Tai6.9923	236	224	158	269	401	496	349	252	331	424	154	164	267	192	263	393.742	199.778	0.978691	0.0117856	0.0611674	FALSE	315.796	198.285	0.671345	0.0208524	0.0724527	FALSE	248.146	186.584	0.414091	0.28325	0.482737	FALSE	248.847	192.818	0.368493	0.156679	0.307903	FALSE	311.103	378.41	-0.282388	0.477191	0.999901	FALSE	247.831	352.418	-0.506039	0.286438
Tai6.9920	225	161	195	187	284	363	324	193	228	321	132	136	203	169	175	281.78	187.85	0.584735	0.134662	0.349261	FALSE	253.516	186.576	0.441968	0.164736	0.34357	FALSE	198.704	175.489	0.182622	0.603988	0.76937	FALSE	188.776	181.442	0.0577871	0.806622	0.894285	FALSE	249.674	270.797	-0.117116	0.791615	0.999901	FALSE	198.49	252.201	-0.343404	0.457883
Tai6.992	123	128	132	98	129	135	130	137	157	125	143	116	155	151	155	122.07	123.645	-0.0196231	0.947752	0.979802	FALSE	143.202	122.803	0.222001	0.389475	0.606279	FALSE	138.648	115.507	0.259208	0.384281	0.586666	FALSE	159.569	119.396	0.418007	0.0534255	0.136343	FALSE	141.22	117.341	0.268189	0.432035	0.999901	FALSE	138.685	109.274	0.34187	0.375242
Tai6.9918	157	173	126	128	193	168	149	186	171	202	180	138	171	157	164	163.436	147.284	0.15048	0.622815	0.817148	FALSE	171.035	146.2	0.226438	0.40588	0.621544	FALSE	183.734	137.562	0.416956	0.130781	0.283594	FALSE	170.122	142.152	0.259044	0.265964	0.446837	FALSE	168.802	157.134	0.103033	0.753548	0.999901	FALSE	183.677	146.301	0.327443	0.314793
Tai6.991	33	24	35	10	48	260	58	78	78	309	20	52	58	21	121	111.269	29.727	1.90357	0.0566499	0.195256	FALSE	72.1929	29.5354	1.29053	0.000452399	0.00285448	UP	117.41	27.7743	2.08392	0.00608582	0.0256552	UP	68.9486	28.7203	1.264	0.0270167	0.078623	FALSE	71.2495	106.755	-0.582618	0.543871	0.999901	FALSE	117.045	99.5225	0.236229	0.836927
Tai6.9907	624	594	589	560	1014	501	605	559	715	475	480	368	503	476	525	679.05	583.678	0.219037	0.478843	0.719213	FALSE	634.739	579.631	0.131134	0.549765	0.741685	FALSE	471.91	545.237	-0.209342	0.379361	0.581743	FALSE	520.468	563.595	-0.114949	0.504819	0.682568	FALSE	625.656	653.234	-0.0627066	0.85795	0.999901	FALSE	471.867	607.88	-0.366348	0.315793
Tai6.9906	1	14	22	75	77	57	40	24	64	14	10	5	39	14	65	70.499	11.8661	2.56876	0.00120094	0.00962516	UP	43.0188	11.8051	1.8647	0.00997616	0.0400705	UP	9.84814	11.0917	-0.163802	0.857892	0.930176	FALSE	40.5855	11.4669	1.8225	0.0229155	0.0686319	FALSE	42.322	67.7934	-0.677325	0.174744	0.999901	FALSE	9.83095	63.1284	-2.65928	4.03076e-07
Tai6.9904	145	167	191	134	194	83	123	192	157	144	136	92	167	131	159	135.281	162.266	-0.260806	0.487231	0.725647	FALSE	159.365	161.201	-0.0163217	0.955071	0.979051	FALSE	131.102	151.6	-0.209847	0.457935	0.654449	FALSE	157.664	156.713	0.00903591	0.968929	0.98222	FALSE	157.402	130.151	0.273013	0.521687	0.999901	FALSE	131.031	121.126	0.111941	0.788043
Tai6.9902	8	11	14	3	4	6	7	2	0	4	3	0	3	1	2	4.42532	10.6348	-1.27606	0.0908229	0.269762	FALSE	3.14009	10.5682	-1.76868	0.0752049	0.194916	FALSE	2.25273	9.9368	-2.06911	0.0281233	0.0884403	FALSE	2.04303	10.2726	-2.31673	0.00991135	0.0341664	DOWN	3.08889	4.25217	-0.467695	0.719133	1	FALSE	2.24267	3.96086	-0.763755	0.539358
Tai6.9901	44	43	52	51	46	29	78	79	67	58	115	150	120	127	160	42.5999	44.87	-0.0775328	0.851672	0.937187	FALSE	75.9899	44.5753	0.768837	0.0205577	0.071633	FALSE	123.833	41.9205	1.55726	0.00265355	0.0127615	UP	141.203	43.3386	1.70336	3.42385e-09	4.92562e-08	UP	74.9712	40.9708	0.873542	0.0449109	0.687	FALSE	124.134	38.1521	1.69937	0.00621215
Tai6.9898	178	194	195	196	246	208	171	190	152	303	214	183	174	169	260	218.336	183.016	0.254116	0.299413	0.562889	FALSE	173.949	181.766	-0.0638913	0.803529	0.903346	FALSE	244.395	170.969	0.516457	0.0271598	0.0859605	FALSE	209.077	176.719	0.242121	0.358878	0.548003	FALSE	171.674	209.927	-0.29035	0.363044	0.999901	FALSE	244.287	195.471	0.32248	0.272402
Tai6.9896	1769	1659	1981	1001	993	862	1035	1167	624	922	587	865	1190	975	966	967.55	1746.47	-0.852364	0.00102635	0.00843964	DOWN	962.324	1734.91	-0.850414	0.00525063	0.0234998	DOWN	852.241	1631.64	-0.937651	0.00148415	0.00775372	DOWN	1079.97	1686.83	-0.643188	0.000289135	0.00156986	DOWN	950.382	930.283	0.0308695	0.939267	0.999901	FALSE	853.059	866.365	-0.0226216	0.952095
Tai6.9893	10	1	19	15	35	1	18	9	10	14	2	8	25	30	17	15.9465	9.68949	0.724505	0.549574	0.769362	FALSE	12.6336	9.64772	0.387624	0.64976	0.811534	FALSE	8.15448	9.06023	-0.145349	0.887038	0.945967	FALSE	24.9748	9.38162	1.41298	0.0575227	0.144503	FALSE	12.4377	15.3602	-0.314111	0.750026	0.999901	FALSE	8.15648	14.277	-0.80972	0.47027
Tai6.9892	11	7	14	4	12	70	29	23	54	69	11	9	22	18	44	30.1803	10.3366	1.54329	0.13385	0.347886	FALSE	35.5572	10.2749	1.79347	0.00131091	0.00723838	UP	27.5315	9.65934	1.52844	0.048926	0.136027	FALSE	29.116	9.99101	1.54324	0.00676044	0.0247371	UP	35.0017	28.9559	0.276849	0.774928	0.999901	FALSE	27.4338	26.9956	0.0334694	0.975843
Tai6.9891	63	64	91	672	856	65	84	61	83	140	43	92	114	133	191	518.266	70.3291	2.88162	0.00026465	0.00268175	UP	77.2096	69.8902	0.143349	0.672857	0.826603	FALSE	95.2831	65.7139	0.536877	0.229659	0.41878	FALSE	152.272	67.9458	1.16338	0.000360104	0.00190693	UP	76.0591	498.979	-2.71395	0.00048911	0.105139	FALSE	95.32	464.205	-2.28387	0.00608211
Tai6.9890	1	0	0	1	1	2	2	2	3	2	1	0	1	3	0	1.37987	0.327794	1.98008	0.346964	1	FALSE	2.3568	0.324969	2.77504	0.1506	0.323186	FALSE	0.939885	0.306033	1.57789	0.546911	1	FALSE	1.41146	0.31665	2.06819	0.390201	1	FALSE	2.32275	1.32556	0.830001	0.55226	1	FALSE	0.9354	1.23512	-0.31407	0.863749
Tai6.9889	10	9	3	24	37	20	35	38	36	29	28	9	25	23	37	26.7262	7.12316	1.9126	0.00222684	0.0160116	UP	36.8929	7.06348	2.38564	1.86858e-05	0.000169874	UP	22.5334	6.65051	1.76922	0.0101902	0.0392727	UP	29.4517	6.87014	2.10047	0.00027936	0.00152281	UP	36.3975	25.7078	0.496401	0.273899	0.999901	FALSE	22.4852	23.9272	-0.0834771	0.885906
Tai6.9887	2984	2442	2629	559	363	354	208	111	142	20	78	68	31	182	61	439.628	2603.34	-2.56684	1.38168e-11	8.49845e-10	DOWN	156.96	2585.41	-4.04281	3.54323e-40	2.54294e-37	DOWN	64.0011	2431.93	-5.25693	2.59446e-22	3.60524e-20	DOWN	97.3025	2514.1	-4.69343	4.17297e-19	2.02977e-17	DOWN	154.529	422.676	-1.4514	0.00201321	0.192901	FALSE	64.1199	393.764	-2.62425	0.000106113
Tai6.9884	73	75	96	18	83	904	426	232	435	522	61	117	237	139	585	356.66	78.7342	2.17925	0.0519539	0.183836	FALSE	369.943	78.2279	2.24147	3.07182e-11	8.48396e-10	UP	221.029	73.5623	1.58975	0.0104214	0.0400086	UP	332.7	76.0535	2.12908	8.94562e-06	6.84352e-05	UP	364.066	342.063	0.0901571	NA	1	FALSE	220.485	318.994	-0.531973	0.656308
Tai6.9882	1023	926	916	829	863	126	643	855	468	918	807	877	1340	1015	852	600.744	925.667	-0.623658	0.349547	0.611163	FALSE	668.004	919.217	-0.460689	0.116346	0.269037	FALSE	938.319	864.693	0.117038	0.647718	0.800382	FALSE	1103.53	893.821	0.304272	0.160071	0.312725	FALSE	660.012	578.24	0.190713	0.782762	0.999901	FALSE	938.946	538.135	0.802868	0.242618
Tai6.9881	275	258	191	255	271	43	208	205	136	301	189	143	314	298	204	187.903	234.035	-0.316423	0.631174	0.822603	FALSE	186.842	232.3	-0.314793	0.313889	0.530053	FALSE	217.303	218.583	-0.00586017	0.984341	0.993217	FALSE	281.86	225.895	0.31947	0.237624	0.413724	FALSE	184.393	180.861	0.0274861	0.967341	0.999901	FALSE	217.086	168.315	0.367338	0.583632
Tai6.9880	66	50	57	33	54	31	33	47	34	45	16	27	47	26	35	38.9045	55.9271	-0.518098	0.170936	0.40523	FALSE	38.5865	55.5444	-0.525437	0.157172	0.332995	FALSE	30.3335	52.2457	-0.778699	0.0707856	0.180215	FALSE	37.0278	54.0146	-0.540833	0.123541	0.258709	FALSE	38.1127	37.42	0.02212	0.960826	0.999901	FALSE	30.334	34.8281	-0.198816	0.701757
Tai6.9879	2	0	0	1	5	0	0	3	2	2	1	5	1	2	1	1.80094	0.655588	1.48974	0.524625	1	FALSE	1.66652	0.649938	1.36973	0.539943	1	FALSE	3.08995	0.612067	2.3191	0.19757	0.378469	FALSE	1.40032	0.6333	1.14954	0.570219	0.734076	FALSE	1.65239	1.73559	-0.101625	0.95625	1	FALSE	3.10293	1.61164	0.869713	0.58086
Tai6.9878	4	4	2	9	20	0	12	18	12	17	11	6	7	5	12	9.06566	3.23389	1.49778	0.231974	0.486642	FALSE	14.2211	3.20826	2.14827	0.00588336	0.0258007	UP	11.5015	3.0198	1.94452	0.015261	0.0543277	FALSE	8.30051	3.11993	1.41207	0.0998915	0.220012	FALSE	14.0505	8.73308	0.67288	0.516571	0.999901	FALSE	11.4816	8.11701	0.49465	0.653792
Tai6.9875	133	31	87	4	43	108	65	5	23	11	0	79	55	6	13	52.7511	81.4196	-0.62653	0.529915	0.755475	FALSE	32.0434	80.8945	-1.3379	0.0709315	0.186913	FALSE	37.089	76.0727	-1.03911	0.565229	0.741809	FALSE	24.7047	78.7077	-1.66614	0.0216618	0.0655356	FALSE	31.4332	50.6427	-0.688423	0.535771	0.999901	FALSE	37.3464	47.1811	-0.341232	0.820254
Tai6.9873	1421	1462	1582	1180	1371	513	663	1101	718	893	723	823	1037	1004	781	1016.26	1441.37	-0.504083	0.227666	0.481229	FALSE	839.67	1431.66	-0.769795	0.00484988	0.0220035	DOWN	876.683	1346.54	-0.620016	0.0123825	0.0459751	DOWN	975.619	1391.94	-0.512722	0.00782433	0.0279878	DOWN	829.843	977.785	-0.236769	0.621835	0.999901	FALSE	877.255	910.107	-0.05339	0.90843
Tai6.9871	150	141	192	227	243	156	118	91	252	418	319	393	224	224	273	210.257	155.896	0.431256	0.190911	0.4336	FALSE	154.304	154.902	-0.00471692	0.990563	0.994489	FALSE	406.457	145.659	1.47905	7.76938e-07	9.56499e-06	UP	249.862	150.603	0.730053	0.00277569	0.0114505	UP	151.845	202.213	-0.412494	0.406479	0.999901	FALSE	406.773	188.278	1.11062	0.00324896
Tai6.9870	101	133	89	35	52	37	36	21	67	27	45	22	57	36	42	41.2432	104.251	-1.33552	0.000188128	0.00201506	DOWN	41.5714	103.477	-1.31364	0.00269445	0.0134342	DOWN	33.897	97.3665	-1.52878	0.000319635	0.00206079	DOWN	46.3647	100.6	-1.11511	0.000398605	0.00208698	DOWN	40.8863	39.6611	0.0446483	0.935071	0.999901	FALSE	33.8791	36.9218	-0.130051	0.799191
Tai6.9869	111	77	92	6	24	93	6	5	3	7	4	8	4	5	8	42.654	90.5488	-1.08776	0.213089	0.462844	FALSE	4.78007	89.9307	-4.24292	1.55169e-15	8.1287e-14	DOWN	6.91618	84.5891	-3.64403	5.48689e-13	2.06442e-11	DOWN	5.91825	87.4584	-3.89209	9.5083e-16	3.23961e-14	DOWN	4.71568	40.9352	-3.11987	0.00213424	0.197971	FALSE	6.92789	38.1533	-2.47114	0.0149279
Tai6.9868	3	1	3	0	4	0	0	2	0	2	3	1	3	0	0	1.14285	2.26553	-0.907005	0.605506	0.806442	FALSE	0.677305	2.25213	-1.73287	0.355956	0.573194	FALSE	2.11582	2.11715	0.0012969	0.999192	0.999728	FALSE	0.980767	2.19055	-1.12436	0.516699	0.692113	FALSE	0.676156	1.10196	-0.738631	0.81004	1	FALSE	2.11265	1.02203	0.976706	0.603518
Tai6.9865	14	18	22	6	22	14	10	11	14	31	41	4	8	5	9	13.5724	17.409	-0.345993	0.567511	0.781747	FALSE	11.7974	17.298	-0.550752	0.324902	0.541611	FALSE	25.7988	16.2657	0.672204	0.351131	0.554355	FALSE	7.57631	16.8149	-1.14806	0.0503093	0.129905	FALSE	11.6327	13.0531	-0.176413	0.794217	0.999901	FALSE	25.7155	12.1444	1.08087	0.209586
Tai6.9863	25	14	9	5	6	11	7	14	9	10	14	0	4	1	5	7.54595	15.5655	-1.05338	0.151734	0.376723	FALSE	10.1315	15.4437	-0.606417	0.359522	0.576636	FALSE	8.05608	14.5358	-0.835443	0.378045	0.580452	FALSE	3.42108	15.0247	-2.1261	0.00866242	0.0305312	DOWN	10.0175	7.24925	0.475216	0.539182	1	FALSE	8.02386	6.75386	0.26498	0.817226
Tai6.9862	7	3	15	4	3	8	2	10	7	26	5	6	3	7	21	5.23377	8.06453	-0.639741	0.495104	0.731213	FALSE	6.36716	8.02675	-0.33022	0.715797	0.852146	FALSE	11.8149	7.5397	0.670664	0.437463	0.635679	FALSE	10.8692	7.8038	0.475089	0.596609	0.753786	FALSE	6.30369	5.02675	0.34253	0.728794	1	FALSE	11.7862	4.68497	1.36707	0.144623
Tai6.9860	326	353	397	233	403	345	268	308	374	252	230	175	266	245	264	326.413	347.23	-0.0887476	0.76117	0.893482	FALSE	320.25	344.926	-0.10676	0.6607	0.818975	FALSE	232.466	324.396	-0.481574	0.0477433	0.133489	FALSE	268.031	335.34	-0.323388	0.0945181	0.211352	FALSE	315.837	313.827	0.00901769	0.9788	0.999901	FALSE	232.399	292.165	-0.331024	0.328205
Tai6.9859	0	3	2	7	12	3	3	2	2	4	3	9	3	5	5	7.11787	1.60233	2.15479	0.0623999	0.2093	FALSE	2.38335	1.59131	0.575919	0.693521	0.839127	FALSE	6.12284	1.49678	2.00233	0.102858	0.237695	FALSE	4.5402	1.54545	1.54461	0.197562	0.363072	FALSE	2.34834	6.85077	-1.55894	0.129287	1	FALSE	6.14423	6.37303	-0.0963428	0.920438
Tai6.9858	11	11	13	59	58	19	29	8	12	17	7	14	13	10	20	45.3986	11.2976	2.00679	0.000888956	0.00748986	UP	16.8156	11.2231	0.579175	0.385138	0.602184	FALSE	13.4498	10.5549	0.34497	0.568003	0.743686	FALSE	14.8726	10.9116	0.446582	0.427116	0.614203	FALSE	16.5292	43.6822	-1.40464	0.0517521	0.725241	FALSE	13.4622	40.6634	-1.59931	0.0171789
Tai6.9855	0	0	1	2	3	2	1	2	0	2	2	1	1	2	15	2.32367	0.320588	2.74645	0.132846	1	FALSE	1.02913	0.32005	1.57392	0.554309	1	FALSE	1.74286	0.300053	2.43076	0.227968	1	FALSE	6.30557	0.310907	4.23171	0.016553	0.0523998	FALSE	1.02083	2.23468	-1.14715	0.468865	1	FALSE	1.74078	2.08023	-0.254778	0.847929
Tai6.9853	364	304	223	330	375	655	717	487	457	312	226	255	513	676	537	466.409	288.205	0.694121	0.126193	0.334771	FALSE	565.837	286.05	0.983946	0.00215433	0.0111206	UP	282.382	269.171	0.0681468	0.825387	0.912367	FALSE	600.244	278.188	1.10933	5.12449e-05	0.000334621	UP	557.596	448.102	0.315674	0.505346	0.999901	FALSE	282.498	417.473	-0.563578	0.217278
Tai6.985	19	75	44	27	33	95	33	316	27	101	35	62	46	18	37	53.7672	44.3627	0.274929	0.710814	0.867439	FALSE	127.407	44.037	1.53249	0.189017	0.377217	FALSE	68.344	41.4337	0.722655	0.201109	0.382968	FALSE	34.5095	42.7873	-0.308719	0.571231	0.734691	FALSE	126.822	51.6276	1.29752	NA	1	FALSE	68.3511	48.1143	0.509636	0.456426
Tai6.9849	31	30	34	1	0	14	26	43	14	34	46	26	52	28	19	5.42482	30.6731	-2.5171	0.0285114	0.119127	FALSE	28.2635	30.4679	-0.110123	0.827237	0.91666	FALSE	37.9742	28.6555	0.401438	0.342011	0.545244	FALSE	33.7794	29.6234	0.193381	0.66473	0.802904	FALSE	27.966	5.20163	2.44192	0.0413825	0.6647	FALSE	37.9573	4.85271	2.98428	0.00958474
Tai6.9842	0	5	0	6	15	9	5	3	15	2	5	6	3	4	4	9.76796	1.60192	2.60782	0.0429236	0.160326	FALSE	7.65433	1.58535	2.26795	0.0919255	0.226301	FALSE	5.0118	1.49445	1.72288	0.252751	0.447198	FALSE	3.82831	1.5394	1.30595	0.370605	0.559781	FALSE	7.52381	9.39487	-0.321496	0.707458	1	FALSE	5.02393	8.74201	-0.852375	0.339498
Tai6.9840	139	159	115	153	166	134	103	170	187	122	127	135	152	169	114	152.761	133.372	0.194913	0.521028	0.749305	FALSE	154.637	132.391	0.224844	0.48029	0.685755	FALSE	140	124.568	0.163623	0.621152	0.781059	FALSE	150.73	128.722	0.227188	0.407238	0.595883	FALSE	152.643	146.886	0.0564863	0.883425	0.999901	FALSE	140.126	136.78	0.0316847	0.93454
Tai6.9838	1	2	1	7	2	41	6	1	3	14	6	1	2	3	2	17.9745	1.28915	3.795	0.00475533	0.029641	UP	3.42546	1.27916	1.41448	0.307083	0.522925	FALSE	6.63625	1.20387	2.49183	0.0435516	0.124396	FALSE	2.43913	1.24332	0.965685	0.47512	0.656554	FALSE	3.36337	17.2425	-2.35598	0.0558128	0.741355	FALSE	6.60943	16.0828	-1.25551	0.307013
Tai6.9836	259	193	319	64	109	40	67	84	88	125	122	163	234	127	185	69.4105	249	-1.83913	2.39358e-05	0.000338082	DOWN	80.644	247.458	-1.61686	1.64605e-07	2.33674e-06	DOWN	151.026	232.665	-0.627892	0.0976875	0.228846	FALSE	187.231	240.613	-0.360861	0.233774	0.409499	FALSE	79.5708	66.7881	0.249349	0.581589	0.999901	FALSE	151.251	62.1427	1.2777	0.0114834
Tai6.9833	18	18	16	19	20	11	8	12	17	14	12	6	10	6	13	16.7592	16.7966	-0.00354776	0.994524	0.99788	FALSE	12.4082	16.6775	-0.422381	0.45552	0.664545	FALSE	11.0241	15.6895	-0.496651	0.371436	0.574044	FALSE	9.99317	16.2161	-0.696345	0.210776	0.380381	FALSE	12.2387	16.1201	-0.393621	0.530493	0.999901	FALSE	11.0082	15.0083	-0.43675	0.493669
Tai6.9832	59	45	48	45	50	89	70	47	63	58	37	44	59	58	55	63.1618	49.1453	0.359063	0.44799	0.694531	FALSE	61.0373	48.8038	0.322401	0.370023	0.587193	FALSE	49.1609	45.9086	0.0966401	0.787683	0.890383	FALSE	59.5267	47.4605	0.326966	0.285578	0.469547	FALSE	60.119	60.6817	-0.0109298	0.982559	0.999901	FALSE	49.1759	56.5351	-0.200034	0.694262
Tai6.9829	8	10	11	5	5	3	7	3	3	12	11	12	7	6	11	4.37312	9.35265	-1.10045	0.139346	0.356703	FALSE	4.45459	9.29102	-1.06884	0.189174	0.377393	FALSE	12.6643	8.73775	0.521183	0.389498	0.591612	FALSE	8.31165	9.03198	-0.1214	0.852952	0.925232	FALSE	4.3842	4.20606	0.0568677	0.953766	1	FALSE	12.6738	3.91628	1.68711	0.028795
Tai6.9828	558	623	563	485	928	563	669	846	946	751	590	316	663	516	543	648.925	562.999	0.205623	0.472561	0.714424	FALSE	829.589	559.056	0.569543	0.0125606	0.0482867	UP	568.811	525.905	0.114271	0.692992	0.831187	FALSE	593.543	543.541	0.127232	0.476268	0.657547	FALSE	818.451	624.131	0.390609	0.250894	0.999901	FALSE	567.998	580.86	-0.0320444	0.933363
Tai6.9826	86	97	88	54	197	407	121	244	235	359	67	65	86	85	208	223.276	87.4792	1.35161	0.0526603	0.185485	FALSE	201.644	86.8677	1.21545	0.000301701	0.00200138	UP	154.702	81.7159	0.925358	0.103142	0.238214	FALSE	131.722	84.4561	0.640682	0.112699	0.241482	FALSE	199.18	214.418	-0.10611	0.88224	0.999901	FALSE	154.246	199.739	-0.370658	0.659213
Tai6.9824	122	81	98	21	22	85	20	29	25	16	12	33	29	36	18	44.7812	97.3596	-1.12398	0.099902	0.286971	FALSE	24.9895	96.6939	-1.95096	1.79979e-07	2.53438e-06	DOWN	23.2013	90.9514	-1.99488	0.000170141	0.00118135	DOWN	28.8019	94.0385	-1.70859	4.81138e-06	3.89332e-05	DOWN	24.6748	42.9887	-0.797657	0.272047	0.999901	FALSE	23.2764	40.0716	-0.79201	0.345968
Tai6.9823	24	16	26	14	17	19	13	24	31	12	5	18	22	7	18	16.9273	21.3285	-0.337542	0.5052	0.738046	FALSE	22.7852	21.1937	0.108098	0.834264	0.920151	FALSE	13.0066	19.9284	-0.637708	0.320676	0.522876	FALSE	16.0296	20.6093	-0.356402	0.511281	0.687729	FALSE	22.4861	16.2706	0.472336	0.415206	0.999901	FALSE	13.0436	15.1534	-0.233453	0.747823
Tai6.9820	1	1	2	0	1	0	1	9	0	2	2	0	3	0	0	0.285712	1.28935	-1.8309	0.389587	1	FALSE	3.3997	1.28214	1.40549	0.383907	0.601054	FALSE	1.31285	1.20503	0.16489	0.921029	0.96339	FALSE	0.980767	1.24634	-0.317162	0.871193	0.936825	FALSE	3.38738	0.275489	3.27821	0.154952	1	FALSE	1.30727	0.255509	2.03178	0.431859
Tai6.9815	2	2	3	3	3	1	0	3	2	2	0	1	3	1	1	2.33516	2.25812	0.0498225	0.966381	0.987057	FALSE	1.66652	2.24423	-0.421428	0.773568	0.88555	FALSE	0.996936	2.11001	-1.04469	0.498599	0.688381	FALSE	1.69265	2.18178	-0.352766	0.788119	0.883919	FALSE	1.65239	2.24686	-0.439518	0.769634	1	FALSE	0.997032	2.09156	-1.03778	0.527597
Tai6.9812	12	9	4	3	13	17	21	9	10	14	12	4	15	13	8	10.9665	8.09933	0.440659	0.603269	0.804962	FALSE	13.689	8.03347	0.766274	0.289563	0.502605	FALSE	10.1641	7.56263	0.442747	0.554021	0.733155	FALSE	12.4065	7.81435	0.669343	0.315302	0.501105	FALSE	13.4717	10.5372	0.349625	0.669642	0.999901	FALSE	10.1412	9.81078	0.0569913	0.946888
Tai6.9810	0	0	2	0	4	1	2	0	0	2	0	1	1	0	4	1.50374	0.641175	1.25409	0.597928	1	FALSE	0.703652	0.640101	0.123616	0.967676	1	FALSE	0.996936	0.600106	0.746842	0.762884	1	FALSE	1.72842	0.621815	1.47357	0.509231	0.685959	FALSE	0.689352	1.44792	-1.11126	0.648257	1	FALSE	0.997032	1.34479	-0.446198	0.827897
Tai6.9805	169	214	202	7	23	18	45	99	8	31	38	70	102	122	73	15.674	188.718	-3.57656	1.38285e-15	1.8622e-13	DOWN	51.961	187.423	-1.85184	0.00258008	0.0129439	DOWN	53.0607	176.293	-1.74612	0.000230084	0.00153879	DOWN	103.028	182.203	-0.823548	0.00348006	0.0139346	DOWN	51.5328	15.0706	1.76894	0.0454045	0.688705	FALSE	53.2113	14.025	1.90981	0.0059111
Tai6.98	224	238	273	262	318	191	225	283	237	270	211	104	220	194	200	257.35	237.198	0.117851	0.689612	0.856561	FALSE	252.092	235.63	0.0973485	0.696621	0.840912	FALSE	199.951	221.602	-0.145366	0.654603	0.805135	FALSE	212.131	229.083	-0.110862	0.585218	0.74543	FALSE	248.85	247.518	0.00746801	0.982613	0.999901	FALSE	199.626	230.431	-0.205191	0.613816
Tai6.9798	84	91	87	51	80	165	123	45	80	110	54	46	86	103	112	101.395	84.5808	0.26025	0.630256	0.822184	FALSE	84.5366	83.9952	0.00810234	0.984227	0.990823	FALSE	71.1013	79.0104	-0.143174	0.673589	0.818119	FALSE	104.593	81.6646	0.355466	0.181808	0.342101	FALSE	83.135	97.3885	-0.227703	0.720208	0.999901	FALSE	71.0164	90.7346	-0.349431	0.555472
Tai6.9796	817	797	810	827	977	839	934	1005	855	1103	902	902	944	983	846	889.884	782.83	0.184691	0.3897	0.646529	FALSE	947.068	777.446	0.284638	0.184905	0.372011	FALSE	1036.94	731.288	0.503202	0.0212183	0.0707843	FALSE	960.398	755.918	0.345279	0.047504	0.124117	FALSE	934.509	855.601	0.127328	0.657711	0.999901	FALSE	1037.24	796.721	0.38034	0.190696
Tai6.9794	40	17	33	16	46	21	25	21	21	20	16	7	12	38	14	26.6795	29.1377	-0.117684	0.837995	0.93077	FALSE	22.7383	28.9506	-0.348784	0.48045	0.685893	FALSE	14.6467	27.2242	-0.879745	0.118627	0.264424	FALSE	22.5657	28.1599	-0.323818	0.586993	0.746746	FALSE	22.4172	25.668	-0.206061	0.709504	0.999901	FALSE	14.6198	23.8768	-0.703949	0.261743
Tai6.9790	129	112	115	118	243	181	170	154	164	154	137	103	195	160	140	178.69	115.036	0.637051	0.0577439	0.197917	FALSE	165.309	114.239	0.53301	0.0426129	0.127052	FALSE	139.04	107.46	0.371296	0.168532	0.339162	FALSE	170.644	111.085	0.620137	0.00951515	0.0330027	UP	162.988	171.824	-0.0776242	0.830489	0.999901	FALSE	138.989	159.931	-0.20413	0.583111
Tai6.9789	1	3	4	1	1	2	0	1	0	1	0	2	21	3	1	1.37987	2.5713	-0.920296	0.492225	0.728934	FALSE	0.338653	2.55638	-2.81419	0.144728	0.314418	FALSE	1.14349	2.40292	-1.13153	0.465706	0.661105	FALSE	8.30028	2.48392	1.74662	0.141631	0.285999	FALSE	0.338078	1.32556	-1.87629	0.399255	1	FALSE	1.14878	1.23512	-0.142934	0.937487
Tai6.9787	21	22	27	14	22	19	17	17	20	18	16	8	19	16	16	18.3559	22.588	-0.29777	0.522177	0.750084	FALSE	18.2438	22.4413	-0.298302	0.530547	0.726553	FALSE	14.5098	21.1037	-0.530542	0.292135	0.492258	FALSE	17.6017	21.8175	-0.30906	0.485744	0.665787	FALSE	17.9884	17.6481	0.026509	0.959822	0.999901	FALSE	14.4898	16.4309	-0.174411	0.76326
Tai6.9786	15	15	25	28	22	13	6	18	9	17	4	11	7	3	9	21.4038	17.7374	0.266435	0.638036	0.826817	FALSE	11.1342	17.6319	-0.662094	0.294189	0.507824	FALSE	11.0408	16.5752	-0.580681	0.365666	0.568352	FALSE	6.52637	17.1406	-1.38898	0.0304131	0.0865978	FALSE	11.0252	20.5863	-0.898401	0.19813	0.999901	FALSE	11.046	19.1717	-0.788893	0.273157
Tai6.9781	10	24	15	74	454	171	19	82	42	173	21	43	52	32	106	218.981	15.776	3.79571	2.61878e-08	7.86652e-07	UP	48.1161	15.6601	1.61907	0.00694078	0.029611	UP	75.3616	14.7345	2.35977	0.000714508	0.00412563	UP	65.7081	15.2192	2.10876	0.000114041	0.00068454	UP	47.6726	210.735	-2.14526	0.0034536	0.226007	FALSE	75.1951	195.915	-1.37838	0.0874942
Tai6.9780	52	89	59	2	96	490	85	239	114	387	18	90	79	37	357	205.009	64.4741	1.66863	0.173668	0.40914	FALSE	147.925	64.0007	1.20853	0.0061512	0.0267655	UP	155.114	60.2181	1.36748	0.0764459	0.190495	FALSE	164.287	62.2106	1.40072	0.0365652	0.100567	FALSE	146.473	196.685	-0.425068	0.723668	0.999901	FALSE	154.752	183.349	-0.243643	0.856428
Tai6.9779	1	3	4	1	1	4	1	2	3	1	0	0	0	0	1	2.10165	2.5713	-0.315826	0.807834	0.916823	FALSE	2.00498	2.55638	-0.345367	0.792711	0.89713	FALSE	0.283462	2.40292	-2.64841	0.162798	0.330925	FALSE	0.350375	2.48392	-2.74118	0.140993	0.285121	FALSE	1.97807	2.01749	-0.00342599	0.998065	1	FALSE	0.281763	1.88064	-2.28327	0.288144
Tai6.9777	84	97	93	11	14	25	7	28	18	5	7	23	23	7	11	17.1184	88.4266	-2.37822	4.80779e-07	1.06471e-05	DOWN	17.8001	87.818	-2.29927	5.73258e-07	7.31921e-06	DOWN	13.9183	82.6041	-2.61103	4.1208e-05	0.000338514	DOWN	13.9039	85.3773	-2.60571	6.05998e-10	9.74867e-09	DOWN	17.6223	16.4455	0.104514	0.886304	0.999901	FALSE	13.9826	15.3211	-0.153238	0.863056
Tai6.9774	7	12	26	17	5	0	2	6	2	2	1	9	9	5	4	7.75901	14.4744	-0.90896	0.443833	0.691592	FALSE	3.38613	14.4009	-2.08947	0.0169066	0.061401	FALSE	4.80999	13.5303	-1.5477	0.117022	0.261676	FALSE	6.15136	13.9947	-1.18054	0.111808	0.239921	FALSE	3.35598	7.46589	-1.14782	0.404556	1	FALSE	4.83696	6.95713	-0.544511	0.718789
Tai6.9773	49	42	55	20	36	29	42	66	31	39	47	31	54	51	54	28.199	47.1504	-0.737621	0.0654685	0.216376	FALSE	47.2115	46.8432	0.0104422	0.979944	0.988376	FALSE	41.9146	44.0519	-0.0771057	0.840349	0.920428	FALSE	55.0111	45.5467	0.272275	0.378043	0.567454	FALSE	46.681	27.1134	0.780275	0.133203	0.991615	FALSE	41.9055	25.2402	0.724672	0.128558
Tai6.9771	88	109	101	127	201	92	106	124	113	135	155	107	154	142	120	137.922	96.1471	0.522548	0.144392	0.3651	FALSE	116.043	95.4831	0.281101	0.313757	0.529917	FALSE	142.088	89.8153	0.659157	0.0320818	0.0980886	FALSE	143.726	92.8257	0.63053	0.00961436	0.0333071	UP	114.513	132.686	-0.214361	0.580313	0.999901	FALSE	142.064	123.481	0.199332	0.630585
Tai6.9770	672	869	848	796	1036	649	1079	1168	1190	1311	1125	990	1036	995	896	826.629	770.549	0.101469	0.709415	0.866762	FALSE	1162.25	765.317	0.602753	0.00599856	0.0262289	UP	1216.91	719.835	0.757118	0.00107431	0.00588598	UP	1012.33	743.986	0.444221	0.0197768	0.0607878	FALSE	1146.48	795.02	0.528023	0.0710528	0.813302	FALSE	1216.92	740.115	0.717081	0.0172982
Tai6.977	374	412	293	11	32	57	56	138	134	76	13	34	68	28	72	33.8096	348.525	-3.36688	1.60245e-08	5.04839e-07	DOWN	110.024	345.946	-1.6516	5.97314e-06	6.10277e-05	DOWN	41.012	325.515	-2.97969	2.46826e-09	4.97192e-08	DOWN	57.58	336.369	-2.54408	3.75996e-13	9.39064e-12	DOWN	108.713	32.4752	1.7441	0.010341	0.363845	FALSE	40.9876	30.2485	0.442537	0.577769
Tai6.9769	5	5	2	1	1	16	2	1	2	20	3	2	4	2	3	6.43231	3.88206	0.718236	0.583084	0.791722	FALSE	1.69287	3.8503	-1.186	0.333243	0.55062	FALSE	7.64814	3.62472	1.11572	0.281297	0.4804	FALSE	3.08184	3.74446	-0.274759	0.786895	0.883404	FALSE	1.66559	6.16905	-1.8791	0.198808	1	FALSE	7.61789	5.75373	0.435206	0.750215
Tai6.9767	138	221	146	78	50	471	134	34	219	88	21	148	30	16	59	213.31	162.846	0.388741	0.651795	0.834667	FALSE	129.896	161.646	-0.315155	0.554827	0.74554	FALSE	96.4186	152.095	-0.661359	0.307214	0.508673	FALSE	36.264	157.132	-2.11516	2.41722e-06	2.07682e-05	DOWN	127.56	204.659	-0.681312	0.472783	0.999901	FALSE	96.7635	190.854	-0.981107	0.330229
Tai6.9761	48	48	46	45	82	33	36	63	59	46	52	27	53	55	39	52.0948	45.8596	0.189899	0.650092	0.833904	FALSE	53.1925	45.5402	0.22547	0.541606	0.735208	FALSE	44.0436	42.8388	0.0403414	0.91566	0.960539	FALSE	50.8746	44.2792	0.199867	0.535579	0.707314	FALSE	52.5329	50.1234	0.0640076	0.895482	0.999901	FALSE	44.0032	46.6369	-0.087797	0.860526
Tai6.9760	15	12	28	162	156	15	27	17	43	58	90	37	28	72	44	110.31	17.738	2.6367	0.00174079	0.0130758	UP	29.2435	17.6408	0.730705	0.189294	0.377595	FALSE	65.9178	16.5787	1.99021	0.000178434	0.00123164	UP	50.5991	17.1497	1.55837	0.00324777	0.013129	UP	28.774	106.185	-1.88311	0.0217665	0.499717	FALSE	65.8506	98.8238	-0.586169	0.476513
Tai6.976	30	41	16	38	51	21	53	23	27	75	54	49	38	35	49	36.3004	28.099	0.372024	0.500836	0.735287	FALSE	35.2184	27.8698	0.335147	0.530509	0.726542	FALSE	62.4702	26.2364	1.25176	0.00432129	0.0192724	UP	42.2443	27.0971	0.639855	0.144686	0.290483	FALSE	34.6588	34.9246	-0.0146836	0.979792	0.999901	FALSE	62.4552	32.5044	0.938864	0.0414996
Tai6.9759	115	118	100	152	179	166	191	140	97	233	165	123	123	177	156	167.652	107.56	0.639371	0.022395	0.0994755	FALSE	146.163	106.791	0.45169	0.194968	0.385009	FALSE	180.477	100.468	0.847569	0.00175344	0.00895483	UP	158.857	103.835	0.61209	0.0249662	0.0736846	FALSE	144.115	161.18	-0.161756	0.701529	0.999901	FALSE	180.331	150.096	0.267169	0.406438
Tai6.9758	0	0	0	1	2	0	4	1	3	0	6	0	0	2	1	0.943804	0	2.41629	0.483431	1	FALSE	2.7218	0	3.94162	0.0567843	0.158361	FALSE	2.23777	0	3.74564	0.252605	1	FALSE	1.0734	0	2.63394	0.397396	1	FALSE	2.67402	0.909122	1.51472	0.341614	1	FALSE	2.23124	0.845111	1.37441	0.563667
Tai6.9755	83	73	72	85	181	118	164	156	148	157	175	76	157	157	115	125.951	73.6772	0.776423	0.0273369	0.115393	FALSE	158.671	73.1622	1.11668	6.23494e-05	0.000498486	UP	142.453	68.8236	1.05093	0.00405665	0.0182989	UP	148.377	71.1425	1.06063	6.73893e-05	0.000427496	UP	156.491	121.129	0.366984	0.323586	0.999901	FALSE	142.261	112.73	0.334931	0.457432
Tai6.9754	1	1	3	1	2	0	3	3	1	0	0	0	4	2	3	0.943804	1.60994	-0.731268	0.662573	1	FALSE	2.39672	1.60219	0.575083	0.682824	0.832798	FALSE	0	1.50508	-2.93447	0.224745	1	FALSE	3.08184	1.55725	0.988683	0.425991	0.613262	FALSE	2.36734	0.909122	1.3354	0.410518	1	FALSE	0	0.845111	-2.11105	0.572851
Tai6.9752	97	130	108	89	101	201	118	106	116	526	133	184	170	130	259	134.537	108.069	0.314435	0.514064	0.744552	FALSE	115.145	107.307	0.101193	0.720357	0.854894	FALSE	277.827	100.947	1.46279	0.00114322	0.0062206	UP	193.32	104.317	0.889784	0.00550477	0.0207286	UP	113.521	129.238	-0.18572	0.705402	0.999901	FALSE	277.432	120.415	1.2063	0.0470478
Tai6.9751	18	12	8	27	25	15	16	20	27	39	38	31	32	27	23	22.6104	12.3096	0.876464	0.134887	0.349701	FALSE	21.1849	12.2147	0.797421	0.158214	0.334502	FALSE	38.5579	11.4957	1.74388	0.000424136	0.00263653	UP	28.2809	11.8815	1.25352	0.0110733	0.0374313	UP	20.8915	21.7466	-0.0536656	0.921862	0.999901	FALSE	38.5587	20.2496	0.928408	0.063397
Tai6.9750	72	76	128	121	222	140	136	76	199	156	126	62	177	152	199	159.01	88.9856	0.838657	0.0323483	0.130244	FALSE	138.317	88.4616	0.645211	0.121564	0.277801	FALSE	117.874	83.1569	0.506347	0.203544	0.386257	FALSE	182.54	85.9938	1.08575	0.000400352	0.00209496	UP	136.067	152.929	-0.169006	0.7188	0.999901	FALSE	117.689	142.334	-0.272585	0.508369
Tai6.9749	124	123	136	31	53	59	27	108	43	45	33	36	46	49	34	47.979	123.654	-1.36612	0.000243925	0.00250543	DOWN	60.0609	122.823	-1.03166	0.0296699	0.0960332	FALSE	40.5439	115.519	-1.51649	1.02407e-06	1.22443e-05	DOWN	44.6652	119.417	-1.41967	6.05745e-07	5.83593e-06	DOWN	59.5391	46.1152	0.368418	0.565381	0.999901	FALSE	40.5574	42.9416	-0.0856271	0.854146
Tai6.9747	200	146	110	3	52	167	66	82	90	71	17	49	64	14	106	76.2426	147.599	-0.953492	0.354092	0.615414	FALSE	80.2655	146.492	-0.867109	0.00998548	0.040085	DOWN	47.5367	137.85	-1.53486	0.00238931	0.0116891	DOWN	63.124	142.48	-1.17361	0.0384067	0.104463	FALSE	79.1882	73.1758	0.114458	0.909001	0.999901	FALSE	47.5688	68.1894	-0.519	0.632778
Tai6.9746	1211	1295	1139	697	1277	1408	1134	1175	1432	1392	1312	892	1153	1120	1080	1132.53	1177	-0.0555504	0.876616	0.94891	FALSE	1262.69	1168.68	0.111691	0.597455	0.775295	FALSE	1267.48	1099.43	0.205181	0.373739	0.576249	FALSE	1160.24	1136.29	0.0300109	0.853396	0.925545	FALSE	1245.03	1088.54	0.193782	0.615166	0.999901	FALSE	1266.8	1013.59	0.321685	0.41935
Tai6.9745	47	64	43	69	126	21	83	65	79	81	78	29	87	59	57	69.2726	49.6962	0.482157	0.439007	0.688024	FALSE	76.9113	49.3283	0.640024	0.062507	0.17022	FALSE	64.5218	46.4148	0.479925	0.268882	0.466264	FALSE	69.7428	47.9559	0.541624	0.098431	0.217714	FALSE	75.7905	66.6888	0.181473	0.767861	0.999901	FALSE	64.4007	62.0245	0.0537612	0.936314
Tai6.9744	39	46	52	204	304	125	244	203	179	400	209	129	243	273	256	207.933	44.1922	2.23514	4.02668e-08	1.15553e-06	UP	212.818	43.9017	2.27644	3.87283e-13	1.43767e-11	UP	246.805	41.287	2.58255	1.31013e-11	3.91687e-10	UP	267.831	42.679	2.64876	7.804e-25	6.10418e-23	UP	209.846	200.055	0.0677138	0.87215	0.999901	FALSE	246.349	186.174	0.405219	0.392321
Tai6.9743	132	144	156	111	137	104	118	160	81	143	111	111	152	115	133	118.009	139.416	-0.240806	0.376051	0.6351	FALSE	122.048	138.482	-0.183006	0.5879	0.768713	FALSE	129.665	130.245	-0.00902934	0.97277	0.987771	FALSE	137.866	134.634	0.0349406	0.878389	0.940371	FALSE	120.61	113.476	0.0873937	0.836526	0.999901	FALSE	129.689	105.656	0.293995	0.371865
Tai6.9741	43	62	67	62	78	117	148	121	111	278	75	116	151	124	227	87.5971	55.4383	0.657851	0.139144	0.356359	FALSE	129.154	55.0754	1.22844	0.000215388	0.00149003	UP	156.656	51.7942	1.59953	0.000471519	0.00287905	UP	173.728	53.5353	1.69768	4.75952e-07	4.67714e-06	UP	127.337	84.1708	0.598579	0.178418	0.999901	FALSE	156.507	78.4062	1.00031	0.0715941
Tai6.9739	352	421	312	246	626	355	458	399	627	255	336	99	276	265	283	398.577	350.288	0.187355	0.619513	0.815147	FALSE	500.211	347.732	0.524709	0.0531924	0.150912	FALSE	240.169	327.173	-0.445217	0.300378	0.501355	FALSE	285.187	338.081	-0.245733	0.242125	0.418749	FALSE	492.818	383.377	0.361527	0.381352	0.999901	FALSE	239.716	356.715	-0.57341	0.287696
Tai6.9738	3	3	10	7	5	9	11	7	7	1	4	1	1	1	0	7.28322	5.15041	0.486393	0.582372	0.791177	FALSE	8.51763	5.12662	0.729465	0.391037	0.607759	FALSE	2.20532	4.8153	-1.14928	0.329862	0.532951	FALSE	0.688433	4.98266	-2.85203	0.0528424	0.135101	FALSE	8.39154	6.99812	0.273797	0.724788	1	FALSE	2.20277	6.52102	-1.58043	0.155967
Tai6.9735	30	53	46	1	2	38	9	16	21	19	2	78	9	2	23	14.6576	41.5612	-1.50929	0.193027	0.436594	FALSE	15.4158	41.2762	-1.41685	0.00385578	0.018109	DOWN	39.6726	38.8246	0.0232425	0.980567	0.991173	FALSE	11.724	40.1189	-1.77403	0.00746311	0.0268899	DOWN	15.212	14.0557	0.119867	0.920966	0.999901	FALSE	39.9108	13.1099	1.60604	0.268978
Tai6.9733	229	210	199	203	260	210	177	205	211	269	154	160	226	184	179	225.665	206.142	0.130502	0.601584	0.803941	FALSE	200.332	204.693	-0.0307734	0.899313	0.953771	FALSE	202.489	192.559	0.0741527	0.778188	0.8847	FALSE	203.12	199.038	0.0299384	0.887277	0.94442	FALSE	197.639	216.983	-0.134528	0.650329	0.999901	FALSE	202.424	202.032	0.00381645	0.990442
Tai6.9732	95	121	113	113	77	197	81	81	75	134	63	163	113	67	121	135.174	106.133	0.346704	0.496609	0.732273	FALSE	80.325	105.403	-0.392784	0.177368	0.361989	FALSE	131.572	99.1449	0.404665	0.36624	0.568884	FALSE	103.559	102.468	0.0161265	0.957128	0.975522	FALSE	79.234	129.838	-0.710725	0.177478	0.999901	FALSE	131.846	121.01	0.123229	0.845948
Tai6.9731	78	59	47	48	43	74	39	64	34	65	51	96	61	31	45	56.8656	59.5382	-0.0700918	0.881496	0.950885	FALSE	46.4546	59.0971	-0.347535	0.398665	0.614767	FALSE	78.7272	55.6076	0.49466	0.282257	0.481565	FALSE	46.916	57.4762	-0.289548	0.437022	0.623538	FALSE	45.928	54.6382	-0.248048	0.638112	0.999901	FALSE	78.8968	50.9075	0.629858	0.265737
Tai6.9730	113	145	113	97	126	167	141	92	165	162	99	54	96	80	108	132.389	119.723	0.143751	0.702934	0.863496	FALSE	134.435	118.862	0.177661	0.581731	0.764356	FALSE	106.065	111.827	-0.0698302	0.846877	0.92387	FALSE	98.146	115.557	-0.235738	0.368343	0.557295	FALSE	132.351	127.227	0.0580629	0.894737	0.999901	FALSE	105.87	118.502	-0.157773	0.736218
Tai6.9729	70	96	121	38	51	85	41	89	38	49	32	55	70	43	63	59.3973	92.4935	-0.64149	0.186534	0.42793	FALSE	56.9257	91.9127	-0.691619	0.108821	0.256391	FALSE	49.4751	86.4222	-0.813526	0.0512121	0.140855	FALSE	60.5032	89.3417	-0.560982	0.0903218	0.204363	FALSE	56.3457	57.0663	-0.017324	0.976499	0.999901	FALSE	49.5492	53.1609	-0.105059	0.85145
Tai6.9727	35	41	39	39	60	38	38	45	85	43	61	21	54	38	46	45.3793	37.1114	0.293531	0.422829	0.674965	FALSE	56.2578	36.8558	0.612139	0.141874	0.310033	FALSE	43.9698	34.6677	0.343975	0.458267	0.654749	FALSE	47.5085	35.8312	0.408332	0.216416	0.387727	FALSE	55.4329	43.6436	0.344693	0.474273	0.999901	FALSE	43.9038	40.625	0.111401	0.832024
Tai6.9726	11	9	6	4	18	20	11	7	14	7	9	2	5	5	9	13.8501	8.41272	0.724232	0.345005	0.606845	FALSE	10.7946	8.3486	0.372413	0.587372	0.76824	FALSE	6.20091	7.8567	-0.327942	0.67943	0.822341	FALSE	6.59554	8.11951	-0.301421	0.676926	0.811696	FALSE	10.6251	13.3107	-0.327917	0.67245	0.999901	FALSE	6.18622	12.3907	-0.994822	0.272359
Tai6.9725	39	39	25	42	64	71	50	35	43	60	40	14	39	42	37	59.5486	33.2936	0.83847	0.0524869	0.185073	FALSE	43.4313	33.0408	0.393689	0.334298	0.551756	FALSE	37.9463	31.0934	0.299745	0.556117	0.734857	FALSE	40.8973	32.1293	0.347318	0.345595	0.53443	FALSE	42.7869	57.2368	-0.419733	0.34294	0.999901	FALSE	37.8498	53.3003	-0.483128	0.383991
Tai6.9723	199	211	210	263	501	280	339	271	476	398	369	187	384	335	330	342.127	200.155	0.774742	0.0104765	0.0557163	FALSE	365.878	198.781	0.880434	0.00187112	0.00985963	UP	330.853	186.978	0.824479	0.00612893	0.0257947	UP	362.268	193.267	0.906572	1.1723e-06	1.07173e-05	UP	360.346	329.082	0.130324	0.736942	0.999901	FALSE	330.429	306.249	0.109542	0.782082
Tai6.9713	3	4	0	0	3	24	2	7	17	20	1	17	6	1	11	9.51847	2.26492	2.06839	0.22506	0.478068	FALSE	8.60402	2.24319	1.94375	0.0921214	0.226652	FALSE	13.3524	2.11366	2.65847	0.0275659	0.0869892	FALSE	6.17717	2.18147	1.5034	0.220048	0.392396	FALSE	8.48025	9.12959	-0.0992408	0.943328	1	FALSE	13.3767	8.51272	0.655056	0.656491
Tai6.9711	8	3	4	2	1	1	4	2	4	1	5	4	4	1	4	1.39136	4.86586	-1.83498	0.121685	0.327133	FALSE	3.38574	4.83117	-0.511668	0.612882	0.786586	FALSE	3.86832	4.54515	-0.273884	0.793448	0.893415	FALSE	3.0707	4.70047	-0.604192	0.551393	0.719838	FALSE	3.33118	1.33774	1.34342	0.305054	1	FALSE	3.87516	1.24645	1.62991	0.240144
Tai6.9710	28	22	14	20	7	34	5	5	11	11	6	13	4	14	13	21.7178	20.7149	0.0593045	0.936417	0.975119	FALSE	7.0305	20.5554	-1.54132	0.0170272	0.0617006	FALSE	10.946	19.3453	-0.840067	0.168837	0.33951	FALSE	10.9237	19.9923	-0.880011	0.157493	0.309183	FALSE	6.92364	20.8541	-1.5788	0.0627875	0.780232	FALSE	10.9662	19.4442	-0.830116	0.321659
Tai6.9706	39	57	72	23	35	116	22	219	33	8	7	7	31	31	28	60.4278	54.1282	0.156629	0.82645	0.925668	FALSE	92.6394	53.7905	0.784215	0.268557	0.47758	FALSE	7.88851	50.5759	-2.69605	2.42012e-07	3.2877e-06	DOWN	31.1519	52.2838	-0.748165	0.0448037	0.118239	FALSE	92.1515	58.0112	0.668534	0.491853	0.999901	FALSE	7.89177	54.0669	-2.78232	0.000580071
Tai6.9702	128	140	159	28	27	14	3	11	6	9	5	22	14	1	13	23.1933	137.785	-2.5725	2.35298e-10	1.11138e-08	DOWN	6.73235	136.874	-4.34101	2.86108e-20	2.77899e-18	DOWN	13.8762	128.725	-3.25326	9.54473e-09	1.71581e-07	DOWN	9.4933	133.069	-3.79542	6.24225e-15	1.94013e-13	DOWN	6.66736	22.3097	-1.74126	0.0164609	0.44815	FALSE	13.9324	20.772	-0.598926	0.452279
Tai6.970	2	0	0	2	5	0	2	1	0	0	1	0	3	1	0	2.17332	0.655588	1.75303	0.427982	1	FALSE	1.0423	0.649938	0.678543	0.785162	1	FALSE	0.372962	0.612067	-0.670214	0.843092	1	FALSE	1.34228	0.6333	1.10087	0.633781	0.780937	FALSE	1.02743	2.09373	-1.06032	0.574598	1	FALSE	0.371874	1.94573	-2.3574	0.323814
Tai6.9699	35	41	52	41	60	27	18	35	20	25	28	12	26	26	24	42.1543	41.2791	0.0339903	0.937097	0.97523	FALSE	24.6914	41.0164	-0.732305	0.103603	0.247199	FALSE	22.6896	38.5684	-0.761309	0.093399	0.221501	FALSE	26.3083	39.873	-0.600974	0.107638	0.2331	FALSE	24.4185	40.5543	-0.735235	0.170406	0.999901	FALSE	22.6586	37.7428	-0.735399	0.172744
Tai6.9697	66	61	77	40	49	45	30	28	59	28	20	10	17	18	27	45.1351	65.8631	-0.547154	0.1089	0.303488	FALSE	39.2287	65.4332	-0.735405	0.0671325	0.179223	FALSE	19.6963	61.5346	-1.6243	8.3315e-05	0.000629737	DOWN	21.525	63.6194	-1.56592	2.4035e-05	0.00016856	DOWN	38.6322	43.3931	-0.16452	0.733568	0.999901	FALSE	19.6619	40.4078	-1.02341	0.0375577
Tai6.9695	2	12	1	2	3	3	1	1	4	0	1	1	1	0	2	2.68456	4.82078	-0.846616	0.488744	0.726842	FALSE	1.99161	4.77484	-1.25378	0.344625	0.56232	FALSE	0.802974	4.4988	-2.58677	0.117202	0.261925	FALSE	1.02767	4.63876	-2.16963	0.151332	0.300221	FALSE	1.95907	2.58065	-0.384948	0.766951	1	FALSE	0.80538	2.40299	-1.68155	0.312692
Tai6.9690	21	27	22	31	54	17	26	19	33	44	29	20	34	95	29	33.1073	22.587	0.558273	0.284031	0.546095	FALSE	26.3162	22.4264	0.231289	0.616326	0.789186	FALSE	31.8884	21.0979	0.604872	0.158677	0.32524	FALSE	55.6198	21.8024	1.34836	0.012491	0.0414063	UP	25.9147	31.8603	-0.302676	0.590959	0.999901	FALSE	31.852	29.6412	0.103286	0.851246
Tai6.969	133	141	150	83	102	62	65	111	56	70	50	50	56	56	52	82.4252	136.859	-0.730778	0.0172758	0.0820334	FALSE	78.675	135.935	-0.78946	0.0237891	0.0805551	FALSE	59.991	127.854	-1.09353	0.000117553	0.000853046	DOWN	56.7718	132.162	-1.21987	1.37212e-06	1.23792e-05	DOWN	77.799	79.2756	-0.0280899	0.951409	0.999901	FALSE	59.9924	73.8026	-0.300773	0.432965
Tai6.9689	173	151	179	147	195	298	223	191	261	162	188	114	162	170	139	217.999	162.472	0.423339	0.300083	0.563578	FALSE	228.039	161.386	0.499007	0.0563395	0.157393	FALSE	165.059	151.786	0.119822	0.692794	0.831013	FALSE	163.12	156.923	0.0555586	0.80945	0.895868	FALSE	224.715	209.465	0.102166	0.81314	0.999901	FALSE	164.978	195.118	-0.24197	0.601937
Tai6.9688	12071	12151	12510	9435	14120	12460	16277	18534	17622	21212	19479	10646	16600	7178	13182	12044.3	11860.3	0.0222144	0.924195	0.970999	FALSE	17735.4	11779.3	0.590382	0.0020609	0.0107094	UP	17855.6	11079.6	0.688493	0.00929112	0.0363675	UP	12640.5	11452.8	0.142374	0.623087	0.773442	FALSE	17499	11579.7	0.595673	0.0370479	0.632512	FALSE	17835.6	10781.5	0.726209	0.0343523
Tai6.9687	7	12	5	10	12	14	9	9	22	21	4	11	14	10	14	12.2048	7.7421	0.651743	0.329468	0.592222	FALSE	13.3705	7.67989	0.802672	0.262156	0.470144	FALSE	12.1747	7.22918	0.761462	0.319203	0.521444	FALSE	13.0973	7.46564	0.810882	0.199533	0.365572	FALSE	13.1645	11.7308	0.174477	0.797929	0.999901	FALSE	12.1731	10.9257	0.168759	0.821387
Tai6.9686	359	296	338	184	164	70	89	188	78	94	132	212	191	231	132	140.637	320.87	-1.19036	0.00830004	0.0464315	DOWN	120.351	318.694	-1.40512	0.000186668	0.00131285	DOWN	167.039	299.755	-0.848241	0.0655206	0.170067	FALSE	192.201	309.896	-0.689616	0.0129919	0.0427753	DOWN	119.123	135.296	-0.183708	0.750981	0.999901	FALSE	167.476	125.97	0.40843	0.514324
Tai6.9679	50	65	26	33	71	77	34	30	44	55	32	19	31	35	30	60.3625	45.5499	0.406856	0.451225	0.697094	FALSE	36.4341	45.1794	-0.309843	0.489917	0.693888	FALSE	35.6954	42.5309	-0.242634	0.623996	0.783064	FALSE	33.2987	43.9283	-0.400989	0.348986	0.538016	FALSE	35.9008	58.0177	-0.692512	0.161304	0.999901	FALSE	35.6336	54.0186	-0.592094	0.268042
Tai6.9678	0	1	1	9	10	0	1	4	1	7	2	0	4	3	2	6.20854	0.640971	3.27356	0.0593431	0.201889	FALSE	2.03172	0.637121	1.66794	0.3668	0.583894	FALSE	2.73016	0.598943	2.22645	0.230413	0.419703	FALSE	3.09297	0.618787	2.31665	0.137085	0.279216	FALSE	2.01607	5.97818	-1.57484	0.270963	1	FALSE	2.71609	5.56193	-0.99257	0.532822
Tai6.9676	75	87	88	48	53	73	41	54	45	43	38	24	44	32	44	59.3618	80.6697	-0.446485	0.238057	0.493619	FALSE	47.3498	80.1223	-0.758924	0.0195944	0.0689235	FALSE	36.6817	75.3606	-1.03547	0.00220773	0.0109203	DOWN	41.3694	77.8941	-0.911774	0.00234798	0.00990888	DOWN	46.7465	57.0472	-0.284672	0.519668	0.999901	FALSE	36.6512	53.1398	-0.531215	0.250359
Tai6.9672	246	225	242	190	272	243	214	282	276	228	200	91	191	140	149	236.162	230.306	0.0362944	0.889035	0.954607	FALSE	260.569	228.736	0.18833	0.441222	0.652265	FALSE	178.353	215.147	-0.267818	0.417743	0.618141	FALSE	165.26	222.408	-0.427361	0.0479176	0.125049	FALSE	257.165	227.05	0.17975	0.575313	0.999901	FALSE	178.066	211.406	-0.245691	0.540627
Tai6.9669	87	82	81	120	269	103	219	293	295	210	184	84	196	146	161	158.714	80.7572	0.97755	0.0177288	0.0836007	FALSE	272.233	80.1962	1.76366	4.39167e-11	1.18342e-09	UP	164.273	75.4382	1.12559	0.00126018	0.00674633	UP	173.268	77.9782	1.15283	1.17109e-06	1.07078e-05	UP	268.669	152.718	0.812672	0.059996	0.764133	FALSE	164.01	142.067	0.206727	0.671066
Tai6.9668	66	62	45	41	108	101	106	88	137	104	126	30	76	84	73	82.5743	55.9246	0.563956	0.232294	0.486914	FALSE	111.659	55.5086	1.00893	0.00270485	0.0134746	UP	89.3735	52.2318	0.777764	0.125692	0.275698	FALSE	80.7904	53.9783	0.581186	0.0544449	0.138414	FALSE	110	79.3791	0.469419	0.324973	0.999901	FALSE	89.1647	73.8913	0.272058	0.662368
Tai6.9665	59	67	81	38	65	56	76	73	38	35	29	33	58	73	32	52.9315	66.7732	-0.333616	0.357616	0.618507	FALSE	63.8212	66.341	-0.0577827	0.883367	0.944273	FALSE	34.9274	62.3859	-0.847186	0.0210971	0.0704566	FALSE	56.5638	64.4938	-0.190444	0.616832	0.769084	FALSE	63.0001	50.8902	0.305603	0.529261	0.999901	FALSE	34.9518	47.3781	-0.447883	0.314554
Tai6.9664	35	31	20	24	21	18	15	21	16	22	12	14	21	17	20	21.4331	27.8164	-0.381301	0.435266	0.684716	FALSE	17.5936	27.6041	-0.649621	0.184396	0.371356	FALSE	16.7319	25.9778	-0.631024	0.199975	0.381588	FALSE	20.0186	26.8452	-0.422095	0.337609	0.525226	FALSE	17.375	20.6081	-0.241893	0.654374	0.999901	FALSE	16.7304	19.1936	-0.191132	0.729342
Tai6.9662	1	4	2	1	2	7	4	2	4	2	1	1	4	0	2	3.47003	2.2505	0.610349	0.630442	0.822184	FALSE	3.38574	2.23335	0.596901	0.618249	0.790402	FALSE	1.3699	2.1017	-0.602683	0.668953	0.815135	FALSE	2.00844	2.16998	-0.0981949	0.944809	0.969163	FALSE	3.33118	3.33087	0.0128728	0.991412	1	FALSE	1.36891	3.10442	-1.1558	0.423648
Tai6.9660	2	4	0	0	0	2	0	1	0	2	1	2	5	0	0	0.721778	1.93712	-1.45763	0.51875	1	FALSE	0.338653	1.91822	-2.39954	0.293228	1	FALSE	1.79991	1.80763	-0.020171	0.989329	0.995226	FALSE	1.63461	1.86482	-0.173565	0.930541	0.963638	FALSE	0.338078	0.691927	-0.933293	0.792374	1	FALSE	1.80241	0.645517	1.51256	0.453463
Tai6.966	48	73	70	97	95	88	112	78	117	173	99	69	111	121	94	95.0217	61.5633	0.623622	0.079597	0.246808	FALSE	103.877	61.1482	0.763994	0.0249232	0.08355	FALSE	115.633	57.5123	1.01238	0.00496207	0.021644	UP	112.966	59.4379	0.925222	0.00164878	0.00730744	UP	102.306	91.3562	0.16521	0.664084	0.999901	FALSE	115.472	85.0831	0.446434	0.262157
Tai6.9658	2	1	1	5	2	2	2	1	2	5	7	4	2	1	1	3.1551	1.29656	1.26572	0.331236	0.59382	FALSE	1.69287	1.28706	0.396861	0.797919	0.900191	FALSE	5.74809	1.21101	2.24285	0.0493737	0.136999	FALSE	1.36573	1.25209	0.135525	0.930224	0.963507	FALSE	1.66559	3.03362	-0.845363	0.51566	1	FALSE	5.74596	2.827	1.04144	0.310909
Tai6.9655	97	83	105	55	98	148	68	63	74	98	44	54	69	48	75	101.892	92.0496	0.14582	0.758421	0.892031	FALSE	69.3302	91.4442	-0.399235	0.187154	0.374765	FALSE	67.4102	85.9987	-0.346505	0.317674	0.519699	FALSE	66.1883	88.9143	-0.424709	0.149451	0.297375	FALSE	68.3488	97.8985	-0.517682	0.295651	0.999901	FALSE	67.3846	91.1832	-0.433879	0.416404
Tai6.9654	391	532	525	1761	1945	1422	2011	2068	2241	2385	1866	2117	2837	2536	2124	1724.65	466.92	1.88493	2.09009e-11	1.23748e-09	UP	2136.81	463.771	2.20389	4.52919e-22	5.40757e-20	UP	2282.34	436.197	2.38713	7.03258e-19	6.40881e-17	UP	2588.47	450.829	2.52134	2.36037e-32	3.59847e-30	UP	2107.35	1658.48	0.34563	0.225119	0.999901	FALSE	2283.65	1544.26	0.56428	0.0830995
Tai6.9652	150	139	196	93	117	114	74	132	116	108	103	121	98	130	78	109.201	156.538	-0.520589	0.100335	0.287793	FALSE	108.47	155.548	-0.519314	0.109306	0.257178	FALSE	121.06	146.261	-0.278295	0.410649	0.611743	FALSE	106.364	151.231	-0.508878	0.0953327	0.212739	FALSE	107.146	104.979	0.0303801	0.938905	0.999901	FALSE	121.188	97.7596	0.306339	0.442408
Tai6.9650	20	28	38	13	14	39	27	32	23	30	5	4	23	26	10	22.9156	27.709	-0.280798	0.669934	0.84465	FALSE	27.8177	27.5393	0.0130485	0.977285	0.987007	FALSE	12.0887	25.8916	-1.06052	0.14085	0.299095	FALSE	20.4223	26.7681	-0.391459	0.442085	0.628195	FALSE	27.4636	22.0053	0.32515	0.621665	0.999901	FALSE	12.0463	20.5079	-0.738153	0.414835
Tai6.965	202	170	184	244	226	332	258	174	217	267	185	198	238	231	226	275.247	179.668	0.614203	0.0886668	0.265388	FALSE	220.283	178.435	0.303652	0.28117	0.492484	FALSE	229.825	167.84	0.4526	0.0771364	0.191718	FALSE	240.501	173.51	0.471036	0.0232085	0.0693769	FALSE	216.992	264.508	-0.284857	0.486869	0.999901	FALSE	229.862	246.419	-0.099806	0.800527
Tai6.9649	210	253	390	520	1274	359	643	511	1054	1977	281	195	562	244	1178	687.194	274.923	1.32216	0.00964932	0.0521878	FALSE	742.123	273.282	1.44135	4.96652e-05	0.000407362	UP	749.058	256.907	1.54466	0.0237559	0.0773873	FALSE	684.681	265.644	1.36593	0.00568771	0.0213188	UP	730.694	661.409	0.143327	0.785779	0.999901	FALSE	746.076	615.117	0.278882	0.729208
Tai6.9647	15	11	12	9	8	12	17	14	7	11	12	7	11	17	9	9.96778	12.2882	-0.313908	0.60842	0.808025	FALSE	12.9992	12.2029	0.0873052	0.889384	0.947622	FALSE	10.6037	11.4789	-0.115509	0.847039	0.923988	FALSE	12.8952	11.8673	0.11662	0.839199	0.915669	FALSE	12.8261	9.57877	0.426533	0.549529	0.999901	FALSE	10.5964	8.92401	0.256571	0.712725
Tai6.9646	16	22	16	22	22	21	15	19	15	23	10	13	15	9	15	22.0567	17.4226	0.334791	0.48419	0.72345	FALSE	16.591	17.2959	-0.06095	0.906474	0.957886	FALSE	15.8394	16.273	-0.0309941	0.95325	0.978981	FALSE	13.4131	16.8143	-0.323809	0.52939	0.702497	FALSE	16.3798	21.2052	-0.36923	0.483302	0.999901	FALSE	15.8349	19.7492	-0.308045	0.582191
Tai6.9642	1	0	2	12	12	0	2	5	1	6	2	4	6	0	6	7.8971	0.968969	3.02882	0.0640369	0.213081	FALSE	2.7222	0.96507	1.4962	0.353225	0.570646	FALSE	4.16674	0.906139	2.20511	0.109435	0.249038	FALSE	4.06379	0.938465	2.1218	0.184546	0.345643	FALSE	2.69882	7.60359	-1.50045	0.269434	1	FALSE	4.16835	7.07522	-0.764026	0.543683
Tai6.9641	4	5	3	17	39	4	5	10	11	11	8	4	6	10	8	18.9168	3.87486	2.29625	0.0118503	0.0614424	FALSE	8.72377	3.84538	1.18449	0.158326	0.334672	FALSE	7.82182	3.61874	1.12727	0.170909	0.34252	FALSE	8.37965	3.73872	1.15934	0.144751	0.290578	FALSE	8.61403	18.2164	-1.08704	0.205363	0.999901	FALSE	7.80841	16.9355	-1.11404	0.205469
Tai6.964	8	7	5	7	9	12	7	4	9	9	8	2	2	3	3	9.50873	6.46798	0.551044	0.432049	0.682147	FALSE	6.74494	6.4195	0.0731332	0.926917	0.968151	FALSE	6.39487	6.04076	0.105703	0.896399	0.950951	FALSE	2.7895	6.24289	-1.16822	0.19908	0.365027	FALSE	6.63676	9.13797	-0.454414	0.553626	1	FALSE	6.37787	8.51133	-0.389925	0.636039
Tai6.9638	53	63	49	64	158	35	104	103	95	106	117	38	92	83	77	81.6059	53.2661	0.619569	0.263355	0.523505	FALSE	102.373	52.8813	0.95233	0.00204346	0.0106342	UP	90.0239	49.7525	0.858491	0.0505676	0.13947	FALSE	87.0612	51.4133	0.759794	0.00654879	0.0240616	UP	100.981	78.5572	0.358109	0.516813	0.999901	FALSE	89.8494	73.0489	0.297063	0.641564
Tai6.9637	49	39	31	64	102	33	91	103	68	102	117	40	76	99	49	64.8843	38.4951	0.756783	0.128083	0.338016	FALSE	89.0166	38.2108	1.21978	0.00100576	0.0057424	UP	89.7501	35.954	1.32247	0.00378476	0.0172781	UP	77.8041	37.1613	1.06563	0.00615395	0.0228004	UP	87.8849	62.4379	0.489709	0.327667	0.999901	FALSE	89.5893	58.0949	0.624108	0.272904
Tai6.9632	1532	1686	1369	1203	1386	1230	1112	1195	987	1697	1366	1105	1492	1212	1298	1287.86	1481.23	-0.20199	0.39689	0.653213	FALSE	1116.97	1470.58	-0.396885	0.0802281	0.204745	FALSE	1465.66	1383.54	0.0831891	0.697091	0.833322	FALSE	1380.71	1429.83	-0.0503489	0.774247	0.876505	FALSE	1102.21	1238.21	-0.167806	0.567908	0.999901	FALSE	1465.16	1153.04	0.345733	0.20205
Tai6.9631	35	39	27	272	323	430	360	266	641	681	234	212	301	244	409	348.754	32.6236	3.41777	8.68535e-18	1.6658e-15	UP	425.245	32.381	3.71528	1.11949e-21	1.25538e-19	UP	371.473	30.4693	3.60992	1.25544e-16	8.47563e-15	UP	329.916	31.4846	3.3893	6.95147e-27	6.62553e-25	UP	418.542	335.162	0.321066	0.49428	0.999901	FALSE	370.802	312.189	0.250002	0.613727
Tai6.9627	32	22	19	16	17	46	20	25	33	16	4	11	18	13	23	27.4161	23.629	0.209386	0.747156	0.886503	FALSE	26.2372	23.4555	0.164357	0.727671	0.859437	FALSE	10.7574	22.0697	-1.03243	0.0904165	0.215996	FALSE	18.6429	22.8134	-0.289727	0.544402	0.714158	FALSE	25.8751	26.3279	-0.0187711	0.977011	0.999901	FALSE	10.7643	24.536	-1.18339	0.134127
Tai6.9624	84	79	88	85	117	87	142	97	162	163	142	70	167	175	149	96.4779	81.0567	0.252112	0.38309	0.640835	FALSE	135.504	80.5104	0.751291	0.0168384	0.0612056	FALSE	129.266	75.7238	0.774824	0.0212839	0.0709697	FALSE	170.066	78.2809	1.11902	2.74971e-06	2.33914e-05	UP	133.428	92.7733	0.524063	0.161083	0.999901	FALSE	129.079	86.3724	0.581624	0.13957
Tai6.9623	75	135	98	11	54	82	76	112	78	114	26	55	48	23	125	49.1175	99.254	-1.01462	0.145832	0.367305	FALSE	90.0399	98.5422	-0.130654	0.709706	0.84863	FALSE	65.6623	92.7079	-0.493119	0.321485	0.523718	FALSE	67.8039	95.7814	-0.498565	0.361552	0.550744	FALSE	88.9483	47.185	0.914076	0.187787	0.999901	FALSE	65.6326	43.9387	0.580413	0.461234
Tai6.9621	2086	2312	2091	1796	2814	2058	2625	2332	2937	3092	2343	1423	2437	2384	2152	2215.5	2094.85	0.0809125	0.722032	0.872868	FALSE	2668.64	2080.18	0.359397	0.0853822	0.214158	FALSE	2362.22	1956.83	0.271916	0.287889	0.487657	FALSE	2412.56	2022.46	0.254412	0.114836	0.244951	FALSE	2630.31	2130.45	0.303999	0.286287	0.999901	FALSE	2359.39	1983.27	0.250652	0.440528
Tai6.9620	1590	1348	1328	228	798	146	102	201	160	81	26	35	240	164	167	365.591	1378.81	-1.91403	0.00113495	0.00919168	DOWN	156.001	1369.14	-3.13306	3.89532e-26	6.95045e-24	DOWN	47.7078	1287.97	-4.74249	3.15177e-38	2.3043e-35	DOWN	196.262	1331.38	-2.76091	6.86076e-36	1.43444e-33	DOWN	154.163	352.008	-1.19202	0.0587202	0.758558	FALSE	47.6643	327.192	-2.7762	3.72367e-05
Tai6.9619	18	28	20	18	37	26	31	30	28	62	21	21	31	22	38	26.6573	21.2828	0.330147	0.488575	0.72674	FALSE	30.1741	21.1284	0.512565	0.251077	0.457155	FALSE	34.4371	19.8786	0.806028	0.115926	0.259929	FALSE	31.4021	20.5385	0.612334	0.156813	0.308096	FALSE	29.7615	25.6347	0.208973	0.661204	0.999901	FALSE	34.3823	23.8592	0.534247	0.343608
Tai6.9617	23	40	27	28	33	46	51	46	57	67	62	54	46	53	39	36.456	29.0105	0.325337	0.498944	0.733995	FALSE	52.0623	28.7985	0.853516	0.0312581	0.100086	FALSE	65.3362	27.0958	1.26562	0.00110867	0.00605411	UP	47.8631	27.9926	0.771746	0.0431969	0.114901	FALSE	51.3176	35.0335	0.554805	0.219379	0.999901	FALSE	65.3437	32.6333	1.00309	0.026927
Tai6.9612	226	280	220	168	460	410	357	261	534	383	327	107	275	244	308	341.952	234.318	0.54583	0.206614	0.454268	FALSE	387.691	232.634	0.737045	0.0199981	0.0700347	FALSE	276.536	218.865	0.339268	0.413135	0.614162	FALSE	286.028	226.169	0.338548	0.123013	0.257883	FALSE	381.676	328.738	0.215139	0.66255	0.999901	FALSE	275.903	305.993	-0.148589	0.79023
Tai6.9610	162	139	187	294	214	135	145	178	83	493	245	252	278	215	221	219.342	157.586	0.476161	0.27	0.531007	FALSE	138.293	156.567	-0.179777	0.616692	0.789342	FALSE	339.485	147.233	1.20685	6.03208e-05	0.00047572	UP	246.042	152.232	0.693251	0.00266815	0.0110721	UP	136.639	210.954	-0.626402	0.229873	0.999901	FALSE	339.262	196.475	0.789453	0.0909699
Tai6.9608	572	599	568	617	1187	437	721	563	656	748	453	371	682	484	549	726.607	561.502	0.372459	0.331742	0.594279	FALSE	657.713	557.596	0.238092	0.298956	0.513358	FALSE	540.515	524.517	0.0447833	0.85188	0.926901	FALSE	590.288	542.139	0.123168	0.512965	0.689073	FALSE	648.165	699.166	-0.109776	0.793512	0.999901	FALSE	540.049	650.47	-0.268411	0.529744
Tai6.9605	13	19	14	56	105	4	26	19	67	15	36	15	36	32	24	52.2966	14.8368	1.81981	0.0480397	0.173655	FALSE	37.3758	14.7297	1.34523	0.0195693	0.0688507	FALSE	24.1287	13.8581	0.791727	0.188117	0.366256	FALSE	31.7466	14.3189	1.14834	0.00948909	0.0329286	UP	36.7634	50.3663	-0.455413	0.628506	0.999901	FALSE	24.1165	46.8287	-0.9623	0.319173
Tai6.96	9	6	9	10	5	3	5	24	9	14	4	0	0	0	0	6.23502	7.75774	-0.330556	0.682515	0.852127	FALSE	12.8143	7.7076	0.734982	0.337647	0.555014	FALSE	5.46031	7.24812	-0.356049	0.727788	0.853853	FALSE	0	7.49529	-5.29455	0.000419036	0.00218112	DOWN	12.709	5.99677	1.09485	0.23647	1	FALSE	5.43218	5.58675	0.00497048	0.996807
Tai6.9597	26	22	19	24	40	70	65	28	70	107	39	22	27	40	66	45.6278	21.6623	1.07304	0.0582151	0.199057	FALSE	55.1207	21.5057	1.35824	0.00422618	0.0195585	UP	54.3362	20.2335	1.43718	0.00787818	0.031701	UP	46.4121	20.9135	1.1485	0.0135595	0.044308	UP	54.2057	43.8325	0.308227	0.616732	0.999901	FALSE	54.1889	40.8317	0.417028	0.532909
Tai6.9594	314	273	325	87	205	142	116	120	119	152	126	91	136	97	120	142.214	294.583	-1.04824	0.00308962	0.0208767	DOWN	120.159	292.617	-1.28418	2.36985e-07	3.26383e-06	DOWN	129.21	275.209	-1.08962	2.03575e-05	0.000180881	DOWN	121.573	284.524	-1.2255	6.17929e-08	7.16998e-07	DOWN	118.522	136.761	-0.20856	0.595578	0.999901	FALSE	129.133	127.277	0.0194217	0.96135
Tai6.959	1335	1352	1238	733	1002	2437	1295	1657	1708	1840	1262	1087	1497	1263	1494	1438.72	1267.65	0.182514	0.739523	0.882492	FALSE	1572.34	1258.74	0.321014	0.136409	0.301299	FALSE	1459.67	1184.12	0.302121	0.138543	0.295655	FALSE	1469.45	1223.88	0.263856	0.109621	0.236361	FALSE	1551.54	1381.67	0.167396	0.76456	0.999901	FALSE	1458.97	1287.47	0.180549	0.749806
Tai6.9588	33	28	35	40	34	18	37	50	21	17	27	15	20	20	22	31.1054	31.0085	0.00195812	0.996783	0.998805	FALSE	36.7811	30.8037	0.254292	0.58135	0.764155	FALSE	21.339	28.9699	-0.450984	0.343115	0.546351	FALSE	21.4769	29.9518	-0.480732	0.229066	0.403691	FALSE	36.3576	29.9197	0.281559	0.633029	0.999901	FALSE	21.3332	27.8607	-0.389626	0.517841
Tai6.9584	264	241	235	162	221	147	169	319	228	170	229	193	256	270	243	176.519	239.088	-0.436792	0.0957828	0.279316	FALSE	241.653	237.418	0.0257719	0.932171	0.970672	FALSE	216.589	223.338	-0.047568	0.883906	0.944289	FALSE	266.441	230.858	0.206489	0.308088	0.493633	FALSE	238.847	169.759	0.492223	0.211244	0.999901	FALSE	216.726	158.036	0.45292	0.257675
Tai6.9581	132	110	115	95	90	71	55	39	40	48	40	35	46	41	70	86.7132	115.379	-0.414209	0.205855	0.453404	FALSE	45.5692	114.58	-1.33211	5.56908e-05	0.000450595	DOWN	43.5751	107.78	-1.30971	2.54326e-05	0.000220642	DOWN	54.3866	111.419	-1.03518	0.000976731	0.0046188	DOWN	44.9054	83.3811	-0.892464	0.0333958	0.604711	FALSE	43.5723	77.6505	-0.834326	0.0370239
Tai6.9580	78	50	83	79	144	18	37	58	45	61	54	58	69	39	129	77.0565	68.1959	0.178722	0.79368	0.909672	FALSE	47.2971	67.7653	-0.518105	0.172269	0.354618	FALSE	62.3718	63.7195	-0.0366101	0.922073	0.96409	FALSE	81.855	65.898	0.313218	0.493928	0.67291	FALSE	46.7201	74.1911	-0.669577	0.331756	0.999901	FALSE	62.4121	68.9963	-0.148946	0.829814
Tai6.9579	196	195	230	202	287	199	327	530	287	489	310	180	251	245	294	229.037	200.458	0.192998	0.456733	0.702057	FALSE	387.889	199.134	0.961783	0.00234631	0.011972	UP	331.633	187.278	0.826786	0.00931487	0.0364405	UP	273.638	193.609	0.498799	0.0211357	0.0642006	FALSE	383.466	220.257	0.799445	0.0466348	0.697659	FALSE	331.094	205.047	0.692669	0.0662424
Tai6.9578	4	0	2	4	1	4	8	7	2	6	10	9	11	9	7	3.21878	1.95235	0.704058	0.615576	0.813019	FALSE	5.83574	1.93998	1.58965	0.192323	0.381433	FALSE	9.3005	1.82424	2.3414	0.0258228	0.082685	FALSE	9.30237	1.88841	2.30906	0.0187942	0.0581857	FALSE	5.76211	3.09192	0.922343	0.403993	1	FALSE	9.31088	2.88292	1.71211	0.0814315
Tai6.9577	8	6	12	82	88	14	25	61	67	68	77	22	37	47	43	60.7302	8.39171	2.85602	0.000208077	0.00218837	UP	51.2474	8.34278	2.62085	3.0633e-06	3.34401e-05	UP	57.4537	7.84225	2.87657	1.2551e-06	1.4757e-05	UP	44.1533	8.11137	2.44339	3.36582e-07	3.41036e-06	UP	50.618	58.4543	-0.207766	0.776191	0.999901	FALSE	57.3313	54.399	0.076941	0.918875
Tai6.9576	115	113	142	57	162	59	110	112	130	157	118	47	127	118	139	88.8035	119.423	-0.422538	0.354564	0.615651	FALSE	118.917	118.648	0.00353602	0.989777	0.994035	FALSE	108.724	111.576	-0.0320752	0.935177	0.97041	FALSE	132.88	115.354	0.203771	0.400789	0.589528	FALSE	117.259	85.4553	0.45207	0.339772	0.999901	FALSE	108.493	79.4785	0.448436	0.422017
Tai6.9575	330	175	162	12	3	0	3	3	5	0	1	0	2	3	3	5.32569	216.174	-5.366	2.88725e-09	1.07117e-07	DOWN	3.69785	214.575	-5.85213	1.5081e-23	2.09487e-21	DOWN	0.372962	201.905	-9.03971	7.92593e-13	2.90895e-11	DOWN	2.7895	208.74	-6.23518	8.85755e-23	5.97091e-21	DOWN	3.64366	5.12419	-0.477233	0.720512	1	FALSE	0.371874	4.77565	-3.63206	0.0942165
Tai6.9574	16	22	20	24	29	8	15	22	21	17	27	14	35	35	24	20.1099	18.7049	0.108141	0.856325	0.939511	FALSE	19.5587	18.5761	0.0751544	0.879361	0.942171	FALSE	20.909	17.4732	0.250835	0.630528	0.78812	FALSE	32.5042	18.0579	0.847057	0.0443217	0.117254	FALSE	19.3085	19.3523	-0.00613581	0.992256	0.999901	FALSE	20.8997	18.0101	0.207236	0.759663
Tai6.9572	730	684	695	552	782	861	619	744	573	559	517	430	580	541	511	739.706	681.241	0.11864	0.688653	0.855908	FALSE	656.125	676.539	-0.0442919	0.84838	0.926057	FALSE	536.181	636.382	-0.248062	0.265214	0.46192	FALSE	564.234	657.825	-0.221394	0.189608	0.352319	FALSE	647.717	711.003	-0.134462	0.703163	0.999901	FALSE	536.172	662.122	-0.304704	0.37769
Tai6.9571	12	12	14	42	59	20	48	46	59	63	51	25	53	82	80	39.7147	12.2664	1.69841	0.00197298	0.0145033	UP	51.6573	12.1852	2.0843	1.8403e-06	2.1091e-05	UP	47.6294	11.4598	2.0618	1.27152e-05	0.000118475	UP	75.0008	11.8471	2.66044	1.86707e-10	3.2173e-09	UP	50.9217	38.2152	0.410869	0.40986	0.999901	FALSE	47.5543	35.5621	0.420418	0.440248
Tai6.9570	891	963	907	1005	1914	1183	1372	1310	2026	1377	1763	783	1443	1100	1179	1348.03	891.367	0.597105	0.0316019	0.128057	FALSE	1585.36	885.173	0.840867	0.000676039	0.00407795	UP	1384.56	832.655	0.733651	0.0271497	0.085934	FALSE	1282.5	860.616	0.575678	0.000742155	0.00362922	UP	1562.23	1296.5	0.26883	0.449897	0.999901	FALSE	1383.04	1206.63	0.196718	0.641187
Tai6.9569	5	2	8	7	4	11	7	6	4	7	4	4	2	6	3	7.71928	4.84444	0.657696	0.468294	0.710849	FALSE	5.79583	4.81939	0.263702	0.773475	0.885477	FALSE	5.19613	4.52837	0.2055	0.820148	0.909548	FALSE	3.87404	4.68627	-0.28345	0.774657	0.876678	FALSE	5.71752	7.41456	-0.363421	0.675989	1	FALSE	5.19386	6.91103	-0.390779	0.660576
Tai6.9566	4	8	10	0	4	59	5	10	11	9	5	1	3	4	4	22.4353	7.08012	1.66118	0.250545	0.508579	FALSE	8.72377	7.03695	0.312178	0.681861	0.832268	FALSE	4.84598	6.61579	-0.407447	0.651025	0.80266	FALSE	3.82831	6.83871	-0.842823	0.320648	0.507236	FALSE	8.61403	21.5138	-1.31731	0.341773	0.999901	FALSE	4.82874	20.0648	-2.03687	0.183459
Tai6.9564	9	4	4	5	5	7	3	9	8	3	2	6	0	3	3	5.81668	5.51403	0.0693839	0.933689	0.974506	FALSE	6.70561	5.47321	0.298451	0.732002	0.86181	FALSE	4.17638	5.15007	-0.341322	0.725264	0.852196	FALSE	2.13566	5.325	-1.33525	0.240429	0.416822	FALSE	6.62936	5.58991	0.25745	0.76572	1	FALSE	4.19008	5.20732	-0.347478	0.726283
Tai6.9561	256	271	228	207	222	171	232	229	190	242	239	228	232	217	202	202.223	243.833	-0.270725	0.322803	0.585763	FALSE	220.979	242.09	-0.132135	0.60457	0.78043	FALSE	255.778	227.756	0.164669	0.546216	0.72721	FALSE	225.07	235.385	-0.0647022	0.748864	0.861413	FALSE	218.01	194.454	0.165176	0.621056	0.999901	FALSE	255.904	181.072	0.497756	0.154662
Tai6.956	1	1	1	16	15	2	6	5	2	1	8	5	6	5	7	10.9655	0.968766	3.50195	0.00527597	0.0322822	UP	4.45478	0.96209	2.20662	0.102635	0.245506	FALSE	5.41722	0.904977	2.55628	0.0622265	0.163757	FALSE	6.22172	0.935437	2.73378	0.0206406	0.062964	FALSE	4.3966	10.5546	-1.27007	0.205058	1	FALSE	5.42429	9.82364	-0.883808	0.427312
Tai6.9559	138	124	146	125	249	168	279	670	276	335	206	98	160	176	175	178.319	131.769	0.438412	0.17014	0.404162	FALSE	414.835	130.89	1.6642	2.27072e-05	0.000202109	UP	213.931	123.103	0.800856	0.033079	0.10036	FALSE	177.249	127.267	0.477273	0.0367997	0.10106	FALSE	410.743	171.487	1.25931	0.0138927	0.414487	FALSE	213.48	159.607	0.421067	0.358836
Tai6.9558	1870	1938	1737	1924	3125	1821	1845	1993	2676	2010	2321	1103	1950	1779	1807	2266.49	1790.74	0.340091	0.192049	0.435108	FALSE	2194.51	1778.1	0.30363	0.18468	0.371719	FALSE	1909.71	1672.72	0.191207	0.536815	0.719971	FALSE	1913.75	1728.85	0.146589	0.341276	0.529605	FALSE	2163.57	2179.97	-0.0109744	0.973247	0.999901	FALSE	1907.62	2029	-0.0890423	0.820194
Tai6.9556	186	185	267	118	137	245	221	176	205	109	213	344	344	375	276	171.501	205.838	-0.264506	0.562419	0.77834	FALSE	204.039	204.556	-0.00392306	0.989017	0.993668	FALSE	258.262	192.331	0.422589	0.432911	0.631636	FALSE	344.731	198.867	0.79342	0.00227569	0.00965639	UP	201.086	164.764	0.288455	0.530972	0.999901	FALSE	259.048	153.503	0.753705	0.260404
Tai6.9555	0	0	0	13	10	0	3	1	8	1	0	1	4	2	2	7.69805	0	5.4329	0.0121876	0.062785	FALSE	3.99639	0	4.50036	0.0187481	0.0665959	FALSE	0.713474	0	2.09398	0.568468	1	FALSE	2.73146	0	3.9922	0.0400222	0.107996	FALSE	3.92474	7.41076	-0.91138	0.496726	1	FALSE	0.71527	6.8983	-3.28765	0.0653339
Tai6.9549	1	0	0	7	7	7	65	4	1	12	19	15	83	185	138	7.13286	0.327794	4.35713	0.0033007	0.022039	UP	24.5486	0.324969	6.1535	0.00748436	0.0315946	UP	16.938	0.306033	5.6972	3.16149e-05	0.000267391	UP	142.366	0.31665	8.72959	2.90719e-12	6.44456e-11	UP	24.0753	6.85718	1.81239	0.14865	0.999901	FALSE	16.9494	6.38652	1.40226	0.0432543
Tai6.9546	4	2	1	2	9	4	4	3	1	4	3	1	0	0	1	4.75972	2.27253	1.09083	0.321702	0.584704	FALSE	2.74854	2.25407	0.281147	0.827287	0.91666	FALSE	2.68274	2.12197	0.366845	0.765486	0.876857	FALSE	0.350375	2.19327	-2.55866	0.18287	0.343452	FALSE	2.71202	4.57954	-0.783426	0.486326	1	FALSE	2.67618	4.2588	-0.661513	0.555059
Tai6.9543	6	17	21	28	10	94	34	27	118	116	28	38	70	24	116	47.2073	14.1456	1.73497	0.060208	0.203856	FALSE	59.489	14.0611	2.08143	0.00138505	0.00759126	UP	59.6649	13.2185	2.1795	0.000499047	0.00302874	UP	72.2044	13.6629	2.40098	0.000112065	0.00067401	UP	58.4985	45.3035	0.372452	0.683533	0.999901	FALSE	59.5702	42.249	0.501728	0.571387
Tai6.9542	1843	2198	1850	1670	1800	1648	2051	1870	1625	2765	1421	1518	2119	2086	2030	1730.9	1901.42	-0.135735	0.576846	0.787625	FALSE	1883.46	1887.93	-0.00351392	0.98795	0.9931	FALSE	1966.51	1776.08	0.147201	0.571497	0.746053	FALSE	2158.12	1835.48	0.233547	0.165178	0.319791	FALSE	1857.64	1664.13	0.158765	0.606237	0.999901	FALSE	1965.57	1549.76	0.343165	0.293835
Tai6.9538	1230	1713	1300	1651	1497	1079	1839	1540	1190	2175	1281	1309	1825	1733	1759	1431.91	1368.77	0.0649102	0.846045	0.934518	FALSE	1555.62	1358.92	0.194899	0.49033	0.694196	FALSE	1657.18	1278.49	0.374435	0.149072	0.311365	FALSE	1839.44	1321.06	0.477502	0.0159257	0.0507042	FALSE	1534.2	1377	0.15601	0.689559	0.999901	FALSE	1656.66	1282.34	0.369706	0.300717
Tai6.9537	339	321	335	275	553	296	375	345	510	302	367	204	379	362	266	367.226	321.362	0.193803	0.536971	0.760291	FALSE	414.664	319.161	0.377944	0.129721	0.290904	FALSE	310.205	300.207	0.0467796	0.875705	0.94021	FALSE	347.97	310.328	0.165241	0.451975	0.636362	FALSE	408.621	353.24	0.209324	0.573106	0.999901	FALSE	310.005	328.708	-0.085574	0.833952
Tai6.9536	86	59	95	49	77	45	37	53	42	42	27	52	62	55	50	56.4864	77.5488	-0.453958	0.23489	0.489857	FALSE	44.628	77.0593	-0.787595	0.0311626	0.0998341	FALSE	44.336	72.4584	-0.718845	0.104565	0.240757	FALSE	57.6711	74.933	-0.377075	0.233016	0.408617	FALSE	44.0725	54.3301	-0.304767	0.467227	0.999901	FALSE	44.417	50.5689	-0.197641	0.696436
Tai6.9534	46	71	86	148	234	93	187	107	261	76	142	18	129	100	95	155.531	65.3963	1.251	0.00507878	0.0312843	UP	186.926	64.985	1.52427	0.000149892	0.00108371	UP	82.2439	61.1033	0.429762	0.502898	0.691877	FALSE	111.61	63.1634	0.821374	0.00910325	0.0318126	UP	183.909	149.644	0.296661	0.550346	0.999901	FALSE	82.0232	139.251	-0.762985	0.286787
Tai6.9533	266	381	635	61	239	140	67	157	73	153	12	57	49	31	91	141.525	412.833	-1.54274	0.00533474	0.0325976	DOWN	100.486	410.478	-2.03034	2.88029e-06	3.15542e-05	DOWN	72.3559	385.816	-2.41055	0.000366596	0.0023249	DOWN	59.1102	398.957	-2.75474	5.32908e-10	8.61919e-09	DOWN	99.4643	136.124	-0.45447	0.444479	0.999901	FALSE	72.2821	126.632	-0.806868	0.31674
Tai6.9531	14	22	38	19	17	18	18	24	12	19	18	38	32	14	24	18.4283	23.8199	-0.376803	0.509734	0.741288	FALSE	18.3639	23.687	-0.369456	0.514271	0.713297	FALSE	28.4395	22.2621	0.338028	0.587421	0.757736	FALSE	23.9317	23.0209	0.0587295	0.911138	0.956219	FALSE	18.147	17.7154	0.0379727	0.948011	0.999901	FALSE	28.5205	16.5011	0.779404	0.231881
Tai6.953	3	4	4	4	5	2	1	4	0	4	3	5	4	2	3	3.63986	3.54727	0.0432117	0.963966	0.986308	FALSE	1.70644	3.52339	-1.0513	0.437681	0.64911	FALSE	4.40279	3.31387	0.385084	0.686071	0.826297	FALSE	3.08184	3.4251	-0.147136	0.883901	0.942754	FALSE	1.69699	3.50195	-1.05754	0.452341	1	FALSE	4.41021	3.25943	0.408081	0.689017
Tai6.9525	9	22	14	7	16	29	19	8	13	27	21	20	15	21	18	17.6438	14.4868	0.281313	0.697836	0.861034	FALSE	13.6226	14.381	-0.0818709	0.897281	0.952407	FALSE	24.0859	13.5306	0.827902	0.1158	0.259701	FALSE	18.8023	13.9759	0.423373	0.430065	0.617109	FALSE	13.4015	16.9478	-0.337907	0.653556	0.999901	FALSE	24.0871	15.7868	0.610256	0.36321
Tai6.9522	38	65	54	53	34	51	68	58	39	17	20	28	27	26	26	47.8557	50.5929	-0.0867534	0.853325	0.937992	FALSE	56.252	50.2412	0.160775	0.688545	0.836411	FALSE	24.3184	47.26	-0.980156	0.0437325	0.124791	FALSE	27.3359	48.8339	-0.838327	0.024163	0.0717289	FALSE	55.4906	45.9924	0.274828	0.589835	0.999901	FALSE	24.3656	42.8549	-0.825893	0.16248
Tai6.9520	1	1	2	9	10	7	4	24	9	22	17	22	21	20	14	8.73476	1.28935	2.75724	0.00717332	0.041304	UP	12.4625	1.28214	3.28157	0.00324945	0.0157196	UP	22.0368	1.20503	4.1836	4.78767e-06	4.94667e-05	UP	19.0008	1.24634	3.92973	1.57208e-05	0.000114621	UP	12.3643	8.39993	0.558344	0.5073	0.999901	FALSE	22.0578	7.82123	1.48867	0.0149486
Tai6.952	674	989	1015	183	147	13	31	19	17	1	1	3	14	5	30	114.837	863.189	-2.91014	0.000275874	0.00278124	DOWN	22.8708	857.464	-5.23384	6.41638e-50	9.41925e-47	DOWN	1.94646	806.423	-8.82402	3.70352e-34	1.81891e-31	DOWN	16.8957	833.486	-5.62301	3.93752e-36	8.36532e-34	DOWN	22.5328	110.535	-2.29529	0.00708084	0.311161	FALSE	1.95416	102.895	-5.7919	2.66249e-07
Tai6.9519	5209	5430	4806	3621	7164	5890	8224	6266	10339	6103	6983	3971	6377	5640	5796	5520.86	4987.91	0.146504	0.632979	0.823806	FALSE	8378.51	4952.62	0.758509	0.00268784	0.0134085	UP	6041.94	4659.16	0.374925	0.174664	0.347559	FALSE	6154.48	4815.44	0.353977	0.0195452	0.0601685	FALSE	8251.97	5308.17	0.6365	0.091388	0.88403	FALSE	6037.85	4941.26	0.289117	0.457427
Tai6.9518	21	18	25	32	42	41	54	29	81	78	54	27	56	49	49	38.7125	20.6653	0.90418	0.0325804	0.130928	FALSE	55.1674	20.5329	1.42699	0.00301551	0.0147649	UP	53.8603	19.3081	1.48849	0.000817744	0.0046391	UP	53.1901	19.9642	1.41435	8.97821e-05	0.000552525	UP	54.2622	37.2157	0.54591	0.293423	0.999901	FALSE	53.7634	34.6554	0.641732	0.170947
Tai6.9515	154	152	127	121	363	95	122	159	219	114	111	63	147	107	115	183.056	139.893	0.390288	0.448639	0.694872	FALSE	168.005	138.886	0.275523	0.362885	0.579834	FALSE	100.804	130.667	-0.372818	0.226904	0.415228	FALSE	127.032	135.047	-0.0870729	0.718598	0.840127	FALSE	165.683	176.205	-0.090557	0.868661	0.999901	FALSE	100.71	163.837	-0.703587	0.204557
Tai6.9511	26	33	34	30	48	31	28	38	35	44	34	37	32	34	35	36.0731	29.9953	0.26985	0.498647	0.733826	FALSE	34.1048	29.7943	0.195216	0.630047	0.798682	FALSE	41.0635	28.0221	0.545109	0.159046	0.325726	FALSE	35.016	28.9638	0.271933	0.457093	0.640772	FALSE	33.6657	34.6927	-0.0464449	0.915753	0.999901	FALSE	41.081	32.2927	0.338957	0.435176
Tai6.9510	7	11	16	25	63	10	35	98	39	97	39	25	20	17	18	30.9182	10.9482	1.50415	0.043061	0.160658	FALSE	58.1879	10.8834	2.41778	2.46772e-05	0.000217634	UP	52.7916	10.2309	2.37606	3.16304e-05	0.000267487	UP	18.9909	10.5777	0.843498	0.116051	0.247046	FALSE	57.6394	29.769	0.946326	0.196519	0.999901	FALSE	52.6718	27.677	0.926789	0.196282
Tai6.951	1	1	1	0	3	2	3	3	4	2	0	0	1	0	1	1.57891	0.968766	0.733808	0.660133	1	FALSE	3.37257	0.96209	1.81086	0.194764	0.384879	FALSE	0.566923	0.904977	-0.531042	0.81132	1	FALSE	0.677298	0.935437	-0.451276	0.820858	1	FALSE	3.32458	1.51839	1.09536	0.411687	1	FALSE	0.563526	1.41204	-1.20981	0.620403
Tai6.9508	66	67	70	24	55	40	28	46	43	13	20	8	24	16	24	39.0868	65.5413	-0.739582	0.0577775	0.197967	FALSE	39.4163	65.0952	-0.722197	0.0424175	0.126627	FALSE	14.5843	61.2276	-2.0744	4.26267e-06	4.45358e-05	DOWN	22.0393	63.2904	-1.51942	1.26386e-05	9.3747e-05	DOWN	38.9229	37.5859	0.0468054	0.922952	0.999901	FALSE	14.5684	34.9815	-1.26928	0.0322769
Tai6.9502	9	13	9	4	4	0	0	5	3	2	0	0	4	1	0	2.63237	10.0004	-1.91473	0.0442086	0.163629	FALSE	2.66911	9.9271	-1.88593	0.0500529	0.143888	FALSE	0.566923	9.34035	-3.79792	0.00430114	0.0191998	DOWN	1.6692	9.65045	-2.50164	0.0141424	0.0459227	DOWN	2.64763	2.53453	0.0612695	0.970057	1	FALSE	0.563526	2.35841	-1.92756	0.390651
Tai6.9500	8	3	4	6	2	15	5	5	7	7	1	6	5	4	4	8.21903	4.86586	0.743304	0.465202	0.70853	FALSE	5.72937	4.83117	0.249817	0.778801	0.888643	FALSE	4.93727	4.54515	0.116884	0.906404	0.956258	FALSE	4.48216	4.70047	-0.0645476	0.94222	0.967713	FALSE	5.64733	7.88929	-0.465711	0.635205	1	FALSE	4.94525	7.35695	-0.565943	0.617561
Tai6.9497	859	823	834	719	814	655	459	554	527	551	259	506	627	520	476	736.693	812.621	-0.141775	0.528227	0.754578	FALSE	520.526	807.02	-0.632556	0.00277831	0.0137874	DOWN	470.371	759.114	-0.691273	0.0500208	0.138348	FALSE	559.745	784.684	-0.487075	0.00692676	0.0252614	DOWN	513.656	708.36	-0.463512	0.107564	0.926954	FALSE	470.921	659.604	-0.486623	0.256493
Tai6.9495	0	1	1	0	9	33	5	13	15	3	2	2	3	8	1	14.4807	0.640971	4.49072	0.0113892	0.0595594	FALSE	11.0409	0.637121	4.11052	0.00172249	0.00917977	UP	2.45633	0.598943	2.03008	0.2149	0.400425	FALSE	4.22323	0.618787	2.75844	0.0807677	0.187638	FALSE	10.9046	13.8962	-0.346557	0.776516	0.999901	FALSE	2.45605	12.9506	-2.3969	0.088577
Tai6.9491	247	281	210	268	558	402	534	386	592	397	355	200	430	393	392	404.302	238.316	0.763314	0.0224024	0.0994871	FALSE	511.162	236.575	1.11147	5.26052e-05	0.000428376	UP	330.938	222.59	0.573169	0.0516925	0.141913	FALSE	419.998	230.017	0.868575	2.14829e-05	0.000152378	UP	503.45	388.783	0.372344	0.323256	0.999901	FALSE	330.576	361.86	-0.130428	0.735325
Tai6.949	104	123	135	102	150	70	98	139	134	132	132	94	158	137	110	106.102	116.777	-0.136221	0.704505	0.864149	FALSE	125.14	116.003	0.109789	0.704332	0.845708	FALSE	127.069	109.098	0.218288	0.451659	0.648649	FALSE	139.722	112.773	0.309353	0.224387	0.397935	FALSE	123.528	102.071	0.273726	0.496787	0.999901	FALSE	127.03	94.9969	0.416609	0.300012
Tai6.9489	983	917	900	1133	2240	1669	1424	936	849	879	833	472	1023	1045	1050	1664.22	904.542	0.879801	0.00282865	0.0194663	UP	1094.14	898.244	0.284457	0.328238	0.545159	FALSE	762.806	844.961	-0.147197	0.578826	0.751711	FALSE	1080.11	873.409	0.306349	0.0692085	0.166352	FALSE	1078.16	1600.29	-0.569949	0.159383	0.999901	FALSE	762.056	1489.55	-0.966852	0.00896836
Tai6.9488	562	650	588	528	750	507	639	503	673	669	645	346	678	620	660	593.871	580.975	0.0320335	0.891709	0.955748	FALSE	614.074	576.918	0.0899952	0.70165	0.843858	FALSE	578.98	542.701	0.0938393	0.738034	0.860049	FALSE	677.038	560.893	0.271414	0.107067	0.232084	FALSE	605.042	571.12	0.0830324	0.785857	0.999901	FALSE	578.351	531.671	0.121572	0.725706
Tai6.9486	204	242	238	267	296	262	244	233	268	297	301	160	323	341	299	278.549	220.703	0.334901	0.191348	0.434137	FALSE	251.927	219.197	0.200714	0.397683	0.613996	FALSE	265.252	206.175	0.364121	0.220903	0.40763	FALSE	333.633	213.099	0.646233	0.00146959	0.00660302	UP	248.386	267.812	-0.107985	0.715014	0.999901	FALSE	264.979	249.396	0.0883525	0.805876
Tai6.9484	21	15	14	18	21	14	17	31	18	20	14	12	19	24	12	17.7552	16.1777	0.135017	0.792036	0.90895	FALSE	22.3344	16.0611	0.476309	0.368405	0.585633	FALSE	16.0508	15.1108	0.0913881	0.860027	0.931335	FALSE	19.0923	15.6205	0.288634	0.574772	0.737358	FALSE	22.0833	17.0753	0.370329	0.509841	0.999901	FALSE	16.0436	15.898	0.0160963	0.976653
Tai6.9483	30	23	22	19	40	38	44	32	73	14	28	25	37	34	22	32.2175	24.2556	0.41251	0.387896	0.645036	FALSE	50.0629	24.0828	1.05763	0.019291	0.0680874	FALSE	25.1617	22.6566	0.133912	0.803665	0.899364	FALSE	32.0958	23.4207	0.455875	0.272879	0.45489	FALSE	49.277	30.9709	0.669284	0.209242	0.999901	FALSE	25.1948	28.8329	-0.20984	0.734122
Tai6.9482	27	18	9	25	33	43	25	24	20	14	9	15	17	21	16	34.2562	17.5026	0.967952	0.0971953	0.281916	FALSE	23.429	17.3619	0.432188	0.431153	0.643611	FALSE	13.7753	16.3434	-0.257838	0.683304	0.824517	FALSE	18.7554	16.8896	0.150592	0.783457	0.881738	FALSE	23.1124	32.9212	-0.509167	0.311951	0.999901	FALSE	13.7941	30.6627	-1.16503	0.0456642
Tai6.9476	344	262	314	223	420	256	286	392	369	296	242	120	235	209	198	295.427	297.366	-0.00810328	0.979326	0.992038	FALSE	353.403	295.358	0.259152	0.31498	0.531112	FALSE	225.763	277.801	-0.296866	0.362819	0.565673	FALSE	221.757	287.217	-0.372846	0.0875313	0.199508	FALSE	348.844	284.138	0.295028	0.395838	0.999901	FALSE	225.416	264.443	-0.229568	0.568017
Tai6.9475	0	0	0	10	8	2	5	2	11	5	8	1	7	6	2	6.73127	0	5.23832	0.00212883	0.0154396	UP	6.01454	0	5.08942	0.00285684	0.0141131	UP	4.83101	0	4.86498	0.00742149	0.0302033	UP	5.15827	0	4.90716	0.0035438	0.0141589	UP	5.90941	6.47728	-0.12527	0.901083	1	FALSE	4.81731	6.03052	-0.311662	0.771311
Tai6.9474	1	0	3	11	12	2	8	4	14	12	11	6	7	2	0	8.2465	1.28956	2.67848	0.0358298	0.140644	FALSE	8.72317	1.28512	2.76645	0.0186903	0.0664343	FALSE	10.0842	1.20619	3.06713	0.00435937	0.0193909	UP	3.01148	1.24937	1.27876	0.446818	0.631976	FALSE	8.57683	7.93738	0.11121	0.90253	1	FALSE	10.0728	7.38665	0.447096	0.595169
Tai6.9472	0	0	13	1	0	0	0	4	0	0	0	0	0	0	0	0.372379	4.16764	-3.5233	0.199605	0.445387	FALSE	1.35461	4.16066	-1.61926	0.454765	0.663928	FALSE	0	3.90069	-4.30816	0.139787	0.297467	FALSE	0	4.0418	-4.4042	0.103798	0.226654	FALSE	1.35231	0.358144	1.95345	0.530828	1	FALSE	--	--	--	--
Tai6.9471	7	17	15	17	20	17	19	22	15	16	16	15	14	17	8	18.1798	12.5499	0.531356	0.349997	0.611501	FALSE	19.0143	12.4657	0.606419	0.293575	0.507148	FALSE	16.953	11.7242	0.521087	0.370236	0.572781	FALSE	13.5256	12.1141	0.156001	0.797605	0.889258	FALSE	18.7727	17.4796	0.102936	0.847568	0.999901	FALSE	16.9608	16.2767	0.0504106	0.926778
Tai6.9469	492	543	495	152	559	3444	687	1106	1070	2806	410	441	520	325	1128	1459.22	493.934	1.56274	0.102928	0.292371	FALSE	964.307	490.479	0.97542	0.000165427	0.00118148	UP	1137.94	461.392	1.30298	0.0294525	0.0917012	FALSE	682.714	476.87	0.517669	0.209134	0.378248	FALSE	952.122	1399.93	-0.55608	0.5548	0.999901	FALSE	1134.27	1305.19	-0.202253	0.849392
Tai6.9468	0	0	3	0	2	9	4	1	3	1	1	3	0	1	4	3.81942	0.961763	1.98276	0.352905	0.61432	FALSE	2.7218	0.960151	1.5003	0.387086	0.60409	FALSE	1.94646	0.900159	1.07588	0.571982	0.746433	FALSE	1.76301	0.932722	0.912274	0.672158	0.808303	FALSE	2.67402	3.66465	-0.448151	0.76076	1	FALSE	1.95416	3.41584	-0.841093	0.604736
Tai6.9467	2	0	0	5	4	1	4	1	3	5	4	1	3	5	10	3.36563	0.655588	2.37015	0.171337	0.405757	FALSE	2.7218	0.649938	2.07414	0.253336	0.459815	FALSE	3.33917	0.612067	2.47617	0.144625	0.304918	FALSE	6.29207	0.6333	3.32481	0.023207	0.0693757	FALSE	2.67402	3.23864	-0.274761	0.821558	1	FALSE	3.32982	3.01526	0.171185	0.884948
Tai6.9466	89	96	90	68	67	69	83	113	68	214	91	148	134	69	169	69.3658	88.7834	-0.360059	0.25803	0.517467	FALSE	89.5885	88.1656	0.022389	0.945304	0.976234	FALSE	158.242	82.9352	0.932265	0.0079871	0.032059	UP	127.965	85.72	0.578689	0.0992643	0.219072	FALSE	88.5083	66.683	0.410094	0.328286	0.999901	FALSE	158.297	62.1077	1.35188	0.00203443
Tai6.9465	0	2	1	2	0	6	1	0	0	2	1	2	1	0	1	2.91009	0.961355	1.57625	0.391147	0.647894	FALSE	0.351826	0.954192	-1.39394	0.603476	1	FALSE	1.79991	0.897834	0.985372	0.552367	0.731882	FALSE	0.677298	0.926667	-0.444165	0.838013	1	FALSE	0.344676	2.79207	-2.94792	0.193963	1	FALSE	1.80241	2.60474	-0.522084	0.74156
Tai6.9464	112	120	147	536	630	168	289	452	358	615	536	400	581	572	408	440.223	122.285	1.84816	0.000419709	0.00396481	UP	371.2	121.492	1.61138	1.5507e-08	2.66107e-07	UP	546.241	114.25	2.25716	8.61459e-19	7.78435e-17	UP	539.679	118.114	2.1918	8.58272e-19	4.05203e-17	UP	366.653	423.645	-0.208633	0.699627	0.999901	FALSE	546.011	394.268	0.469537	0.377435
Tai6.9460	123	113	153	139	165	37	127	164	103	86	151	158	154	144	142	112.256	125.572	-0.16089	0.776397	0.901789	FALSE	133.725	124.768	0.0995521	0.752621	0.873728	FALSE	148.637	117.325	0.336529	0.441114	0.639155	FALSE	152.157	121.307	0.326847	0.172212	0.329716	FALSE	132.084	108.038	0.28897	0.625658	0.999901	FALSE	148.879	100.54	0.56365	0.396435
Tai6.946	240	240	207	156	541	63	188	125	159	189	111	55	82	160	154	235.398	221.924	0.0864365	0.898749	0.958786	FALSE	160.195	220.34	-0.46043	0.103033	0.246213	FALSE	118.624	207.293	-0.798709	0.0309384	0.0953358	FALSE	138.607	214.245	-0.629925	0.0534347	0.136361	FALSE	157.792	226.706	-0.524182	0.44818	0.999901	FALSE	118.374	210.682	-0.831184	0.256904
Tai6.9458	10	8	13	83	77	55	95	67	67	131	60	52	86	78	82	72.7562	10.0087	2.86018	3.24003e-09	1.19018e-07	UP	77.9071	9.94691	2.96887	7.07208e-11	1.83159e-09	UP	81.8718	9.35215	3.13628	4.86391e-11	1.32263e-09	UP	85.044	9.67133	3.13699	1.35395e-15	4.54213e-14	UP	76.7738	69.9666	0.134761	0.751548	0.999901	FALSE	81.7657	65.1556	0.33418	0.459015
Tai6.9456	27	25	29	30	38	44	46	19	23	24	19	23	25	22	17	37.9076	26.1571	0.532332	0.203134	0.449898	FALSE	30.0999	25.9824	0.209232	0.675239	0.828317	FALSE	23.7796	24.4367	-0.0506309	0.908177	0.95698	FALSE	22.0827	25.2629	-0.193048	0.64137	0.786311	FALSE	29.6174	36.4353	-0.29927	0.593406	0.999901	FALSE	23.7986	33.9335	-0.519218	0.293471
Tai6.9455	3	0	1	2	5	2	1	1	0	1	2	2	1	3	3	2.8951	1.30397	1.17239	0.409324	0.663957	FALSE	0.690479	1.29496	-0.915365	0.672244	1	FALSE	1.88941	1.21815	0.607039	0.706521	0.83962	FALSE	2.46258	1.26086	0.965191	0.520071	0.694743	FALSE	0.682754	2.78566	-2.06186	0.210026	1	FALSE	1.89252	2.59125	-0.515677	0.691678
Tai6.9450	261	58	287	54	13	2	0	11	9	6	0	0	0	0	0	24.5445	196.145	-3.00274	0.00375836	0.0244676	DOWN	6.65272	195.062	-4.87069	0.000101097	0.000765315	DOWN	1.70077	183.326	-6.56735	7.57468e-12	2.38075e-10	DOWN	0	189.733	-9.95671	3.26077e-14	9.30076e-13	DOWN	6.59057	23.613	-1.83617	0.164105	0.999901	FALSE	1.69058	22.0082	-3.60487	0.0201982
Tai6.9448	287	592	529	140	217	924	609	171	188	259	745	1093	1886	1640	2153	447.594	453.335	-0.0186859	0.980617	0.992542	FALSE	333.325	450.279	-0.434364	0.390486	0.607224	FALSE	821.276	423.503	0.954752	0.114833	0.258242	FALSE	1963.81	437.613	2.16577	2.30513e-13	5.92798e-12	UP	327.706	429.592	-0.390475	0.643319	0.999901	FALSE	823.845	400.447	1.04062	0.242427
Tai6.9446	62	49	45	47	40	34	28	76	91	49	46	43	63	67	81	41.2005	50.4485	-0.296426	0.462891	0.70664	FALSE	65.1894	50.0868	0.382237	0.401601	0.617639	FALSE	49.5364	47.1221	0.0659766	0.855145	0.928701	FALSE	73.1977	48.7092	0.587133	0.0612974	0.151837	FALSE	64.3811	39.6151	0.703981	0.211203	0.999901	FALSE	49.5534	36.8965	0.424736	0.339254
Tai6.9444	35	30	43	73	111	29	74	70	122	76	68	29	104	58	66	69.3635	34.8696	0.994868	0.0650031	0.215289	FALSE	89.4253	34.6482	1.36911	0.00029234	0.00194918	UP	59.3748	32.5802	0.871439	0.0396767	0.115701	FALSE	78.0923	33.6882	1.21525	0.000557687	0.00281645	UP	88.0992	66.7567	0.398355	0.469468	0.999901	FALSE	59.2731	62.1103	-0.0667373	0.909511
Tai6.9440	62	45	47	35	164	99	77	92	123	86	71	17	57	60	67	95.6181	49.8081	0.943979	0.0916524	0.27123	FALSE	98.2564	49.4586	0.991785	0.00370517	0.0175175	UP	58.1682	46.5266	0.329675	0.529026	0.713418	FALSE	63.8004	48.0995	0.407219	0.196477	0.361684	FALSE	96.89	91.9657	0.0727943	0.896784	0.999901	FALSE	58.0043	85.5497	-0.558199	0.421022
Tai6.9437	7	10	4	13	13	21	16	15	21	57	6	9	7	10	24	16.1339	6.78075	1.24373	0.0688226	0.223461	FALSE	17.5399	6.72569	1.38304	0.0313484	0.10032	FALSE	22.2652	6.33135	1.83148	0.0338038	0.102058	FALSE	14.3126	6.53898	1.12682	0.126815	0.26368	FALSE	17.2867	15.5025	0.166099	0.777923	0.999901	FALSE	22.1933	14.4427	0.639804	0.459244
Tai6.9435	141	163	204	25	47	54	89	174	92	70	129	103	143	117	109	42.226	163.841	-1.95611	2.56911e-06	4.7365e-05	DOWN	120.164	162.793	-0.438165	0.222979	0.422007	FALSE	112.246	153.081	-0.453121	0.275353	0.47346	FALSE	127.238	158.257	-0.31431	0.215347	0.386303	FALSE	118.857	40.5836	1.54986	0.00281874	0.211567	FALSE	112.346	37.7902	1.56847	0.00460887
Tai6.9430	241	257	221	244	393	145	263	208	241	254	257	157	273	248	273	255.474	232.187	0.139073	0.724148	0.874021	FALSE	241.363	230.536	0.0658965	0.792844	0.897186	FALSE	235.362	216.881	0.118025	0.666933	0.813735	FALSE	274.557	224.148	0.292569	0.133426	0.273495	FALSE	237.868	245.819	-0.048486	0.909483	0.999901	FALSE	235.2	228.734	0.0393058	0.9293
Tai6.943	843	883	863	1026	1653	675	850	880	985	898	805	517	898	863	768	1097.94	835.896	0.393718	0.264959	0.525338	FALSE	917.47	830.126	0.144375	0.471905	0.67881	FALSE	777.099	780.852	-0.00665197	0.977349	0.989686	FALSE	874.648	807.107	0.115886	0.486067	0.666036	FALSE	904.776	1056.36	-0.223722	0.558315	0.999901	FALSE	776.505	982.997	-0.340334	0.396393
Tai6.9429	122	242	110	0	0	0	0	0	0	0	0	0	1	0	0	0	152.788	-9.6808	1.1361e-13	1.0376e-11	DOWN	0	151.583	-9.665	1.32421e-14	6.08344e-13	DOWN	0	142.673	-9.50081	8.34735e-14	3.62139e-12	DOWN	0.326922	147.338	-8.63042	4.67317e-12	1.00351e-10	DOWN	--	--	--	--	--	--	--	--	--	--
Tai6.9426	16	12	11	7	10	18	0	8	8	4	9	11	3	6	8	11.9598	12.6158	-0.0834286	0.898125	0.958465	FALSE	5.31148	12.5249	-1.22863	0.1584	0.334797	FALSE	9.22064	11.7838	-0.390826	0.581026	0.753337	FALSE	5.95284	12.1809	-1.04053	0.129363	0.267389	FALSE	5.25726	11.4892	-1.12032	0.28721	1	FALSE	9.24249	10.7034	-0.235402	0.779531
Tai6.9425	248	197	259	435	475	145	238	324	349	128	245	285	287	253	330	350.027	227.441	0.622174	0.213428	0.463294	FALSE	306.982	225.948	0.442613	0.0999663	0.240745	FALSE	250.212	212.491	0.232877	0.615057	0.776917	FALSE	300.913	219.707	0.453857	0.0503802	0.130058	FALSE	302.929	336.815	-0.153054	0.766282	0.999901	FALSE	250.724	313.497	-0.324026	0.612753
Tai6.9422	11	9	6	14	24	9	13	7	7	12	13	10	29	33	35	15.3184	8.41272	0.874653	0.173399	0.408714	FALSE	9.22128	8.3486	0.139859	0.845852	0.925065	FALSE	12.5502	7.8567	0.668613	0.290701	0.490626	FALSE	33.6737	8.11951	2.05203	3.26215e-05	0.000222223	UP	9.08089	14.7394	-0.709598	0.307693	0.999901	FALSE	12.5506	13.7143	-0.144049	0.822375
Tai6.9420	3854	6974	5987	1086	1680	1115	2304	1117	1423	543	559	462	864	1088	1130	1286.79	5417.03	-2.0736	7.94135e-10	3.35306e-08	DOWN	1651.76	5379.83	-1.70364	1.86675e-06	2.13713e-05	DOWN	561.071	5060.33	-3.17367	1.33971e-23	2.12301e-21	DOWN	1071.71	5228.93	-2.28676	1.57256e-16	5.76986e-15	DOWN	1625.82	1237.52	0.393588	0.346011	0.999901	FALSE	561.155	1151.96	-1.03849	0.00111496
Tai6.9418	249	307	315	301	496	258	334	374	254	288	353	275	324	312	284	346.909	280.964	0.305141	0.326967	0.590222	FALSE	326.788	279.074	0.227288	0.410203	0.625317	FALSE	331.546	262.478	0.335077	0.263155	0.459665	FALSE	318.221	271.301	0.229867	0.257668	0.437236	FALSE	322.609	333.703	-0.049687	0.895758	0.999901	FALSE	331.634	310.566	0.0928922	0.81197
Tai6.9417	1	0	3	2	10	1	4	1	1	2	2	0	1	4	1	3.96277	1.28956	1.64275	0.275666	0.536762	FALSE	2.07124	1.28512	0.681775	0.682121	0.832417	FALSE	1.31285	1.20619	0.155705	0.933831	0.969671	FALSE	2.12334	1.24937	0.756436	0.636426	0.782888	FALSE	2.03586	3.81714	-0.941945	0.489566	1	FALSE	1.30727	3.54603	-1.41797	0.354898
Tai6.9416	30	22	25	37	74	13	32	42	18	22	23	14	41	39	39	39.6123	24.897	0.676019	0.286041	0.548398	FALSE	31.3369	24.7259	0.340379	0.483513	0.688638	FALSE	20.8344	23.2579	-0.159354	0.729651	0.855149	FALSE	41.1674	24.0455	0.776285	0.0345467	0.0961725	FALSE	30.9723	38.135	-0.306037	0.657176	0.999901	FALSE	20.821	35.4649	-0.773954	0.253512
Tai6.9413	268	298	200	298	413	504	327	213	334	453	274	238	192	257	247	410.856	247.441	0.731275	0.0463051	0.168997	FALSE	295.824	245.589	0.268421	0.375525	0.592504	FALSE	332.943	231.097	0.528154	0.0662077	0.171429	FALSE	242.22	238.792	0.0197673	0.941388	0.967357	FALSE	291.292	394.87	-0.438646	0.274892	0.999901	FALSE	332.707	367.755	-0.143466	0.704452
Tai6.9410	133	99	93	85	142	65	62	60	58	80	74	44	58	66	102	95.6812	105.129	-0.132761	0.731532	0.87831	FALSE	60.9988	104.376	-0.775228	0.0154117	0.0569785	FALSE	69.1966	98.1975	-0.502707	0.139495	0.297001	FALSE	78.5595	101.509	-0.370651	0.273661	0.455839	FALSE	60.1612	92.0493	-0.616562	0.131251	0.990501	FALSE	69.134	85.6594	-0.310319	0.467957
Tai6.941	86	109	101	123	109	70	90	109	80	112	59	63	98	80	57	102.208	95.4915	0.0964957	0.798077	0.912002	FALSE	94.6001	94.8332	-0.0042958	0.988709	0.993498	FALSE	80.8432	89.2033	-0.138214	0.6606	0.809633	FALSE	80.9307	92.1924	-0.187184	0.525193	0.698927	FALSE	93.3977	98.2974	-0.0730277	0.86335	0.999901	FALSE	80.8089	91.537	-0.176767	0.684358
Tai6.9405	29	8	12	11	10	6	11	15	9	10	6	9	22	7	15	9.11863	15.9162	-0.805359	0.278277	0.539721	FALSE	11.8774	15.8013	-0.411404	0.542569	0.735882	FALSE	8.9425	14.8667	-0.740099	0.304044	0.505301	FALSE	14.9785	15.3768	-0.0314749	0.962681	0.978489	FALSE	11.7343	8.77025	0.422022	0.540871	0.999901	FALSE	8.95043	8.16666	0.126437	0.863439
Tai6.9404	128	146	143	17	24	29	40	50	72	79	11	39	37	34	40	23.6533	134.578	-2.51244	2.80989e-11	1.62118e-09	DOWN	54.426	133.656	-1.29396	5.6913e-05	0.000459229	DOWN	43.2665	125.718	-1.53282	0.0052395	0.0226165	DOWN	38.4025	129.941	-1.75923	1.19764e-10	2.11693e-09	DOWN	53.6647	22.7331	1.24268	0.011397	0.380181	FALSE	43.2566	21.1718	1.03565	0.146401
Tai6.9402	14	27	28	1	1	26	1	0	5	1	0	0	0	1	3	10.0412	22.2159	-1.154	0.333234	0.595453	FALSE	1.97824	22.0719	-3.45747	0.000117047	0.000870801	DOWN	0.283462	20.756	-5.75833	1.74828e-05	0.000157846	DOWN	1.41264	21.4513	-3.94831	2.57272e-05	0.000179035	DOWN	1.94007	9.62869	-2.29601	0.163823	1	FALSE	0.281763	8.98132	-4.54534	0.0232065
Tai6.9401	6	0	3	7	13	10	31	16	25	23	16	4	33	26	15	9.9298	2.92853	1.76886	0.0761874	0.239546	FALSE	24.4571	2.90997	3.07682	0.00013537	0.000990624	UP	14.2071	2.73636	2.39248	0.0170726	0.059451	FALSE	25.4434	2.83262	3.17581	4.85392e-05	0.000318678	UP	24.0712	9.548	1.32758	0.0286609	0.562858	FALSE	14.1646	8.88785	0.686766	0.358033
Tai6.9400	869	1120	766	982	3535	1912	6391	4015	3713	3773	6182	2112	7781	7849	4382	2065.69	889.253	1.21613	0.00897718	0.0493901	UP	4815.98	882.676	2.44782	6.56819e-15	3.14494e-13	UP	4283.34	830.541	2.3666	1.82075e-08	3.08434e-07	UP	6916.63	858.149	3.01074	1.81538e-25	1.49451e-23	UP	4744.95	1987.03	1.25561	0.0140197	0.415231	FALSE	4277.58	1848.42	1.21038	0.0355703
Tai6.940	125	106	147	113	116	96	110	111	95	125	67	90	95	98	84	109.867	122.061	-0.153424	0.630055	0.822097	FALSE	107.193	121.278	-0.178625	0.543397	0.736494	FALSE	99.1222	114.044	-0.202799	0.535524	0.718896	FALSE	95.9172	117.92	-0.298353	0.256356	0.435774	FALSE	105.754	105.639	0.00235863	0.994647	0.999901	FALSE	99.1515	98.3763	0.0117983	0.975733
Tai6.94	31	30	23	22	14	33	34	32	49	27	23	19	27	23	19	24.1016	27.1466	-0.181651	0.74531	0.885414	FALSE	38.7378	26.9473	0.525053	0.206661	0.401192	FALSE	24.4018	25.355	-0.0575229	0.89316	0.949334	FALSE	23.7988	26.2034	-0.137577	0.737711	0.853458	FALSE	38.1724	23.1528	0.731461	0.200949	0.999901	FALSE	24.3973	21.5782	0.184674	0.757718
Tai6.9399	2	7	7	1	8	18	16	23	17	70	7	6	17	3	18	9.15408	5.14239	0.828759	0.445753	0.692827	FALSE	18.948	5.10979	1.88791	0.00591945	0.0259308	UP	25.0331	4.80467	2.39515	0.0132528	0.0486094	UP	12.949	4.96481	1.38438	0.101606	0.222915	FALSE	18.715	8.7894	1.09214	0.218711	0.999901	FALSE	24.9276	8.18781	1.61797	0.158032
Tai6.9396	4	20	9	7	10	12	16	5	3	19	4	0	5	1	4	9.79444	10.6041	-0.118491	0.879586	0.950111	FALSE	8.29833	10.5217	-0.350576	0.691865	0.838127	FALSE	6.87762	9.90242	-0.487898	0.662746	0.811151	FALSE	3.39762	10.2224	-1.58036	0.0880331	0.200223	FALSE	8.16245	9.41346	-0.209945	0.810974	1	FALSE	6.84099	8.76684	-0.317579	0.779902
Tai6.9394	27	33	23	26	44	31	25	32	38	55	26	17	27	36	24	33.4408	26.7966	0.323417	0.441199	0.689728	FALSE	31.9933	26.5987	0.267723	0.53019	0.726317	FALSE	32.5976	25.0275	0.396996	0.401949	0.603867	FALSE	30.2503	25.8605	0.223491	0.585809	0.745855	FALSE	31.5604	32.1581	-0.0291326	0.948733	0.999901	FALSE	32.5353	29.9343	0.130986	0.799758
Tai6.9393	39	62	39	28	63	39	53	33	62	53	39	23	66	45	41	42.5012	45.1507	-0.0819328	0.853447	0.938077	FALSE	49.9898	44.8142	0.157538	0.701232	0.843629	FALSE	39.4593	42.1686	-0.0884301	0.830026	0.914907	FALSE	52.2103	43.5633	0.262472	0.468764	0.651009	FALSE	49.2073	40.8764	0.263462	0.585007	0.999901	FALSE	39.4072	38.0392	0.0519529	0.913237
Tai6.9391	2	6	1	9	4	11	6	9	5	7	5	6	5	8	5	8.46404	2.89848	1.5317	0.131963	0.344648	FALSE	6.78524	2.87241	1.23639	0.218396	0.416395	FALSE	6.42911	2.70546	1.24008	0.207611	0.391319	FALSE	6.27858	2.79149	1.16264	0.235431	0.411329	FALSE	6.70615	8.13085	-0.263582	0.753903	1	FALSE	6.43275	7.57922	-0.228099	0.788499
Tai6.9390	3	5	3	4	10	3	14	19	8	7	9	5	9	5	9	5.42931	3.54706	0.634752	0.491012	0.728177	FALSE	13.9622	3.52041	1.98434	0.0122006	0.0471667	UP	7.49095	3.31271	1.17094	0.167786	0.338116	FALSE	7.90323	3.42207	1.20876	0.141458	0.285708	FALSE	13.8016	5.22536	1.37569	0.0848886	0.862125	FALSE	7.48674	4.85973	0.597143	0.490366
Tai6.939	339	395	361	235	398	163	141	188	208	146	201	85	168	99	169	260.048	353.406	-0.441193	0.221099	0.472731	FALSE	180.933	350.946	-0.955176	0.000161745	0.00115787	DOWN	152.902	330.126	-1.11055	0.00193433	0.00974404	DOWN	149.926	341.194	-1.18534	4.30644e-06	3.52091e-05	DOWN	178.526	250.201	-0.487774	0.236246	0.999901	FALSE	152.732	232.814	-0.608965	0.211613
Tai6.9388	180	222	226	188	266	419	336	242	318	321	141	148	226	216	248	297.219	202.581	0.552454	0.197039	0.441733	FALSE	303.607	201.216	0.593181	0.0269818	0.0890779	FALSE	207.221	189.252	0.133869	0.676644	0.820344	FALSE	238.864	195.611	0.287735	0.18039	0.340221	FALSE	299.093	285.57	0.067159	0.882437	0.999901	FALSE	207.039	266.011	-0.359886	0.462002
Tai6.9384	0	0	0	3	7	0	0	0	2	3	2	1	4	7	1	3.11712	0	4.13734	0.0990163	0.285198	FALSE	0.650565	0	1.88588	0.640831	1	FALSE	2.02632	0	3.61726	0.0956086	1	FALSE	4.18864	0	4.60323	0.0122891	0.0408781	UP	0.638159	3.00286	-2.22044	0.296805	1	FALSE	2.02254	2.79084	-0.467448	0.7499
Tai6.9379	1	2	4	6	5	2	3	2	3	5	3	3	3	4	4	4.38461	2.25091	0.956069	0.384233	0.641852	FALSE	2.70863	2.23931	0.27268	0.827276	0.91666	FALSE	3.82623	2.10403	0.865119	0.435218	0.633867	FALSE	3.82831	2.17604	0.80974	0.460645	0.644097	FALSE	2.66742	4.21824	-0.657545	0.542318	1	FALSE	3.82496	3.92762	-0.0300337	0.976413
Tai6.9377	3	0	2	1	0	0	3	3	3	2	4	1	2	2	0	0.372379	1.62456	-2.16196	0.35835	1	FALSE	3.04728	1.61501	0.919797	0.501261	0.702681	FALSE	2.48878	1.51821	0.714927	0.624115	0.783113	FALSE	1.37687	1.57176	-0.185887	0.915129	0.958087	FALSE	3.0055	0.358144	3.1074	0.0845314	1	FALSE	2.48453	0.334093	2.93555	0.138003
Tai6.9366	7	7	4	4	16	11	10	11	8	19	13	0	5	4	7	10.0307	5.8196	0.798358	0.302339	0.565755	FALSE	9.8457	5.77448	0.768536	0.297911	0.512198	FALSE	10.2343	5.43468	0.933382	0.370197	0.572748	FALSE	5.53328	5.61534	-0.0211012	0.978974	0.987826	FALSE	9.71825	9.646	-0.00341905	0.996311	0.999901	FALSE	10.1879	8.97485	0.194658	0.862574
Tai6.9365	4	24	5	4	1	1	3	10	2	7	0	0	3	2	11	2.13612	10.6033	-2.34641	0.0464241	0.169304	FALSE	5.09257	10.5098	-1.04795	0.288151	0.500917	FALSE	1.98423	9.89777	-2.21861	0.107858	0.246375	FALSE	5.55792	10.2103	-0.880506	0.371342	0.560403	FALSE	5.05297	2.05403	1.32716	0.296667	1	FALSE	1.97234	1.91464	0.120063	0.950507
Tai6.9363	42	41	33	28	31	84	36	42	41	43	11	29	36	30	21	49.5984	37.4825	0.400709	0.507275	0.739415	FALSE	40.2257	37.2103	0.112783	0.763053	0.879577	FALSE	28.7618	35.0097	-0.281256	0.584299	0.75558	FALSE	29.9724	36.1823	-0.270028	0.479856	0.660756	FALSE	39.6899	47.6291	-0.259818	0.67079	0.999901	FALSE	28.7781	44.3871	-0.622082	0.392077
Tai6.9361	47	54	47	39	53	39	47	42	53	62	37	31	47	21	47	43.7402	47.7747	-0.126244	0.715348	0.869768	FALSE	47.9992	47.4377	0.0170387	0.960804	0.980353	FALSE	44.7046	44.6261	0.0102435	0.976904	0.989469	FALSE	39.4247	46.1207	-0.223627	0.565544	0.730543	FALSE	47.3103	42.0611	0.169084	0.668713	0.999901	FALSE	44.6673	39.1592	0.194799	0.637331
Tai6.9360	1260	1389	1537	806	1194	1082	1455	1702	1959	1878	1887	1498	1658	1673	1319	1031.76	1350.78	-0.388671	0.129358	0.340188	FALSE	1725.52	1341.79	0.362931	0.0999945	0.240786	FALSE	1880.28	1261.94	0.575002	0.0156979	0.0555753	FALSE	1608.99	1304.49	0.302616	0.121726	0.255829	FALSE	1701.99	991.931	0.778919	0.0102914	0.363544	FALSE	1880.27	923.581	1.02544	0.00120188
Tai6.9357	35	32	23	32	42	21	30	25	46	40	33	35	41	38	44	31.4947	29.0986	0.117507	0.796115	0.911252	FALSE	33.9841	28.8813	0.236563	0.592896	0.772011	FALSE	38.6966	27.1769	0.503796	0.217873	0.404161	FALSE	42.5577	28.0858	0.599682	0.100646	0.221246	FALSE	33.4699	30.2964	0.142968	0.775555	0.999901	FALSE	38.7151	28.2003	0.449396	0.342037
Tai6.9355	2	0	2	0	8	0	0	1	0	1	0	0	4	1	0	2.2857	1.29676	0.848086	0.703657	0.863886	FALSE	0.338653	1.29004	-1.82487	0.463623	1	FALSE	0.283462	1.21217	-1.65861	0.505049	1	FALSE	1.6692	1.25511	0.427671	0.812258	0.897483	FALSE	0.338078	2.20391	-2.63824	0.358012	1	FALSE	0.281763	2.04407	-2.43173	0.420348
Tai6.9354	55	69	83	141	96	107	71	64	59	91	71	112	79	101	83	118.549	66.7439	0.825761	0.0440448	0.163146	FALSE	65.8451	66.3154	-0.0114454	0.972878	0.984847	FALSE	100.437	62.3597	0.681484	0.0855822	0.207327	FALSE	91.4206	64.4648	0.502242	0.0970626	0.215557	FALSE	64.9347	113.963	-0.809534	0.05825	0.756596	FALSE	100.596	106.171	-0.0798969	0.870745
Tai6.9352	14	13	19	14	50	8	14	38	42	17	40	10	28	26	32	22.386	14.8453	0.605	0.40499	0.660413	FALSE	31.4562	14.7524	1.09494	0.0464985	0.135907	FALSE	24.0374	13.871	0.790812	0.221189	0.407965	FALSE	29.7651	14.3428	1.05286	0.0169778	0.0534491	FALSE	31.0738	21.5562	0.517881	0.496586	0.999901	FALSE	24	20.0348	0.250263	0.765455
Tai6.9350	111	143	134	0	2	17	5	772	66	1	0	1	4	1	8	6.70654	125.159	-4.23426	3.15315e-05	0.000430106	DOWN	284.668	124.299	1.19545	0.430472	0.64307	FALSE	0.713474	116.918	-7.37756	8.42111e-12	2.62371e-10	DOWN	4.4722	120.837	-4.75067	2.5291e-20	1.38459e-18	DOWN	283.779	6.43236	5.46586	0.0114383	0.380599	FALSE	0.71527	5.99791	-3.07977	0.114875
Tai6.935	13	46	40	60	26	22	22	7	17	19	13	17	7	2	6	37.7108	31.8225	0.240057	0.732624	0.878954	FALSE	15.6405	31.6119	-1.01757	0.104511	0.24884	FALSE	17.5445	29.7295	-0.768219	0.192383	0.371777	FALSE	5.11373	30.7152	-2.57804	0.000212509	0.00119439	DOWN	15.3738	36.2625	-1.23416	0.0859926	0.865394	FALSE	17.5575	33.7895	-0.945009	0.154632
Tai6.9348	437	494	498	274	295	512	272	333	356	460	233	236	285	266	282	371.092	461.168	-0.314242	0.440971	0.689574	FALSE	324.269	458.03	-0.498001	0.0295789	0.0958012	FALSE	318.775	430.815	-0.432598	0.109319	0.248801	FALSE	288.141	445.301	-0.62822	0.000521551	0.00265103	DOWN	319.924	356.534	-0.155642	0.720395	0.999901	FALSE	318.565	332.169	-0.0591131	0.897729
Tai6.9347	13	14	11	22	17	38	20	7	18	10	7	9	15	25	10	26.7632	12.2732	1.11715	0.0623304	0.209129	FALSE	15.2622	12.1841	0.32389	0.6021	0.778575	FALSE	9.31546	11.4635	-0.310864	0.609909	0.773376	FALSE	17.4454	11.8467	0.554707	0.330178	0.517258	FALSE	15.0035	25.7091	-0.771411	0.259842	0.999901	FALSE	9.32231	23.9585	-1.36545	0.0445277
Tai6.9346	330	319	342	221	358	315	353	413	490	355	320	194	248	274	271	298.261	320.015	-0.101188	0.71117	0.867574	FALSE	423.447	317.843	0.414179	0.0759587	0.196277	FALSE	303.399	298.955	0.0222153	0.931684	0.968626	FALSE	275.082	309.038	-0.168551	0.3935	0.583035	FALSE	417.646	286.753	0.542332	0.0990647	0.907111	FALSE	303.126	266.976	0.183479	0.599029
Tai6.9343	6	9	4	14	5	35	14	17	30	18	2	8	13	2	20	19.273	6.13257	1.64404	0.0715187	0.229344	FALSE	20.4411	6.08365	1.75013	0.00780613	0.0327199	UP	9.28833	5.72643	0.713288	0.412577	0.613635	FALSE	11.9805	5.91445	1.02035	0.230411	0.405377	FALSE	20.1452	18.5002	0.132795	0.872342	0.999901	FALSE	9.28353	17.2514	-0.877348	0.383276
Tai6.9341	60	27	56	36	39	247	64	66	211	104	22	89	54	21	74	113.688	46.2709	1.29592	0.131799	0.344404	FALSE	113.503	45.9819	1.30506	0.0128941	0.0493223	UP	75.9563	43.235	0.812213	0.178462	0.352802	FALSE	51.1733	44.7226	0.195929	0.701641	0.82784	FALSE	111.698	109.09	0.0354931	0.967812	0.999901	FALSE	76.0667	101.713	-0.418792	0.649661
Tai6.934	1151	2202	997	534	595	203	618	1857	743	482	349	1300	1155	570	881	442.11	1402.4	-1.66531	0.00185179	0.0137887	DOWN	1087.99	1391.32	-0.354798	0.437169	0.648713	FALSE	825.808	1309.55	-0.665881	0.275278	0.473426	FALSE	892.337	1352.39	-0.599712	0.0946151	0.211505	FALSE	1077.9	425.395	1.34124	0.0278804	0.557183	FALSE	829.152	395.953	1.06573	0.139401
Tai6.9339	4	8	5	0	3	9	5	3	2	5	1	4	2	1	13	4.10514	5.47718	-0.422461	0.722952	0.873507	FALSE	3.42565	5.4367	-0.674775	0.488505	0.692631	FALSE	3.51032	5.11552	-0.546493	0.572522	0.746826	FALSE	5.57023	5.28418	0.0729541	0.944429	0.968955	FALSE	3.37577	3.94014	-0.222572	0.868635	1	FALSE	3.51471	3.67135	-0.0614268	0.96546
Tai6.9337	10	13	13	11	17	32	24	19	15	28	10	6	11	14	13	20.5017	11.6106	0.815385	0.202851	0.449586	FALSE	19.7575	11.5323	0.77364	0.162136	0.339967	FALSE	14.2466	10.8466	0.421723	0.515625	0.702442	FALSE	13.2122	11.2107	0.233303	0.671334	0.807666	FALSE	19.4819	19.6937	-0.0134125	0.98344	0.999901	FALSE	14.2091	18.3469	-0.344762	0.64716
Tai6.9336	25	16	31	78	239	8	86	77	55	73	94	35	85	87	79	100.218	23.2592	2.10918	0.0240311	0.104996	FALSE	74.2238	23.1189	1.68224	6.74715e-05	0.000533887	UP	70.8015	21.7347	1.70519	0.000487609	0.00296408	UP	86.9195	22.4805	1.95142	3.18233e-08	3.89425e-07	UP	73.2235	96.5448	-0.401096	0.652801	0.999901	FALSE	70.6976	89.7079	-0.345095	0.7104
Tai6.9335	21	43	42	81	66	23	21	29	27	26	16	15	30	33	39	57.3202	34.1249	0.747047	0.220458	0.471882	FALSE	25.9919	33.9005	-0.383246	0.404381	0.619998	FALSE	19.7876	31.8812	-0.683962	0.156882	0.322878	FALSE	35.4022	32.9466	0.101334	0.806949	0.894458	FALSE	25.6576	55.1491	-1.1029	0.0657857	0.795244	FALSE	19.7784	51.3486	-1.37286	0.0275236
Tai6.9334	563	558	575	229	348	973	320	400	507	808	215	227	294	229	506	535.848	547.66	-0.0317325	0.958593	0.98419	FALSE	412.964	543.912	-0.396954	0.108041	0.255075	FALSE	406.837	511.608	-0.328604	0.453153	0.650001	FALSE	356.191	528.843	-0.570244	0.070508	0.168731	FALSE	407.301	514.508	-0.336791	0.589552	0.999901	FALSE	406.023	479.468	-0.23892	0.737663
Tai6.9330	434	455	543	424	461	757	723	584	637	973	744	273	517	615	499	562.795	462.116	0.283871	0.474266	0.71594	FALSE	659.348	459.091	0.522094	0.0301557	0.0972206	FALSE	670.685	431.742	0.636384	0.104642	0.240857	FALSE	566.185	446.334	0.342788	0.112378	0.240878	FALSE	649.892	540.748	0.265604	0.526168	0.999901	FALSE	669.177	503.773	0.410415	0.433965
Tai6.9329	596	664	623	581	472	1147	864	706	798	1199	766	528	655	820	643	765.148	607.826	0.331699	0.493378	0.729891	FALSE	802.642	603.608	0.411012	0.0649618	0.17525	FALSE	852.606	567.792	0.587512	0.023815	0.0775134	FALSE	735.864	586.851	0.326091	0.119929	0.253152	FALSE	791.109	734.933	0.106587	0.831305	0.999901	FALSE	851.581	684.912	0.314799	0.545603
Tai6.9328	75	82	74	109	89	43	38	62	56	32	67	49	77	48	65	81.536	74.5795	0.127434	0.782451	0.90461	FALSE	52.5817	74.0562	-0.49295	0.144079	0.313503	FALSE	55.1298	69.6654	-0.347451	0.436235	0.634689	FALSE	65.2999	72.002	-0.138917	0.631581	0.779447	FALSE	51.927	78.4326	-0.593658	0.252347	0.999901	FALSE	55.1738	73.0351	-0.409342	0.499078
Tai6.9327	14	16	13	6	13	17	12	21	13	8	10	3	9	18	26	12.0836	13.8829	-0.200773	0.744786	0.885133	FALSE	15.5623	13.7834	0.174933	0.755957	0.875789	FALSE	7.28735	12.9674	-0.821577	0.213778	0.399027	FALSE	18.5593	13.401	0.465129	0.412269	0.600522	FALSE	15.3838	11.6116	0.405213	0.550529	0.999901	FALSE	7.27336	10.8131	-0.564069	0.483939
Tai6.9323	14	26	18	20	17	21	16	17	25	12	17	8	19	20	21	19.8834	18.6897	0.080512	0.878412	0.949588	FALSE	19.5184	18.5543	0.0741117	0.886334	0.946173	FALSE	13.182	17.4566	-0.410224	0.476062	0.669104	FALSE	20.7996	18.0343	0.203256	0.664616	0.802854	FALSE	19.2391	19.1114	0.0188354	0.97248	0.999901	FALSE	13.1711	17.8034	-0.432276	0.485248
Tai6.9322	1	0	2	4	3	0	3	4	2	6	0	3	5	2	2	2.34665	0.968969	1.27544	0.47765	0.718325	FALSE	3.06065	0.96507	1.66552	0.270429	0.479772	FALSE	2.99081	0.906139	1.73664	0.31108	0.512727	FALSE	3.05838	0.938465	1.71373	0.241413	0.417956	FALSE	3.0245	2.25904	0.419812	0.754446	1	FALSE	2.9911	2.1029	0.520843	0.754758
Tai6.9321	0	6	3	0	0	0	0	1	4	0	1	0	3	1	0	0	2.88407	-3.95438	0.12375	1	FALSE	1.63978	2.86258	-0.792982	0.632398	0.800326	FALSE	0.372962	2.6935	-2.81338	0.186314	0.363718	FALSE	1.34228	2.78	-1.03825	0.530853	0.703659	FALSE	1.6144	0	3.1778	0.294923	1	FALSE	--	--	--	--
Tai6.9320	12	10	11	14	15	27	26	25	15	25	15	17	13	11	18	19.243	10.6638	0.844655	0.159573	0.388882	FALSE	22.493	10.5909	1.08467	0.0512278	0.146567	FALSE	19.9912	9.96189	1.00569	0.0569634	0.15296	FALSE	14.5334	10.2986	0.497032	0.371585	0.560654	FALSE	22.1997	18.4874	0.268189	0.660158	0.999901	FALSE	19.9918	17.2244	0.221512	0.711287
Tai6.9319	9	11	5	0	2	7	0	0	0	0	0	1	1	0	0	3.09765	8.07731	-1.39341	0.218499	0.469455	FALSE	0	8.01275	-5.42326	0.000441377	0.00279449	DOWN	0.430012	7.54236	-4.29729	0.00398445	0.0180516	DOWN	0.326922	7.79106	-4.38915	0.00286802	0.0117768	DOWN	0	2.97272	-4.01019	0.120673	1	FALSE	0.433507	2.77033	-2.84942	0.216123
Tai6.9317	5	2	11	3	7	4	2	3	5	7	3	5	4	13	2	4.56068	5.8062	-0.336081	0.722987	0.873507	FALSE	3.34602	5.77954	-0.782425	0.448569	0.658589	FALSE	5.25318	5.42853	-0.0472045	0.959562	0.981986	FALSE	6.70808	5.61899	0.249256	0.801731	0.891444	FALSE	3.29898	4.38671	-0.417176	0.679425	1	FALSE	5.2555	4.08187	0.350236	0.705556
Tai6.9316	825	891	1118	943	1007	3289	1806	1792	2691	5495	1300	1658	2111	1142	3028	1825.83	914.309	0.997689	0.102537	0.29165	FALSE	2117.6	908.426	1.22104	3.32437e-06	3.6042e-05	UP	2755.43	854.248	1.68981	0.000215853	0.00145499	UP	2163.91	883.152	1.29293	0.000177393	0.00101592	UP	2086.96	1753.02	0.251668	0.682768	0.999901	FALSE	2750.48	1633.9	0.751542	0.291964
Tai6.9315	11	9	21	25	55	10	28	22	40	27	27	19	20	39	23	28.6325	13.2215	1.12143	0.118159	0.320622	FALSE	30.3128	13.1494	1.20604	0.0258165	0.0858892	FALSE	25.8937	12.3575	1.06465	0.0479453	0.133896	FALSE	28.696	12.7831	1.1634	0.0341103	0.0951868	FALSE	29.8518	27.5651	0.108104	0.869366	0.999901	FALSE	25.8848	25.6329	0.00480052	0.994215
Tai6.9313	38	36	43	23	28	32	19	25	24	20	38	30	35	33	22	28.1131	37.7753	-0.43047	0.292012	0.555077	FALSE	22.9578	37.5255	-0.707911	0.0863874	0.216047	FALSE	32.7421	35.2916	-0.122877	0.795527	0.894723	FALSE	31.0804	36.4854	-0.23086	0.536016	0.707512	FALSE	22.6587	27.0218	-0.250689	0.608339	0.999901	FALSE	32.7717	25.1667	0.372419	0.513862
Tai6.9312	331	366	301	217	305	454	265	347	456	293	315	226	276	315	244	331.792	322.257	0.0415899	0.917878	0.967965	FALSE	359.075	319.948	0.166887	0.54126	0.734909	FALSE	297.72	301.007	-0.0171245	0.948856	0.97712	FALSE	289.598	311.078	-0.103752	0.637397	0.783541	FALSE	354.152	318.809	0.152202	0.734799	0.999901	FALSE	297.669	296.961	0.00333461	0.994029
Tai6.931	8	10	10	7	31	3	20	17	27	24	22	9	12	23	16	12.5464	9.03207	0.492655	0.573086	0.785292	FALSE	21.5762	8.97097	1.2667	0.0242702	0.0818344	FALSE	18.8783	8.4377	1.17082	0.0468027	0.131458	FALSE	17.8438	8.72107	1.02754	0.0739022	0.175098	FALSE	21.256	12.0851	0.795514	0.332059	0.999901	FALSE	18.8451	11.2277	0.733188	0.39911
Tai6.9301	141	151	129	133	136	135	136	148	161	143	125	115	135	113	110	137.103	135.953	0.010055	0.972437	0.989382	FALSE	150.339	134.985	0.155646	0.544434	0.737204	FALSE	136.607	126.99	0.102287	0.701843	0.836248	FALSE	123.527	131.245	-0.0869149	0.704304	0.829508	FALSE	148.283	131.805	0.171707	0.600599	0.999901	FALSE	136.63	122.756	0.15401	0.654134
Tai6.9297	258	214	236	215	344	254	227	376	337	345	279	189	305	246	231	270.012	228.792	0.23993	0.373104	0.63208	FALSE	316.818	227.227	0.479913	0.0870159	0.21721	FALSE	283.123	213.732	0.406924	0.113466	0.256056	FALSE	269.58	220.956	0.287574	0.180328	0.340141	FALSE	312.889	259.644	0.268743	0.453113	0.999901	FALSE	282.894	241.706	0.227161	0.47459
Tai6.9296	10	9	9	9	14	15	10	14	14	18	9	9	11	10	14	12.7647	9.04668	0.495996	0.408036	0.662784	FALSE	12.8134	8.98378	0.513922	0.407445	0.622771	FALSE	12.3291	8.45082	0.556901	0.36151	0.56426	FALSE	12.1165	8.73558	0.471678	0.423656	0.611162	FALSE	12.647	12.2696	0.0453812	0.941426	0.999901	FALSE	12.3202	11.4253	0.119444	0.851656
Tai6.9295	47	36	36	36	110	43	62	37	54	34	47	21	53	52	57	60.3522	38.4813	0.655858	0.188155	0.430196	FALSE	51.9086	38.2099	0.441631	0.260991	0.46875	FALSE	36.1972	35.9455	0.00905609	0.983714	0.992888	FALSE	56.0968	37.1589	0.594296	0.067175	0.162645	FALSE	51.1091	58.0734	-0.189907	0.720653	0.999901	FALSE	36.1617	54.0119	-0.58426	0.31126
Tai6.9292	55	39	57	54	88	83	55	60	79	102	72	37	50	45	65	75.2049	48.7971	0.624715	0.102425	0.291501	FALSE	65.3669	48.4819	0.432468	0.22325	0.422385	FALSE	71.6768	45.5916	0.659793	0.0961733	0.226233	FALSE	55.3885	47.1448	0.232533	0.495441	0.674307	FALSE	64.4491	72.2978	-0.165489	0.676924	0.999901	FALSE	71.5545	67.3147	0.0931655	0.833997
Tai6.9291	179	157	159	270	461	222	429	551	404	395	445	255	395	387	316	312.373	159.949	0.96696	0.00342234	0.0226672	UP	468.945	158.838	1.56187	2.07451e-09	4.18086e-08	UP	387.588	149.414	1.3751	3.46279e-06	3.68003e-05	UP	379.758	154.452	1.29804	1.42321e-09	2.16373e-08	UP	463.055	300.503	0.622818	0.0992807	0.907111	FALSE	387.324	279.647	0.468999	0.239044
Tai6.9285	19	24	12	1	2	6	12	10	9	14	3	1	5	4	23	3.10914	17.7644	-2.53484	0.00289138	0.0197903	DOWN	10.536	17.6247	-0.744959	0.207327	0.402016	FALSE	5.51736	16.5886	-1.52136	0.0633024	0.165783	FALSE	11.1393	17.1364	-0.623563	0.401992	0.5907	FALSE	10.3886	2.9849	1.8146	0.0541608	1	FALSE	5.49381	2.78166	1.02747	0.418293
Tai6.9284	274	239	289	747	570	85	435	424	497	235	720	773	576	358	403	471.699	259.037	0.864659	0.229558	0.483582	FALSE	458.298	257.316	0.832885	0.000320635	0.00211116	UP	667.545	242.003	1.46291	0.00675113	0.0279148	UP	458.929	250.198	0.87585	0.000222717	0.00124486	UP	451.862	453.969	-0.00664789	0.992543	0.999901	FALSE	669.064	422.642	0.662355	0.435644
Tai6.9283	43	81	62	255	271	206	238	345	349	448	362	313	303	257	256	246.728	59.9227	2.04085	3.3442e-08	9.80367e-07	UP	314.093	59.4995	2.39981	1.65267e-13	6.51704e-12	UP	396.597	55.9728	2.82393	4.29362e-19	4.00933e-17	UP	281.662	57.8305	2.28318	2.92457e-16	1.04624e-14	UP	310.028	237.253	0.386546	0.260648	0.999901	FALSE	396.536	220.925	0.844136	0.00616088
Tai6.9280	23	13	21	30	35	16	16	8	13	34	20	6	17	20	19	26.9455	18.4366	0.549742	0.299497	0.562953	FALSE	12.5671	18.3173	-0.544781	0.348364	0.566048	FALSE	19.677	17.2255	0.212632	0.729526	0.855081	FALSE	19.445	17.8144	0.125395	0.793806	0.887181	FALSE	12.3675	25.9218	-1.06972	0.0765176	0.837351	FALSE	19.6185	24.1297	-0.28218	0.67209
Tai6.9278	3	1	0	2	0	0	0	4	0	4	1	4	0	2	2	0.744759	1.30377	-0.849081	0.726867	1	FALSE	1.35461	1.29198	0.0704261	0.974368	0.985614	FALSE	3.22686	1.21699	1.40293	0.335536	0.538844	FALSE	1.42377	1.25783	0.17013	0.926296	0.962439	FALSE	1.35231	0.716287	0.943707	0.753149	1	FALSE	3.23295	0.668187	2.33902	0.199519
Tai6.9275	15	16	16	20	32	34	29	26	23	24	21	23	30	29	19	28.8606	15.1725	0.927106	0.0533216	0.187251	FALSE	26.4894	15.0685	0.812322	0.0895423	0.22193	FALSE	24.5256	14.1736	0.780565	0.101962	0.236211	FALSE	26.9486	14.6503	0.879302	0.0522657	0.133902	FALSE	26.1245	27.7413	-0.087674	0.858547	0.999901	FALSE	24.5423	25.8319	-0.0825106	0.871962
Tai6.9274	281	263	279	210	252	400	232	223	255	363	136	221	194	146	310	294.555	265.815	0.147352	0.709377	0.866762	FALSE	240.09	264	-0.136877	0.552161	0.743643	FALSE	248.652	248.318	0.00285266	0.993458	0.997191	FALSE	224.82	256.694	-0.19128	0.537818	0.709093	FALSE	236.721	283.019	-0.257029	0.539473	0.999901	FALSE	248.66	263.651	-0.0836018	0.866947
Tai6.9273	253	324	392	198	388	872	231	149	343	2066	197	213	266	161	372	499.283	312.407	0.676199	0.264156	0.524441	FALSE	243.303	310.408	-0.351131	0.316382	0.532638	FALSE	750.698	291.888	1.36362	0.056489	0.151927	FALSE	275.504	301.741	-0.131125	0.69734	0.825013	FALSE	239.438	479.483	-1.00151	0.116904	0.950354	FALSE	747.718	446.733	0.743694	0.408422
Tai6.9270	0	2	1	2	1	5	1	0	3	1	0	0	1	2	3	2.83492	0.961355	1.53648	0.326662	0.590009	FALSE	1.32767	0.954192	0.479899	0.812833	1	FALSE	0.283462	0.897834	-1.2293	0.646191	1	FALSE	2.10107	0.926667	1.16891	0.465167	0.648118	FALSE	1.30191	2.72159	-1.03476	0.515349	1	FALSE	0.281763	2.53749	-2.71365	0.177144
Tai6.9269	9	13	29	100	218	64	163	170	215	175	164	65	138	132	128	122.62	16.4122	2.90227	3.57797e-06	6.36473e-05	UP	184.854	16.3281	3.5003	1.60822e-16	9.76297e-15	UP	138.722	15.3414	3.17737	2.25607e-09	4.58757e-08	UP	137.683	15.8686	3.11583	2.18267e-14	6.36909e-13	UP	182.258	118.013	0.624399	0.194674	0.999901	FALSE	138.474	109.767	0.33443	0.544096
Tai6.9267	6	12	24	13	15	21	26	24	12	17	18	20	19	23	15	16.7053	13.5055	0.30136	0.661757	0.840245	FALSE	21.1785	13.4359	0.653394	0.313001	0.529125	FALSE	20.1324	12.6242	0.661743	0.303348	0.504519	FALSE	19.7819	13.0562	0.597077	0.320765	0.507328	FALSE	20.9044	16.0534	0.382986	0.535354	0.999901	FALSE	20.1538	14.9538	0.423305	0.476783
Tai6.9261	311	419	371	309	527	253	322	458	380	324	272	244	368	317	310	356.94	355.123	0.0083364	0.980094	0.992289	FALSE	391.998	352.657	0.152569	0.555222	0.74576	FALSE	298.21	331.731	-0.154866	0.532528	0.716354	FALSE	343.523	342.826	0.00292536	0.98858	0.993392	FALSE	387.076	343.378	0.172008	0.646589	0.999901	FALSE	298.217	319.546	-0.101127	0.77887
Tai6.9260	6	12	10	3	13	204	16	6	38	6	1	3	1	8	7	78.4527	9.01725	3.1198	NA	1	FALSE	20.0219	8.95517	1.1625	0.113944	0.264914	FALSE	3.36377	8.42342	-1.29851	0.14128	0.299773	FALSE	5.67164	8.70353	-0.630799	0.45299	0.637368	FALSE	19.6683	75.2324	-1.93355	0.123226	0.970457	FALSE	3.36297	70.1666	-4.37111	NA
Tai6.926	7	4	4	2	8	17	6	2	5	18	9	5	8	9	4	9.16557	4.85844	0.914243	0.340118	0.602063	FALSE	4.41467	4.82327	-0.128519	0.892792	0.949681	FALSE	10.609	4.53801	1.24913	0.104084	0.239899	FALSE	7.27048	4.6917	0.632987	0.430488	0.617474	FALSE	4.33961	8.80158	-1.01848	0.322809	1	FALSE	10.5861	8.19915	0.385204	0.676325
Tai6.9259	355	335	626	19	19	22	38	70	29	40	32	38	25	23	26	20.4433	424.383	-4.38251	1.36652e-22	5.61621e-20	DOWN	46.5083	421.934	-3.18228	1.05974e-14	4.94943e-13	DOWN	39.6137	396.603	-3.33152	1.06955e-17	8.45365e-16	DOWN	25.5976	410.178	-4.00256	7.28171e-30	8.99762e-28	DOWN	46.0164	19.6502	1.23114	0.029427	0.569934	FALSE	39.6437	18.3031	1.11486	0.0238313
Tai6.9258	70	58	137	184	264	57	144	140	248	155	186	134	175	176	164	164.517	85.4484	0.94583	0.129003	0.339557	FALSE	178.744	84.9849	1.07309	0.00845292	0.0349649	UP	170.929	79.8652	1.09625	0.00996514	0.03856	UP	178.299	82.6168	1.10963	0.00183097	0.00800823	UP	176.096	158.348	0.152643	0.79345	0.999901	FALSE	170.932	147.325	0.212756	0.715117
Tai6.9257	0	0	0	4	19	2	5	1	3	2	5	0	0	0	1	7.63983	0	5.43476	0.00217238	0.0156975	UP	3.07363	0	4.11619	0.0409566	0.123453	FALSE	2.43173	0	3.8732	0.122307	0.270328	FALSE	--	--	--	--	--	--	3.0187	7.3588	-1.30723	0.258086	1	FALSE	2.4229	6.83655	-1.4997	0.266199
Tai6.9256	4	4	0	4	6	1	5	8	0	3	5	3	16	4	3	3.56468	2.59271	0.471346	0.719325	0.871627	FALSE	4.46835	2.56816	0.795759	0.578769	0.762516	FALSE	4.00523	2.41969	0.716606	0.552399	0.731898	FALSE	7.72793	2.49812	1.63689	0.146332	0.292837	FALSE	4.428	3.43147	0.353456	0.791989	1	FALSE	4.00518	3.19218	0.299117	0.785931
Tai6.9255	32	39	48	20	21	37	17	28	16	43	15	22	19	13	16	26.8004	38.3726	-0.524905	0.292711	0.555777	FALSE	20.6678	38.1272	-0.884341	0.0527199	0.149867	FALSE	27.2435	35.8523	-0.386724	0.402071	0.603993	FALSE	16.5172	37.0637	-1.16359	0.00553306	0.0208268	DOWN	20.4309	25.7488	-0.329959	0.577886	0.999901	FALSE	27.2311	23.9896	0.193243	0.748476
Tai6.9253	66	45	85	0	1	118	19	20	81	3	0	67	22	0	5	42.8706	63.3016	-0.563432	0.719948	0.871898	FALSE	39.8056	62.9204	-0.657462	0.248266	0.453892	FALSE	29.6612	59.1528	-0.999532	0.593947	0.762333	FALSE	8.94417	61.1806	-2.75959	0.000418031	0.00217623	DOWN	39.1558	41.0992	-0.0690936	NA	1	FALSE	29.8902	38.341	-0.360263	NA
Tai6.9251	28	23	28	11	12	12	11	78	19	25	17	9	10	12	21	11.8554	25.5235	-1.11267	0.024041	0.105032	FALSE	36.4654	25.3532	0.52479	0.432135	0.644287	FALSE	17.297	23.8449	-0.445178	0.357631	0.560642	FALSE	14.9652	24.6528	-0.723266	0.14188	0.28636	FALSE	36.224	11.397	1.67022	0.0435861	0.679266	FALSE	17.2675	10.6142	0.719512	0.239298
Tai6.9247	6	1	3	5	5	4	13	2	9	9	4	3	2	13	13	4.73401	3.24891	0.54243	0.58843	0.795448	FALSE	8.17859	3.22704	1.34279	0.193749	0.383402	FALSE	5.33304	3.03525	0.83785	0.408845	0.61009	FALSE	9.90837	3.1405	1.65595	0.0977152	0.216655	FALSE	8.02866	4.55202	0.821779	0.386435	1	FALSE	5.32388	4.23904	0.358781	0.693854
Tai6.9244	13	67	24	0	0	8	17	19	8	59	2	7	30	5	28	2.88711	33.4211	-3.55666	0.0075392	0.0429845	DOWN	15.0177	33.1496	-1.14568	0.0876892	0.218427	FALSE	20.4802	31.2054	-0.591832	0.545698	0.726821	FALSE	21.4257	32.2062	-0.585843	0.422391	0.610005	FALSE	14.8356	2.76771	2.44415	0.0658946	1	FALSE	20.4023	2.58207	3.0048	0.0631937
Tai6.9241	22	16	21	17	21	27	25	18	17	29	10	26	20	26	31	22.0744	19.07	0.206758	0.677564	0.849027	FALSE	20.4212	18.9435	0.106393	0.831864	0.918806	FALSE	23.1303	17.8161	0.371749	0.502683	0.691741	FALSE	26.7994	18.4214	0.538813	0.227636	0.401965	FALSE	20.1267	21.2147	-0.0741277	0.892186	0.999901	FALSE	23.161	19.7597	0.227199	0.717456
Tai6.924	94	106	94	62	86	146	100	99	118	159	101	134	122	111	82	100.349	94.9086	0.0788088	0.863303	0.942657	FALSE	107.093	94.2414	0.184624	0.50643	0.706775	FALSE	140.361	88.6545	0.660277	0.030338	0.0938723	FALSE	108.743	91.6256	0.247303	0.352554	0.541566	FALSE	105.589	96.4077	0.13272	0.780561	0.999901	FALSE	140.449	89.8102	0.645315	0.198791
Tai6.9238	362	507	356	287	494	254	220	228	308	248	206	193	351	287	365	339.681	395.225	-0.21755	0.521387	0.749582	FALSE	254.802	392.332	-0.622412	0.0227858	0.0777856	FALSE	230.121	369.14	-0.683218	0.0128894	0.0475039	DOWN	346.39	381.405	-0.138945	0.550952	0.719498	FALSE	251.187	326.754	-0.380072	0.291038	0.999901	FALSE	230.15	304.087	-0.403776	0.25152
Tai6.9237	184	175	229	164	141	104	81	79	101	182	120	118	118	95	83	138.888	189.796	-0.452089	0.200822	0.446952	FALSE	88.105	188.573	-1.09728	9.7869e-05	0.000743624	DOWN	147.087	177.328	-0.269253	0.318354	0.520449	FALSE	102.002	183.34	-0.845027	0.000851313	0.00409252	DOWN	86.8539	133.56	-0.61919	0.114512	0.945045	FALSE	147.06	124.385	0.243087	0.528112
Tai6.9235	5	8	5	7	6	7	10	5	3	9	1	3	4	5	1	6.84715	5.80498	0.226434	0.764172	0.895311	FALSE	6.18737	5.76167	0.0950425	0.913147	0.961183	FALSE	4.21415	5.42155	-0.325452	0.733605	0.857644	FALSE	3.46562	5.60082	-0.695152	0.457222	0.640899	FALSE	6.09439	6.58169	-0.109279	0.900068	1	FALSE	4.20826	6.13101	-0.500485	0.613016
Tai6.9233	7	17	11	16	17	1	8	6	4	11	10	10	5	6	1	11.1761	11.2675	-0.0089975	0.992303	0.99698	FALSE	6.14765	11.1855	-0.869906	0.244475	0.449033	FALSE	11.1478	10.524	0.0713755	0.910773	0.958272	FALSE	4.15405	10.8705	-1.39012	0.0909459	0.205421	FALSE	6.06219	10.7596	-0.833453	0.408681	1	FALSE	11.1532	10.0119	0.147389	0.874986
Tai6.9232	1	8	3	4	5	4	4	6	3	3	0	2	0	0	1	4.36163	3.85263	0.175628	0.864468	0.943187	FALSE	4.41507	3.82169	0.203644	0.849064	0.92634	FALSE	1.71041	3.59732	-1.0635	0.444385	0.641936	FALSE	0.350375	3.71241	-3.32157	0.0622905	0.153725	FALSE	4.36441	4.19388	0.0550007	0.953542	1	FALSE	1.7123	3.90495	-1.17756	0.356293
Tai6.923	79	69	84	33	107	74	136	190	153	109	154	66	145	129	128	69.5655	74.9316	-0.103207	0.822725	0.924061	FALSE	161.961	74.4347	1.12182	0.000131342	0.000963937	UP	116.714	70.0045	0.737117	0.0595264	0.158191	FALSE	138.887	72.3753	0.940716	0.00011607	0.000695129	UP	159.93	66.8974	1.25375	0.00884485	0.339592	FALSE	116.592	62.2486	0.90238	0.100596
Tai6.9227	20	8	15	12	17	19	19	15	17	30	18	16	17	24	27	16.1825	13.9278	0.21567	0.719512	0.871669	FALSE	17.2943	13.8367	0.322284	0.576577	0.760838	FALSE	22.0974	13.0126	0.771085	0.159635	0.326476	FALSE	23.6941	13.4596	0.815142	0.12541	0.26155	FALSE	17.0444	15.5543	0.133309	0.811923	0.999901	FALSE	22.0827	14.4852	0.616052	0.259344
Tai6.9224	6	4	3	0	0	0	2	1	0	1	0	0	3	3	1	0	4.21006	-4.49844	0.010318	0.0550213	FALSE	1.0423	4.17825	-2.02365	0.147549	0.318958	FALSE	0.283462	3.93192	-3.35675	0.0439739	0.125341	FALSE	2.41568	4.06414	-0.748288	0.481293	0.662098	FALSE	1.02743	0	2.51646	0.465841	1	FALSE	--	--	--	--
Tai6.9222	28	30	21	20	41	39	26	37	32	42	29	12	21	28	28	33.2365	25.5221	0.383445	0.41476	0.668664	FALSE	32.0867	25.3323	0.341524	0.426368	0.639452	FALSE	27.8814	23.8368	0.240851	0.62515	0.783956	FALSE	26.7982	24.6316	0.118672	0.776049	0.877402	FALSE	31.681	31.9505	-0.0142551	0.976898	0.999901	FALSE	27.8205	29.7453	-0.0869112	0.878548
Tai6.9221	37	33	26	16	22	41	27	28	54	40	25	13	24	24	27	27.0402	31.0363	-0.203253	0.71224	0.868058	FALSE	36.5468	30.8085	0.249109	0.577574	0.761516	FALSE	26.2527	28.988	-0.126643	0.784392	0.888229	FALSE	25.9825	29.9597	-0.206143	0.599765	0.756065	FALSE	36.0027	25.9756	0.476067	0.431557	0.999901	FALSE	26.203	24.1998	0.127459	0.839319
Tai6.922	107	93	81	66	144	106	116	78	153	87	91	38	83	68	78	103.974	90.8373	0.197494	0.594729	0.799541	FALSE	116.995	90.1834	0.376121	0.273167	0.483134	FALSE	74.9411	84.8467	-0.175714	0.645247	0.798744	FALSE	79.0466	87.6979	-0.149031	0.579454	0.740915	FALSE	115.172	99.9801	0.20279	0.648131	0.999901	FALSE	74.8272	93.0558	-0.313852	0.507571
Tai6.9217	786	884	900	1353	1061	1403	827	778	869	1382	770	798	1006	986	719	1313.3	829.394	0.662705	0.045412	0.166756	FALSE	837.102	823.762	0.0231324	0.911393	0.960143	FALSE	1022.07	774.809	0.40001	0.0962988	0.226475	FALSE	937.254	800.869	0.226831	0.280246	0.46336	FALSE	825.352	1262.25	-0.612629	0.087293	0.871231	FALSE	1021.68	1175.95	-0.202468	0.596159
Tai6.9215	21	20	18	21	21	23	17	23	25	28	10	15	15	11	15	22.1204	19.0619	0.208531	0.654071	0.835863	FALSE	21.9021	18.9267	0.212406	0.656314	0.81609	FALSE	18.1167	17.8055	0.0355201	0.945533	0.975381	FALSE	14.1361	18.4036	-0.378851	0.432491	0.619241	FALSE	21.6123	21.2635	0.0297242	0.953522	0.999901	FALSE	18.1107	19.8051	-0.116933	0.839262
Tai6.9213	137	134	165	115	182	85	99	132	46	114	53	114	143	140	97	125.499	140.736	-0.163007	0.641153	0.828719	FALSE	94.4959	139.817	-0.566263	0.165573	0.344812	FALSE	101.103	131.487	-0.382674	0.338375	0.541605	FALSE	131.348	135.937	-0.0495626	0.851434	0.924103	FALSE	93.4269	120.732	-0.371691	0.488065	0.999901	FALSE	101.25	112.358	-0.15384	0.760148
Tai6.9206	30	26	29	94	137	23	32	104	72	62	69	25	51	56	54	82.4467	27.4608	1.58797	0.0128948	0.0655271	FALSE	69.8987	27.2744	1.35885	0.00410602	0.0191023	UP	54.0593	25.6537	1.07936	0.0173248	0.0601761	FALSE	55.8379	26.5207	1.07335	0.00145753	0.00655958	UP	69.1634	79.3647	-0.199652	0.777645	0.999901	FALSE	53.9663	73.8329	-0.45201	0.512716
Tai6.9205	70	72	76	14	20	24	17	31	42	60	9	15	65	54	63	19.5889	70.3779	-1.84914	5.66987e-06	9.54154e-05	DOWN	30.1411	69.9008	-1.20975	0.00255749	0.0128465	DOWN	26.8145	65.7465	-1.27356	0.0279374	0.0879673	FALSE	62.8452	67.9618	-0.112495	0.681056	0.814601	FALSE	29.7412	18.8269	0.663673	0.246497	0.999901	FALSE	26.7552	17.5337	0.624403	0.400088
Tai6.9204	98	79	79	55	77	92	76	65	62	100	68	69	85	61	68	75.6825	82.7606	-0.130204	0.727994	0.876573	FALSE	68.9187	82.1796	-0.254692	0.423204	0.636688	FALSE	83.3784	77.3078	0.108888	0.719348	0.847987	FALSE	73.6661	79.9159	-0.11565	0.679632	0.813636	FALSE	67.9534	72.7392	-0.0977025	0.813749	0.999901	FALSE	83.3757	67.7431	0.300264	0.460008
Tai6.9202	6	6	22	9	2	3	0	5	2	10	0	1	0	1	2	5.0055	10.942	-1.15271	0.245195	0.502294	FALSE	2.34383	10.8933	-2.21022	0.0405761	0.122586	FALSE	3.26463	10.2307	-1.58038	0.179609	0.354479	FALSE	1.06226	10.5871	-3.33983	0.00577071	0.0215796	DOWN	2.32855	4.81216	-1.03142	0.450881	1	FALSE	3.25114	4.48613	-0.403393	0.782643
Tai6.9201	8	9	17	14	4	5	5	14	4	7	0	8	5	3	0	8.1606	10.9558	-0.445044	0.588061	0.795138	FALSE	7.8014	10.8942	-0.48305	0.531705	0.72737	FALSE	5.42433	10.2392	-0.931341	0.336715	0.539955	FALSE	2.71914	10.5895	-1.95016	0.0375049	0.102544	FALSE	7.73279	7.84579	-0.00817133	0.993183	1	FALSE	5.44039	7.31313	-0.428267	0.726389
Tai6.9200	21	34	39	37	78	30	37	38	58	64	51	29	55	45	32	46.8903	30.2796	0.636248	0.202894	0.449619	FALSE	44.7528	30.0867	0.573553	0.177248	0.361839	FALSE	49.6329	28.291	0.815392	0.0549531	0.14881	FALSE	45.4607	29.2429	0.636723	0.111617	0.239629	FALSE	44.1066	45.1184	-0.0374083	0.939885	0.999901	FALSE	49.5701	41.9739	0.237904	0.633383
Tai6.9196	158	196	200	152	234	416	137	237	233	283	131	145	183	171	139	273.588	178.704	0.613889	0.204268	0.451278	FALSE	204.252	177.501	0.202998	0.501299	0.702716	FALSE	191.429	166.946	0.199988	0.519102	0.705612	FALSE	170.347	172.557	-0.0187214	0.936099	0.965295	FALSE	201.691	262.823	-0.381413	0.465928	0.999901	FALSE	191.313	244.839	-0.35461	0.501211
Tai6.9195	19	20	19	6	12	17	12	15	18	20	13	14	15	20	19	11.7979	18.7269	-0.66899	0.255516	0.514625	FALSE	15.1568	18.5968	-0.293065	0.568035	0.755619	FALSE	16.5379	17.4934	-0.0821036	0.865731	0.93468	FALSE	18.7912	18.0812	0.0520991	0.909768	0.95565	FALSE	14.9507	11.3361	0.402123	0.543663	0.999901	FALSE	16.5387	10.5576	0.648247	0.325811
Tai6.9192	35	48	50	31	56	44	42	39	51	58	49	29	44	64	47	43.4228	42.8806	0.0207546	0.957875	0.984089	FALSE	44.5736	42.5958	0.065604	0.859399	0.930978	FALSE	47.1863	40.0606	0.24031	0.524553	0.71005	FALSE	53.9889	41.4063	0.379902	0.281899	0.465357	FALSE	43.9345	41.7522	0.0713233	0.865323	0.999901	FALSE	47.1358	38.8667	0.279233	0.523157
Tai6.9190	121	135	138	3	28	185	35	37	8	26	42	57	64	57	51	75.8815	127.156	-0.745689	0.493118	0.729625	FALSE	27.4463	126.293	-2.20613	6.03662e-06	6.15206e-05	DOWN	47.5451	118.788	-1.33625	0.00375761	0.0171727	DOWN	59.3983	122.784	-1.04732	4.32221e-05	0.000286927	DOWN	27.1252	72.7914	-1.42424	0.220192	0.999901	FALSE	47.6544	67.8668	-0.511957	0.654209
Tai6.919	115	98	66	77	134	129	142	106	162	96	113	71	98	114	86	113.513	90.2527	0.331464	0.41049	0.665013	FALSE	138.552	89.5677	0.629698	0.0626088	0.170404	FALSE	99.8879	84.2886	0.243465	0.511655	0.699018	FALSE	103.383	87.1068	0.246698	0.43378	0.62048	FALSE	136.471	109.122	0.32239	0.414298	0.999901	FALSE	99.85	101.599	-0.0268923	0.948591
Tai6.9186	98	93	100	91	141	185	179	158	214	198	186	64	143	131	118	140.936	93.9783	0.583967	0.139072	0.356261	FALSE	186.094	93.3396	0.99577	0.000238052	0.00162953	UP	153.017	87.7934	0.804361	0.0469215	0.131723	FALSE	135.452	90.7553	0.577933	0.013799	0.0449701	UP	183.396	135.438	0.43801	0.295998	0.999901	FALSE	152.702	126.139	0.277801	0.59745
Tai6.9185	23	32	21	7	9	44	16	18	16	11	8	8	16	14	5	21.0572	24.5239	-0.22564	0.784735	0.905578	FALSE	16.9295	24.3416	-0.524792	0.279707	0.490813	FALSE	9.54187	22.9044	-1.26733	0.0183137	0.0629922	FALSE	12.0438	23.6642	-0.972618	0.0764876	0.179923	FALSE	16.7055	20.2088	-0.269638	0.749624	0.999901	FALSE	9.54244	18.8396	-0.97829	0.282135
Tai6.9184	0	1	4	0	0	18	0	1	1	0	0	1	0	0	0	6.496	1.60273	2.01308	0.367157	0.627005	FALSE	0.663935	1.59727	-1.2563	0.549941	1	FALSE	0.430012	1.4991	-1.96795	0.413114	1	FALSE	0	1.55151	-3.02351	0.280295	1	FALSE	0.657157	6.22734	-3.23199	0.150652	1	FALSE	0.433507	5.80965	-3.91779	0.139747
Tai6.9183	0	2	0	1	3	9	3	0	5	5	0	1	1	1	12	4.47752	0.640767	2.79392	0.110868	0.307037	FALSE	2.68189	0.634142	2.07534	0.306975	0.522811	FALSE	1.84732	0.597781	1.65531	0.462566	0.65834	FALSE	4.89294	0.61576	2.97901	0.0934694	0.209612	FALSE	2.62943	4.29828	-0.698384	0.619647	1	FALSE	1.84232	4.00544	-1.0588	0.48587
Tai6.9182	33	42	24	17	65	46	61	74	65	46	37	25	56	35	46	41.5026	31.9674	0.381561	0.496985	0.73259	FALSE	67.665	31.7222	1.09258	0.00357638	0.0169907	UP	37.5891	29.8538	0.335869	0.418999	0.619158	FALSE	47.0778	30.8422	0.611718	0.105979	0.230341	FALSE	66.7832	39.9096	0.737224	0.163566	0.999901	FALSE	37.5581	37.1345	0.0132629	0.98126
Tai6.9180	77	78	62	58	151	94	150	342	155	203	163	84	115	124	110	98.6641	70.1065	0.496477	0.222823	0.475132	FALSE	219.012	69.5973	1.65391	2.86342e-05	0.000248461	UP	154.456	65.4813	1.24129	0.000290201	0.00189092	UP	120.965	67.6729	0.837323	0.00138398	0.00627142	UP	216.781	94.8918	1.18979	0.0247436	0.531033	FALSE	154.228	88.2985	0.803706	0.0803379
Tai6.918	294	300	437	580	544	671	740	819	644	1821	998	1104	1344	1009	1059	613.564	332.583	0.882946	0.0113596	0.0594341	FALSE	747.19	330.524	1.1766	1.75656e-05	0.000160708	UP	1363.13	310.764	2.13315	3.98111e-13	1.53651e-11	UP	1175.2	321.326	1.87087	2.96653e-15	9.52114e-14	UP	737.433	589.731	0.322857	0.359787	0.999901	FALSE	1362.81	549.342	1.31138	0.000279373
Tai6.9179	416	399	361	340	801	580	1038	1892	813	1389	1144	422	724	799	603	564.78	379.928	0.572566	0.102586	0.291749	FALSE	1270.38	377.237	1.75169	5.11946e-07	6.60824e-06	UP	1001.86	354.886	1.49786	8.21361e-05	0.000621922	UP	736.815	366.808	1.00616	1.88585e-06	1.65625e-05	UP	1256.83	543.095	1.21018	0.0139971	0.415164	FALSE	999.732	505.454	0.984025	0.0453498
Tai6.9176	85	90	80	81	141	94	112	110	123	139	103	96	156	109	110	104.372	82.3441	0.344748	0.266392	0.526873	FALSE	116.666	81.7628	0.512894	0.0639606	0.173164	FALSE	119.097	76.9172	0.630106	0.0209396	0.0700105	FALSE	128.946	79.497	0.699058	0.00689867	0.0251701	UP	115.039	100.374	0.194593	0.569884	0.999901	FALSE	119.085	93.4276	0.347321	0.314986
Tai6.9173	154	151	174	170	264	165	189	205	193	261	141	162	170	206	160	198.279	154.64	0.360065	0.195462	0.439928	FALSE	198.698	153.612	0.371184	0.134199	0.297948	FALSE	196.233	144.471	0.442875	0.112585	0.254631	FALSE	186.108	149.352	0.316562	0.186385	0.348101	FALSE	196.032	190.698	0.0385754	0.903225	0.999901	FALSE	196.202	177.505	0.144136	0.680218
Tai6.9169	1363	673	662	6	15	4	32	6	4	7	5	0	4	12	7	7.96352	874.631	-6.7515	6.6892e-30	7.29954e-27	DOWN	14.5915	868.195	-5.90382	1.98709e-22	2.47302e-20	DOWN	3.84904	816.912	-7.64461	1.02729e-33	4.89585e-31	DOWN	8.09845	844.618	-6.71901	2.65872e-43	9.83728e-41	DOWN	14.3344	7.66505	0.888368	0.374231	0.999901	FALSE	3.83171	7.12822	-0.865568	0.4389
Tai6.9168	20	36	44	35	27	39	36	29	57	37	29	22	40	34	39	34.8222	32.1956	0.10652	0.835244	0.929443	FALSE	41.0278	31.9962	0.35942	0.438177	0.649488	FALSE	30.7642	30.0831	0.0334704	0.941194	0.973233	FALSE	39.0329	31.0966	0.327216	0.417036	0.604871	FALSE	40.4001	33.4658	0.278761	0.586775	0.999901	FALSE	30.7467	31.1796	-0.0120293	0.980473
Tai6.9167	13	11	10	14	2	0	2	5	1	2	0	0	2	3	5	5.78473	10.9914	-0.942875	0.433305	0.683182	FALSE	2.7222	10.9129	-2.00727	0.0240816	0.0813152	FALSE	0.566923	10.2668	-3.92898	0.00260146	0.0125448	DOWN	3.49025	10.6122	-1.61141	0.0384148	0.104476	FALSE	2.69882	5.56499	-1.03562	0.497338	1	FALSE	0.563526	5.18833	-3.05275	0.160704
Tai6.9166	5	4	6	9	12	5	7	5	11	3	5	3	10	6	2	8.58441	4.84403	0.831633	0.272865	0.534117	FALSE	7.73415	4.81343	0.686983	0.402139	0.618165	FALSE	4.00523	4.52605	-0.195295	0.831032	0.915622	FALSE	6.13904	4.68021	0.397783	0.648241	0.791213	FALSE	7.613	8.25898	-0.119358	0.876433	1	FALSE	4.00518	7.68674	-0.964471	0.2773
Tai6.9162	603	775	922	1993	2126	1333	1911	1609	2377	2474	2028	2007	2512	2154	2128	1830.64	741.539	1.30369	8.71006e-05	0.00103352	UP	1990.43	736.773	1.43378	8.79102e-08	1.31716e-06	UP	2320.68	692.827	1.74375	5.72127e-11	1.53674e-09	UP	2345.52	716.203	1.71142	1.83046e-15	6.0247e-14	UP	1961.1	1760.64	0.15561	0.656702	0.999901	FALSE	2321.29	1639.3	0.501756	0.139932
Tai6.9161	22	13	10	246	92	7	1	8	4	3	1	1	3	21	9	120.417	14.5823	3.04551	0.00308393	0.0208445	UP	4.36218	14.4717	-1.72455	0.035484	0.110457	FALSE	1.65336	13.6188	-2.98334	0.00162434	0.00838268	DOWN	11.7259	14.0778	-0.27119	0.718938	0.840375	FALSE	4.32562	115.87	-4.74195	2.86878e-05	0.0289305	DOWN	1.65067	107.953	-5.99261	1.33985e-06
Tai6.9153	0	0	3	2	6	14	5	1	7	4	1	2	5	2	7	7.51148	0.961763	2.95791	0.0522615	0.184542	FALSE	4.37476	0.960151	2.18769	0.168157	0.348374	FALSE	2.36683	0.900159	1.40269	0.425938	0.625137	FALSE	4.81026	0.932722	2.36617	0.104021	0.227044	FALSE	4.29501	7.21271	-0.741011	0.499665	1	FALSE	2.36594	6.71985	-1.48351	0.20392
Tai6.9150	3815	3251	3744	912	1005	497	994	1548	979	1058	1064	1843	1723	1207	1315	806.113	3492.38	-2.11511	2.20327e-09	8.45149e-08	DOWN	1192.4	3468.82	-1.5406	1.70611e-08	2.90691e-07	DOWN	1489.25	3262.61	-1.13201	0.00535491	0.0230205	DOWN	1460.37	3372.97	-1.2075	7.47384e-10	1.18438e-08	DOWN	1178.33	775.438	0.603608	0.158906	0.999901	FALSE	1492.73	721.89	1.04773	0.0469728
Tai6.9149	12	7	13	10	21	13	20	17	15	14	22	11	23	18	19	14.4153	10.3439	0.487998	0.417565	0.670522	FALSE	17.6729	10.2798	0.780905	0.181683	0.367819	FALSE	16.9038	9.66532	0.800761	0.192995	0.372434	FALSE	20.6835	9.99675	1.0513	0.0441668	0.116914	FALSE	17.427	13.8642	0.319575	0.579271	0.999901	FALSE	16.8945	12.9025	0.375666	0.551996
Tai6.9145	61	66	77	45	72	85	57	64	53	67	30	23	54	64	53	68.0039	65.826	0.0460626	0.907245	0.963025	FALSE	58.9678	65.3937	-0.149922	0.645789	0.809183	FALSE	40.0711	61.4989	-0.602675	0.134033	0.288785	FALSE	59.3604	63.5756	-0.100761	0.734742	0.851205	FALSE	58.1947	65.3586	-0.167412	0.700025	0.999901	FALSE	40.005	60.8653	-0.595107	0.243147
Tai6.9143	2301	2597	3024	1075	795	265	277	1356	361	376	250	990	585	613	647	723.085	2555.75	-1.82162	0.00100247	0.00827333	DOWN	674.096	2539.02	-1.91324	0.000185955	0.00130898	DOWN	625.534	2387.76	-1.9335	0.000757217	0.00434399	DOWN	639.549	2468.36	-1.94867	2.02642e-23	1.42281e-21	DOWN	669.096	695.699	-0.0562196	0.941079	0.999901	FALSE	628.083	647.811	-0.0451424	0.953467
Tai6.9142	241	218	206	260	405	122	310	286	252	272	299	195	260	286	265	256.561	214.883	0.25674	0.57003	0.783445	FALSE	287.892	213.369	0.431847	0.0881679	0.219416	FALSE	272.469	200.723	0.440081	0.115356	0.259022	FALSE	281.241	207.477	0.438456	0.0366355	0.100693	FALSE	283.948	246.898	0.200751	0.672798	0.999901	FALSE	272.364	229.722	0.244546	0.618941
Tai6.9138	9	13	15	0	4	25	1	11	3	6	2	11	9	6	19	10.1651	11.924	-0.235482	0.848468	0.935777	FALSE	5.05285	11.8474	-1.22758	0.156938	0.332598	FALSE	7.17683	11.1407	-0.668658	0.398775	0.600528	FALSE	11.7685	11.5159	0.0302066	0.962681	0.978489	FALSE	5.02077	9.75105	-0.954765	0.517182	1	FALSE	7.2029	9.09099	-0.344021	0.808039
Tai6.9135	70	81	60	6	14	394	47	56	90	79	10	33	25	30	73	148.424	68.1319	1.12281	NA	1	FALSE	64.7758	67.6336	-0.0605517	0.867766	0.935573	FALSE	40.3135	63.6356	-0.650662	0.271361	0.468869	FALSE	44.5958	65.7582	-0.561915	0.218775	0.390645	FALSE	63.8493	142.315	-1.15567	NA	1	FALSE	40.2837	132.748	-1.71836	0.187346
Tai6.9134	3	0	3	0	5	0	3	0	1	1	0	0	1	0	3	1.42856	1.94515	-0.398879	0.853853	0.938226	FALSE	1.38076	1.93506	-0.494102	0.781905	0.89054	FALSE	0.283462	1.81826	-2.24377	0.326428	1	FALSE	1.37805	1.88267	-0.446046	0.796957	0.888853	FALSE	1.35311	1.37745	-0.0695068	0.976242	1	FALSE	0.281763	1.27754	-1.75901	0.590977
Tai6.9129	1071	1085	1042	674	724	697	606	769	583	1506	754	840	959	724	790	709.379	1032.74	-0.542349	0.0216443	0.0968684	FALSE	663.27	1025.56	-0.628816	0.00648924	0.027973	DOWN	1069.32	964.713	0.148993	0.565519	0.742008	FALSE	852.049	997.147	-0.226602	0.187523	0.349601	FALSE	654.879	681.98	-0.0583081	0.856026	0.999901	FALSE	1068.87	635.13	0.75148	0.0265028
Tai6.9128	8	15	14	6	7	10	8	8	10	11	2	5	7	5	10	7.84315	11.9163	-0.613492	0.356694	0.617807	FALSE	8.77665	11.8365	-0.431446	0.508313	0.708248	FALSE	6.01406	11.1324	-0.86427	0.255687	0.450795	FALSE	7.59976	11.5041	-0.59881	0.359346	0.548547	FALSE	8.65283	7.53692	0.207751	0.775696	1	FALSE	6.01067	7.0207	-0.19954	0.821766
Tai6.9126	8	20	16	19	14	36	22	20	14	16	10	11	9	14	3	24.0672	14.1594	0.757223	0.26056	0.5202	FALSE	19.0672	14.062	0.435743	0.448137	0.65831	FALSE	12.9951	13.2269	-0.0270239	0.963921	0.983753	FALSE	9.05458	13.6653	-0.598239	0.399061	0.587992	FALSE	18.8115	23.1163	-0.291696	0.651143	0.999901	FALSE	12.9955	21.5442	-0.722679	0.282836
Tai6.9125	12	22	11	0	0	1	1	0	1	6	0	0	0	0	3	0.360889	14.5084	-5.3227	0.000141273	0.00157005	DOWN	0.677108	14.3957	-4.41187	0.000412267	0.00263342	DOWN	1.70077	13.5486	-2.83723	0.0101995	0.0393014	DOWN	1.05113	13.9931	-3.749	0.000826318	0.00398895	DOWN	0.663756	0.345964	0.93062	0.751304	1	FALSE	1.69058	0.322758	2.4138	0.430523
Tai6.9124	1029	1022	1217	897	774	1390	1101	1018	993	1850	1061	1293	1307	1147	1068	1056.8	1054.89	0.00228862	0.995453	0.998297	FALSE	1055.11	1047.94	0.00974714	0.964733	0.981691	FALSE	1476.12	985.539	0.582791	0.0224164	0.0738959	FALSE	1216.14	1018.86	0.255406	0.154858	0.305366	FALSE	1040.5	1015.37	0.0355219	0.932753	0.999901	FALSE	1476.34	946.079	0.642236	0.147307
Tai6.9123	122	110	231	131	220	195	224	173	126	349	219	140	178	126	102	182.012	149.289	0.286121	0.506632	0.739046	FALSE	178.382	148.456	0.264309	0.501082	0.702492	FALSE	240.808	139.526	0.789093	0.0495986	0.137404	FALSE	139.481	144.318	-0.0485443	0.893924	0.948003	FALSE	175.899	174.987	0.00662386	0.987283	0.999901	FALSE	240.467	162.916	0.563321	0.14432
Tai6.9122	49	36	54	28	26	44	23	39	42	69	43	68	44	45	47	33.7343	44.9075	-0.419144	0.376267	0.635197	FALSE	34.9613	44.6208	-0.349605	0.395659	0.61213	FALSE	64.837	41.9586	0.622518	0.121497	0.268962	FALSE	47.1202	43.3885	0.118597	0.72411	0.843704	FALSE	34.5139	32.4131	0.0967416	0.855746	0.999901	FALSE	64.9107	30.1992	1.10556	0.0352567
Tai6.9121	8	21	3	0	2	0	0	0	0	2	0	0	0	1	0	0.571425	10.3122	-4.02232	0.00812289	0.0457153	DOWN	0	10.2184	-5.77462	0.000257382	0.00174594	DOWN	0.566923	9.62512	-3.87159	0.00933347	0.0365021	DOWN	0.361511	9.9314	-4.74005	0.00198442	0.00858414	DOWN	0	0.550979	-1.61422	0.690772	1	FALSE	0.563526	0.511017	0.189658	0.957439
Tai6.9120	6	8	12	16	35	13	15	16	22	22	12	10	12	28	8	20.6496	8.37689	1.31027	0.0386411	0.148598	FALSE	17.852	8.32699	1.10096	0.0698321	0.184596	FALSE	15.0118	7.82796	0.949829	0.125083	0.274671	FALSE	16.8484	8.09383	1.05271	0.127978	0.265518	FALSE	17.5991	19.8699	-0.183811	0.752784	0.999901	FALSE	14.9963	18.4842	-0.301058	0.623533
Tai6.912	4	3	4	4	10	1	4	9	6	6	3	1	4	1	4	4.70753	3.55468	0.43152	0.675924	0.848085	FALSE	6.40687	3.53129	0.861455	0.345173	0.562973	FALSE	3.24967	3.32102	0.0141416	0.9892	0.995226	FALSE	3.0707	3.43387	-0.152805	0.883601	0.942748	FALSE	6.33588	4.53343	0.458238	0.647491	1	FALSE	3.23971	4.21422	-0.36385	0.758923
Tai6.9117	1262	1547	1432	53	704	5773	1430	2364	1613	2019	175	1222	593	371	1953	2304.29	1368.39	0.751803	0.520076	0.74865	FALSE	1828.37	1358.93	0.428074	0.11387	0.264811	FALSE	1163.05	1278.27	-0.136193	0.833253	0.916638	FALSE	1012.27	1321.12	-0.384202	0.453701	0.638055	FALSE	1806.78	2210.17	-0.290721	0.798413	0.999901	FALSE	1163.7	2060.87	-0.824492	0.513168
Tai6.9116	306	290	300	269	416	500	300	264	415	307	396	270	401	336	303	399.471	289.393	0.464859	0.181551	0.420175	FALSE	329.944	287.406	0.199479	0.446275	0.656728	FALSE	350.819	270.34	0.374495	0.20685	0.390431	FALSE	358.727	279.452	0.360658	0.0659328	0.160346	FALSE	325.073	383.926	-0.239752	0.551963	0.999901	FALSE	350.81	357.542	-0.0280178	0.947876
Tai6.9110	729	706	655	232	348	1178	478	407	459	607	316	557	513	798	1426	610.947	675.138	-0.144368	0.828771	0.926683	FALSE	455.309	670.388	-0.558276	0.0119383	0.0463581	DOWN	529.434	630.65	-0.253148	0.445887	0.64324	FALSE	955.832	651.845	0.552081	0.136181	0.277798	FALSE	448.81	586.505	-0.385827	0.562912	0.999901	FALSE	530.005	546.636	-0.0445629	0.94997
Tai6.9109	225	244	375	134	314	18	74	28	433	71	283	33	199	170	234	146.108	272.148	-0.896045	0.266727	0.527263	FALSE	176.365	270.502	-0.616811	0.552086	0.743605	FALSE	139.864	254.307	-0.862901	0.213453	0.39861	FALSE	208.502	262.959	-0.334864	0.236693	0.412655	FALSE	173.134	140.722	0.298583	0.775804	0.999901	FALSE	139.551	130.808	0.0923575	0.926553
Tai6.9108	202	170	201	134	210	104	142	161	156	132	177	99	164	161	128	147.431	185.118	-0.326305	0.322194	0.585077	FALSE	155.226	183.876	-0.2442	0.336415	0.553552	FALSE	146.002	172.941	-0.245944	0.459839	0.656077	FALSE	156.667	178.795	-0.190592	0.414911	0.602784	FALSE	153.151	141.824	0.109153	0.763576	0.999901	FALSE	145.932	131.992	0.142596	0.741149
Tai6.9105	510	528	486	413	643	302	487	466	491	516	667	290	547	620	516	446.494	492.143	-0.139676	0.662203	0.840546	FALSE	488.865	488.692	0.000424619	0.998401	0.998896	FALSE	519.735	459.717	0.177096	0.603425	0.76908	FALSE	583.757	475.153	0.296648	0.124795	0.260532	FALSE	482.07	429.534	0.165834	0.639035	0.999901	FALSE	519.146	399.746	0.376725	0.401713
Tai6.9104	1	2	0	0	2	3	4	1	0	1	0	0	2	1	2	1.65409	0.968562	0.777208	0.678008	1	FALSE	1.74596	0.959111	0.852307	0.663031	0.82053	FALSE	0.283462	0.903814	-1.23679	0.643911	1	FALSE	1.71611	0.93241	0.881559	0.593851	0.751588	FALSE	1.71678	1.58887	0.0969926	0.958766	1	FALSE	0.281763	1.47929	-1.95098	0.441139
Tai6.9102	159	183	249	87	133	34	61	58	54	53	60	65	84	54	59	82.667	190.576	-1.20265	0.0194464	0.0894674	FALSE	58.6685	189.387	-1.6916	6.78566e-08	1.04159e-06	DOWN	65.352	178.069	-1.45569	8.07515e-05	0.000612809	DOWN	67.6552	184.105	-1.4423	1.12162e-06	1.0294e-05	DOWN	57.864	79.5613	-0.4619	0.390554	0.999901	FALSE	65.4238	74.0225	-0.18429	0.75017
Tai6.910	335	260	347	95	138	48	79	101	98	89	69	93	110	98	249	92.127	304.355	-1.72175	5.56138e-05	0.000705393	DOWN	93.8759	302.361	-1.6869	8.4183e-10	1.81554e-08	DOWN	90.9536	284.351	-1.65095	3.99135e-07	5.20778e-06	DOWN	158.633	294.011	-0.890454	0.0211214	0.064169	FALSE	92.6451	88.6474	0.0617924	0.893824	0.999901	FALSE	91.0523	82.4915	0.137646	0.783823
Tai6.91	62	51	87	234	203	55	95	142	50	183	174	232	141	126	90	164.985	64.5539	1.35364	0.0250805	0.108288	FALSE	97.7763	64.1631	0.607068	0.172663	0.355259	FALSE	216.532	60.3221	1.84085	2.72326e-06	2.96713e-05	UP	123.18	62.3831	0.981941	0.00236216	0.00996043	UP	96.7053	158.758	-0.715525	0.283314	0.999901	FALSE	216.842	147.798	0.551938	0.376558
Tai6.9099	12	8	9	15	17	23	11	11	26	5	11	9	12	14	19	18.7432	9.38189	0.993862	0.0872309	0.262668	FALSE	16.0526	9.31665	0.789466	0.220634	0.419251	FALSE	9.39	8.764	0.0729133	0.9183	0.961815	FALSE	15.6414	9.061	0.786537	0.169797	0.32639	FALSE	15.8064	18.0126	-0.180467	0.77627	0.999901	FALSE	9.40099	16.7785	-0.858867	0.224219
Tai6.9098	309	276	364	183	371	240	261	308	329	199	215	111	245	194	210	260.758	306.408	-0.231349	0.473194	0.714953	FALSE	303.15	304.425	-0.00580515	0.98124	0.989001	FALSE	184.327	286.277	-0.634597	0.0442887	0.126009	FALSE	223.808	295.99	-0.402787	0.0634056	0.155678	FALSE	299.066	250.778	0.252927	0.46555	0.999901	FALSE	184.143	233.395	-0.342505	0.396573
Tai6.9096	24	66	65	1	6	91	23	6	22	2	1	4	2	6	3	34.9275	49.8506	-0.515304	0.679459	0.850056	FALSE	17.2801	49.5292	-1.52021	0.0101535	0.0406204	DOWN	2.65993	46.575	-4.20345	1.2108e-07	1.74822e-06	DOWN	3.87404	48.1286	-3.65154	6.46282e-08	7.474e-07	DOWN	16.9758	33.4938	-0.978457	0.441142	0.999901	FALSE	2.66943	31.2381	-3.57656	0.0133377
Tai6.9094	246	287	306	214	382	129	376	243	615	303	768	119	581	511	457	235.386	270.687	-0.200199	0.630429	0.822184	FALSE	414.628	268.877	0.625092	0.0753323	0.195165	FALSE	423.495	252.882	0.74388	0.207451	0.391121	FALSE	534.796	261.395	1.03274	2.14666e-07	2.26144e-06	UP	407.985	226.509	0.848209	0.103063	0.916491	FALSE	422.561	210.736	1.00327	0.161008
Tai6.9092	0	0	0	1	0	4	0	0	1	6	3	0	0	0	3	1.81593	0	3.33903	0.260512	1	FALSE	--	--	--	--	--	--	2.81966	0	4.10248	0.0828115	0.202452	FALSE	1.05113	0	2.6093	0.498591	1	FALSE	0.319079	1.742	-2.26485	0.364519	1	FALSE	2.8062	1.62513	0.842728	0.637955
Tai6.909	83	97	80	149	231	140	159	149	223	142	143	80	167	106	142	172.008	83.9311	1.03671	0.000620259	0.00552532	UP	178.938	83.3324	1.10289	0.000167053	0.00119138	UP	127.986	78.3974	0.70792	0.0258413	0.0827234	FALSE	142.669	81.0189	0.817357	0.00207785	0.00892792	UP	176.332	165.436	0.0913287	0.796135	0.999901	FALSE	127.869	153.989	-0.26852	0.472431
Tai6.9086	26	17	42	56	40	4	7	4	27	29	17	11	22	10	20	33.7253	27.4339	0.297169	0.733613	0.879451	FALSE	12.6	27.2815	-1.10844	0.118666	0.272936	FALSE	19.2909	25.6402	-0.39701	0.462859	0.658517	FALSE	17.8149	26.525	-0.570491	0.280023	0.46313	FALSE	12.3802	32.4595	-1.38649	0.171586	0.999901	FALSE	19.2616	30.2206	-0.643786	0.465297
Tai6.9085	4	4	8	9	20	13	25	20	47	55	26	16	39	48	34	13.7572	5.15741	1.42198	0.0429737	0.160456	FALSE	30.857	5.12856	2.59044	6.05695e-05	0.000485518	UP	32.1676	4.82012	2.74981	2.01604e-05	0.000179328	UP	42.0153	4.98538	3.07337	1.86485e-08	2.36919e-07	UP	30.3752	13.2306	1.1928	0.0458663	0.69275	FALSE	32.1018	12.3129	1.38585	0.020815
Tai6.9083	1	2	2	3	8	7	3	10	2	6	4	8	8	6	1	5.92906	1.60974	1.88532	0.075896	0.23895	FALSE	5.09257	1.59921	1.66821	0.173732	0.35689	FALSE	6.63271	1.50392	2.11955	0.0469177	0.131722	FALSE	5.13482	1.55422	1.72528	0.145405	0.291519	FALSE	5.05297	5.70009	-0.183379	0.854904	1	FALSE	6.64613	5.30566	0.295614	0.737317
Tai6.9082	395	453	435	411	815	533	572	491	975	569	739	303	664	517	560	578.257	414.068	0.482542	0.100769	0.288562	FALSE	684.673	411.218	0.735705	0.015322	0.0566892	FALSE	567.202	386.804	0.552369	0.11849	0.264243	FALSE	600.188	399.791	0.586375	0.00117884	0.00544756	UP	674.253	556.119	0.277669	0.500497	0.999901	FALSE	566.49	517.582	0.130035	0.769523
Tai6.9080	970	766	781	1180	1856	1307	1891	1016	1504	1332	932	1130	1425	1278	1387	1441.37	813.753	0.824997	0.0018559	0.013816	UP	1498.6	808.056	0.89105	0.0034463	0.0164708	UP	1211.08	760.144	0.671597	0.0123473	0.0458739	UP	1413.85	785.805	0.847469	9.23299e-06	7.04209e-05	UP	1475.17	1386.09	0.0897425	0.81322	0.999901	FALSE	1211.76	1290.3	-0.0910326	0.777545
Tai6.9079	297	228	210	145	236	210	234	229	257	189	164	140	191	196	160	197.21	237.726	-0.26906	0.410206	0.664757	FALSE	243.476	236.019	0.0450728	0.863956	0.933368	FALSE	174.942	222.05	-0.345152	0.220026	0.406729	FALSE	189.358	229.532	-0.277624	0.264143	0.444685	FALSE	240.077	189.599	0.340167	0.294642	0.999901	FALSE	174.931	176.523	-0.0144671	0.965866
Tai6.9078	106	142	74	144	135	94	106	118	93	196	125	81	152	128	109	126.117	103.964	0.277797	0.501127	0.735432	FALSE	107.506	103.155	0.0590363	0.86277	0.932796	FALSE	137.01	97.0859	0.500335	0.18187	0.357549	FALSE	134.157	100.291	0.419888	0.177689	0.336746	FALSE	106.103	121.284	-0.192338	0.619731	0.999901	FALSE	136.824	112.942	0.280552	0.493274
Tai6.907	8	4	6	3	2	0	4	13	8	3	6	1	2	0	2	1.68856	5.82741	-1.79294	0.118097	0.32055	FALSE	8.41205	5.78834	0.54274	0.505251	0.705763	FALSE	3.51817	5.44415	-0.625329	0.52236	0.708424	FALSE	1.3546	5.63016	-2.03661	0.0817872	0.189545	FALSE	8.32635	1.62541	2.36442	0.0432293	1	FALSE	3.51004	1.5133	1.22242	0.403351
Tai6.9069	12	36	21	0	6	3	12	14	15	8	13	6	11	4	20	2.79694	22.1997	-2.94043	0.0014732	0.0113946	DOWN	13.8423	22.0352	-0.671109	0.2453	0.450048	FALSE	9.69627	20.7336	-1.10494	0.0934539	0.221623	FALSE	12.0497	21.4125	-0.828859	0.219213	0.391246	FALSE	13.6554	2.69083	2.29484	0.0137965	1	FALSE	9.6895	2.50133	1.91003	0.0749902
Tai6.906	1968	2114	2229	225	835	186	442	2716	548	595	709	349	749	739	724	389.48	2036.98	-2.38569	1.65299e-05	0.000245186	DOWN	1253.54	2023.22	-0.690641	0.221979	0.420817	FALSE	583.164	1902.95	-1.70623	2.3609e-08	3.90477e-07	DOWN	765.693	1967.04	-1.36134	3.32755e-17	1.32339e-15	DOWN	1245.42	374.965	1.73128	0.0341186	0.611059	FALSE	582.601	348.554	0.740193	0.220771
Tai6.9058	189	246	381	772	798	146	323	246	665	511	492	202	601	541	407	568.165	262.911	1.11177	0.0905584	0.269298	FALSE	413.261	261.358	0.661259	0.109579	0.257622	FALSE	415.209	245.688	0.75766	0.0646787	0.168425	FALSE	534.661	254.041	1.0735	0.00048883	0.00250403	UP	406.685	546.838	-0.427142	0.532918	0.999901	FALSE	414.511	508.939	-0.295869	0.659645
Tai6.9055	22	26	22	108	142	6	36	43	25	51	77	54	87	85	50	82.9534	22.5944	1.87721	0.0371596	0.144422	FALSE	35.3599	22.4343	0.654633	0.141468	0.309385	FALSE	66.3952	21.1051	1.64704	0.000131667	0.000942393	UP	76.6894	21.8111	1.81374	1.30266e-06	1.17961e-05	UP	34.9227	79.8748	-1.19491	0.180642	0.999901	FALSE	66.4136	74.3009	-0.164073	0.855812
Tai6.9051	114	128	169	195	188	70	156	243	151	297	198	157	201	220	165	151.59	132.557	0.19348	0.69226	0.858199	FALSE	186.295	131.72	0.499905	0.123855	0.281703	FALSE	225.546	123.855	0.866392	0.00289643	0.0137594	UP	203.056	128.05	0.664651	0.0123266	0.0409829	UP	184.103	145.847	0.335957	0.519313	0.999901	FALSE	225.375	135.777	0.73172	0.140483
Tai6.9049	12	5	13	7	8	17	13	16	15	9	17	6	18	15	5	11.0275	9.70309	0.176718	0.813915	0.919697	FALSE	14.8714	9.64564	0.626144	0.320992	0.537615	FALSE	11.4716	9.06754	0.33551	0.644744	0.798444	FALSE	13.0591	9.38099	0.480259	0.490893	0.670504	FALSE	14.6762	10.5923	0.479932	0.481244	0.999901	FALSE	11.4588	9.86961	0.219208	0.78372
Tai6.9048	80	75	103	151	226	22	100	85	176	140	182	81	174	162	163	128.74	83.2728	0.629539	0.386669	0.64418	FALSE	121.218	82.743	0.551845	0.128109	0.288338	FALSE	142.395	77.8049	0.871937	0.0220297	0.0728899	FALSE	172.56	80.4464	1.10095	8.22413e-06	6.34018e-05	UP	119.362	123.951	-0.0551046	0.94084	0.999901	FALSE	142.242	115.294	0.302128	0.68951
Tai6.9046	465	492	630	341	651	823	761	458	898	863	362	214	458	343	549	609.992	512.023	0.252524	0.550858	0.770328	FALSE	714.946	508.741	0.49093	0.115589	0.267781	FALSE	471.662	478.393	-0.0186257	0.963941	0.983758	FALSE	466.085	494.591	-0.0855731	0.734273	0.85078	FALSE	703.672	586.199	0.263572	0.583517	0.999901	FALSE	470.55	545.892	-0.213194	0.69744
Tai6.9044	510	360	509	161	254	170	126	143	158	167	85	75	101	80	126	193.875	445.692	-1.1998	9.71569e-05	0.00113163	DOWN	144.152	442.785	-1.61858	2.25052e-09	4.49353e-08	DOWN	111.291	416.405	-1.89827	3.85791e-09	7.4988e-08	DOWN	106.087	430.58	-2.02083	2.65711e-13	6.78548e-12	DOWN	142.189	186.449	-0.391771	0.221814	0.999901	FALSE	111.177	173.557	-0.639235	0.0849537
Tai6.9042	46	53	48	48	64	26	61	47	62	88	72	39	67	50	53	45.5429	47.4471	-0.0559552	0.896287	0.957706	FALSE	57.5456	47.1158	0.28808	0.40181	0.617857	FALSE	68.5683	44.3213	0.634847	0.0741887	0.186393	FALSE	58.5492	45.8071	0.355274	0.239862	0.416112	FALSE	56.6978	43.8173	0.369206	0.429093	0.999901	FALSE	68.4768	40.7807	0.748283	0.124256
Tai6.9036	119	120	120	68	104	56	66	171	46	69	65	51	70	50	65	75.2456	115.924	-0.619976	0.0524436	0.184979	FALSE	96.0931	115.126	-0.261032	0.579414	0.76279	FALSE	65.732	108.291	-0.723713	0.0121111	0.0451345	DOWN	63.7345	111.936	-0.811011	0.00180406	0.00790836	DOWN	95.2376	72.3786	0.394498	0.514834	0.999901	FALSE	65.7223	67.3657	-0.0401446	0.918913
Tai6.9032	15551	19677	18600	7336	7001	3423	5970	33649	7259	9102	13196	14766	21150	16966	10998	5967.37	17364.6	-1.541	8.92659e-05	0.00105309	DOWN	15857	17245.5	-0.12111	0.825227	0.91542	FALSE	13851.2	16221.4	-0.227946	0.54573	0.726834	FALSE	16901.2	16765.3	0.0116595	0.964764	0.979578	FALSE	15749.9	5740.28	1.45615	0.0463602	0.695485	FALSE	13873	5344.53	1.37612	0.00814037
Tai6.9030	176	198	212	108	137	206	126	128	138	192	102	130	153	149	151	153.703	189.092	-0.300273	0.446435	0.693375	FALSE	132.567	187.825	-0.502709	0.046174	0.135212	FALSE	148.368	176.653	-0.251504	0.387142	0.589414	FALSE	156.791	182.603	-0.220362	0.300562	0.485672	FALSE	130.736	147.69	-0.174824	0.677769	0.999901	FALSE	148.385	137.575	0.110099	0.808064
Tai6.9029	348	375	514	164	185	258	218	263	337	52	73	110	176	142	115	207.036	398.998	-0.947638	0.0119063	0.0616418	FALSE	275.384	396.497	-0.525463	0.063092	0.171445	FALSE	89.2675	372.811	-2.07062	5.25102e-06	5.38048e-05	DOWN	149.166	385.455	-1.36907	2.08382e-07	2.20148e-06	DOWN	271.584	198.96	0.450083	0.259101	0.999901	FALSE	89.4842	185.332	-1.05572	0.059915
Tai6.9027	1754	1810	1865	1084	1924	1799	1611	1869	1643	1287	1127	860	1441	1060	1261	1602.61	1752.74	-0.129123	0.66605	0.84254	FALSE	1734.17	1740.79	-0.00551568	0.978441	0.987502	FALSE	1154.95	1637.37	-0.503654	0.0135505	0.0494337	DOWN	1296.12	1692.51	-0.384792	0.0256399	0.0753321	FALSE	1711.39	1540.66	0.151548	0.657218	0.999901	FALSE	1154.55	1434.4	-0.313223	0.361185
Tai6.9026	69	86	76	38	46	100	55	47	50	70	38	62	63	46	73	63.3821	74.5355	-0.236764	0.651575	0.834605	FALSE	51.5312	74.0148	-0.523412	0.106212	0.251815	FALSE	60.6756	69.6249	-0.203239	0.579719	0.752323	FALSE	62.803	71.9555	-0.195892	0.516585	0.692004	FALSE	50.8008	60.8783	-0.258848	0.639362	0.999901	FALSE	60.732	56.7248	0.0986102	0.867707
Tai6.9024	4	8	6	8	9	0	8	7	9	7	9	2	6	10	9	5.55045	5.79777	-0.0568401	0.958917	0.98419	FALSE	8.11272	5.75675	0.493765	0.52097	0.718793	FALSE	6.20091	5.41557	0.205989	0.809348	0.90316	FALSE	8.73002	5.59508	0.635253	0.384095	0.573418	FALSE	7.99567	5.34455	0.574606	0.584685	1	FALSE	6.18622	4.97232	0.316435	0.794743
Tai6.9023	6	11	3	13	16	24	9	13	6	26	8	9	9	10	7	18.0737	6.45275	1.4815	0.0392313	0.150204	FALSE	9.52061	6.39775	0.570583	0.472789	0.679522	FALSE	14.2238	6.02415	1.2552	0.0967134	0.227159	FALSE	9.01004	6.2193	0.532303	0.4745	0.656001	FALSE	9.41157	17.3668	-0.882981	0.191553	0.999901	FALSE	14.2024	16.1776	-0.165642	0.806372
Tai6.9022	4	6	7	20	14	7	5	11	9	7	14	26	10	1	2	13.9738	5.47759	1.3447	0.0708489	0.228016	FALSE	8.41185	5.44265	0.629479	0.424507	0.637683	FALSE	18.386	5.11785	1.82274	0.0230707	0.0756188	FALSE	4.33148	5.29023	-0.272666	0.786387	0.883226	FALSE	8.31395	13.4415	-0.686998	0.36005	0.999901	FALSE	18.4497	12.5183	0.545204	0.513997
Tai6.9017	88	112	90	22	116	525	93	190	102	444	33	52	52	56	198	230.802	93.5818	1.30202	0.169232	0.402897	FALSE	130.243	92.9138	0.487116	0.183071	0.369727	FALSE	160.525	87.4114	0.880355	0.237222	0.428123	FALSE	106.619	90.3294	0.238587	0.642006	0.786798	FALSE	128.836	221.467	-0.781315	0.408789	0.999901	FALSE	159.917	206.437	-0.366632	0.745391
Tai6.9016	6	10	8	0	7	46	6	25	6	24	2	3	2	5	19	18.6009	7.7353	1.26306	0.339411	0.601426	FALSE	12.529	7.68093	0.70498	0.373549	0.590655	FALSE	8.83904	7.22553	0.328163	0.726056	0.852738	FALSE	9.11853	7.46596	0.283673	0.746406	0.859606	FALSE	12.4345	17.8428	-0.519362	0.69921	0.999901	FALSE	8.80658	16.6354	-0.90032	0.542344
Tai6.9014	43	59	56	55	74	80	68	54	88	120	114	78	95	102	101	70.4947	50.9507	0.466717	0.203781	0.450717	FALSE	70.8363	50.6037	0.485509	0.169232	0.349897	FALSE	110.074	47.5969	1.20872	0.000167312	0.00116398	UP	103.32	49.1917	1.06919	0.000146114	0.000856756	UP	69.7732	67.7612	0.0438251	0.915028	0.999901	FALSE	110.019	63.1034	0.802805	0.0364222
Tai6.9013	235	239	220	267	325	298	227	225	182	297	185	130	179	197	196	299.827	224.133	0.419215	0.0883481	0.264732	FALSE	215.263	222.559	-0.0486207	0.849055	0.92634	FALSE	209.088	209.364	0.00177436	0.994915	0.997823	FALSE	198.41	216.396	-0.125974	0.546109	0.715529	FALSE	212.381	288.256	-0.440739	0.172856	0.999901	FALSE	208.836	268.425	-0.35939	0.291462
Tai6.9011	43	37	27	13	23	176	52	28	67	24	21	25	27	38	37	74.9288	34.6052	1.11326	0.244945	0.502057	FALSE	49.5712	34.3467	0.530216	0.23536	0.437679	FALSE	25.3856	32.3198	-0.36059	0.418156	0.618539	FALSE	35.5282	33.402	0.0866639	0.825448	0.906097	FALSE	48.7677	71.8817	-0.558149	0.556524	0.999901	FALSE	25.4093	67.0254	-1.40094	0.149094
Tai6.9008	354	284	326	295	382	297	376	401	328	314	330	199	332	319	325	326.178	311.54	0.066347	0.793267	0.909458	FALSE	374.779	309.424	0.276318	0.266811	0.475416	FALSE	297.657	291.038	0.0323826	0.908989	0.957364	FALSE	337.732	300.888	0.166666	0.405481	0.594382	FALSE	369.825	313.64	0.23752	0.43377	0.999901	FALSE	297.46	292.021	0.0265059	0.936452
Tai6.9006	2201	1943	1153	180	256	90	145	133	108	82	116	35	95	61	95	172.651	1713.62	-3.31016	2.1353e-12	1.53229e-10	DOWN	131.186	1700.34	-3.6968	3.30786e-30	9.05345e-28	DOWN	81.5578	1600.28	-4.29303	6.68399e-21	7.77639e-19	DOWN	86.3954	1653.63	-4.25757	2.75357e-41	8.76087e-39	DOWN	129.403	166.128	-0.361751	0.435169	0.999901	FALSE	81.4147	154.595	-0.924812	0.108758
Tai6.9003	400	387	230	22	42	14	25	17	18	13	5	7	16	12	15	25.2447	328.841	-3.69314	1.20469e-14	1.37135e-12	DOWN	20.4078	326.306	-4.00218	3.89239e-26	6.95045e-24	DOWN	8.5599	307.096	-5.14546	1.07439e-27	2.71076e-25	DOWN	14.8245	317.318	-4.41784	1.81444e-32	2.78552e-30	DOWN	20.1077	24.2932	-0.281818	0.627506	0.999901	FALSE	8.55683	22.6	-1.39705	0.0394429
Tai6.9000	37	58	31	44	57	92	64	40	67	82	39	43	56	61	65	65.8721	40.6489	0.69428	0.171739	0.406223	FALSE	57.8569	40.3355	0.519886	0.208067	0.402908	FALSE	56.2799	37.9605	0.572473	0.172649	0.344901	FALSE	63.1342	39.2112	0.685553	0.0539563	0.137441	FALSE	56.9607	63.2899	-0.149938	0.766731	0.999901	FALSE	56.2484	58.9579	-0.0629768	0.901546
Tai6.9	58	77	70	152	328	125	205	273	70	93	93	107	164	235	108	195.426	66.1227	1.56532	0.000197031	0.00209167	UP	187.346	65.6662	1.51183	0.00139262	0.00762886	UP	107.059	61.7682	0.787016	0.0256415	0.0822048	FALSE	176.411	63.836	1.46556	3.52881e-05	0.000238758	UP	185.289	188.044	-0.0225884	0.970664	0.999901	FALSE	107.173	174.934	-0.711872	0.136094
Tai6.8999	6	6	3	6	6	10	7	4	7	7	6	4	6	8	5	7.55744	4.85083	0.630125	0.433437	0.683304	FALSE	6.09437	4.81239	0.340483	0.695184	0.840033	FALSE	5.94205	4.5297	0.395707	0.634244	0.790885	FALSE	6.6055	4.6799	0.494661	0.538849	0.709828	FALSE	5.9986	7.26143	-0.265829	0.744643	1	FALSE	5.93761	6.76519	-0.175294	0.83072
Tai6.8998	1	2	1	10	4	4	2	3	0	1	2	0	4	2	2	6.3102	1.28915	2.27501	0.051538	0.18267	FALSE	1.71961	1.27916	0.418304	0.802827	0.902873	FALSE	1.02939	1.20387	-0.206992	0.906561	1	FALSE	2.73146	1.24332	1.13937	0.38965	0.57909	FALSE	1.70359	6.06725	-1.83469	0.145033	1	FALSE	1.02551	5.654	-2.42497	0.0801151
Tai6.8995	5	10	10	9	3	0	0	6	0	2	0	0	0	0	0	4.20855	8.04868	-0.951977	0.401137	0.657087	FALSE	2.03192	7.99606	-1.97725	0.11209	0.261962	FALSE	0.566923	7.5196	-3.49835	0.0125016	0.0463481	DOWN	0	7.77112	-5.34788	0.000385167	0.00202451	DOWN	2.02847	4.04976	-0.994828	0.627929	1	FALSE	0.563526	3.77337	-2.5928	0.231425
Tai6.899	944	1019	831	769	1644	890	952	1149	1203	925	755	345	885	598	838	1077.26	902.317	0.256111	0.432797	0.682767	FALSE	1115.37	895.828	0.316292	0.150452	0.323028	FALSE	692.142	842.809	-0.283268	0.388882	0.590997	FALSE	799.124	871.011	-0.12405	0.56151	0.727529	FALSE	1100.44	1036.22	0.0863876	0.808052	0.999901	FALSE	690.955	964.229	-0.480522	0.266572
Tai6.8983	78	67	72	65	48	40	55	85	46	64	44	37	53	63	32	52.3544	70.116	-0.426143	0.287279	0.549768	FALSE	63.0989	69.635	-0.142712	0.695763	0.840396	FALSE	50.4623	65.5001	-0.37231	0.244734	0.437308	FALSE	51.3141	67.712	-0.400889	0.249925	0.428002	FALSE	62.3715	50.3414	0.31164	0.530439	0.999901	FALSE	50.435	46.8908	0.1109	0.807074
Tai6.8981	5	3	0	3	2	0	6	1	2	6	1	1	1	1	1	1.68856	2.60012	-0.624773	0.71025	0.867185	FALSE	3.10017	2.57606	0.262396	0.84981	0.926539	FALSE	2.50374	2.42684	0.0919053	0.949121	0.977223	FALSE	1.03881	2.50689	-1.27032	0.425185	0.612629	FALSE	3.04429	1.62541	0.905976	0.546935	1	FALSE	2.49596	1.5133	0.767293	0.627833
Tai6.8980	120	95	89	60	61	83	92	109	87	122	76	62	109	90	81	69.725	98.3041	-0.49895	0.192242	0.435357	FALSE	97.5807	97.6025	-0.000427868	0.99888	0.999222	FALSE	89.5882	91.8233	-0.0307315	0.922152	0.964111	FALSE	96.5509	94.9173	0.0256871	0.924739	0.961864	FALSE	96.3206	67.0084	0.526215	0.198098	0.999901	FALSE	89.5149	62.4206	0.525758	0.206718
Tai6.898	358	402	401	296	173	150	189	301	179	186	227	586	438	492	350	213.786	374.7	-0.81108	0.0576487	0.197768	FALSE	226.655	372.142	-0.715529	0.0149339	0.0555172	FALSE	389.373	350.035	0.151834	0.782899	0.88764	FALSE	443.687	361.802	0.294014	0.183405	0.344144	FALSE	224.02	205.565	0.125016	0.801365	0.999901	FALSE	390.858	191.508	1.02862	0.138399
Tai6.8979	124	124	104	149	161	97	98	107	81	182	104	69	114	79	88	136.49	113.715	0.263238	0.433503	0.683353	FALSE	97.0627	112.898	-0.218772	0.459096	0.667605	FALSE	120.049	106.216	0.182786	0.582394	0.75432	FALSE	96.6615	109.776	-0.18196	0.480172	0.661108	FALSE	95.798	131.276	-0.454904	0.244275	0.999901	FALSE	119.868	122.224	-0.0240931	0.954431
Tai6.8977	388	398	392	234	539	364	443	373	555	276	363	155	323	273	276	372.499	380.367	-0.0291185	0.930478	0.97337	FALSE	462.708	377.742	0.292856	0.232062	0.433495	FALSE	280.272	355.32	-0.3422	0.324628	0.527275	FALSE	300.992	367.272	-0.286832	0.10894	0.235201	FALSE	455.884	358.225	0.347114	0.369062	0.999901	FALSE	279.95	333.381	-0.252479	0.585948
Tai6.8974	80	83	87	71	73	107	76	66	96	93	96	66	91	80	90	85.911	80.7065	0.0869326	0.819319	0.922563	FALSE	80.317	80.1588	0.00341471	0.991121	0.994663	FALSE	90.5471	75.3952	0.262112	0.386447	0.588733	FALSE	90.2046	77.935	0.210952	0.400243	0.589125	FALSE	79.1401	82.557	-0.0581305	0.89203	0.999901	FALSE	90.5153	76.9079	0.236428	0.585468
Tai6.8969	2760	3004	2468	2700	3848	2294	2554	4999	2521	3698	3140	2846	3477	3113	2638	2932.72	2658.35	0.141798	0.588962	0.795744	FALSE	3411.53	2639.28	0.370265	0.255721	0.462326	FALSE	3443.16	2483.05	0.471476	0.030176	0.0934473	FALSE	3186.38	2566.14	0.312332	0.0954271	0.212893	FALSE	3374.75	2820.71	0.258677	0.550293	0.999901	FALSE	3443.4	2625.66	0.391007	0.195542
Tai6.8962	3	4	4	2	2	4	8	7	5	5	3	0	6	0	1	2.75974	3.54727	-0.380932	0.711861	0.867813	FALSE	6.81159	3.52339	0.947415	0.286242	0.49869	FALSE	2.53619	3.31387	-0.328261	0.78165	0.886867	FALSE	2.31191	3.4251	-0.544631	0.671123	0.807545	FALSE	6.71935	2.65112	1.35685	0.164424	1	FALSE	2.52444	2.47024	0.089694	0.948023
Tai6.8961	177	203	277	153	63	93	92	85	122	132	114	113	166	105	86	108.537	211.86	-0.968054	0.0597543	0.202895	FALSE	100.838	210.539	-1.06152	0.00053304	0.00329633	DOWN	128.526	197.957	-0.626272	0.042535	0.122116	FALSE	122.36	204.668	-0.740858	0.0185795	0.0576213	FALSE	99.3745	104.326	-0.0669649	0.899103	0.999901	FALSE	128.573	97.2299	0.40491	0.447003
Tai6.8960	40	36	42	15	18	7	9	22	22	7	9	11	24	12	6	13.2547	38.1103	-1.51832	0.00221673	0.0159488	DOWN	17.773	37.8554	-1.08669	0.0223535	0.0766378	FALSE	10.071	35.6036	-1.86052	0.000301422	0.0019565	DOWN	14.2865	36.8078	-1.35743	0.00767321	0.0275189	DOWN	17.5595	12.7527	0.460245	0.493106	0.999901	FALSE	10.0878	11.8699	-0.260688	0.720628
Tai6.8959	123	172	136	121	227	170	195	171	281	134	120	64	151	130	127	171.266	139.025	0.302135	0.360386	0.620973	FALSE	217.92	138.034	0.659016	0.0286424	0.0934477	FALSE	110.26	129.858	-0.233359	0.476263	0.669285	FALSE	140.859	134.187	0.0699722	0.772484	0.875598	FALSE	214.684	164.685	0.381807	0.314711	0.999901	FALSE	110.126	153.295	-0.476154	0.228952
Tai6.8958	1609	1622	1670	892	1515	1131	1046	1037	1263	937	937	652	966	754	1038	1173.18	1582.46	-0.43147	0.0780644	0.243602	FALSE	1130.02	1571.65	-0.475859	0.0197487	0.0693605	FALSE	895.437	1478.3	-0.723543	0.001677	0.00861712	DOWN	952.076	1528.09	-0.68249	0.000294676	0.001596	DOWN	1114.12	1128.12	-0.0181707	0.951453	0.999901	FALSE	895.104	1050.15	-0.230784	0.471375
Tai6.8956	20	11	10	17	5	0	1	3	6	6	0	1	2	10	7	7.75901	13.286	-0.785304	0.491579	0.728443	FALSE	3.31948	13.1877	-1.97634	0.0197586	0.0693839	FALSE	2.13078	12.409	-2.43856	0.0152311	0.0542421	FALSE	6.72158	12.8287	-0.943027	0.205933	0.373908	FALSE	3.27339	7.46589	-1.17686	0.401832	1	FALSE	2.12408	6.95713	-1.66375	0.333595
Tai6.8955	87	64	58	29	74	50	39	48	53	64	36	19	51	36	73	49.9862	67.6167	-0.430569	0.325137	0.588362	FALSE	47.2165	67.1278	-0.506276	0.154079	0.328308	FALSE	39.7384	63.157	-0.654015	0.129089	0.280966	FALSE	55.2648	65.2855	-0.239731	0.517542	0.692692	FALSE	46.5813	48.0705	-0.0495091	0.914476	0.999901	FALSE	39.6569	44.7343	-0.167701	0.754821
Tai6.8951	9	8	8	14	11	9	12	19	22	31	4	13	14	14	19	11.6041	8.07792	0.514576	0.416355	0.669754	FALSE	17.8125	8.02169	1.15357	0.0561408	0.156967	FALSE	15.8693	7.54585	1.08644	0.147956	0.30985	FALSE	16.2952	7.80015	1.06208	0.0618172	0.152849	FALSE	17.5793	11.1581	0.665427	0.281532	0.999901	FALSE	15.8577	10.3927	0.625729	0.435798
Tai6.895	379	317	341	294	443	298	323	287	368	350	294	203	312	296	289	343.595	335.116	0.0368592	0.886503	0.953109	FALSE	330.537	332.812	-0.00973122	0.967672	0.98256	FALSE	296.155	313.053	-0.0792191	0.749408	0.866779	FALSE	310.265	323.628	-0.0607975	0.754746	0.865601	FALSE	325.78	330.433	-0.0209077	0.945022	0.999901	FALSE	295.95	307.596	-0.0557358	0.856612
Tai6.8940	29	30	41	25	36	27	41	49	42	33	30	36	35	32	27	29.3391	32.2616	-0.13551	0.741654	0.883508	FALSE	44.6807	32.0583	0.478634	0.215773	0.413122	FALSE	36.0235	30.1439	0.245475	0.561781	0.739248	FALSE	32.4708	31.1664	0.0592591	0.874865	0.938678	FALSE	44.0989	28.2122	0.642351	0.130342	0.988879	FALSE	36.0606	26.2651	0.446159	0.347016
Tai6.8938	664	641	545	345	507	577	474	467	434	597	476	388	536	489	502	481.56	597.742	-0.311983	0.339382	0.601416	FALSE	466.089	593.449	-0.348675	0.127414	0.287327	FALSE	513.601	558.324	-0.120388	0.593026	0.7617	FALSE	527.898	577.051	-0.12841	0.484697	0.664897	FALSE	459.739	462.854	-0.00967164	0.978191	0.999901	FALSE	513.425	431.037	0.252492	0.473357
Tai6.8936	0	1	0	2	0	3	2	1	1	3	2	0	2	0	1	1.82743	0.320384	2.37697	0.310834	1	FALSE	1.36759	0.317071	1.9845	0.377261	1	FALSE	1.59631	0.29889	2.32982	0.314892	1	FALSE	1.00422	0.30788	1.59456	0.534125	1	FALSE	1.34651	1.75418	-0.353174	0.833098	1	FALSE	1.58904	1.63646	0.024875	0.989192
Tai6.8935	13	15	19	19	22	21	13	14	29	25	14	16	20	20	24	20.9395	15.1582	0.462262	0.345336	0.60719	FALSE	18.7481	15.0616	0.31917	0.570672	0.757394	FALSE	19.1882	14.1628	0.440199	0.385261	0.587549	FALSE	22.1777	14.6419	0.597468	0.200029	0.366185	FALSE	18.4672	20.1307	-0.118578	0.836568	0.999901	FALSE	19.1864	18.7469	0.0380157	0.942196
Tai6.8933	8	5	4	14	24	4	6	18	20	8	13	4	8	8	11	13.514	5.50662	1.30584	0.114189	0.313234	FALSE	14.7124	5.46531	1.43337	0.055931	0.156536	FALSE	8.83624	5.14293	0.782612	0.330321	0.533438	FALSE	9.36159	5.31623	0.816879	0.257039	0.436541	FALSE	14.535	13.0096	0.153734	0.8489	0.999901	FALSE	8.82249	12.1005	-0.463059	0.589683
Tai6.8932	72	64	57	23	23	41	43	36	37	29	18	16	20	26	17	29.9326	62.3792	-1.0665	0.021196	0.0954086	FALSE	39.3555	61.9332	-0.655166	0.0622602	0.169727	FALSE	21.8139	58.2664	-1.40902	0.000243354	0.00161929	DOWN	21.8941	60.2248	-1.46284	7.07653e-05	0.000446503	DOWN	38.7978	28.7581	0.437336	0.395697	0.999901	FALSE	21.801	26.7939	-0.288075	0.607195
Tai6.8931	145	162	231	196	267	247	233	245	284	260	196	212	291	240	213	238.411	173.488	0.458315	0.162202	0.392705	FALSE	257.326	172.418	0.577765	0.0413298	0.124265	FALSE	237.963	162.107	0.552322	0.0711054	0.180814	FALSE	256.527	167.61	0.614163	0.0201795	0.0617949	FALSE	253.757	229.205	0.14711	0.629906	0.999901	FALSE	238.049	213.424	0.156381	0.63078
Tai6.8927	7	9	11	5	2	6	2	8	6	5	2	8	10	2	1	4.59865	8.70448	-0.952015	0.243973	0.500877	FALSE	5.36457	8.64898	-0.684706	0.399113	0.61519	FALSE	5.60333	8.13283	-0.571925	0.485376	0.677429	FALSE	4.34262	8.40745	-0.936058	0.305511	0.490934	FALSE	5.30845	4.41748	0.287959	0.777522	1	FALSE	5.62062	4.11803	0.444449	0.674525
Tai6.8923	3	4	5	3	4	10	10	3	6	2	0	1	3	1	2	5.86888	3.86786	0.589166	0.530041	0.755554	FALSE	6.48591	3.84344	0.750578	0.418738	0.632754	FALSE	0.996936	3.61393	-1.8149	0.186221	0.36357	FALSE	2.04303	3.73601	-0.860636	0.436225	0.622656	FALSE	6.37547	5.63602	0.185331	0.847048	1	FALSE	0.997032	5.2519	-2.35145	0.0964514
Tai6.8922	14	35	23	3	7	2	1	16	9	1	2	5	5	1	2	3.8389	23.1761	-2.56226	0.000644854	0.00570702	DOWN	8.69781	23.0082	-1.39975	0.0652187	0.175637	FALSE	3.17945	21.6468	-2.86112	0.000617731	0.00363653	DOWN	2.69687	22.3598	-3.02995	0.000104066	0.000630118	DOWN	8.62564	3.69478	1.20725	0.274606	1	FALSE	3.19304	3.43636	-0.178207	0.883339
Tai6.8917	78	65	76	53	102	209	99	76	176	143	71	81	126	74	132	124.305	70.7575	0.812184	0.162662	0.393382	FALSE	117.818	70.281	0.74644	0.0473775	0.137779	FALSE	101.846	66.1025	0.626868	0.0547693	0.148418	FALSE	114.194	68.3398	0.741926	0.0163463	0.0518502	FALSE	115.975	119.388	-0.0408247	0.948237	0.999901	FALSE	101.809	111.225	-0.12614	0.835696
Tai6.8916	1238	1381	1201	177	238	2058	622	928	1411	1807	495	2135	1195	737	1943	876.62	1233.28	-0.492621	NA	1	FALSE	992.079	1224.57	-0.303549	0.328914	0.545975	FALSE	1614.91	1152	0.487106	0.352351	0.555783	FALSE	1337.88	1190.59	0.168288	0.620127	0.771323	FALSE	978.346	840.951	0.218471	0.810025	0.999901	FALSE	1618.76	784.182	1.04567	0.292249
Tai6.8914	521	552	596	523	702	696	838	800	1271	757	985	527	732	788	610	646.503	538.703	0.262956	0.308199	0.571956	FALSE	979.186	535.082	0.871961	0.000768139	0.00454688	UP	808.564	503.262	0.683799	0.0271877	0.0860276	FALSE	737.907	520.225	0.504118	0.011743	0.0393764	UP	964.851	621.493	0.634758	0.0675878	0.801792	FALSE	808.048	578.738	0.481459	0.213982
Tai6.8911	595	659	590	478	1036	594	619	727	824	623	607	330	642	527	598	688.363	595.317	0.210206	0.509452	0.741043	FALSE	732.014	591.136	0.308516	0.160122	0.337332	FALSE	544.888	556.09	-0.0288945	0.916899	0.961166	FALSE	609.925	574.735	0.0858643	0.617309	0.769388	FALSE	722.059	662.102	0.124564	0.727817	0.999901	FALSE	544.323	616.122	-0.178976	0.650346
Tai6.8908	3	3	2	1	2	8	3	9	2	7	1	3	4	2	16	3.83091	2.58571	0.553983	0.642782	0.829807	FALSE	4.75392	2.56622	0.888313	0.42352	0.636911	FALSE	3.64723	2.41488	0.620585	0.580365	0.75292	FALSE	7.63672	2.4954	1.61297	0.126482	0.263152	FALSE	4.71489	3.67683	0.36747	0.762533	1	FALSE	3.64473	3.42718	0.117823	0.926448
Tai6.8906	281	429	454	769	1928	169	215	161	455	183	536	186	584	389	570	898.203	375.102	1.26001	0.0841212	0.256279	FALSE	278.169	372.643	-0.421416	0.290639	0.503958	FALSE	331.763	350.443	-0.0797852	0.877358	0.940932	FALSE	531.264	362.211	0.552679	0.0391791	0.106165	FALSE	273.717	865.024	-1.66014	0.0303412	0.57928	FALSE	331.519	804.085	-1.27874	0.121114
Tai6.8905	1152	1171	971	3137	6708	2104	7835	4145	4927	9065	8848	3225	9165	7975	5727	3844.02	1064.08	1.85312	1.83683e-05	0.000268181	UP	5762.94	1056.42	2.44759	3.98795e-15	1.97236e-13	UP	7256.33	993.903	2.86813	1.03194e-14	5.15874e-13	UP	7885.89	1027.2	2.94058	1.32197e-37	3.0874e-35	UP	5673.97	3699.39	0.616987	0.221532	0.999901	FALSE	7242.58	3441.09	1.0736	0.0443518
Tai6.8904	197	211	218	138	276	274	221	208	352	180	228	112	208	149	204	229.128	202.065	0.18173	0.615767	0.813109	FALSE	262.693	200.692	0.388889	0.175903	0.359988	FALSE	184.22	188.766	-0.0355183	0.914224	0.959874	FALSE	193.342	195.12	-0.012617	0.954806	0.974179	FALSE	258.81	220.253	0.232684	0.588242	0.999901	FALSE	184.057	205.061	-0.156322	0.733794
Tai6.8903	0	1	2	5	2	0	0	2	0	0	0	0	1	4	0	2.43332	0.961559	1.32518	0.470974	0.713268	FALSE	0.677305	0.957172	-0.500913	0.841785	1	FALSE	0	0.898996	-2.19172	0.517911	1	FALSE	1.77297	0.929695	0.919021	0.627402	0.776588	FALSE	0.676156	2.3417	-1.79139	0.425633	1	FALSE	0	2.18148	-3.46525	0.223231
Tai6.8902	106	71	64	46	117	89	80	100	160	85	104	47	93	81	111	82.6769	78.011	0.0865378	0.847921	0.93552	FALSE	114.057	77.442	0.55999	0.134962	0.29903	FALSE	83.0928	72.8641	0.19032	0.642851	0.797259	FALSE	98.5778	75.3224	0.388674	0.220417	0.392895	FALSE	112.435	79.4976	0.498621	0.298146	0.999901	FALSE	82.9995	73.9883	0.164143	0.742137
Tai6.890	149	137	141	125	206	171	129	128	133	131	66	75	94	76	99	167.116	137.937	0.277818	0.33467	0.596657	FALSE	131.996	136.986	-0.0535875	0.83462	0.920369	FALSE	93.9999	128.854	-0.451425	0.133401	0.287808	FALSE	92.8927	133.198	-0.51943	0.0318236	0.0898604	FALSE	130.175	160.679	-0.304526	0.356133	0.999901	FALSE	93.9676	149.588	-0.669244	0.0762416
Tai6.89	67	103	28	3	2	0	0	1	1	0	0	2	0	0	1	1.68856	63.9382	-5.25098	2.90558e-08	8.6656e-07	DOWN	0.663935	63.3926	-6.55355	1.69842e-08	2.8961e-07	DOWN	0.860024	59.6914	-6.35767	9.21675e-08	1.3635e-06	DOWN	0.350375	61.6326	-7.37299	1.4934e-08	1.92552e-07	DOWN	0.657157	1.62541	-1.29357	0.531097	1	FALSE	0.867013	1.5133	-0.885465	0.712677
Tai6.8898	191	163	230	1	30	379	178	131	392	157	270	502	454	277	281	145.721	188.566	-0.372276	0.776715	0.901878	FALSE	234.499	187.363	0.324346	0.42608	0.639136	FALSE	361.069	176.184	1.03327	0.0565034	0.151953	FALSE	347.017	182.173	0.930414	0.000629145	0.00313288	UP	230.72	139.743	0.723823	0.573985	0.999901	FALSE	362.263	130.325	1.47497	0.271425
Tai6.8897	53	49	85	55	130	44	102	146	122	121	123	93	142	149	100	73.5026	60.3218	0.289457	0.562636	0.778453	FALSE	125.014	59.9641	1.06008	0.00226425	0.0116101	UP	120.164	56.3699	1.0901	0.00235826	0.0115556	UP	135.326	58.2957	1.21474	0.000250073	0.00137961	UP	123.444	70.7339	0.798693	0.0955345	0.893635	FALSE	120.15	65.7926	0.863101	0.073227
Tai6.8895	148	138	102	74	104	130	94	70	85	52	53	52	71	85	65	104.186	125.426	-0.268642	0.490922	0.728098	FALSE	84.4263	124.496	-0.560824	0.0742877	0.193261	FALSE	56.8676	117.145	-1.05095	0.0023922	0.0116997	DOWN	76.7143	121.064	-0.659349	0.0231623	0.0692546	FALSE	83.1868	100.129	-0.266758	0.521605	0.999901	FALSE	56.9033	93.2544	-0.717368	0.108261
Tai6.8894	264	322	299	237	328	348	593	410	398	341	191	438	848	423	930	307.557	285.557	0.106656	0.718736	0.871327	FALSE	476.943	283.584	0.74963	0.00800182	0.0333842	UP	356.241	266.751	0.415672	0.313159	0.514939	FALSE	755.998	275.694	1.45545	2.30763e-06	1.98901e-05	UP	469.998	295.636	0.668863	0.0790923	0.84527	FALSE	356.985	275.307	0.373737	0.455476
Tai6.8890	143	114	119	143	214	185	206	201	234	299	237	162	230	243	209	181.157	121.548	0.576219	0.0513741	0.182324	FALSE	216.661	120.703	0.844331	0.00121176	0.00675673	UP	242.809	113.543	1.09818	6.54802e-05	0.000510659	UP	236.268	117.377	1.00925	1.43036e-05	0.000105021	UP	213.622	174.173	0.294335	0.344586	0.999901	FALSE	242.609	162.164	0.581859	0.0743161
Tai6.889	199	196	283	177	239	137	163	160	187	146	236	156	262	248	186	183.638	218.753	-0.251728	0.450035	0.696064	FALSE	172.36	217.389	-0.334746	0.225997	0.425872	FALSE	196.486	204.398	-0.0594547	0.874905	0.939709	FALSE	240.478	211.345	0.186322	0.478383	0.659417	FALSE	169.943	176.63	-0.0563301	0.866476	0.999901	FALSE	196.527	164.419	0.255055	0.563914
Tai6.8889	7	14	6	6	17	10	9	8	15	16	11	7	10	9	8	10.7003	8.70346	0.309311	0.662599	0.840798	FALSE	10.7549	8.63408	0.318131	0.650547	0.812078	FALSE	11.6481	8.12702	0.529206	0.428418	0.627514	FALSE	9.32582	8.39231	0.150996	0.821123	0.903397	FALSE	10.5929	10.2918	0.0324714	0.963017	0.999901	FALSE	11.6334	9.57579	0.278316	0.685186
Tai6.8887	39	33	22	25	62	18	37	57	29	50	21	9	18	27	23	33.5196	30.4096	0.149554	0.790722	0.908167	FALSE	41.754	30.1782	0.467936	0.304132	0.519547	FALSE	25.8754	28.3998	-0.113786	0.842982	0.921895	FALSE	23.704	29.3493	-0.311303	0.479991	0.660915	FALSE	41.2768	32.2613	0.347112	0.558183	0.999901	FALSE	25.7991	30.0035	-0.209381	0.76391
Tai6.8884	2	1	2	0	3	0	1	1	2	2	2	7	1	1	2	0.857137	1.61715	-0.823407	0.659921	1	FALSE	1.34104	1.60711	-0.254612	0.869741	0.936478	FALSE	4.32293	1.51106	1.47587	0.239009	0.430184	FALSE	1.38918	1.56299	-0.1715	0.907139	0.954514	FALSE	1.32091	0.826468	0.602428	0.770247	1	FALSE	4.34182	0.766526	2.3777	0.166984
Tai6.8881	52	48	35	40	47	55	45	54	61	60	68	43	44	65	63	48.1725	43.6443	0.139759	0.729539	0.877383	FALSE	53.9616	43.3196	0.317991	0.381761	0.598949	FALSE	60.8596	40.7623	0.576207	0.128642	0.280257	FALSE	59.9564	42.1258	0.507192	0.154422	0.304735	FALSE	53.2305	46.3017	0.204449	0.621727	0.999901	FALSE	60.834	43.1243	0.49705	0.255228
Tai6.8879	27	45	45	67	164	2	11	13	29	15	54	11	49	35	46	72.528	37.6942	0.945894	0.362776	0.623122	FALSE	17.7058	37.4446	-1.07604	0.0369146	0.11385	FALSE	29.122	35.2154	-0.277807	0.677905	0.821345	FALSE	44.7893	36.395	0.299708	0.411909	0.600105	FALSE	17.4398	69.8678	-2.00263	0.0590686	0.759187	FALSE	29.0762	64.9332	-1.16166	0.309546
Tai6.8878	0	1	0	1	0	2	1	2	2	7	0	0	1	0	2	1.09416	0.320384	1.63241	0.528564	1	FALSE	1.6797	0.317071	2.28729	0.280344	1	FALSE	1.98423	0.29889	2.64924	0.333959	1	FALSE	1.02767	0.30788	1.61994	0.526342	1	FALSE	1.65899	1.05007	0.708193	0.680113	1	FALSE	1.97234	0.97961	1.07816	0.65022
Tai6.8876	276	310	304	139	240	263	243	377	253	407	171	292	363	192	533	215.245	287.249	-0.416355	0.231444	0.485897	FALSE	295.462	285.279	0.0505251	0.855417	0.929074	FALSE	304.709	268.337	0.183296	0.588536	0.758443	FALSE	374.833	277.354	0.434657	0.218611	0.390449	FALSE	291.939	206.888	0.496702	0.239433	0.999901	FALSE	304.852	192.646	0.662042	0.153303
Tai6.8875	80	40	46	0	7	0	0	3	0	0	0	0	0	1	1	1.99999	53.7859	-4.63651	4.21728e-06	7.36127e-05	DOWN	1.01596	53.4027	-5.71687	5.26969e-09	9.90339e-08	DOWN	0	50.2407	-7.9945	6.48439e-10	1.45465e-08	DOWN	0.711886	51.9489	-6.22707	2.72763e-08	3.37228e-07	DOWN	1.01423	1.92842	-0.951223	0.73264	1	FALSE	0	1.78856	-3.19461	0.414369
Tai6.8874	657	801	791	790	1029	1035	1136	1415	881	1042	927	762	1275	1081	880	961.698	725.573	0.406273	0.124483	0.331767	FALSE	1165.44	720.638	0.693412	0.0109394	0.0431987	UP	968.772	677.817	0.514866	0.0215087	0.0715712	FALSE	1115.95	700.578	0.671696	0.00123563	0.00567334	UP	1151.04	924.484	0.316226	0.384892	0.999901	FALSE	968.656	860.907	0.170031	0.575763
Tai6.8873	886	891	1151	618	334	2551	767	836	831	1434	306	1643	972	939	1553	1246.19	944.884	0.399163	0.605767	0.806571	FALSE	823.274	938.811	-0.189466	0.404975	0.62067	FALSE	1227.12	882.818	0.474874	0.404933	0.606509	FALSE	1201.36	912.727	0.396339	0.150346	0.29875	FALSE	812.155	1195.9	-0.558131	0.461929	0.999901	FALSE	1230.09	1115.17	0.141514	0.875986
Tai6.8872	231	59	100	135	274	96	189	86	86	114	128	175	210	77	297	163.202	126.682	0.366751	0.556816	0.774614	FALSE	123.594	125.78	-0.0256976	0.961448	0.980623	FALSE	155.306	118.334	0.390118	0.489406	0.680573	FALSE	200.551	122.402	0.712898	0.202997	0.369995	FALSE	121.659	157.046	-0.370245	0.50144	0.999901	FALSE	155.584	146.097	0.0864483	0.870987
Tai6.8871	845	1129	1256	164	242	106	152	163	218	46	12	276	238	38	174	168.467	1041.36	-2.62656	1.31727e-12	9.88745e-11	DOWN	179.59	1034.56	-2.5257	8.30997e-21	8.53351e-19	DOWN	136.198	972.912	-2.83953	0.00131287	0.00699355	DOWN	152.51	1005.67	-2.7201	4.13578e-08	4.95872e-07	DOWN	177.057	162.076	0.126647	0.752775	0.999901	FALSE	137.071	150.837	-0.140577	0.889942
Tai6.887	89	119	85	90	102	89	112	130	122	190	136	133	155	124	146	94.7759	94.5493	0.00199037	0.995061	0.998089	FALSE	123.114	93.858	0.391213	0.179221	0.364368	FALSE	161.772	88.3094	0.872605	0.00245637	0.0119617	UP	146.655	91.2467	0.68463	0.00726816	0.0263012	UP	121.482	91.1236	0.415971	0.209664	0.999901	FALSE	161.766	84.8558	0.931553	0.00438181
Tai6.8869	262	273	339	664	1361	207	618	1070	391	440	385	298	614	493	548	710.818	282.026	1.334	0.0281004	0.117877	FALSE	706.972	280.199	1.33509	0.000478447	0.00299804	UP	396.457	263.496	0.589048	0.0171149	0.0595724	FALSE	570.961	272.411	1.06773	1.28179e-07	1.40277e-06	UP	699.513	684.363	0.0312519	0.963282	0.999901	FALSE	396.332	636.396	-0.683623	0.268572
Tai6.8868	115	140	130	99	93	95	103	120	62	113	83	125	114	113	94	97.7212	124.226	-0.349541	0.263802	0.52407	FALSE	97.0439	123.368	-0.347485	0.314186	0.530402	FALSE	116.739	116.045	0.00309458	0.99282	0.996771	FALSE	111.055	119.936	-0.1115	0.644803	0.788772	FALSE	95.8539	93.9433	0.029766	0.946706	0.999901	FALSE	116.893	87.4996	0.415826	0.336296
Tai6.8864	5	3	5	8	5	11	9	3	1	5	10	1	4	8	2	8.37737	4.20306	0.980606	0.236586	0.491882	FALSE	4.50767	4.17631	0.101064	0.92474	0.967211	FALSE	5.57694	3.9271	0.513563	0.608254	0.772324	FALSE	4.90053	4.06143	0.265798	0.777215	0.878108	FALSE	4.4354	8.04819	-0.859445	0.402505	1	FALSE	5.56106	7.50063	-0.414426	0.677559
Tai6.8861	516	523	331	57	82	46	44	106	38	73	58	17	68	37	40	61.2549	442.817	-2.85134	8.02153e-15	9.36714e-13	DOWN	63.7383	439.449	-2.7858	3.68524e-11	1.00735e-09	DOWN	49.6347	413.55	-3.04868	1.28309e-11	3.84377e-10	DOWN	49.6216	427.323	-3.10269	3.21432e-22	2.08567e-20	DOWN	63.127	58.9186	0.0977918	0.861037	0.999901	FALSE	49.507	54.8419	-0.141494	0.797569
Tai6.8860	3	3	3	1	4	2	2	1	2	3	3	0	0	1	2	2.23701	2.9063	-0.346925	0.756959	0.891289	FALSE	1.69287	2.88627	-0.770413	0.54664	0.739148	FALSE	1.96927	2.71493	-0.419036	0.742497	0.862724	FALSE	1.06226	2.80631	-1.41999	0.322388	0.508769	FALSE	1.66559	2.15203	-0.39189	0.774718	1	FALSE	1.96091	2.00164	-0.0119824	0.993551
Tai6.886	96	104	102	204	444	167	96	61	96	74	20	24	114	64	215	263.09	97.4881	1.4339	0.000400168	0.00380635	UP	85.6602	96.8176	-0.176948	0.578905	0.762548	FALSE	38.7557	91.0692	-1.21647	0.00712606	0.0292005	DOWN	135.737	94.1304	0.528154	0.209503	0.378711	FALSE	84.3433	253.154	-1.58687	0.000619181	0.115414	FALSE	38.6921	235.501	-2.59626	5.36927e-06
Tai6.8859	23	29	60	19	9	237	25	20	24	3	2	64	16	9	11	95.1773	36.0657	1.39884	0.209653	0.458512	FALSE	23.3755	35.8724	-0.618681	0.218383	0.416395	FALSE	29.1171	33.7098	-0.221698	0.842679	0.921721	FALSE	12.3385	34.8659	-1.49473	0.00577249	0.021585	DOWN	23.0364	91.2775	-1.98532	0.0631896	0.782022	FALSE	29.3335	85.1411	-1.54301	0.288479
Tai6.8855	3	4	2	0	2	43	5	0	3	0	0	7	5	5	2	16.0896	2.90609	2.46584	0.112362	0.309819	FALSE	2.73498	2.88329	-0.0813018	0.950295	0.977744	FALSE	3.01008	2.71377	0.0968178	0.952743	0.978788	FALSE	4.14292	2.80328	0.563453	0.57849	0.740322	FALSE	2.68062	15.4274	-2.52356	0.144608	1	FALSE	3.03455	14.3896	-2.2566	0.513586
Tai6.8850	42	5	49	3	0	0	5	0	0	1	1	1	0	1	1	1.11714	31.0781	-4.8756	0.000343099	0.00334924	DOWN	1.75913	30.9165	-4.16342	0.000193803	0.0013571	DOWN	1.08644	29.0505	-4.76907	4.96721e-05	0.000400627	DOWN	0.711886	30.0732	-5.43246	2.73034e-05	0.000189026	DOWN	1.72338	1.07443	0.698791	0.805328	1	FALSE	1.08714	1.00228	0.144571	0.947304
Tai6.8845	22	26	35	55	70	57	85	67	83	87	98	76	98	91	73	61.0514	26.762	1.18888	0.0021105	0.0153326	UP	79.5934	26.5949	1.58084	2.15378e-05	0.000192817	UP	93.8923	25.0057	1.90458	6.02601e-07	7.59603e-06	UP	90.5133	25.8529	1.80738	6.6415e-08	7.66174e-07	UP	78.4323	58.7021	0.418209	0.251778	0.999901	FALSE	93.9035	54.658	0.777649	0.0432829
Tai6.8844	703	765	645	1140	1214	280	725	859	637	1182	1021	804	1220	1097	932	872.416	682.312	0.354651	0.528105	0.754527	FALSE	753.181	677.445	0.152769	0.526945	0.723687	FALSE	1061.58	637.327	0.73596	0.000690288	0.00400142	UP	1121.97	658.668	0.768446	4.81841e-05	0.000316581	UP	743.553	839.597	-0.175351	0.761402	0.999901	FALSE	1061.27	781.426	0.44152	0.444993
Tai6.8843	484	758	654	3741	4774	2159	3600	4020	4801	5234	3017	3367	5560	4051	4585	3536.22	611.168	2.53257	3.35741e-11	1.91094e-09	UP	4189.64	606.938	2.78714	6.17827e-28	1.38085e-25	UP	4056.71	570.914	2.82893	1.06997e-23	1.71244e-21	UP	4888.64	589.965	3.05064	5.84459e-41	1.82429e-38	UP	4131.81	3401.94	0.280388	0.461103	0.999901	FALSE	4056.31	3166.48	0.357264	0.364624
Tai6.884	93	103	83	62	84	86	73	76	84	113	106	73	78	102	62	78.1238	90.0932	-0.206749	0.527831	0.754369	FALSE	78.7446	89.4446	-0.183629	0.531318	0.727034	FALSE	102.956	84.1512	0.290638	0.325597	0.528357	FALSE	84.0973	86.9654	-0.0498415	0.870619	0.936498	FALSE	77.6579	75.0989	0.0493214	0.892356	0.999901	FALSE	102.904	69.9337	0.557805	0.135343
Tai6.8838	2	12	13	24	41	277	47	41	66	306	12	48	30	28	70	120.618	8.66783	3.79679	0.000295565	0.00294783	UP	51.8892	8.61544	2.58817	5.95451e-06	6.08551e-05	UP	111.855	8.09944	3.78948	6.80595e-05	0.00052814	UP	44.4562	8.36965	2.40594	0.000222505	0.00124388	UP	51.1202	115.722	-1.17758	0.186898	0.999901	FALSE	111.49	107.898	0.0498174	0.965119
Tai6.8833	4	0	1	9	8	3	4	2	3	10	6	6	3	7	13	6.71978	1.63176	2.04802	0.0952215	0.278385	FALSE	3.06046	1.61993	0.921394	0.518443	0.716903	FALSE	7.65246	1.52419	2.33876	0.0357248	0.106682	FALSE	8.06622	1.57751	2.35918	0.0446034	0.1178	FALSE	3.0121	6.4651	-1.10239	0.263894	1	FALSE	7.64991	6.01918	0.351307	0.669127
Tai6.8831	652	674	767	10	169	2332	304	593	556	94	30	629	280	57	196	893.602	675.551	0.403488	NA	1	FALSE	488.633	671.064	-0.45743	0.126012	0.285061	FALSE	308.312	631.127	-1.03486	NA	1	FALSE	180.818	652.433	-1.85023	3.42376e-05	0.000232271	DOWN	482.67	856.926	-0.828058	0.507707	0.999901	FALSE	310.318	799.194	-1.36525	0.354912
Tai6.883	338	426	401	404	470	649	383	372	387	508	432	414	493	421	426	518.943	375.834	0.46496	0.184587	0.424801	FALSE	386.612	373.252	0.0505615	0.824429	0.915053	FALSE	483.143	351.088	0.459434	0.0572271	0.153467	FALSE	462.629	362.858	0.350455	0.0641358	0.156996	FALSE	381.26	498.7	-0.387017	0.295221	0.999901	FALSE	483.257	464.533	0.0569293	0.882046
Tai6.8828	47	72	63	70	71	42	46	97	35	39	57	50	66	53	54	61.5095	58.671	0.0670631	0.868083	0.944909	FALSE	60.4182	58.2658	0.0515496	0.909806	0.959557	FALSE	53.8144	54.807	-0.0365682	0.930028	0.967874	FALSE	59.6572	56.6371	0.075145	0.807961	0.894999	FALSE	59.8164	59.1603	0.0155784	0.977851	0.999901	FALSE	53.8609	55.0835	-0.0389805	0.937746
Tai6.8823	26	28	18	35	51	54	44	39	31	78	57	28	30	50	54	47.0926	23.264	1.01683	0.0201828	0.0920356	FALSE	38.7716	23.0881	0.746253	0.0864343	0.216133	FALSE	55.4092	21.7268	1.35821	0.00219386	0.0108676	UP	46.8035	22.4499	1.05728	0.0132392	0.0434541	UP	38.2422	45.267	-0.244057	0.586877	0.999901	FALSE	55.3125	42.1532	0.398822	0.398176
Tai6.8822	617	665	762	607	625	599	512	663	627	748	516	1085	791	749	719	620.777	659.592	-0.0880668	0.735018	0.880091	FALSE	608.614	655.237	-0.106411	0.643643	0.807877	FALSE	871.041	616.225	0.498452	0.21946	0.406086	FALSE	781.287	637.024	0.294421	0.100261	0.220576	FALSE	600.683	596.806	0.00974126	0.974818	0.999901	FALSE	873	555.82	0.650909	0.179728
Tai6.882	63	59	63	4	10	36	7	7	9	11	0	1	2	1	10	17.3386	59.7507	-1.79047	0.0212495	0.0955538	FALSE	7.76089	59.3434	-2.93266	5.30413e-10	1.18303e-08	DOWN	3.54809	55.818	-3.85118	4.64771e-07	5.98648e-06	DOWN	4.51911	57.701	-3.67908	1.74486e-09	2.61708e-08	DOWN	7.65099	16.6422	-1.1163	0.227843	0.999901	FALSE	3.5329	15.5108	-2.07988	0.119366
Tai6.8815	300	289	298	246	277	211	206	227	240	258	198	182	242	156	199	246.895	286.464	-0.214973	0.388944	0.645913	FALSE	227.418	284.499	-0.322881	0.155964	0.331229	FALSE	225.242	267.605	-0.249412	0.268471	0.465743	FALSE	205.236	276.623	-0.429507	0.0528984	0.135207	FALSE	224.326	237.412	-0.081361	0.7882	0.999901	FALSE	225.224	221.065	0.0267108	0.93034
Tai6.8810	5	1	3	1	1	7	2	1	2	2	0	4	0	5	23	3.18431	2.92112	0.108116	0.934348	0.974673	FALSE	1.69287	2.90207	-0.775974	0.56154	0.750518	FALSE	2.28697	2.72922	-0.293217	0.834149	0.916844	FALSE	9.86619	2.82385	1.80463	0.158891	0.311075	FALSE	1.66559	3.05538	-0.858622	0.550228	1	FALSE	2.29755	2.84891	-0.33088	0.83716
Tai6.881	293	248	232	133	184	529	233	154	288	337	107	211	220	150	212	293.008	249.875	0.229225	0.708929	0.866458	FALSE	227.809	248.101	-0.122833	0.689492	0.836762	FALSE	226.166	233.405	-0.0447033	0.910738	0.958272	FALSE	200.429	241.263	-0.266708	0.268583	0.449881	FALSE	224.268	281.338	-0.326527	0.607551	0.999901	FALSE	226.215	262.187	-0.212296	0.756509
Tai6.8807	877	955	993	882	1224	1327	909	887	882	1202	771	842	1001	1053	887	1157.05	911.785	0.343561	0.229484	0.483489	FALSE	907.094	905.611	0.00227105	0.991211	0.994693	FALSE	990.345	851.784	0.217322	0.332467	0.535614	FALSE	1018.7	880.458	0.210252	0.243114	0.419831	FALSE	894.614	1112.18	-0.313998	0.329663	0.999901	FALSE	990.406	1035.71	-0.0645267	0.848904
Tai6.8806	8	4	4	1	4	50	2	3	15	8	1	3	5	1	0	19.5597	5.18624	1.91257	0.137441	0.353759	FALSE	6.59885	5.14824	0.367342	0.71111	0.849492	FALSE	3.93069	4.84404	-0.266857	0.788784	0.891111	FALSE	1.99612	5.00835	-1.30277	0.28042	0.463508	FALSE	6.48978	18.7583	-1.52391	0.257617	0.999901	FALSE	3.9265	17.494	-2.13613	0.12216
Tai6.8802	14	24	21	32	27	19	22	28	33	31	32	38	42	30	38	26.4873	19.0107	0.47356	0.35121	0.612769	FALSE	27.9568	18.8803	0.566843	0.230178	0.430993	FALSE	37.0625	17.7589	1.04914	0.0279243	0.087939	FALSE	37.8903	18.3513	1.0459	0.010746	0.0365223	UP	27.5787	25.4721	0.119731	0.81319	0.999901	FALSE	37.1079	23.7221	0.639941	0.229533
Tai6.8801	289	307	290	81	98	76	81	109	58	92	93	98	80	107	94	85.5901	286.061	-1.74147	2.26343e-11	1.33015e-09	DOWN	84.2774	284.071	-1.75409	2.23019e-08	3.71845e-07	DOWN	102.905	267.218	-1.38415	2.48968e-06	2.7344e-05	DOWN	97.7707	276.194	-1.50045	3.29869e-10	5.50144e-09	DOWN	83.2759	82.3008	0.016385	0.969232	0.999901	FALSE	102.99	76.631	0.422066	0.277814
Tai6.88	23	19	31	28	31	30	20	34	24	18	31	21	30	20	18	30.1104	23.5648	0.350261	0.431735	0.681954	FALSE	26.3575	23.4202	0.17101	0.718388	0.853781	FALSE	25.6944	22.0193	0.210488	0.680838	0.823193	FALSE	23.3446	22.7708	0.0390537	0.930444	0.963582	FALSE	26.0461	28.9471	-0.150085	0.75914	0.999901	FALSE	25.7035	26.9581	-0.0776135	0.885723
Tai6.8794	3	11	4	3	2	50	13	17	14	46	4	19	11	2	33	19.733	5.78995	1.76435	0.168125	0.401306	FALSE	14.8848	5.74289	1.37111	0.0581344	0.161141	FALSE	22.7013	5.40611	2.07609	0.0192728	0.065541	FALSE	15.8816	5.58026	1.50733	0.115994	0.24694	FALSE	14.6952	18.9236	-0.360476	0.752562	0.999901	FALSE	22.6852	17.6512	0.369025	0.769603
Tai6.8793	45	52	38	8	41	221	61	100	77	173	52	25	79	16	127	94.4497	43.593	1.11466	0.26383	0.52407	FALSE	80.3734	43.2732	0.893476	0.0123059	0.0474716	UP	79.1832	40.7158	0.968163	0.0921345	0.219132	FALSE	76.1087	42.0735	0.855786	0.149445	0.297372	FALSE	79.4021	90.6182	-0.189846	0.844952	0.999901	FALSE	78.9201	84.4782	-0.0949835	0.92878
Tai6.8788	25	20	19	28	96	176	489	42	56	45	37	85	433	626	468	101.371	20.6937	2.29237	0.00102207	0.00840772	UP	204.482	20.5466	3.31484	NA	1	FALSE	63.1064	19.3296	1.69839	0.00178414	0.00909573	UP	531.839	19.9811	4.73485	9.26659e-49	4.39063e-46	UP	200.614	97.3646	1.04281	0.295626	0.999901	FALSE	63.2867	90.6889	-0.523188	0.496947
Tai6.8787	20	15	8	8	14	3	6	7	6	7	0	2	0	4	4	8.06167	13.9263	-0.772914	0.301664	0.565176	FALSE	6.43322	13.8158	-1.10264	0.11457	0.266063	FALSE	2.84426	13.0044	-2.12767	0.0267106	0.084877	FALSE	2.84755	13.4385	-2.25892	0.0120678	0.0402958	DOWN	6.34908	7.75989	-0.303158	0.716351	1	FALSE	2.83935	7.21814	-1.30792	0.277923
Tai6.8786	38	57	47	171	154	34	64	257	52	154	133	285	176	137	135	119.947	45.7857	1.38931	0.0291375	0.120997	FALSE	126.465	45.4642	1.47565	0.01017	0.0406724	UP	215.81	42.7685	2.33176	1.51782e-06	1.75795e-05	UP	154.366	44.1945	1.80419	1.04805e-10	1.86553e-09	UP	125.537	115.431	0.120884	0.881447	0.999901	FALSE	216.4	107.452	1.00857	0.159891
Tai6.8785	37	30	25	28	45	33	52	32	28	48	28	15	46	72	96	35.193	29.7546	0.245694	0.552709	0.771617	FALSE	38.2397	29.5372	0.370411	0.411284	0.6262	FALSE	30.4993	27.7913	0.149703	0.748464	0.866185	FALSE	74.7032	28.7251	1.37767	0.000724803	0.00355387	UP	37.6759	33.8418	0.150961	0.759071	0.999901	FALSE	30.4397	31.5035	-0.0384056	0.939313
Tai6.8784	140	146	115	142	264	507	270	194	389	225	233	111	164	175	191	311.277	129.535	1.26455	0.0207243	0.0938661	FALSE	287.227	128.594	1.15968	0.000329391	0.00216022	UP	198.41	120.989	0.714776	0.0333503	0.10105	FALSE	183.801	125.036	0.555188	0.0194524	0.0599447	FALSE	282.772	298.989	-0.080065	0.889863	0.999901	FALSE	198.163	278.534	-0.490522	0.403654
Tai6.8782	181	202	142	90	160	103	53	78	53	34	36	47	59	57	67	116.4	169.572	-0.540411	0.099237	0.285658	FALSE	62.3017	168.315	-1.43412	8.40741e-06	8.301e-05	DOWN	43.2749	158.375	-1.88699	9.95908e-07	1.19476e-05	DOWN	63.3697	163.654	-1.36951	4.46377e-07	4.41153e-06	DOWN	61.5491	111.945	-0.865151	0.0315743	0.589959	FALSE	43.3422	104.194	-1.27822	0.00579358
Tai6.8780	0	1	4	3	11	3	7	9	6	10	6	7	10	5	17	5.34264	1.60273	1.7489	0.179995	0.418221	FALSE	7.46235	1.59727	2.22042	0.0513677	0.146877	FALSE	8.08247	1.4991	2.42552	0.0273764	0.0865228	FALSE	11.0332	1.55151	2.82694	0.00820036	0.0291272	UP	7.36991	5.1427	0.489343	0.576848	1	FALSE	8.08342	4.78115	0.727479	0.403551
Tai6.878	62	56	71	22	55	34	28	41	59	25	37	18	34	38	22	36.1767	61.0264	-0.7463	0.0735318	0.23368	FALSE	42.9276	60.6276	-0.495373	0.198753	0.390339	FALSE	28.6263	57.0157	-0.999126	0.0176498	0.0610875	FALSE	32.561	58.948	-0.857229	0.0160916	0.0511459	FALSE	42.3378	34.7938	0.279174	0.588858	0.999901	FALSE	28.6065	32.3768	-0.186602	0.736054
Tai6.8777	180	207	143	120	178	153	160	188	104	114	113	99	138	126	106	150.758	171.166	-0.182842	0.556502	0.774368	FALSE	153.788	169.895	-0.144414	0.66531	0.821835	FALSE	117.031	159.864	-0.453704	0.136476	0.292442	FALSE	127.805	165.188	-0.370064	0.147034	0.29371	FALSE	151.891	144.947	0.0667469	0.869897	0.999901	FALSE	117.06	134.954	-0.208516	0.55245
Tai6.8776	47	56	71	242	104	10	33	63	48	113	50	75	105	120	113	123.439	56.1095	1.13676	0.217941	0.468819	FALSE	48.5589	55.7531	-0.198633	0.609832	0.784182	FALSE	82.9302	52.4252	0.662265	0.084142	0.204753	FALSE	117.301	54.1982	1.11262	0.000111377	0.000670685	UP	47.989	118.781	-1.30679	0.154825	0.999901	FALSE	82.9459	110.651	-0.415017	0.655283
Tai6.8774	96	60	108	118	190	73	200	271	195	168	220	134	261	211	183	124.571	85.3147	0.547977	0.22647	0.479712	FALSE	225.57	84.7867	1.41186	2.15546e-05	0.00019294	UP	187.295	79.7184	1.2312	0.00122137	0.00657525	UP	225.724	82.4492	1.45371	1.1698e-06	1.07004e-05	UP	222.775	119.859	0.892279	0.0408222	0.66092	FALSE	187.238	111.531	0.744908	0.109531
Tai6.8773	83	81	87	58	90	102	69	57	77	45	43	38	41	33	37	84.1228	81.0491	0.0530333	0.88351	0.951764	FALSE	68.626	80.4996	-0.230041	0.454612	0.66375	FALSE	45.1336	75.7155	-0.753878	0.0196118	0.0664865	FALSE	38.2976	78.2691	-1.0301	0.000428375	0.00222551	DOWN	67.6222	80.8546	-0.25717	0.533758	0.999901	FALSE	45.1432	75.2945	-0.742121	0.0891223
Tai6.8771	8	8	16	7	5	9	13	6	5	13	2	6	8	2	2	7.28322	10.3148	-0.519015	0.475589	0.716862	FALSE	8.23207	10.2571	-0.323449	0.66494	0.821548	FALSE	7.011	9.64024	-0.439542	0.581412	0.753617	FALSE	4.03915	9.97076	-1.28756	0.127338	0.2645	FALSE	8.10465	6.99812	0.219884	0.791898	1	FALSE	7.00771	6.52102	0.130654	0.885981
Tai6.8767	107	168	155	26	25	7	9	2	5	1	0	1	4	0	11	19.3509	138.59	-2.83959	1.6221e-07	4.03064e-06	DOWN	5.47015	137.647	-4.66369	2.456e-19	2.1351e-17	DOWN	0.713474	129.467	-7.52465	4.94245e-12	1.60195e-10	DOWN	5.16182	133.796	-4.69199	2.44735e-16	8.82709e-15	DOWN	5.37364	18.6207	-1.79632	0.0366958	0.630642	FALSE	0.71527	17.3335	-4.62286	0.000481742
Tai6.8766	1	4	5	3	4	4	2	3	7	3	4	1	1	5	1	3.70354	3.21227	0.199942	0.845931	0.93444	FALSE	3.99659	3.1935	0.328148	0.768497	0.882717	FALSE	2.77224	3.00186	-0.106811	0.927044	0.966683	FALSE	2.48485	3.10271	-0.335997	0.787475	0.883691	FALSE	3.93714	3.56024	0.155153	0.881188	1	FALSE	2.76629	3.31535	-0.247459	0.825127
Tai6.8765	186	123	117	132	248	255	171	141	262	233	116	101	155	116	170	212.037	137.886	0.621252	0.131853	0.344463	FALSE	193.136	136.89	0.497307	0.149474	0.321678	FALSE	152.741	128.792	0.249877	0.486072	0.678041	FALSE	152.172	133.142	0.193409	0.515842	0.691445	FALSE	190.207	203.817	-0.0995532	0.81976	0.999901	FALSE	152.572	189.77	-0.312541	0.470594
Tai6.8763	314	243	230	97	278	264	191	197	148	195	115	145	194	111	201	210.823	254.516	-0.270988	0.559294	0.776021	FALSE	182.055	252.7	-0.473478	0.0977915	0.236655	FALSE	160.517	237.737	-0.56734	0.0602069	0.159538	FALSE	173.976	245.752	-0.497432	0.0902514	0.204232	FALSE	179.658	202.66	-0.174672	0.719282	0.999901	FALSE	160.568	188.647	-0.233537	0.637707
Tai6.8762	150	125	144	61	116	74	86	99	126	110	98	51	99	91	86	82.5635	135.382	-0.709487	0.0291795	0.121144	FALSE	104.769	134.466	-0.358958	0.210322	0.405923	FALSE	89.6616	126.474	-0.492325	0.127614	0.278706	FALSE	95.3951	130.753	-0.454603	0.0588884	0.147126	FALSE	103.316	79.4048	0.377447	0.323292	0.999901	FALSE	89.5464	73.9028	0.277024	0.506357
Tai6.8760	2007	2015	1874	1127	1570	1309	1497	1680	1610	1887	1544	1183	1652	1489	1532	1340.64	1904.24	-0.506251	0.0189323	0.0877654	FALSE	1619.32	1890.89	-0.223669	0.259203	0.466766	FALSE	1619.45	1778.77	-0.135299	0.501779	0.690865	FALSE	1615.14	1838.53	-0.186884	0.218373	0.390139	FALSE	1597.67	1289.01	0.309668	0.252863	0.999901	FALSE	1618.7	1200.16	0.431614	0.112273
Tai6.8756	536	609	678	614	1110	877	955	782	1424	942	1026	563	1034	879	736	862.281	588.17	0.552178	0.0557823	0.193276	FALSE	1064.02	584.274	0.864903	0.00235412	0.0119985	UP	891.776	549.494	0.698589	0.0156383	0.0553947	FALSE	913.682	568.018	0.685817	0.000906578	0.00432442	UP	1047.91	829.103	0.337806	0.373958	0.999901	FALSE	891.028	771.807	0.207079	0.577412
Tai6.8755	155	168	176	134	230	113	108	120	144	80	95	43	111	78	101	156.393	161.056	-0.0400152	0.902451	0.96063	FALSE	125.476	159.967	-0.349774	0.182844	0.369463	FALSE	76.5988	150.458	-0.972989	0.00499608	0.0217614	DOWN	99.8741	155.524	-0.63776	0.00766362	0.0274883	DOWN	123.742	150.448	-0.283434	0.450084	0.999901	FALSE	76.5098	140.007	-0.872381	0.0531028
Tai6.8754	69	66	86	222	478	198	360	394	438	340	455	173	276	311	252	290.695	71.3337	2.02825	4.25681e-07	9.58798e-06	UP	402.56	70.8739	2.50604	8.77327e-22	9.94181e-20	UP	340.467	66.6476	2.35309	3.64197e-09	7.11562e-08	UP	290.955	68.9069	2.07768	9.04245e-17	3.42459e-15	UP	397.043	279.693	0.504111	0.205593	0.999901	FALSE	339.999	260.208	0.385134	0.44303
Tai6.8749	6	12	9	2	7	5	2	2	3	5	1	2	3	5	5	4.54919	8.69666	-0.917458	0.250976	0.509112	FALSE	2.3568	8.63512	-1.8707	0.0458995	0.13462	FALSE	2.65029	8.12336	-1.57494	0.0876944	0.211256	FALSE	4.5402	8.39262	-0.894483	0.249164	0.427052	FALSE	2.32275	4.37453	-0.922464	0.399781	1	FALSE	2.6477	4.07054	-0.601364	0.595733
Tai6.8748	202	212	216	161	420	141	232	220	300	214	226	114	238	224	236	230.838	203.383	0.184677	0.674366	0.84715	FALSE	253.712	201.994	0.329187	0.185321	0.37251	FALSE	193.972	189.995	0.0307278	0.920378	0.963046	FALSE	241.475	196.39	0.297926	0.122672	0.257315	FALSE	250.066	222.147	0.169157	0.717378	0.999901	FALSE	193.761	206.612	-0.0938463	0.851956
Tai6.8747	409	479	494	95	180	53	241	108	69	87	194	361	989	1064	566	105.931	445.902	-2.0704	3.16263e-06	5.70299e-05	DOWN	143.809	442.894	-1.62404	0.000224339	0.00154384	DOWN	252.25	416.562	-0.726339	0.208354	0.392214	FALSE	906.286	430.572	1.07363	0.000152564	0.000889665	UP	141.596	101.948	0.471878	0.461314	0.999901	FALSE	253.153	94.8366	1.41355	0.0530527
Tai6.8746	27	43	57	1	2	8	6	8	5	21	0	11	5	10	27	3.83091	40.9004	-3.44005	1.9042e-05	0.000276804	DOWN	6.44659	40.6511	-2.65933	3.59491e-06	3.86489e-05	DOWN	10.6828	38.2182	-1.82839	0.0298471	0.0926743	FALSE	14.7099	39.5101	-1.42999	0.0207317	0.0631833	FALSE	6.36808	3.67683	0.805561	0.44848	1	FALSE	10.6856	3.42718	1.65314	0.237524
Tai6.8744	771	775	880	619	1091	772	880	870	1435	766	873	418	673	662	654	820.821	783.144	0.068216	0.795241	0.910747	FALSE	1071.02	777.926	0.461425	0.0872724	0.21764	FALSE	722.472	731.638	-0.0180343	0.953802	0.979157	FALSE	688.484	756.342	-0.135759	0.428682	0.615837	FALSE	1055.32	789.334	0.418841	0.248274	0.999901	FALSE	721.682	734.733	-0.0259489	0.946962
Tai6.8741	67	50	85	50	71	73	43	70	46	52	38	31	50	52	41	65.2494	65.2313	-0.000269623	0.999453	0.999744	FALSE	53.7972	64.8308	-0.269016	0.485088	0.689858	FALSE	42.2429	60.9533	-0.52656	0.157769	0.324143	FALSE	49.5101	63.0367	-0.348815	0.30366	0.488858	FALSE	53.1642	62.7223	-0.238467	0.586021	0.999901	FALSE	42.2216	58.4071	-0.465721	0.25287
Tai6.874	59	79	56	54	93	53	51	41	36	43	18	6	23	32	12	65.8068	62.6031	0.0756916	0.83693	0.930278	FALSE	43.5381	62.1446	-0.515469	0.16023	0.337482	FALSE	21.4822	58.4713	-1.41714	0.0103837	0.0398847	DOWN	23.2921	60.4157	-1.37788	0.00130922	0.00597168	DOWN	42.9265	63.2963	-0.564472	0.185732	0.999901	FALSE	21.4106	58.9095	-1.43928	0.0223453
Tai6.8739	121	94	127	171	169	231	143	132	211	347	143	190	127	105	166	195.328	110.494	0.820504	0.0250227	0.108134	FALSE	163.648	109.772	0.576839	0.0616976	0.168592	FALSE	233.397	103.232	1.17852	0.000696286	0.00403292	UP	137.64	106.741	0.366959	0.201399	0.368	FALSE	161.241	187.718	-0.217775	0.590209	0.999901	FALSE	233.316	174.868	0.417932	0.339646
Tai6.8737	74	86	66	96	147	66	126	119	98	131	115	86	153	129	131	101.567	72.9686	0.479515	0.206522	0.454176	FALSE	116.507	72.4391	0.684661	0.0257648	0.0857571	FALSE	117.005	68.1545	0.779316	0.00808486	0.0323868	UP	142.553	70.4296	1.01743	4.27932e-05	0.000284482	UP	114.93	97.7123	0.23169	0.572873	0.999901	FALSE	116.958	90.9348	0.360725	0.367951
Tai6.8734	200	203	172	221	286	143	229	211	205	240	195	147	232	208	198	215.617	185.738	0.215954	0.521224	0.749422	FALSE	218.707	184.408	0.245751	0.326443	0.543192	FALSE	203.97	173.491	0.234177	0.348169	0.551465	FALSE	220.415	179.306	0.297957	0.152533	0.302068	FALSE	215.677	207.412	0.0556286	0.880126	0.999901	FALSE	203.864	193.065	0.0781933	0.832689
Tai6.8733	544	551	549	224	413	1161	379	770	480	1185	314	384	470	432	1285	620.404	530.854	0.224694	0.727835	0.876549	FALSE	550.24	527.197	0.0617821	0.84148	0.923835	FALSE	618.137	495.9	0.319099	0.451534	0.648571	FALSE	760.058	512.587	0.568236	0.169825	0.326418	FALSE	544.11	595.665	-0.130446	0.847716	0.999901	FALSE	617.124	555.084	0.153413	0.833772
Tai6.8730	27	23	24	30	39	80	25	28	45	29	37	22	24	28	24	51.1853	23.9134	1.09517	0.0502189	0.179339	FALSE	32.9156	23.748	0.473544	0.286238	0.49869	FALSE	31.4802	22.3387	0.490234	0.267602	0.464833	FALSE	26.3775	23.0926	0.190372	0.637993	0.78379	FALSE	32.4417	49.1655	-0.596041	0.311866	0.999901	FALSE	31.4676	45.8083	-0.541858	0.368475
Tai6.8729	4	32	21	19	26	27	21	31	28	18	15	35	32	37	27	24.2477	18.2958	0.404485	0.586027	0.793748	FALSE	26.9945	18.1672	0.570272	0.376631	0.593582	FALSE	25.7472	17.0897	0.579691	0.453188	0.650019	FALSE	33.2976	17.6478	0.91347	0.139788	0.283414	FALSE	26.6528	23.3085	0.195317	0.691071	0.999901	FALSE	25.8226	21.7055	0.235584	0.713921
Tai6.8728	24	20	24	9	23	42	19	23	20	14	10	13	14	18	14	25.0801	21.9688	0.189418	0.772717	0.899644	FALSE	20.9794	21.8219	-0.0566494	0.903073	0.955626	FALSE	13.2882	20.5239	-0.639618	0.207507	0.391192	FALSE	15.9894	21.219	-0.411027	0.374453	0.563691	FALSE	20.7062	24.09	-0.21716	0.749138	0.999901	FALSE	13.299	22.4394	-0.760302	0.30276
Tai6.8727	457	523	539	388	666	424	807	673	910	739	699	338	629	563	439	487.784	490.159	-0.00622736	0.981354	0.992803	FALSE	807.844	486.846	0.730602	0.00171248	0.0091317	UP	615.522	457.905	0.427378	0.162395	0.330336	FALSE	562.98	473.309	0.250354	0.234727	0.410592	FALSE	796.042	469.124	0.762347	0.0170676	0.452947	FALSE	614.688	436.646	0.493415	0.197529
Tai6.8726	607	735	630	629	830	1126	540	659	574	1128	560	698	598	472	689	877.729	636.423	0.463562	0.194521	0.438721	FALSE	599.87	631.935	-0.0751805	0.738954	0.86619	FALSE	828.752	594.48	0.47958	0.0836187	0.203829	FALSE	607.541	614.37	-0.0161063	0.940729	0.967018	FALSE	592.07	843.483	-0.510443	0.185294	0.999901	FALSE	828.666	785.643	0.0771772	0.853405
Tai6.8725	751	594	688	212	288	105	217	321	160	315	168	200	282	180	238	199.123	657.046	-1.72139	2.86996e-05	0.00039626	DOWN	237.099	652.587	-1.46098	5.40351e-06	5.57101e-05	DOWN	237.95	613.808	-1.36637	7.56338e-07	9.33818e-06	DOWN	240.653	634.589	-1.39796	1.44705e-09	2.19642e-08	DOWN	234.37	191.594	0.289915	0.564188	0.999901	FALSE	237.931	178.304	0.415674	0.366091
Tai6.8724	11	20	12	7	22	19	11	5	14	14	8	6	8	9	12	15.7492	13.8605	0.190322	0.763389	0.894852	FALSE	10.1173	13.7567	-0.442867	0.500865	0.702308	FALSE	9.53223	12.9448	-0.425488	0.492976	0.683852	FALSE	10.0735	13.3716	-0.412356	0.485532	0.665649	FALSE	9.94894	15.1411	-0.609076	0.403695	0.999901	FALSE	9.52071	14.0922	-0.558432	0.42826
Tai6.8723	50	41	50	70	136	76	93	116	103	105	120	53	100	91	105	92.351	45.5548	1.02334	0.00550574	0.033497	UP	105.508	45.2509	1.22171	0.000107097	0.000805591	UP	97.3095	42.5588	1.1946	0.00207215	0.0103459	UP	102.379	44.0009	1.21862	1.30056e-05	9.6198e-05	UP	104.137	88.8298	0.226113	0.552839	0.999901	FALSE	97.1858	82.6653	0.232151	0.608404
Tai6.8722	1	3	0	2	2	1	2	1	2	1	0	2	0	0	4	1.67707	1.28895	0.377668	0.812148	1	FALSE	1.69287	1.27618	0.404529	0.809336	0.906888	FALSE	1.14349	1.2027	-0.114907	0.953664	0.979073	FALSE	1.4015	1.24029	0.170677	0.937248	0.965705	FALSE	1.66559	1.61323	0.0480406	0.973278	1	FALSE	1.14878	1.50196	-0.440078	0.799688
Tai6.8720	42	58	72	91	128	29	107	229	69	180	218	132	129	168	118	80.9235	55.4319	0.547443	0.341939	0.603842	FALSE	137.641	55.0824	1.32075	0.00522484	0.0234103	UP	189.09	51.7929	1.86682	2.60482e-07	3.51497e-06	UP	144.251	53.5417	1.4285	7.96591e-06	6.16275e-05	UP	136.317	77.8866	0.805988	0.232037	0.999901	FALSE	189.009	72.4676	1.38093	0.0164939
Tai6.872	163	186	182	308	337	77	131	225	150	190	154	277	245	158	265	238.766	171.369	0.47876	0.396461	0.652835	FALSE	171.078	170.194	0.00749151	0.980238	0.988558	FALSE	230.407	160.087	0.522007	0.184325	0.361006	FALSE	230.064	165.465	0.475934	0.0660379	0.160489	FALSE	169.082	229.787	-0.442861	0.4609	0.999901	FALSE	230.885	213.86	0.109031	0.866495
Tai6.871	10	15	21	22	31	15	31	42	29	29	39	25	40	26	26	22.4628	14.816	0.603378	0.270046	0.531047	FALSE	34.5632	14.7268	1.22954	0.0126688	0.0486158	UP	33.5162	13.8448	1.26889	0.0132317	0.0485488	UP	31.5859	14.3138	1.14304	0.0149989	0.0482173	UP	34.1375	21.6088	0.654695	0.193668	0.999901	FALSE	33.5119	20.1122	0.727555	0.16937
Tai6.8705	215	229	215	228	361	194	264	216	300	168	280	263	403	502	397	258.057	212.77	0.279761	0.340854	0.602693	FALSE	263.616	211.288	0.319292	0.202832	0.395894	FALSE	265.144	198.754	0.412894	0.287549	0.487223	FALSE	452.327	205.429	1.13821	2.39372e-07	2.49525e-06	UP	259.743	248.225	0.0645916	0.853692	0.999901	FALSE	265.473	231.027	0.19802	0.678909
Tai6.8704	527	596	689	502	748	518	787	772	988	636	732	366	605	569	515	587.588	584.581	0.00774388	0.975804	0.990716	FALSE	859.706	580.748	0.565989	0.0156386	0.0576459	FALSE	610.674	546.155	0.161154	0.607658	0.771929	FALSE	583.931	564.586	0.0485283	0.803616	0.892425	FALSE	847.507	565.063	0.584582	0.0447785	0.686118	FALSE	610.076	526.024	0.213745	0.564999
Tai6.8703	209	73	71	2	2	0	0	4	3	0	0	0	2	0	0	1.31618	114.659	-6.4274	6.20881e-11	3.36445e-09	DOWN	2.33046	113.788	-5.59364	3.15098e-13	1.19092e-11	DOWN	0	107.084	-9.08646	6.77661e-12	2.14644e-10	DOWN	0.653844	110.729	-7.33252	2.12288e-10	3.61928e-09	DOWN	2.30955	1.26727	0.862663	0.625504	1	FALSE	0	1.1792	-2.58438	0.439738
Tai6.8702	163	166	186	148	185	146	119	130	113	180	109	103	156	136	136	160.659	166.243	-0.0495919	0.846923	0.934989	FALSE	122.649	165.133	-0.429493	0.100512	0.241707	FALSE	135.967	155.309	-0.189278	0.474247	0.667543	FALSE	147.816	160.551	-0.118995	0.579002	0.740707	FALSE	121.023	154.481	-0.352361	0.269912	0.999901	FALSE	135.903	143.838	-0.0800431	0.804598
Tai6.8701	119	95	100	28	56	26	92	49	48	90	38	58	133	152	503	35.8096	101.503	-1.49383	0.00014505	0.00160666	DOWN	64.5755	100.798	-0.644394	0.0913302	0.225175	FALSE	64.6248	94.8179	-0.551023	0.129959	0.282387	FALSE	274.669	98.0207	1.4864	0.00265504	0.0110232	UP	63.5918	34.4505	0.877992	0.0938313	0.889892	FALSE	64.6333	32.0548	1.00661	0.043672
Tai6.8700	23	38	26	4	36	33	13	16	14	33	15	9	15	13	20	23.6845	28.0491	-0.239441	0.74954	0.887596	FALSE	14.5461	27.8443	-0.937393	0.058158	0.161176	FALSE	18.8188	26.198	-0.454185	0.389825	0.591894	FALSE	16.611	27.066	-0.705665	0.126554	0.26327	FALSE	14.3571	22.767	-0.669912	0.396935	0.999901	FALSE	18.7778	21.1857	-0.16804	0.840154
Tai6.870	146	167	99	132	131	87	149	132	116	162	127	87	131	90	62	117.98	133.1	-0.17466	0.650079	0.833904	FALSE	134.857	132.081	0.0293367	0.926633	0.96798	FALSE	130.698	124.301	0.0742418	0.821016	0.90987	FALSE	97.0861	128.427	-0.40236	0.246348	0.423648	FALSE	132.996	113.463	0.229481	0.549364	0.999901	FALSE	130.589	105.652	0.30786	0.416924
Tai6.87	919	886	761	673	1041	889	741	877	812	897	726	549	795	792	645	868.868	829.07	0.0677855	0.795664	0.911017	FALSE	821.831	823.13	-0.0022525	0.991826	0.99503	FALSE	761.112	774.402	-0.024734	0.912394	0.959021	FALSE	772.212	800.383	-0.0517325	0.793604	0.88705	FALSE	810.992	835.377	-0.0428532	0.885456	0.999901	FALSE	760.717	777.761	-0.03196	0.913944
Tai6.8698	105	93	122	264	357	136	259	261	316	276	306	129	249	221	180	249.388	103.326	1.2719	0.00229269	0.0163984	UP	282.301	102.656	1.45971	2.68142e-08	4.42058e-07	UP	247.833	96.5368	1.3611	0.000189178	0.00129689	UP	224.365	99.8118	1.1689	2.27737e-06	1.96524e-05	UP	278.339	239.951	0.213527	0.613979	0.999901	FALSE	247.482	223.312	0.148262	0.764532
Tai6.8692	66	89	77	189	141	205	90	86	348	370	122	96	152	130	173	184.647	74.8338	1.30082	0.000916848	0.00767784	UP	173.987	74.3112	1.22805	0.0167084	0.0608144	FALSE	191.663	69.9035	1.45913	0.00114022	0.00620639	UP	157.304	72.2401	1.12221	1.68846e-05	0.000122173	UP	171.135	177.456	-0.0510202	0.936757	0.999901	FALSE	191.238	165.336	0.213788	0.693586
Tai6.8690	395	601	765	1235	1332	363	747	566	1139	798	651	490	958	707	1103	971.46	567.279	0.776124	0.163101	0.393884	FALSE	824.988	563.761	0.549348	0.114165	0.265296	FALSE	679.706	530.057	0.358805	0.258558	0.454157	FALSE	955.244	547.957	0.801774	0.00693653	0.0252887	UP	812.257	934.844	-0.202788	0.719413	0.999901	FALSE	679.355	870.104	-0.357046	0.507367
Tai6.8689	1267	1088	975	876	851	463	836	1018	935	1379	1049	910	861	606	890	736.437	1076.47	-0.547742	0.138946	0.356011	FALSE	943.014	1068.76	-0.180538	0.433201	0.645196	FALSE	1173.44	1005.49	0.222883	0.32993	0.533022	FALSE	812.39	1039.3	-0.355191	0.118506	0.250925	FALSE	930.652	708.356	0.393846	0.310069	0.999901	FALSE	1173.14	659.541	0.830916	0.0314409
Tai6.8688	3	3	10	3	11	2	5	0	2	4	4	3	2	2	5	4.98175	5.15041	-0.0223829	0.982559	0.993346	FALSE	2.40969	5.12662	-1.09825	0.376368	0.593384	FALSE	3.91573	4.8153	-0.305419	0.753413	0.869098	FALSE	3.12874	4.98266	-0.674855	0.513155	0.689145	FALSE	2.36154	4.79674	-1.04434	0.435279	1	FALSE	3.91507	4.45839	-0.220335	0.833591
Tai6.8687	7	5	10	8	7	9	7	12	12	11	19	19	8	8	18	8.22702	7.10235	0.201216	0.778079	0.902506	FALSE	10.43	7.06064	0.565482	0.42666	0.63963	FALSE	18.3746	6.63722	1.45146	0.0310345	0.0955357	FALSE	11.8142	6.86502	0.781751	0.26248	0.442891	FALSE	10.2986	7.90725	0.392982	0.578524	1	FALSE	18.4016	7.36613	1.31475	0.0641114
Tai6.8685	193	161	298	775	1305	62	166	273	222	229	261	177	457	377	355	683.824	210.381	1.70079	0.0468135	0.17039	FALSE	223.068	209.142	0.0932155	0.781918	0.89054	FALSE	238.368	196.602	0.276943	0.434451	0.633122	FALSE	410.076	203.332	1.01222	0.000364294	0.00192617	UP	220.347	658.525	-1.57963	0.0581797	0.756228	FALSE	238.313	612.372	-1.3619	0.10811
Tai6.8683	0	0	0	11	16	1	1	4	2	5	1	5	3	7	4	9.02846	0	5.66722	0.00143192	0.0111269	UP	2.357	0	3.73662	0.0838117	0.211339	FALSE	3.94033	0	4.55905	0.0153075	0.0544538	FALSE	4.91285	0	4.83161	0.00399915	0.0157235	UP	2.33515	8.69337	-1.90269	0.108037	1	FALSE	3.94822	8.08592	-1.05141	0.362518
Tai6.8681	1313	1569	1677	5979	6098	4666	3651	5410	5986	4715	5103	2474	4804	5789	4702	5652.64	1470.7	1.94237	9.07857e-13	7.03306e-11	UP	5063.77	1460.89	1.79338	3.51426e-12	1.1327e-10	UP	4303.6	1373.97	1.64722	9.39088e-08	1.38703e-06	UP	5310.79	1420.22	1.90275	4.42886e-20	2.37142e-18	UP	4997.42	5435.54	-0.121203	0.727695	0.999901	FALSE	4298.68	5061.63	-0.23566	0.537075
Tai6.8680	9	38	10	0	0	5	1	7	4	6	0	2	2	0	8	1.80444	18.3306	-3.38078	0.0114794	0.0599321	FALSE	4.02353	18.1739	-2.17134	0.0141198	0.0530679	FALSE	2.56079	17.1127	-2.68728	0.00933015	0.0364914	DOWN	3.45685	17.6584	-2.35331	0.0199719	0.0612761	FALSE	3.98754	1.72982	1.22833	0.473264	1	FALSE	2.55759	1.61379	0.6937	0.751752
Tai6.868	2	9	6	9	19	0	1	3	2	2	0	0	2	1	1	8.77995	5.46257	0.693166	0.574602	0.786134	FALSE	2.01835	5.42388	-1.4241	0.21027	0.405875	FALSE	0.566923	5.1024	-2.96769	0.0592383	0.157634	FALSE	1.36573	5.26966	-1.93992	0.103458	0.22607	FALSE	1.99707	8.45759	-2.0899	0.127144	1	FALSE	0.563526	7.8615	-3.64629	0.0609281
Tai6.8679	128	238	107	0	4	40	5	122	31	14	0	6	9	0	52	15.5784	152.512	-3.29546	0.00603229	0.0360083	DOWN	53.1585	151.304	-1.50892	0.174598	0.358054	FALSE	6.54854	142.414	-4.40865	2.58858e-10	6.20276e-09	DOWN	21.1618	147.074	-2.79711	0.074623	0.176368	FALSE	52.8603	14.9405	1.82573	0.19799	0.999901	FALSE	6.54572	13.9324	-1.08128	0.523934
Tai6.8677	237	203	207	161	266	63	124	251	102	112	94	111	166	117	125	158.689	209.087	-0.396361	0.437248	0.68649	FALSE	161.807	207.634	-0.359939	0.343851	0.561539	FALSE	114.537	195.316	-0.77551	0.00909788	0.0357503	DOWN	140.363	201.903	-0.523114	0.0248301	0.0733455	FALSE	160.143	152.737	0.0670843	0.912791	0.999901	FALSE	114.633	142.088	-0.312806	0.574554
Tai6.8676	9	11	6	10	16	7	13	16	17	10	4	8	21	13	11	10.8214	8.39789	0.374858	0.569523	0.78312	FALSE	15.522	8.3328	0.898059	0.144295	0.313837	FALSE	7.76656	7.84241	-0.01794	0.980253	0.991145	FALSE	15.4191	8.10197	0.931624	0.120248	0.253595	FALSE	15.3144	10.411	0.548341	0.374466	0.999901	FALSE	7.77318	9.68838	-0.329431	0.660695
Tai6.8673	1	1	0	3	1	0	2	6	1	0	3	0	2	7	3	1.40285	0.648178	1.09894	0.597891	1	FALSE	3.06085	0.64204	2.2525	0.186611	0.373998	FALSE	1.11888	0.604924	0.876443	0.725859	1	FALSE	4.23555	0.62453	2.75608	0.0689848	0.165973	FALSE	3.0369	1.34992	1.19068	0.450522	1	FALSE	1.11562	1.25779	-0.171824	0.944314
Tai6.8672	12	13	21	19	10	8	7	2	3	2	1	7	10	7	15	12.8194	14.8309	-0.222496	0.734307	0.879869	FALSE	4.11593	14.7426	-1.85036	0.0175764	0.0632654	FALSE	3.94997	13.8591	-1.8828	0.0320372	0.0979709	FALSE	11.0554	14.3313	-0.374343	0.524945	0.698676	FALSE	4.04613	12.3273	-1.60555	0.0731102	1	FALSE	3.96995	11.4849	-1.58398	0.124989
Tai6.867	10	11	14	8	21	0	2	1	6	0	2	1	4	2	3	8.97899	11.2904	-0.316018	0.766573	0.896662	FALSE	2.994	11.2182	-1.89407	0.0310608	0.0995574	FALSE	1.17594	10.5489	-3.2737	0.00328603	0.0153256	DOWN	3.08184	10.9059	-1.81548	0.0205701	0.0627867	FALSE	2.94191	8.65042	-1.55885	0.255525	1	FALSE	1.17725	8.03843	-2.83196	0.0954458
Tai6.8667	6	2	9	61	44	1	11	45	12	10	6	12	14	13	22	35.6474	5.49282	2.69807	0.0209022	0.094516	FALSE	23.0128	5.46441	2.07542	0.0100303	0.0402185	UP	10.2325	5.13446	0.981541	0.228955	0.417886	FALSE	16.9848	5.31383	1.67726	0.0151952	0.0487508	UP	22.8339	34.3143	-0.587743	0.594827	0.999901	FALSE	10.251	31.9448	-1.64684	0.135224
Tai6.8665	51	51	76	86	216	194	136	94	240	147	193	64	168	155	243	163.751	57.4217	1.51259	0.000823485	0.00702237	UP	157.749	57.0679	1.46747	0.00029191	0.00194703	UP	141.171	53.6551	1.3965	0.00183363	0.00930597	UP	196.098	55.48	1.82121	8.68181e-09	1.165e-07	UP	155.234	157.423	-0.0204125	0.968923	0.999901	FALSE	140.935	146.537	-0.0561716	0.918223
Tai6.8659	115	123	90	84	140	48	117	146	114	174	83	99	131	137	160	88.6022	105.956	-0.254977	0.561361	0.777535	FALSE	127.689	105.176	0.279596	0.344415	0.562098	FALSE	122.849	98.9621	0.314459	0.3403	0.543389	FALSE	148.414	102.266	0.536667	0.0384924	0.104657	FALSE	126.062	85.2588	0.561334	0.222169	0.999901	FALSE	122.809	79.3274	0.629107	0.193175
Tai6.865	140	129	160	132	236	70	150	210	175	166	148	129	180	133	152	141.844	138.515	0.0364017	0.936572	0.975189	FALSE	180.815	137.606	0.39416	0.152205	0.325601	FALSE	157.725	129.41	0.283225	0.290456	0.490483	FALSE	160.184	133.793	0.260621	0.264479	0.445044	FALSE	178.537	136.508	0.385357	0.425269	0.999901	FALSE	157.732	126.993	0.310067	0.521037
Tai6.8648	3	15	9	289	417	15	76	192	197	142	176	89	221	188	260	232.173	8.67443	4.74159	3.29716e-06	5.91508e-05	UP	155.841	8.61143	4.17498	2.38815e-14	1.05582e-12	UP	144.164	8.10193	4.14991	1.51177e-14	7.38531e-13	UP	231.311	8.36631	4.78368	1.45079e-29	1.74044e-27	UP	153.965	223.572	-0.538384	0.554761	0.999901	FALSE	144.042	207.941	-0.530109	0.559595
Tai6.8647	2	0	1	16	15	38	15	3	19	14	5	1	0	7	12	23.9575	0.976176	4.6207	3.93988e-05	0.000522116	UP	12.4737	0.969989	3.69312	0.00245432	0.0124142	UP	6.26328	0.91212	2.8146	0.0436072	0.124505	FALSE	6.73508	0.944207	2.83671	0.0643809	0.157479	FALSE	12.2469	23.0093	-0.904009	0.269895	0.999901	FALSE	6.23756	21.4429	-1.73292	0.0538042
Tai6.8644	43	44	37	28	19	15	20	27	16	28	13	17	15	19	27	21.2685	40.0538	-0.922253	0.0521	0.184239	FALSE	21.3847	39.7667	-0.89656	0.0381515	0.116813	FALSE	20.0956	37.4126	-0.890344	0.0382432	0.112504	FALSE	21.2327	38.6662	-0.868296	0.0344086	0.0958829	FALSE	21.1269	20.4518	0.0518391	0.9293	0.999901	FALSE	20.0933	19.0507	0.0863814	0.884177
Tai6.8642	241	223	194	169	307	324	283	195	452	237	249	73	220	148	222	267.574	212.638	0.331716	0.360067	0.620582	FALSE	312.632	211.114	0.566822	0.0964218	0.234093	FALSE	191.439	198.617	-0.0511773	0.905016	0.955386	FALSE	203.21	205.286	-0.0139533	0.954957	0.974213	FALSE	307.692	257.194	0.258779	0.580518	0.999901	FALSE	191.02	239.477	-0.324932	0.542379
Tai6.8640	18	28	65	199	330	12	37	29	132	60	123	45	159	195	166	172.719	35.7092	2.27441	0.0184775	0.0861961	FALSE	65.7758	35.5307	0.88964	0.162665	0.340711	FALSE	82.2325	33.381	1.29904	0.0322284	0.0983732	FALSE	180.638	34.5293	2.38629	4.98895e-08	5.88207e-07	UP	64.6758	166.334	-1.36264	0.160342	0.999901	FALSE	82.1541	154.676	-0.91389	0.330852
Tai6.8638	2	1	0	0	0	0	0	0	1	1	0	0	0	5	7	0	0.975972	-2.38888	0.487	1	FALSE	0.325283	0.967009	-1.40907	0.600877	1	FALSE	0.283462	0.910957	-1.24571	0.641199	1	FALSE	4.26018	0.94118	2.1763	0.175766	0.334082	FALSE	--	--	--	--	--	--	--	--	--	--
Tai6.8635	70	67	51	41	48	50	41	46	77	92	60	18	57	46	60	47.0262	60.7613	-0.372312	0.310859	0.574129	FALSE	55.0496	60.3142	-0.129717	0.731481	0.861489	FALSE	56.1964	56.7507	-0.00440622	0.992941	0.996826	FALSE	56.2866	58.6497	-0.0587188	0.849381	0.922974	FALSE	54.2524	45.2056	0.266555	0.552723	0.999901	FALSE	56.0377	42.1002	0.421436	0.462163
Tai6.8633	266	271	251	396	363	29	54	104	50	60	87	48	88	76	67	261.642	254.485	0.0400872	0.960152	0.984807	FALSE	70.4826	252.701	-1.84245	1.2502e-07	1.81467e-06	DOWN	70.0959	237.717	-1.76618	2.02682e-07	2.80313e-06	DOWN	79.7191	245.702	-1.6232	7.69653e-13	1.84593e-11	DOWN	69.7266	251.86	-1.85309	0.0265511	0.543429	FALSE	70.0671	234.411	-1.74302	0.0381302
Tai6.8632	3	2	1	0	5	0	3	4	6	0	0	2	3	5	3	1.42856	1.94474	-0.37964	0.833269	0.928468	FALSE	4.36178	1.9291	1.18207	0.303193	0.518571	FALSE	0.860024	1.81593	-1.20412	0.523877	0.709451	FALSE	3.83945	1.87662	1.03027	0.360814	0.549984	FALSE	4.30082	1.37745	1.56516	0.306976	1	FALSE	0.867013	1.27754	-0.636777	0.83547
Tai6.8630	452	427	441	255	566	296	367	360	398	327	271	190	340	287	306	363.493	426.346	-0.228722	0.493468	0.729937	FALSE	380.498	423.418	-0.154156	0.473513	0.680184	FALSE	275.467	398.277	-0.530939	0.0221955	0.0733218	FALSE	322.122	411.701	-0.353698	0.0467396	0.12244	FALSE	375.198	349.659	0.100582	0.783509	0.999901	FALSE	275.281	325.348	-0.241817	0.524283
Tai6.8628	1	2	2	6	6	2	5	1	7	2	2	1	4	3	6	4.67033	1.60974	1.53571	0.173985	0.409506	FALSE	4.37476	1.59921	1.45184	0.24831	0.453927	FALSE	1.74286	1.50392	0.217429	0.876122	0.940393	FALSE	4.49447	1.55422	1.52959	0.173498	0.331379	FALSE	4.29501	4.49372	-0.0624179	0.953509	1	FALSE	1.74078	4.18313	-1.25842	0.294958
Tai6.8626	133	137	154	165	198	150	179	169	175	171	122	103	194	126	136	172.147	136.86	0.330567	0.213604	0.463483	FALSE	177.134	135.947	0.381524	0.132221	0.294809	FALSE	138.265	127.859	0.114328	0.656605	0.806767	FALSE	156.624	132.174	0.246182	0.323133	0.509529	FALSE	174.671	165.535	0.0775741	0.800322	0.999901	FALSE	138.201	154.13	-0.156243	0.617834
Tai6.8624	278	349	383	183	142	287	166	135	178	182	180	200	170	135	153	212.292	325.726	-0.619152	0.164064	0.395098	FALSE	162.022	323.578	-0.998026	0.000183912	0.00129587	DOWN	204.726	304.31	-0.575555	0.0654622	0.16995	FALSE	157.988	314.556	-0.993129	1.02152e-05	7.71974e-05	DOWN	159.653	203.951	-0.351895	0.44989	0.999901	FALSE	204.919	190.053	0.108325	0.82784
Tai6.8622	230	338	273	119	161	427	242	214	287	516	125	269	237	152	310	244.412	271.203	-0.150728	0.798671	0.91233	FALSE	250.97	269.287	-0.10163	0.705257	0.846193	FALSE	308.56	253.327	0.285483	0.52687	0.711914	FALSE	241.047	261.771	-0.118884	0.700485	0.827082	FALSE	247.336	234.699	0.0763192	0.897019	0.999901	FALSE	308.487	218.712	0.497042	0.47069
Tai6.8621	11	12	21	15	12	9	5	7	16	13	5	15	9	1	8	12.2622	14.1827	-0.217633	0.72141	0.872613	FALSE	9.33422	14.1006	-0.589045	0.390798	0.607519	FALSE	12	13.2542	-0.158533	0.812773	0.905195	FALSE	6.10681	13.7068	-1.15677	0.127098	0.264134	FALSE	9.1952	11.7917	-0.347915	0.640387	0.999901	FALSE	12.0249	10.9823	0.122428	0.868953
Tai6.8619	2	5	25	639	876	88	320	203	204	161	53	87	161	139	218	519.993	10.2722	5.66072	1.11941e-08	3.65203e-07	UP	247.688	10.2366	4.59546	4.50867e-14	1.92227e-12	UP	102.815	9.60785	3.41924	5.66132e-06	5.75688e-05	UP	179.266	9.94538	4.17052	1.19087e-11	2.41623e-10	UP	244.018	500.627	-1.03705	0.154965	0.999901	FALSE	102.788	465.714	-2.1792	0.00450909
Tai6.8617	1046	826	653	80	98	2534	385	493	541	112	79	956	563	449	2104	972.283	816.853	0.251205	0.827601	0.926285	FALSE	478.387	810.811	-0.760963	0.00602876	0.026331	DOWN	472.303	762.929	-0.692774	0.419101	0.619225	FALSE	1083.57	788.547	0.458494	0.381733	0.571112	FALSE	471.995	932.321	-0.981959	NA	1	FALSE	475.368	869.637	-0.871706	NA
Tai6.8615	9	5	2	4	2	1	5	8	1	6	5	4	3	4	8	2.42183	5.19324	-1.1178	0.316279	0.579168	FALSE	4.79363	5.15018	-0.106748	0.918476	0.964105	FALSE	5.28563	4.84886	0.125698	0.889214	0.947225	FALSE	5.22981	5.01106	0.0598736	0.948501	0.970697	FALSE	4.74708	2.32952	1.03825	0.400821	1	FALSE	5.28397	2.17015	1.30369	0.22899
Tai6.8614	593	693	521	356	144	178	112	495	195	191	119	349	158	189	123	237.948	583.434	-1.29534	0.0109749	0.0578083	FALSE	270.468	579.183	-1.09846	0.0190341	0.0674114	FALSE	248.598	544.936	-1.13485	0.0206761	0.0693385	FALSE	163.075	563.117	-1.78864	2.16624e-12	4.87257e-11	DOWN	268.173	228.751	0.230117	0.739597	0.999901	FALSE	249.364	213.181	0.225551	0.739948
Tai6.8612	248	333	300	258	353	513	461	453	385	501	180	493	389	259	389	382.066	284.157	0.42666	0.28338	0.54524	FALSE	440.835	282.192	0.643201	0.0106858	0.0423577	UP	421.143	265.443	0.665187	0.131532	0.284742	FALSE	357.1	274.325	0.380676	0.116782	0.248178	FALSE	434.891	367.128	0.244635	0.557872	0.999901	FALSE	421.819	341.966	0.302516	0.597358
Tai6.861	162	164	153	169	198	128	166	173	148	154	91	146	118	104	87	165.697	154.695	0.0991873	0.729526	0.877383	FALSE	165.132	153.612	0.103884	0.685487	0.834282	FALSE	140.374	144.504	-0.0450764	0.891498	0.94842	FALSE	106.657	149.358	-0.485323	0.0392012	0.106212	FALSE	162.927	159.356	0.031648	0.926159	0.999901	FALSE	140.524	148.366	-0.0806443	0.846083
Tai6.8608	11	8	7	42	45	21	8	7	5	5	0	3	3	4	3	36.0757	8.41292	2.10202	0.000232633	0.00240664	UP	6.81159	8.35158	-0.296872	0.689368	0.836762	FALSE	2.70734	7.85786	-1.51603	0.125582	0.275523	FALSE	3.47794	8.12254	-1.22747	0.131605	0.270809	FALSE	6.71935	34.7043	-2.37334	0.000178453	0.0668191	FALSE	2.70933	32.3077	-3.55291	3.86282e-05
Tai6.8607	6	7	9	35	39	3	8	18	4	35	15	14	40	24	14	25.2587	7.09474	1.83351	0.0421043	0.158019	FALSE	10.2115	7.04976	0.532261	0.500634	0.702068	FALSE	21.5358	6.62891	1.71265	0.00447735	0.0198268	UP	26.6584	6.85322	1.96216	0.000997891	0.00470647	UP	10.1191	24.317	-1.26853	0.191356	0.999901	FALSE	21.5089	22.6264	-0.0695684	0.935844
Tai6.8606	358	486	430	289	468	229	359	323	347	385	219	389	332	257	627	323.975	410.909	-0.341968	0.299042	0.562533	FALSE	348.563	408.057	-0.227594	0.345022	0.562792	FALSE	358.086	383.843	-0.101636	0.77202	0.881103	FALSE	421.132	396.68	0.0861843	0.806387	0.894161	FALSE	343.658	311.658	0.140064	0.689456	0.999901	FALSE	358.553	290.043	0.30443	0.495689
Tai6.8605	8	7	15	16	12	16	12	7	9	9	8	4	8	18	16	15.1608	9.67385	0.638259	0.316045	0.578946	FALSE	9.52002	9.62001	-0.0173725	0.980125	0.988542	FALSE	7.2549	9.0413	-0.307803	0.668428	0.814805	FALSE	14.7286	9.35197	0.650042	0.308724	0.494276	FALSE	9.37437	14.5716	-0.629486	0.338905	0.999901	FALSE	7.24488	13.5757	-0.88733	0.204602
Tai6.8600	53	44	69	67	47	7	12	18	13	10	14	9	15	19	19	40.9041	53.5905	-0.390639	0.606207	0.806695	FALSE	14.5463	53.258	-1.87227	2.94799e-05	0.000255045	DOWN	11.9262	50.0746	-2.08593	1.43964e-05	0.000132273	DOWN	18.4297	51.7818	-1.49383	0.000191892	0.00109003	DOWN	14.3695	39.3654	-1.45336	0.0742611	0.82833	FALSE	11.9254	36.6525	-1.62469	0.0570114
Tai6.860	17	13	17	23	17	8	29	15	20	23	25	6	21	17	19	16.3089	15.1875	0.0982331	0.87234	0.946906	FALSE	21.7884	15.0873	0.528425	0.321543	0.538296	FALSE	18.4237	14.189	0.38809	0.521924	0.708081	FALSE	19.6682	14.6709	0.424431	0.367975	0.556931	FALSE	21.4484	15.6883	0.454323	0.485912	0.999901	FALSE	18.3784	14.6099	0.342274	0.645107
Tai6.86	0	1	0	5	3	1	2	1	1	1	0	0	1	1	0	3.07992	0.320384	3.14319	0.0862936	0.260789	FALSE	1.36759	0.317071	1.9845	0.377261	1	FALSE	0.283462	0.29889	0.242686	0.95122	1	FALSE	0.688433	0.30788	1.04013	0.709957	1	FALSE	1.34651	2.96315	-1.13522	0.41638	1	FALSE	0.281763	2.75975	-2.84165	0.145078
Tai6.8595	4	8	5	18	31	37	29	10	26	28	8	4	9	33	33	28.9128	5.47718	2.39806	0.000171293	0.00185642	UP	22.0468	5.4367	2.01741	0.00371567	0.0175581	UP	12.6407	5.11552	1.33235	0.10714	0.245186	FALSE	26.4346	5.28418	2.31718	0.00102858	0.00483253	UP	21.6725	27.7874	-0.358124	0.563689	0.999901	FALSE	12.5984	25.8765	-1.00696	0.172077
Tai6.8594	25	36	50	46	43	25	24	58	19	44	21	33	45	37	25	38.4373	35.758	0.102203	0.834416	0.92904	FALSE	34.266	35.5413	-0.0535608	0.920233	0.964883	FALSE	34.4949	33.4135	0.044122	0.924113	0.965047	FALSE	36.8468	34.5453	0.0936366	0.822849	0.904359	FALSE	33.9432	36.9697	-0.123338	0.842988	0.999901	FALSE	34.5126	34.4241	0.00361635	0.99447
Tai6.8592	28	26	34	51	25	29	35	30	23	31	38	39	49	77	31	36.5999	28.4082	0.357883	0.497821	0.733107	FALSE	29.955	28.2247	0.0836365	0.847416	0.925836	FALSE	39.7303	26.5419	0.569428	0.192757	0.372208	FALSE	54.7172	27.4419	0.993947	0.0238996	0.0710847	FALSE	29.5448	35.1855	-0.246924	0.664446	0.999901	FALSE	39.7726	32.7865	0.27775	0.635773
Tai6.8590	1	2	3	5	3	10	7	4	7	17	6	4	10	3	11	6.32792	1.93032	1.69532	0.119351	0.322931	FALSE	6.09437	1.91926	1.66469	0.117892	0.271635	FALSE	8.77667	1.80397	2.30479	0.0213823	0.0712316	FALSE	8.20788	1.86513	2.13905	0.032976	0.0925508	FALSE	5.9986	6.07682	-0.00145824	0.99872	1	FALSE	8.75524	5.66458	0.667508	0.467499
Tai6.859	12	14	15	34	31	14	14	115	13	22	24	8	24	21	19	26.5704	13.2277	1.00467	0.0739477	0.234649	FALSE	48.0993	13.1394	1.87193	0.0168611	0.0612778	FALSE	18.6273	12.3577	0.599929	0.29407	0.494417	FALSE	22.095	12.7737	0.790656	0.092795	0.208441	FALSE	47.8524	25.5605	0.904653	0.325604	0.999901	FALSE	18.5918	23.7986	-0.34875	0.589887
Tai6.8588	27	27	29	16	24	33	20	39	48	23	21	14	19	19	17	24.7245	26.7978	-0.119569	0.804745	0.915123	FALSE	35.8575	26.6165	0.432605	0.340898	0.558525	FALSE	20.372	25.0345	-0.296303	0.49849	0.688281	FALSE	19.0366	25.8786	-0.443749	0.286164	0.470263	FALSE	35.3944	23.7588	0.578683	0.312535	0.999901	FALSE	20.359	22.1287	-0.117132	0.834295
Tai6.8587	114	100	120	97	219	102	153	175	190	163	121	45	140	92	111	135.502	107.877	0.332199	0.381577	0.639687	FALSE	174.897	107.16	0.707187	0.00748388	0.0315946	UP	110.683	100.783	0.14052	0.731555	0.856271	FALSE	117.92	104.195	0.180104	0.485768	0.665806	FALSE	172.524	130.36	0.401562	0.315461	0.999901	FALSE	110.432	121.285	-0.133567	0.797103
Tai6.8585	320	331	324	160	159	88	92	130	198	43	50	65	104	88	88	136.767	314.812	-1.2032	0.000584852	0.00524833	DOWN	140.799	312.637	-1.14958	0.000246605	0.00168255	DOWN	58.7877	294.081	-2.3366	1.59233e-10	3.9616e-09	DOWN	96.6459	303.97	-1.65253	1.57869e-15	5.24057e-14	DOWN	138.838	131.551	0.0786542	0.865557	0.999901	FALSE	58.8874	122.484	-1.06418	0.0368062
Tai6.8584	138	128	121	124	251	36	164	154	87	119	91	89	204	153	127	130.881	125.036	0.0678176	0.913341	0.965997	FALSE	138.152	124.157	0.153099	0.655039	0.815166	FALSE	105.943	116.797	-0.142804	0.597455	0.764774	FALSE	166.501	120.726	0.46482	0.070058	0.16788	FALSE	136.351	126.012	0.111848	0.866475	0.999901	FALSE	105.952	117.18	-0.147532	0.818692
Tai6.8582	2	0	1	7	3	1	1	2	3	3	0	1	1	2	1	3.82468	0.976176	1.96474	0.193935	0.437969	FALSE	2.00498	0.969989	1.05768	0.52955	0.72586	FALSE	1.2804	0.91212	0.530287	0.788583	1	FALSE	1.40032	0.944207	0.56785	0.744869	0.858602	FALSE	1.97807	3.67944	-0.875783	0.497338	1	FALSE	1.2788	3.42794	-1.36198	0.37888
Tai6.858	3	4	4	0	4	3	5	6	2	0	1	0	0	5	0	2.22552	3.54727	-0.643119	0.589228	0.795881	FALSE	4.44161	3.52339	0.328925	0.744208	0.868911	FALSE	0.372962	3.31387	-3.11125	0.0672107	0.173412	FALSE	1.80756	3.4251	-0.944013	0.522942	0.696988	FALSE	4.39001	2.13985	1.0064	0.426737	1	FALSE	0.371874	1.99031	-2.3864	0.310599
Tai6.8579	200	201	241	203	265	112	148	235	155	168	196	143	192	177	173	191.726	207.218	-0.11127	0.769997	0.898317	FALSE	182.072	205.857	-0.177188	0.549856	0.741715	FALSE	182.214	193.596	-0.0900315	0.758761	0.872374	FALSE	187.371	200.143	-0.0951788	0.65173	0.793853	FALSE	179.918	184.456	-0.0366656	0.934785	0.999901	FALSE	182.215	171.68	0.084088	0.848238
Tai6.8574	167	282	182	72	105	47	12	892	80	38	21	22	19	25	37	73.7729	203.437	-1.46111	0.000406162	0.00385467	DOWN	332.323	201.933	0.718696	0.611297	0.785491	FALSE	28.064	190.004	-2.7535	3.12916e-13	1.22908e-11	DOWN	28.2132	196.288	-2.80216	3.04676e-14	8.73759e-13	DOWN	331.228	70.973	2.22211	0.0482783	0.708449	FALSE	28.0535	66.0528	-1.23377	0.00879083
Tai6.8572	18	17	10	1	0	2	1	2	0	0	0	0	1	4	0	1.09416	14.5527	-3.82109	0.000480011	0.00443711	DOWN	1.02913	14.4402	-3.82551	0.000472337	0.00296321	DOWN	0	13.5903	-6.10836	1.3264e-05	0.000123107	DOWN	1.77297	14.0427	-3.00897	0.0017276	0.00761682	DOWN	1.02083	1.05007	-0.0170342	0.99358	1	FALSE	0	0.97961	-2.30327	0.522912
Tai6.8568	32	44	36	40	31	57	31	47	39	59	21	29	40	34	29	44.3229	36.1275	0.288586	0.546636	0.76732	FALSE	39.5093	35.8719	0.139503	0.722565	0.856397	FALSE	37.0268	33.7462	0.142314	0.74824	0.86604	FALSE	35.5292	34.8722	0.0272587	0.939418	0.966448	FALSE	39.0187	42.5858	-0.120962	0.813201	0.999901	FALSE	37.0051	39.6817	-0.0912333	0.87192
Tai6.8566	170	162	142	230	197	256	231	244	163	340	160	182	323	266	284	234.32	153.151	0.611945	0.0724562	0.23127	FALSE	216.924	152.057	0.512067	0.0804071	0.205097	FALSE	234.313	143.053	0.713934	0.0188222	0.0643728	FALSE	301.264	147.856	1.02726	6.731e-07	6.43121e-06	UP	214.121	225.211	-0.0720628	0.859019	0.999901	FALSE	234.197	209.803	0.160861	0.69363
Tai6.8561	1	2	7	0	2	5	2	2	1	7	1	0	2	5	0	2.37587	3.21268	-0.440889	0.761009	0.893406	FALSE	1.70624	3.19946	-0.913012	0.499451	0.701087	FALSE	2.35719	3.00419	-0.281661	0.847571	0.924442	FALSE	2.4614	3.10876	-0.345205	0.802945	0.892011	FALSE	1.68459	2.2808	-0.438609	0.777952	1	FALSE	2.34421	2.12481	0.19282	0.915976
Tai6.8560	140	113	113	6	10	31	3	10	8	4	5	15	13	7	21	16.279	118.321	-2.86938	1.29572e-05	0.000197707	DOWN	7.04427	117.49	-4.05216	7.27013e-18	5.27632e-16	DOWN	9.44884	110.525	-3.6115	4.76149e-10	1.09058e-08	DOWN	14.1384	114.254	-3.01257	9.92517e-14	2.67008e-12	DOWN	6.96744	15.6286	-1.15925	0.201827	0.999901	FALSE	9.48902	14.5652	-0.640432	0.518949
Tai6.856	406	465	378	376	474	275	401	360	411	559	456	272	431	540	415	374.687	403.245	-0.105669	0.718707	0.871327	FALSE	396.688	400.355	-0.0133774	0.95351	0.97852	FALSE	445.489	376.654	0.24324	0.369366	0.57194	FALSE	481.525	389.247	0.306455	0.173939	0.331825	FALSE	391.065	360.384	0.117613	0.717724	0.999901	FALSE	444.994	335.489	0.407961	0.255246
Tai6.8557	1687	1638	1908	1217	1546	1201	1239	1542	1239	1678	1118	1001	1312	1261	1125	1328.32	1689.46	-0.346971	0.111829	0.308876	FALSE	1361.14	1678.24	-0.302161	0.180025	0.365482	FALSE	1323.06	1578.36	-0.254267	0.230794	0.420088	FALSE	1278.96	1631.71	-0.351439	0.0430805	0.114638	FALSE	1343.71	1277.27	0.073129	0.803175	0.999901	FALSE	1322.49	1189.24	0.153388	0.568935
Tai6.8554	1	5	1	2	0	3	2	7	3	0	2	1	3	2	1	1.82743	2.2503	-0.338252	0.827356	0.926167	FALSE	4.05007	2.23037	0.858187	0.484987	0.689808	FALSE	1.17594	2.10054	-0.89745	0.589456	0.759123	FALSE	2.05416	2.16696	-0.0755376	0.955053	0.974239	FALSE	4.01314	1.75418	1.23585	0.368905	1	FALSE	1.17725	1.63646	-0.493808	0.8038
Tai6.8552	5	12	16	4	3	9	4	5	7	14	9	4	7	5	1	5.59465	10.613	-0.943191	0.267428	0.527999	FALSE	5.37755	10.5505	-0.969795	0.217633	0.415333	FALSE	9.04517	9.9177	-0.113312	0.87626	0.940393	FALSE	4.44639	10.2523	-1.20056	0.160324	0.313025	FALSE	5.30265	5.37271	-0.000143757	0.999877	1	FALSE	9.02557	5.00772	0.882834	0.32097
Tai6.8548	9	5	8	70	68	9	34	54	32	93	85	47	38	32	60	48.743	7.11677	2.7771	0.000789668	0.00678426	UP	40.6584	7.07048	2.52494	4.36975e-06	4.60592e-05	UP	78.2742	6.64918	3.56115	4.82356e-13	1.82659e-11	UP	45.0139	6.87651	2.71225	2.30226e-07	2.4083e-06	UP	40.1857	46.917	-0.224271	0.764508	0.999901	FALSE	78.188	43.6659	0.840572	0.251215
Tai6.8546	155	166	462	118	204	40	31	22	53	5	53	4	22	27	50	116.662	252.103	-1.1104	0.10145	0.289795	FALSE	35.5969	250.867	-2.81562	1.66651e-08	2.84557e-07	DOWN	22.9043	235.675	-3.36644	0.000137455	0.000979029	DOWN	34.4719	243.828	-2.82394	2.11289e-08	2.6602e-07	DOWN	35.0339	112.299	-1.68082	0.00889449	0.340292	FALSE	22.8522	104.457	-2.19537	0.0313358
Tai6.8545	26	30	44	65	82	24	37	35	80	69	158	88	73	105	58	56.2944	32.24	0.80571	0.144264	0.364915	FALSE	50.893	32.0435	0.669169	0.148663	0.32052	FALSE	116.328	30.1259	1.94561	9.12324e-05	0.000681336	UP	82.1458	31.1492	1.39738	0.000331892	0.00177465	UP	50.1121	54.1726	-0.112595	0.851404	0.999901	FALSE	116.346	50.414	1.20324	0.0555637
Tai6.8544	67	61	36	45	94	84	67	59	63	82	63	47	65	66	82	73.9287	53.0468	0.480566	0.290328	0.553011	FALSE	64.0456	52.6361	0.282851	0.446593	0.657036	FALSE	66.951	49.5385	0.436807	0.250365	0.444224	FALSE	73.8405	51.1889	0.528259	0.1284	0.266092	FALSE	63.1419	71.0734	-0.172642	0.682423	0.999901	FALSE	66.9074	66.1637	0.0159002	0.970234
Tai6.8541	114	101	112	136	147	33	89	142	64	97	102	78	141	140	79	104.553	105.633	-0.0142147	0.980323	0.992428	FALSE	100.219	104.916	-0.0666233	0.856477	0.929618	FALSE	99.0788	98.6817	0.00217954	0.994128	0.997527	FALSE	124.387	102.016	0.286211	0.347532	0.536507	FALSE	99.1043	100.621	-0.0226917	0.971824	0.999901	FALSE	99.0757	93.6475	0.0798534	0.895364
Tai6.8540	10	31	29	4	8	41	15	27	18	18	2	18	15	11	19	18.5717	22.5069	-0.282276	0.767681	0.897086	FALSE	20.2761	22.3604	-0.141885	0.80346	0.903297	FALSE	13.5885	21.0275	-0.636588	0.42484	0.624249	FALSE	15.5376	21.7271	-0.48451	0.392144	0.581772	FALSE	20.0417	17.821	0.174057	0.849195	0.999901	FALSE	13.6186	16.6135	-0.287242	0.795746
Tai6.854	156	149	160	106	127	53	51	57	72	19	37	31	48	28	57	94.8848	150.167	-0.661204	0.0950684	0.278092	FALSE	60.6667	149.147	-1.2964	7.29921e-06	7.30169e-05	DOWN	32.5157	140.284	-2.12827	3.96791e-07	5.18114e-06	DOWN	45.786	145.017	-1.66143	8.69119e-08	9.82495e-07	DOWN	59.8226	91.2864	-0.609951	0.181788	0.999901	FALSE	32.5515	84.9697	-1.39565	0.0155117
Tai6.8539	73	90	78	107	139	35	53	96	49	65	68	66	99	112	61	92.1897	77.7693	0.2468	0.641433	0.828928	FALSE	67.0963	77.2231	-0.203282	0.588857	0.76927	FALSE	72.1672	72.6447	-0.0174686	0.9582	0.981526	FALSE	94.2274	75.0754	0.327097	0.308753	0.494299	FALSE	66.3582	88.7231	-0.420491	0.484096	0.999901	FALSE	72.2135	82.5602	-0.197162	0.731512
Tai6.8538	51	35	30	55	86	47	53	62	30	67	73	31	59	70	47	62.0139	37.5486	0.727299	0.082773	0.253453	FALSE	49.4017	37.2724	0.405467	0.361956	0.578923	FALSE	59.5485	35.0705	0.766915	0.0831606	0.203051	FALSE	61.0618	36.2522	0.752091	0.0417355	0.111754	FALSE	48.801	59.6503	-0.2931	0.545118	0.999901	FALSE	59.4636	55.5185	0.0992011	0.832022
Tai6.8536	19	20	43	5	5	2	0	3	4	0	0	0	1	0	0	4.01224	26.421	-2.71872	0.00022414	0.00233327	DOWN	2.31709	26.278	-3.48424	3.06848e-05	0.000264131	DOWN	0	24.6947	-6.9705	2.76714e-07	3.7183e-06	DOWN	0.326922	25.543	-6.10225	4.00242e-06	3.29376e-05	DOWN	2.29055	3.86009	-0.743593	0.561301	1	FALSE	0	3.59353	-4.18996	0.0305186
Tai6.8535	277	362	187	7	3	2	0	11	2	0	0	1	0	2	2	4.18557	266.728	-6.02787	3.34871e-21	1.12141e-18	DOWN	4.37575	264.646	-5.91661	1.70044e-07	2.40602e-06	DOWN	0.430012	249.079	-9.3428	6.33819e-14	2.81815e-12	DOWN	1.42377	257.304	-7.53562	3.3224e-21	1.98921e-19	DOWN	4.35701	4.0254	0.122902	0.929894	1	FALSE	0.433507	3.7507	-3.28048	0.0701522
Tai6.8534	52	88	37	20	11	10	2	6	4	1	1	2	7	5	0	14.1993	57.1008	-2.01951	0.000683163	0.00598129	DOWN	4.0367	56.6425	-3.80599	2.39511e-09	4.75823e-08	DOWN	1.51645	53.318	-5.22281	3.8151e-09	7.42232e-08	DOWN	4.09601	55.0628	-3.73911	3.39634e-08	4.13309e-07	DOWN	3.99414	13.6529	-1.76407	0.0360256	1	FALSE	1.52065	12.72	-3.13001	0.00345422
Tai6.8533	203	205	229	22	10	2	2	40	4	1	2	2	3	0	15	11.7712	205.635	-4.13715	3.08849e-09	1.13781e-07	DOWN	15.5509	204.26	-3.71521	0.00108858	0.00615976	DOWN	1.88941	192.109	-6.76064	3.28746e-21	3.99072e-19	DOWN	6.2364	198.593	-4.99326	2.29527e-05	0.000161554	DOWN	15.4888	11.326	0.454601	0.710983	0.999901	FALSE	1.89252	10.5507	-2.51896	0.0391439
Tai6.8532	18	27	32	51	61	94	39	26	40	38	49	41	28	50	31	70.3433	24.8095	1.50064	0.00212257	0.0154079	UP	35.5375	24.652	0.526821	0.239649	0.443067	FALSE	46.6772	23.1803	1.00095	0.025434	0.0816675	FALSE	38.091	23.9615	0.664899	0.135539	0.276734	FALSE	34.9956	67.5907	-0.947454	0.0540505	0.733245	FALSE	46.7026	62.9641	-0.43518	0.391563
Tai6.8530	74	76	62	9	40	0	9	146	14	29	9	5	75	19	14	14.7799	68.4824	-2.19967	0.0342048	0.135789	FALSE	57.1637	67.9882	-0.250139	0.750764	0.872858	FALSE	13.7271	63.9654	-2.1761	4.44258e-05	0.000361898	DOWN	36.2931	66.1072	-0.860191	0.125041	0.260962	FALSE	56.9286	14.2429	1.99139	0.13974	0.999901	FALSE	13.6855	13.2272	0.0498098	0.968137
Tai6.853	34	43	33	34	61	108	68	41	101	81	45	26	36	50	41	69.0653	35.5009	0.958721	0.0822239	0.252365	FALSE	70.6625	35.2447	1.00416	0.0174158	0.0628097	FALSE	50.924	33.1592	0.630127	0.137079	0.293275	FALSE	44.2101	34.2649	0.364674	0.30969	0.495376	FALSE	69.5262	66.3458	0.0690999	0.908627	0.999901	FALSE	50.8283	61.8031	-0.275524	0.648769
Tai6.8528	26	29	29	32	40	55	45	32	67	86	28	34	41	42	56	43.1935	27.1108	0.668353	0.130566	0.342284	FALSE	48.463	26.9257	0.848958	0.0458163	0.134456	FALSE	49.441	25.3262	0.974871	0.034558	0.103897	FALSE	48.2083	26.1777	0.879573	0.0146465	0.0472692	UP	47.7072	41.5082	0.204264	0.686267	0.999901	FALSE	49.3833	38.663	0.361935	0.506892
Tai6.8525	150	156	172	233	271	154	184	253	193	191	197	195	364	291	210	219.769	154.29	0.510506	0.108384	0.302528	FALSE	213.195	153.257	0.476142	0.0764599	0.197276	FALSE	211.467	144.141	0.549367	0.0605794	0.160341	FALSE	297.778	149.003	0.999282	0.000118004	0.00070601	UP	210.536	211.383	-0.00603992	0.987192	0.999901	FALSE	211.61	196.791	0.102585	0.794889
Tai6.8522	984	967	1166	878	1050	574	755	909	758	907	689	868	1200	1055	896	834.097	1006.17	-0.270489	0.385068	0.642647	FALSE	820.028	999.556	-0.285657	0.20963	0.405026	FALSE	887.321	940.026	-0.0840438	0.759572	0.872846	FALSE	1087.64	971.821	0.1625	0.406549	0.595272	FALSE	809.405	802.297	0.0126173	0.971308	0.999901	FALSE	888.064	746.881	0.249284	0.517118
Tai6.8520	863	904	664	459	1146	986	1162	911	1567	996	885	375	784	551	721	854.185	785.383	0.121388	0.76335	0.894836	FALSE	1227.05	779.594	0.654472	0.0200043	0.0700487	FALSE	773.653	733.539	0.0774438	0.825736	0.912394	FALSE	708.12	758.035	-0.0980491	0.660437	0.79986	FALSE	1208.5	821.219	0.557221	0.205761	0.999901	FALSE	772.309	764.401	0.0150249	0.975245
Tai6.8518	19	14	16	19	26	52	14	60	35	28	33	15	24	20	26	33.2699	15.8429	1.06707	0.075159	0.237291	FALSE	36.6296	15.7342	1.22078	0.0353407	0.110101	FALSE	26.6948	14.7999	0.853096	0.0902293	0.215605	FALSE	24.1861	15.3012	0.661656	0.142521	0.287383	FALSE	36.2779	31.9576	0.185548	0.794127	0.999901	FALSE	26.6638	29.7744	-0.154992	0.806507
Tai6.8517	37	31	43	0	22	348	21	67	56	69	10	20	13	17	19	131.875	35.8455	1.87893	0.204527	0.451595	FALSE	48.2939	35.6152	0.441124	0.355516	0.572884	FALSE	31.8887	33.4911	-0.0564832	0.926644	0.966498	FALSE	17.0528	34.6293	-1.02572	0.0162596	0.0516127	FALSE	47.7579	126.456	-1.40459	0.490675	0.999901	FALSE	31.8305	117.941	-1.88689	0.212573
Tai6.8515	233	304	305	16	29	122	69	71	53	10	6	159	67	15	94	58.2722	271.552	-2.22243	0.00354968	0.0233541	DOWN	65.5603	269.723	-2.04207	3.44659e-12	1.11367e-10	DOWN	73.4443	253.685	-1.79094	NA	1	FALSE	60.2617	262.202	-2.12009	2.23911e-05	0.000158058	DOWN	64.6974	55.927	0.211782	0.787163	0.999901	FALSE	73.9764	52.1318	0.502388	NA
Tai6.8513	761	973	1268	266	133	40	23	19	50	36	18	3	6	5	14	151.488	967.69	-2.67618	9.21786e-05	0.00108241	DOWN	30.7905	961.635	-4.96089	5.03987e-38	2.83074e-35	DOWN	18.208	904.179	-5.6003	6.74733e-25	1.26195e-22	DOWN	8.67434	934.768	-6.75511	5.44487e-59	5.05069e-56	DOWN	30.305	145.745	-2.26371	0.00277745	0.211352	FALSE	18.1377	135.762	-2.88895	0.00110306
Tai6.8512	40	41	46	7	13	13	11	14	3	7	0	3	18	13	5	11.0125	40.9945	-1.89373	7.41646e-05	0.0009001	DOWN	9.58707	40.721	-2.09356	0.000176979	0.00125245	DOWN	3.27427	38.2983	-3.48678	4.77983e-07	6.13822e-06	DOWN	12.3361	39.5908	-1.67725	0.000580887	0.00292017	DOWN	9.48176	10.5859	-0.165023	0.836846	0.999901	FALSE	3.27286	9.85612	-1.55915	0.132126
Tai6.8507	204	220	253	295	259	460	327	459	325	633	207	257	401	309	461	349.86	218.463	0.678427	0.0964707	0.280495	FALSE	376.206	217.022	0.793566	0.00332058	0.0159966	UP	367.147	204.1	0.848863	0.0250628	0.0807052	FALSE	404.326	210.99	0.938401	6.27697e-05	0.000401244	UP	371.588	336.147	0.145286	0.744797	0.999901	FALSE	366.745	313.203	0.229201	0.658438
Tai6.8506	239	222	229	147	158	130	128	207	131	197	193	113	169	145	156	146.798	222.883	-0.60377	0.0227945	0.100875	FALSE	157.747	221.349	-0.488764	0.0999246	0.240672	FALSE	176.415	208.208	-0.238274	0.392101	0.594066	FALSE	162.328	215.226	-0.406595	0.0446461	0.117894	FALSE	155.9	141.15	0.143791	0.712564	0.999901	FALSE	176.265	131.441	0.424584	0.23396
Tai6.8505	244	224	309	209	208	375	217	197	230	267	156	411	310	285	264	272.589	250.809	0.119153	0.782039	0.904395	FALSE	217.876	249.212	-0.193878	0.455806	0.664787	FALSE	310.601	234.34	0.404516	0.38224	0.584855	FALSE	296.876	242.298	0.293124	0.18741	0.349457	FALSE	214.784	261.89	-0.285163	0.515185	0.999901	FALSE	311.414	244.006	0.351174	0.556203
Tai6.8504	229	237	234	146	132	109	112	202	113	186	154	160	148	135	136	131.418	226.013	-0.784416	0.00932834	0.0509061	FALSE	144.569	224.456	-0.634777	0.0480491	0.139368	FALSE	178.962	211.131	-0.241769	0.340506	0.543651	FALSE	144.84	218.233	-0.591441	0.0032561	0.0131579	DOWN	142.951	126.364	0.178724	0.685361	0.999901	FALSE	179.038	117.685	0.605103	0.101569
Tai6.8503	42	52	38	33	87	311	93	44	109	61	15	60	51	51	195	149.382	42.6096	1.80912	0.0241254	0.105321	FALSE	83.0763	42.2983	0.973863	0.02026	0.0707866	FALSE	48.6863	39.7977	0.287234	0.608848	0.772691	FALSE	103.433	41.1235	1.33009	0.0147845	0.0476257	UP	81.71	143.381	-0.810572	0.320655	0.999901	FALSE	48.776	133.632	-1.45513	0.10559
Tai6.8499	454	490	571	390	448	311	381	444	488	526	494	478	527	481	474	385.463	488.862	-0.342995	0.202611	0.449386	FALSE	443.145	485.65	-0.131974	0.569016	0.756233	FALSE	538.89	456.726	0.237321	0.358232	0.561142	FALSE	512.253	472.148	0.117571	0.529036	0.702225	FALSE	437.139	370.69	0.238068	0.439406	0.999901	FALSE	539.129	345.142	0.642685	0.0535591
Tai6.8498	750	702	948	604	474	369	361	474	523	121	289	340	478	468	358	493.513	774.672	-0.651048	0.0714193	0.229165	FALSE	457.653	769.718	-0.749821	0.00330995	0.0159526	DOWN	288.289	723.796	-1.33045	0.00823356	0.0328535	DOWN	450.89	748.359	-0.730987	0.00134372	0.0061113	DOWN	451.556	474.561	-0.0711323	0.855314	0.999901	FALSE	288.957	442.001	-0.614686	0.314277
Tai6.8494	65	38	49	44	73	24	89	64	70	46	58	82	98	102	141	45.903	49.19	-0.0948086	0.849894	0.936416	FALSE	75.7561	48.8542	0.632639	0.088272	0.219616	FALSE	69.932	45.9526	0.597421	0.212095	0.396887	FALSE	118.315	47.5161	1.31643	8.66148e-05	0.000534977	UP	74.6487	44.1722	0.752051	0.128636	0.984206	FALSE	70.0773	41.0984	0.760669	0.200171
Tai6.8493	31	30	35	21	30	16	18	16	22	18	17	9	17	17	37	22.1656	30.9937	-0.47836	0.270041	0.531047	FALSE	18.9075	30.7879	-0.70248	0.114345	0.265608	FALSE	15.3128	28.9556	-0.912395	0.0491624	0.136584	FALSE	24.6673	29.9343	-0.280962	0.543906	0.713835	FALSE	18.6332	21.3211	-0.197308	0.705914	0.999901	FALSE	15.2951	19.8454	-0.374084	0.506388
Tai6.8490	10	6	11	11	13	22	26	6	8	12	5	3	8	15	9	15.75	8.72671	0.845862	0.196264	0.440855	FALSE	13.7817	8.67267	0.663938	0.386929	0.603948	FALSE	6.55639	8.15426	-0.278345	0.714527	0.844563	FALSE	11.1914	8.43376	0.403837	0.535353	0.707251	FALSE	13.5427	15.1321	-0.159695	0.842167	0.999901	FALSE	6.54104	14.0973	-1.06935	0.16648
Tai6.8489	1	2	3	4	1	4	5	4	4	17	5	6	6	3	7	3.21878	1.93032	0.707374	0.565742	0.780669	FALSE	4.41487	1.91926	1.19844	0.291293	0.504673	FALSE	9.26373	1.80397	2.37649	0.0153428	0.0545483	FALSE	5.49869	1.86513	1.56008	0.136339	0.278074	FALSE	4.35201	3.09192	0.523426	0.626507	1	FALSE	9.25038	2.88292	1.73247	0.0817367
Tai6.8488	66	58	33	68	131	69	92	69	126	78	86	27	71	84	64	87.6514	50.7961	0.790164	0.0745979	0.2362	FALSE	96.7206	50.3997	0.941163	0.0173672	0.0626825	FALSE	65.795	47.4356	0.475632	0.337398	0.540607	FALSE	76.0024	49.0159	0.632325	0.0788867	0.184204	FALSE	95.2416	84.3143	0.173606	0.685932	0.999901	FALSE	65.6633	78.4603	-0.255668	0.624788
Tai6.8485	28	22	20	24	36	23	24	48	32	33	15	19	35	31	15	27.5232	22.6384	0.286222	0.51694	0.74637	FALSE	35.1082	22.4757	0.644538	0.164258	0.342972	FALSE	23.1189	21.1456	0.13572	0.77439	0.882527	FALSE	27.9048	21.8577	0.354033	0.449492	0.634303	FALSE	34.7105	26.4702	0.388236	0.440984	0.999901	FALSE	23.1129	24.64	-0.0899958	0.85942
Tai6.8483	88	114	114	133	139	63	108	185	146	181	157	125	211	203	178	111.976	101.917	0.135798	0.745509	0.885503	FALSE	148.139	101.229	0.54949	0.0804542	0.205168	FALSE	163.613	95.2105	0.780057	0.00454459	0.0200831	UP	204.734	98.4069	1.05644	7.09993e-06	5.54555e-05	UP	146.355	107.722	0.44214	0.34329	0.999901	FALSE	163.572	100.284	0.705418	0.105702
Tai6.8482	150	130	128	267	255	83	148	233	193	311	209	152	272	221	192	202.236	131.854	0.617168	0.226148	0.479397	FALSE	193.756	130.931	0.565845	0.0483956	0.140128	FALSE	231.467	123.168	0.912881	0.000868814	0.00488916	UP	236.089	127.318	0.891596	0.000138341	0.000815317	UP	191.367	194.589	-0.0240732	0.964149	0.999901	FALSE	231.243	181.147	0.352902	0.50763
Tai6.8480	92	90	107	68	61	28	38	147	51	39	51	53	92	65	63	52.8551	93.2945	-0.820822	0.0670262	0.219637	FALSE	79.7407	92.6789	-0.216765	0.659343	0.818076	FALSE	52.8667	87.1609	-0.733971	0.0550993	0.149099	FALSE	75.6487	90.1081	-0.250537	0.364663	0.553712	FALSE	79.0682	50.8456	0.637255	0.343917	0.999901	FALSE	52.9302	47.3416	0.155362	0.781438
Tai6.8479	4	3	2	1	2	6	2	0	1	2	2	0	1	0	5	3.10914	2.9135	0.0814904	0.943965	0.978311	FALSE	1.02893	2.89119	-1.5	0.323612	0.540262	FALSE	1.31285	2.72091	-0.998689	0.469472	0.66399	FALSE	2.0788	2.81205	-0.435846	0.749331	0.861769	FALSE	1.00843	2.9849	-1.5629	0.334343	1	FALSE	1.30727	2.78166	-1.03643	0.506371
Tai6.8474	528	439	673	151	154	679	79	1237	303	5787	240	859	474	283	1112	345.273	529.479	-0.617319	0.378781	0.637084	FALSE	545.268	526.172	0.0514481	0.959087	0.979921	FALSE	2099.28	494.734	2.08539	0.00811069	0.032466	UP	646.886	511.591	0.338518	0.45443	0.638616	FALSE	542.113	331.414	0.710176	0.466121	0.999901	FALSE	2092.19	308.949	2.75993	0.00644936
Tai6.8473	20	14	21	45	14	28	32	15	24	33	16	13	15	27	32	30.8619	17.7736	0.787754	0.22675	0.480002	FALSE	24.145	17.6594	0.450027	0.389814	0.606607	FALSE	20.9118	16.6062	0.348537	0.495734	0.685963	FALSE	25.8766	17.1724	0.588363	0.23698	0.412942	FALSE	23.7587	29.6603	-0.313102	0.646253	0.999901	FALSE	20.8837	27.6486	-0.388791	0.571613
Tai6.8472	425	368	334	257	471	474	366	309	366	514	296	195	388	320	335	401.333	364.29	0.139911	0.68985	0.856739	FALSE	352.465	361.691	-0.0373029	0.878611	0.941773	FALSE	339.948	340.274	0.00109535	0.997207	0.999154	FALSE	359.905	351.719	0.0335604	0.868498	0.935393	FALSE	347.401	385.785	-0.151369	0.684291	0.999901	FALSE	339.435	359.194	-0.0803978	0.849152
Tai6.8471	249	321	261	267	386	181	232	311	263	299	240	164	307	277	260	275.031	268.137	0.0374633	0.913258	0.965957	FALSE	272.494	266.23	0.0335111	0.895953	0.951519	FALSE	244.788	250.46	-0.0318166	0.903274	0.954602	FALSE	291.601	258.822	0.171937	0.405446	0.594357	FALSE	269.025	264.583	0.0232865	0.951132	0.999901	FALSE	244.592	246.249	-0.00984014	0.979277
Tai6.8470	93	98	77	113	298	94	169	150	148	130	96	83	144	119	159	161.145	86.5677	0.899107	0.057709	0.197884	FALSE	158.398	85.939	0.881706	0.00176782	0.00939271	UP	108.345	80.8564	0.422852	0.137965	0.294749	FALSE	145.806	83.5605	0.8033	0.00171821	0.00758303	UP	156.186	155.087	0.00760407	0.987435	0.999901	FALSE	108.31	144.233	-0.415558	0.396423
Tai6.8468	13	13	14	18	14	33	19	15	9	17	10	13	24	18	11	22.6121	12.9145	0.799259	0.189946	0.43233	FALSE	14.692	12.8272	0.191798	0.745274	0.869589	FALSE	14.1386	12.0648	0.225225	0.681211	0.823366	FALSE	18.2075	12.4716	0.54848	0.296677	0.481794	FALSE	14.4917	21.7202	-0.580011	0.391641	0.999901	FALSE	14.1443	20.2418	-0.512772	0.437601
Tai6.8466	177	237	110	10	21	106	69	83	61	23	4	74	71	29	43	47.978	169.215	-1.82054	0.0346586	0.137185	FALSE	72.2264	167.871	-1.21733	0.000868105	0.00506162	DOWN	39.8324	158.011	-1.99714	0.0153433	0.0545483	FALSE	48.7614	163.214	-1.73971	1.58659e-05	0.000115508	DOWN	71.307	46.0389	0.633158	0.453962	0.999901	FALSE	40.0475	42.919	-0.103706	0.928483
Tai6.8464	104	115	67	4	11	38	35	28	33	9	1	30	36	11	15	18.3461	92.4141	-2.3374	0.00296817	0.0202045	DOWN	32.5305	91.7033	-1.49595	6.39966e-05	0.000509638	DOWN	15.8245	86.3034	-2.46944	0.00321426	0.0150476	DOWN	21.0015	89.1686	-2.07776	6.33035e-06	4.99481e-05	DOWN	32.0595	17.6096	0.868524	0.287518	0.999901	FALSE	15.9129	16.4118	-0.0540858	0.964607
Tai6.8461	115	111	105	14	51	469	75	109	73	224	23	93	85	29	218	189.042	106.921	0.821715	0.436873	0.686153	FALSE	87.0457	106.172	-0.286789	0.356754	0.573934	FALSE	112.065	99.8762	0.168918	0.783378	0.88783	FALSE	114.654	103.235	0.151468	0.790726	0.88526	FALSE	85.994	181.321	-1.07586	0.300062	0.999901	FALSE	111.984	169.082	-0.59329	0.606515
Tai6.8460	17	13	16	11	19	30	14	18	21	42	11	30	11	16	16	20.3514	14.8669	0.450222	0.448448	0.694724	FALSE	17.8522	14.7672	0.275982	0.599909	0.777116	FALSE	28.9083	13.889	1.0586	0.0671091	0.173212	FALSE	14.9863	14.36	0.0580873	0.910858	0.956093	FALSE	17.6115	19.5528	-0.147128	0.811337	0.999901	FALSE	28.9299	18.2124	0.669695	0.336439
Tai6.846	53	29	34	24	34	37	39	30	57	30	33	26	62	36	35	32.0042	37.5642	-0.231809	0.619901	0.815387	FALSE	42.4219	37.3001	0.187494	0.669298	0.824395	FALSE	31.9919	35.0894	-0.139238	0.753878	0.869401	FALSE	45.5467	36.2818	0.331597	0.417936	0.605687	FALSE	41.7722	30.7627	0.443795	0.359393	0.999901	FALSE	31.9959	28.6476	0.154668	0.747946
Tai6.8459	0	0	0	3	0	3	1	0	4	3	0	2	0	0	0	2.1998	0	3.61418	0.186737	1	FALSE	1.65296	0	3.22765	0.245595	1	FALSE	1.71041	0	3.36417	0.218329	1	FALSE	--	--	--	--	--	--	1.62099	2.11232	-0.348699	0.849192	1	FALSE	1.7123	1.97056	-0.17247	0.923575
Tai6.8456	31	29	39	53	114	22	45	48	61	84	98	21	88	88	71	60.2469	31.9557	0.919238	0.124633	0.33201	FALSE	51.9297	31.7511	0.710711	0.0585542	0.161979	FALSE	69.3913	29.8569	1.2204	0.0243304	0.0788283	FALSE	85.4588	30.87	1.46882	3.32792e-06	2.78497e-05	UP	51.202	57.9986	-0.183788	0.757808	0.999901	FALSE	69.2154	53.9356	0.359052	0.61906
Tai6.8453	17	9	22	75	93	46	65	79	42	50	53	25	77	59	50	71.1006	15.5089	2.19793	1.81294e-05	0.000265183	UP	63.2841	15.4192	2.03703	2.713e-05	0.000236617	UP	44.6904	14.4937	1.62707	0.00148094	0.00774009	UP	64.0209	14.9939	2.09618	8.51986e-07	8.00225e-06	UP	62.5134	68.3956	-0.131614	0.782961	0.999901	FALSE	44.6351	63.6662	-0.511069	0.285147
Tai6.8451	2	1	0	4	4	0	5	3	2	6	4	0	6	4	2	2.63237	0.975972	1.44003	0.414385	0.668381	FALSE	3.42565	0.967009	1.82426	0.219573	0.417753	FALSE	3.19262	0.910957	1.84197	0.271346	0.468856	FALSE	4.10833	0.94118	2.13468	0.119355	0.252293	FALSE	3.37577	2.53453	0.403078	0.758223	1	FALSE	3.17807	2.35841	0.453719	0.77774
Tai6.8450	124	147	80	46	35	5	3	5	6	1	0	4	9	6	11	28.9338	113.39	-1.97119	0.00726549	0.041702	DOWN	4.70044	112.51	-4.57383	2.80147e-17	1.86549e-15	DOWN	2.00351	105.889	-5.87411	1.11345e-13	4.70368e-12	DOWN	8.96549	109.396	-3.60698	9.43887e-16	3.21762e-14	DOWN	4.63889	27.8465	-2.58198	0.00484715	0.264775	FALSE	2.01579	25.9249	-3.76776	0.00218604
Tai6.845	8	7	3	5	10	7	9	14	17	6	14	1	6	5	3	7.24524	5.8268	0.323468	0.677985	0.84932	FALSE	13.4374	5.7794	1.22032	0.0887644	0.220467	FALSE	7.35225	5.44066	0.439736	0.655883	0.806171	FALSE	4.82021	5.62108	-0.218823	0.797457	0.889183	FALSE	13.2595	6.96736	0.921675	0.18173	0.999901	FALSE	7.33032	6.48486	0.177449	0.85862
Tai6.8449	0	0	0	2	5	1	0	1	2	1	1	0	3	1	2	2.53421	0	3.84295	0.0665763	1	FALSE	0.989218	0	2.48811	0.447232	1	FALSE	0.656423	0	1.99722	0.595463	1	FALSE	2.04303	0	3.57403	0.0958636	0.213628	FALSE	0.976237	2.4397	-1.32376	0.413883	1	FALSE	0.653637	2.26849	-1.75265	0.318549
Tai6.8444	6	127	5	25	21	38	4	131	3	7	20	18	16	13	8	29.0232	44.2584	-0.610456	0.593696	0.798712	FALSE	46.7467	43.8181	0.0931975	NA	1	FALSE	17.1837	41.2955	-1.27276	NA	1	FALSE	12.7334	42.5552	-1.74058	NA	1	FALSE	46.6241	27.8855	0.742487	0.539964	0.999901	FALSE	17.2129	25.9828	-0.608423	0.39535
Tai6.8442	5	7	7	3	3	0	4	5	3	7	4	2	1	4	0	1.97427	6.12577	-1.62229	0.130917	0.342878	FALSE	4.07641	6.0847	-0.580959	0.511126	0.710616	FALSE	4.3361	5.72277	-0.368603	0.665135	0.812714	FALSE	1.77297	5.91476	-1.75745	0.124738	0.260471	FALSE	4.02633	1.9009	1.07234	0.395258	1	FALSE	4.32685	1.76881	1.30022	0.310965
Tai6.8441	20	21	35	19	34	14	25	39	28	23	17	8	25	23	16	21.8419	24.5045	-0.158003	0.764283	0.895398	FALSE	31.111	24.3596	0.352873	0.448213	0.658337	FALSE	16.3001	22.8992	-0.47529	0.371132	0.573726	FALSE	22.0938	23.6802	-0.0997794	0.828218	0.90816	FALSE	30.7362	21.0149	0.540279	0.310743	0.999901	FALSE	16.2705	19.5537	-0.259214	0.667632
Tai6.8440	5	7	11	2	9	0	8	7	10	4	5	5	7	6	11	3.31617	7.40812	-1.11653	0.325125	0.588362	FALSE	8.438	7.3649	0.196493	0.789294	0.895247	FALSE	5.14872	6.92298	-0.453662	0.575885	0.749572	FALSE	8.31165	7.15839	0.213766	0.764437	0.871419	FALSE	8.31475	3.19569	1.3361	0.229548	1	FALSE	5.15395	2.96776	0.747266	0.555366
Tai6.844	3	1	2	1	5	3	1	2	0	1	4	3	1	1	2	2.88361	1.94494	0.592585	0.62597	0.819334	FALSE	1.02913	1.93208	-0.915618	0.587406	0.768254	FALSE	3.06534	1.8171	0.719668	0.569851	0.745033	FALSE	1.38918	1.87964	-0.43669	0.759696	0.868869	FALSE	1.02083	2.77348	-1.47002	0.349999	1	FALSE	3.06978	2.57991	0.194962	0.876448
Tai6.8439	87	109	83	101	163	65	107	116	106	101	99	103	105	95	72	107.639	90.0487	0.259916	0.51779	0.746871	FALSE	111.409	89.3972	0.317121	0.271643	0.481186	FALSE	109.844	84.1084	0.379518	0.243275	0.435499	FALSE	93.8974	86.9128	0.111623	0.689801	0.819976	FALSE	109.92	103.565	0.0834758	0.841946	0.999901	FALSE	109.925	96.3706	0.184856	0.682333
Tai6.8438	2	0	1	1	11	3	3	2	5	3	4	1	4	2	0	4.59788	0.976176	2.26381	0.128773	0.339171	FALSE	3.3592	0.969989	1.80057	0.225475	0.425223	FALSE	2.77224	0.91212	1.61744	0.28942	0.489303	FALSE	2.03071	0.944207	1.11736	0.533191	0.705578	FALSE	3.30558	4.42642	-0.446582	0.698804	1	FALSE	2.76629	4.11296	-0.589436	0.634023
Tai6.8432	48	42	57	51	80	54	63	87	62	69	54	28	73	63	49	61.3363	47.4637	0.372541	0.290622	0.553356	FALSE	71.7953	47.1584	0.606246	0.0844001	0.21228	FALSE	51.7391	44.346	0.229944	0.551019	0.731033	FALSE	63.8089	45.8519	0.47762	0.136328	0.27806	FALSE	70.9103	58.9865	0.263127	0.507518	0.999901	FALSE	51.661	54.9084	-0.0836256	0.845473
Tai6.8427	51	54	67	42	73	24	25	30	50	26	47	26	47	40	38	45.1583	55.4976	-0.291752	0.530589	0.755961	FALSE	35.2194	55.1386	-0.643904	0.107667	0.254416	FALSE	36.0795	51.8513	-0.532085	0.229537	0.418617	FALSE	43.1401	53.6054	-0.312792	0.323795	0.510182	FALSE	34.7132	43.4559	-0.32658	0.552713	0.999901	FALSE	36.0751	40.4302	-0.173222	0.768905
Tai6.8426	211	199	186	158	297	213	218	242	322	201	231	72	199	209	170	220.562	192.55	0.197439	0.507844	0.739927	FALSE	263.393	191.195	0.462717	0.0751497	0.19481	FALSE	174.091	179.862	-0.0453671	0.912506	0.959033	FALSE	200.177	185.91	0.106355	0.627597	0.776749	FALSE	259.698	212.097	0.291366	0.41079	0.999901	FALSE	173.75	197.42	-0.183561	0.711204
Tai6.8425	112	126	114	167	240	87	97	70	190	82	184	60	113	93	91	162.156	113.628	0.514376	0.214905	0.464919	FALSE	119.636	112.833	0.085446	0.826361	0.916087	FALSE	117.67	106.142	0.14742	0.758072	0.871983	FALSE	102.447	109.701	-0.0981073	0.680431	0.814128	FALSE	117.724	156.026	-0.406488	0.454146	0.999901	FALSE	117.54	145.196	-0.306235	0.613128
Tai6.8423	228	245	283	564	704	307	343	267	345	581	622	388	547	533	465	521.956	243.957	1.09752	0.00341609	0.0226399	UP	323.319	242.35	0.415733	0.10187	0.244073	FALSE	563.518	227.919	1.30566	2.12563e-06	2.37634e-05	UP	534.436	235.614	1.18145	3.25816e-09	4.69957e-08	UP	318.573	502.148	-0.656703	0.105589	0.924502	FALSE	563.21	467.394	0.268737	0.523409
Tai6.8422	48	60	36	36	60	100	55	46	69	61	57	23	63	38	48	66.6373	46.4983	0.517781	0.330131	0.59294	FALSE	57.3729	46.1446	0.314565	0.401436	0.617518	FALSE	48.4403	43.4249	0.163533	0.709792	0.841734	FALSE	51.1515	44.8646	0.191163	0.591254	0.749804	FALSE	56.5252	64.0189	-0.177951	0.737498	0.999901	FALSE	48.355	59.6337	-0.297935	0.611818
Tai6.8419	3	4	7	24	19	32	15	25	14	17	20	23	25	24	47	25.9141	4.50903	2.51467	0.00025781	0.00262252	UP	18.2977	4.48354	2.02757	0.00418192	0.0193911	UP	22.1684	4.21403	2.38045	0.000485909	0.00295486	UP	33.317	4.35782	2.93239	2.98132e-06	2.51601e-05	UP	18.0892	24.9006	-0.455843	0.439753	0.999901	FALSE	22.1981	23.2012	-0.0708514	0.905209
Tai6.8418	15	23	31	30	47	19	24	17	26	29	23	23	36	35	34	31.4567	22.224	0.505376	0.336043	0.598178	FALSE	22.6583	22.0887	0.0361619	0.942375	0.975057	FALSE	26.6888	20.7666	0.356663	0.451466	0.648519	FALSE	36.3348	21.4691	0.757735	0.0683325	0.164741	FALSE	22.3156	30.2656	-0.443906	0.40153	0.999901	FALSE	26.6949	28.1641	-0.086436	0.866391
Tai6.8415	752	793	909	587	785	829	792	799	720	645	623	774	873	848	670	742.048	791.98	-0.0941628	0.736643	0.881104	FALSE	783.433	786.74	-0.0062051	0.977692	0.987151	FALSE	748.017	739.905	0.0145396	0.962835	0.983172	FALSE	826.716	764.884	0.112109	0.576291	0.738556	FALSE	772.845	713.293	0.115758	0.716555	0.999901	FALSE	748.949	664.254	0.172462	0.666241
Tai6.8411	159	140	172	77	170	285	188	132	244	78	111	99	153	123	122	180.098	152.114	0.24331	0.650386	0.834007	FALSE	190.214	151.109	0.332415	0.283682	0.49566	FALSE	106.08	142.113	-0.42838	0.234761	0.425132	FALSE	137.231	146.927	-0.0976831	0.67331	0.80907	FALSE	187.281	173.01	0.11474	0.840528	0.999901	FALSE	106.173	161.148	-0.604158	0.318129
Tai6.8409	51	34	38	27	27	38	20	8	10	28	25	30	34	37	25	31.4823	39.7929	-0.343531	0.447649	0.694171	FALSE	12.9986	39.5158	-1.60939	0.00212365	0.0109807	DOWN	30.1613	37.172	-0.313313	0.463157	0.658811	FALSE	33.2506	38.4315	-0.209031	0.584457	0.74485	FALSE	12.7889	30.2547	-1.24216	0.0452807	0.68823	FALSE	30.1914	28.1841	0.0947579	0.854743
Tai6.8408	25	24	54	87	75	2	17	26	12	22	33	32	41	52	34	54.5472	33.1958	0.716557	0.482058	0.72156	FALSE	18.6894	33.0167	-0.82259	0.131728	0.294079	FALSE	32.3043	31.0271	0.0464108	0.93147	0.968611	FALSE	44.1151	32.0944	0.457594	0.30702	0.492606	FALSE	18.4785	52.5121	-1.50764	0.136163	0.997309	FALSE	32.3428	48.8748	-0.599102	0.555939
Tai6.8407	26	29	35	5	6	9	18	29	19	34	2	12	13	6	38	6.82417	29.0343	-2.10205	0.000233056	0.00240983	DOWN	22.3342	28.846	-0.369425	0.419409	0.633089	FALSE	15.5438	27.1265	-0.785701	0.285906	0.485551	FALSE	19.7333	28.0432	-0.50736	0.420786	0.608542	FALSE	22.0709	6.55733	1.75994	0.00774541	0.322356	FALSE	15.5258	6.10834	1.36197	0.160575
Tai6.8406	10	9	13	18	51	2	13	19	20	7	12	4	27	16	18	21.9959	10.329	1.09842	0.244783	0.501905	FALSE	17.5138	10.264	0.772676	0.178008	0.362802	FALSE	8.17982	9.65104	-0.241728	0.731267	0.856106	FALSE	20.9178	9.97921	1.07111	0.0403416	0.108662	FALSE	17.2859	21.1885	-0.301322	0.740981	0.999901	FALSE	8.16885	19.6901	-1.27698	0.214988
Tai6.8404	1559	2012	2700	4315	9806	2866	3705	2023	9218	3433	7640	1507	4732	3657	4205	5442.82	2021.23	1.42918	0.00298625	0.0203079	UP	4987.06	2008.71	1.31194	0.00539492	0.0240381	UP	4470.58	1888.62	1.24313	0.0235069	0.0767203	FALSE	4342.37	1952.56	1.15311	2.87245e-06	2.43193e-05	UP	4902.23	5238.37	-0.095702	0.882446	0.999901	FALSE	4461.7	4872.16	-0.126999	0.851683
Tai6.8403	130	135	206	227	200	154	142	118	211	248	118	104	200	113	194	197.249	151.906	0.375796	0.319556	0.582594	FALSE	158.555	150.981	0.0710981	0.833294	0.91964	FALSE	159.029	141.945	0.167588	0.640857	0.795769	FALSE	174.208	146.775	0.247862	0.432743	0.619414	FALSE	156.163	189.675	-0.279227	0.495213	0.999901	FALSE	158.843	176.646	-0.149721	0.719622
Tai6.8402	85	106	109	60	78	83	71	57	43	74	58	46	62	50	50	74.5821	96.7672	-0.377487	0.25678	0.516023	FALSE	58.27	96.1174	-0.724273	0.0359773	0.111616	FALSE	62.3885	90.401	-0.534141	0.0775235	0.19246	FALSE	55.8635	93.4394	-0.741356	0.00751077	0.0270173	DOWN	57.4629	71.6918	-0.319605	0.459091	0.999901	FALSE	62.3604	66.7642	-0.096607	0.800661
Tai6.8400	1	6	3	5	8	1	4	10	3	9	3	5	1	3	7	4.50848	3.21186	0.50018	0.658864	0.83847	FALSE	5.76968	3.18755	0.851982	0.420102	0.633746	FALSE	5.8201	2.99953	0.962059	0.335127	0.538496	FALSE	3.86408	3.09665	0.309994	0.787952	0.883837	FALSE	5.71672	4.3406	0.380855	0.717879	1	FALSE	5.81902	4.03729	0.519634	0.609917
Tai6.84	2	2	2	9	37	6	7	3	6	0	0	2	2	3	0	16.0881	1.93753	3.06725	0.0023298	0.0166112	UP	5.43043	1.92418	1.49549	0.168189	0.348417	FALSE	0.860024	1.80995	-1.20631	0.513174	0.700329	FALSE	1.73838	1.87087	-0.109388	0.939324	0.966445	FALSE	5.34144	15.4922	-1.5498	0.0832593	0.854984	FALSE	0.867013	14.3972	-4.25094	0.00354356
Tai6.8399	3	8	3	6	6	10	10	1	12	7	3	5	5	4	5	7.55744	4.50822	0.734584	0.390037	0.64688	FALSE	7.7603	4.47163	0.7943	0.427995	0.640748	FALSE	5.25318	4.20938	0.318264	0.728596	0.854349	FALSE	4.83253	4.34571	0.151601	0.865846	0.933778	FALSE	7.61379	7.26143	0.0767627	0.936811	1	FALSE	5.2555	6.76519	-0.355876	0.678615
Tai6.8395	20	28	20	10	1	7	7	30	23	17	5	15	27	22	22	6.53573	21.9384	-1.77961	0.0275393	0.116067	FALSE	20.1039	21.7784	-0.112917	0.846598	0.925478	FALSE	13.1338	20.4907	-0.648345	0.272338	0.470083	FALSE	24.4884	21.1718	0.210314	0.618432	0.770123	FALSE	19.8939	6.27867	1.68817	0.0759736	0.834415	FALSE	13.1519	5.85575	1.18678	0.231515
Tai6.8392	76	73	69	51	76	105	75	61	98	44	59	53	74	68	47	78.5988	70.4209	0.157112	0.705596	0.864734	FALSE	78.9225	69.9273	0.175345	0.588918	0.769296	FALSE	57.2677	65.7812	-0.21038	0.573855	0.748034	FALSE	65.2426	67.9932	-0.0590388	0.844247	0.919484	FALSE	77.7432	75.5287	0.0432362	0.925655	0.999901	FALSE	57.314	70.347	-0.300525	0.557143
Tai6.8390	784	880	1241	1679	2377	2854	2718	1994	4824	3803	2277	2006	3346	2610	4123	2334.34	936.778	1.31717	0.000348966	0.00339484	UP	3200.7	930.981	1.78159	5.51528e-07	7.07112e-06	UP	2789.84	875.32	1.67244	5.57684e-09	1.05159e-07	UP	3482.02	905.024	1.94388	3.69798e-13	9.24635e-12	UP	3150.2	2243.54	0.489718	0.288366	0.999901	FALSE	2787.92	2089.44	0.41621	0.257926
Tai6.8385	41	68	69	39	65	586	88	809	428	32	20	56	34	20	52	244.575	57.3462	2.092	NA	1	FALSE	444.152	56.968	2.96277	5.67997e-07	7.25922e-06	UP	40.6107	53.5756	-0.412168	0.446831	0.64403	FALSE	36.5651	55.3711	-0.59842	0.166547	0.321665	FALSE	440.402	234.609	0.908912	0.390247	0.999901	FALSE	40.7303	218.774	-2.42854	NA
Tai6.8375	402	419	448	294	349	203	351	309	272	373	374	435	569	616	830	282.454	409.637	-0.536135	0.0674507	0.220555	FALSE	316.611	406.873	-0.362332	0.140316	0.307554	FALSE	432.274	382.684	0.173718	0.566528	0.742719	FALSE	699.521	395.581	0.822156	0.000443382	0.00229334	UP	312.237	271.671	0.200434	0.575963	0.999901	FALSE	432.754	252.916	0.773565	0.0567079
Tai6.8368	25	16	26	14	23	4	8	26	24	15	16	13	20	11	15	13.2282	21.6563	-0.699731	0.298709	0.562165	FALSE	19.4264	21.5187	-0.14394	0.799809	0.901326	FALSE	15.8095	20.2345	-0.365528	0.473902	0.667299	FALSE	15.7707	20.9259	-0.403174	0.412497	0.600721	FALSE	19.2053	12.7341	0.585931	0.454868	0.999901	FALSE	15.812	11.845	0.401656	0.583901
Tai6.8365	88	108	100	77	120	487	135	113	272	290	76	123	93	89	151	238.712	95.5061	1.32103	0.073922	0.234602	FALSE	174.241	94.846	0.878105	0.0191971	0.0678289	FALSE	163.44	89.2164	0.876398	0.044615	0.126697	FALSE	115.485	92.2069	0.324013	0.29708	0.482221	FALSE	171.524	229.12	-0.416998	0.586505	0.999901	FALSE	163.295	213.57	-0.38588	0.629231
Tai6.8354	6	19	20	60	64	14	28	36	14	221	57	78	81	112	27	45.6808	14.4658	1.65874	0.0253386	0.109075	FALSE	26.5966	14.3752	0.884709	0.151372	0.324357	FALSE	117.445	13.5162	3.12123	9.96065e-08	1.46146e-06	UP	76.4301	13.9678	2.4501	4.9865e-05	0.000326647	UP	26.2888	43.9634	-0.744179	0.291085	0.999901	FALSE	117.28	40.9168	1.52061	0.0282096
Tai6.8352	1243	1221	1289	2218	4141	2319	3133	2967	3571	2376	2633	1442	2895	3105	2518	2845.97	1211.87	1.23186	1.35666e-05	0.000206111	UP	3268.64	1203.63	1.44132	7.96187e-13	2.80564e-11	UP	2275.59	1132.11	1.00723	0.000285283	0.00186341	UP	2951.18	1170.28	1.3344	1.41392e-13	3.72931e-12	UP	3222.38	2737.45	0.235164	0.46704	0.999901	FALSE	2273.73	2547.56	-0.164152	0.664208
Tai6.8351	84	95	93	95	240	132	126	113	205	125	143	72	148	152	127	151.584	87.7858	0.79078	0.0390158	0.149574	FALSE	149.281	87.1838	0.7766	0.016265	0.0595032	FALSE	119.727	82.0063	0.546189	0.105134	0.241654	FALSE	147.832	84.7616	0.801883	0.000842155	0.0040547	UP	147.043	145.808	0.010682	0.981116	0.999901	FALSE	119.611	135.665	-0.183426	0.689693
Tai6.835	2033	1677	1650	1395	2195	1118	2067	2197	1414	1353	1322	852	1759	1796	1335	1550.08	1732.66	-0.160414	0.603754	0.805277	FALSE	1931.19	1720.47	0.166627	0.546824	0.739293	FALSE	1242.95	1618.49	-0.380867	0.137942	0.29471	FALSE	1692.08	1673.06	0.0163061	0.939887	0.966555	FALSE	1906.38	1491.1	0.354282	0.360508	0.999901	FALSE	1242.19	1387.75	-0.160028	0.651314
Tai6.8345	1	2	0	5	4	4	1	0	3	0	2	2	0	3	2	4.4483	0.968562	2.19144	0.0951646	0.278245	FALSE	1.32767	0.959111	0.474932	0.814673	1	FALSE	1.60595	0.903814	0.781042	0.68427	0.825171	FALSE	1.78528	0.93241	0.923334	0.614671	0.767521	FALSE	1.30191	4.27653	-1.69222	0.206341	1	FALSE	1.61076	3.98353	-1.38413	0.301136
Tai6.8340	1217	1244	1099	671	990	665	675	765	785	577	762	415	744	635	640	772.713	1149.81	-0.573018	0.0145448	0.0718514	FALSE	751.899	1141.66	-0.60246	0.00359328	0.017054	DOWN	626.209	1074.02	-0.778677	0.0115683	0.0435077	DOWN	697.03	1110.05	-0.671203	6.19628e-05	0.000396895	DOWN	741.763	743.115	-0.00285806	0.991921	0.999901	FALSE	625.85	691.764	-0.144859	0.701814
Tai6.8336	2	8	7	10	9	1	2	3	0	10	1	1	2	0	2	6.65609	5.46277	0.284785	0.781245	0.904108	FALSE	1.71961	5.42686	-1.6699	0.179556	0.364849	FALSE	3.63759	5.10356	-0.428877	0.705143	0.838641	FALSE	1.3546	5.27269	-1.94616	0.116515	0.247715	FALSE	1.70359	6.4068	-1.92316	0.156233	1	FALSE	3.62301	5.96327	-0.669688	0.598651
Tai6.8335	3009	2880	2601	2125	3834	1348	1750	2213	2029	1955	1545	1250	1913	2435	2034	2373.21	2742.89	-0.2087	0.597728	0.80162	FALSE	2025.13	2723.45	-0.427394	0.0457262	0.13427	FALSE	1667.91	2562.1	-0.619231	0.0024996	0.0121309	DOWN	2218.35	2648.16	-0.255622	0.216304	0.387567	FALSE	1998.76	2283.64	-0.192364	0.648276	0.999901	FALSE	1667.27	2124.65	-0.349864	0.404918
Tai6.8334	19	23	29	19	7	30	23	13	25	28	12	13	14	18	19	19.9019	22.894	-0.213674	0.75709	0.891376	FALSE	20.6265	22.7485	-0.141494	0.777337	0.887695	FALSE	18.0026	21.3907	-0.234966	0.639392	0.794891	FALSE	17.7412	22.1139	-0.321538	0.485842	0.665863	FALSE	20.2995	19.1121	0.0972762	0.894634	0.999901	FALSE	17.9874	17.8191	0.0295983	0.968725
Tai6.8333	28	28	24	14	36	36	35	27	25	37	20	17	21	25	16	28.491	25.8431	0.143944	0.777688	0.902317	FALSE	29.5896	25.6583	0.203699	0.638636	0.804295	FALSE	25.2575	24.1391	0.0776207	0.859262	0.930929	FALSE	21.5091	24.9486	-0.215776	0.613713	0.766835	FALSE	29.1688	27.3863	0.0870836	0.874633	0.999901	FALSE	25.2323	25.4949	-0.0104565	0.98538
Tai6.8331	7	2	2	0	1	147	30	11	105	8	0	75	38	9	9	53.3364	3.5765	3.89883	NA	1	FALSE	48.4346	3.54903	3.77559	1.21782e-05	0.000116071	UP	34.5186	3.34012	3.3653	0.0148607	0.0531644	FALSE	18.83	3.45412	2.4558	0.00496088	0.0189669	UP	47.5625	51.1321	-0.103814	0.96409	0.999901	FALSE	34.7671	47.701	-0.457138	NA
Tai6.8330	55	74	22	1	1	4	0	0	1	2	3	8	1	2	1	2.10165	48.79	-4.57357	3.68992e-07	8.44028e-06	DOWN	0.325283	48.3777	-7.05543	7.45767e-08	1.13343e-06	DOWN	5.12591	45.5509	-3.21954	2.41893e-05	0.000210965	DOWN	1.40032	47.0388	-5.08453	1.77962e-08	2.27099e-07	DOWN	0.319079	2.01749	-2.48057	0.237753	1	FALSE	5.1472	1.88064	1.44042	0.266602
Tai6.833	77	208	130	127	164	32	32	448	92	109	36	84	108	75	159	105.697	133.556	-0.336702	0.607182	0.807433	FALSE	192.901	132.58	0.540978	0.609598	0.783933	FALSE	80.445	124.741	-0.633588	0.21571	0.401491	FALSE	118.131	128.839	-0.125441	0.765184	0.871835	FALSE	191.844	101.735	0.914613	0.325777	0.999901	FALSE	80.5142	94.6615	-0.234825	0.731272
Tai6.8329	141	148	155	35	44	15	25	41	33	30	36	30	33	28	39	31.0179	143.327	-2.20395	4.61014e-07	1.0285e-05	DOWN	33.4147	142.355	-2.08986	1.37543e-10	3.39999e-09	DOWN	34.8308	133.895	-1.95676	5.55987e-09	1.0487e-07	DOWN	34.5754	138.404	-2.00123	1.32848e-12	3.08185e-11	DOWN	33.0077	29.846	0.142667	0.796621	0.999901	FALSE	34.8455	27.777	0.318542	0.571987
Tai6.8328	98	129	112	10	20	53	16	39	48	40	12	23	26	12	21	28.5651	109.359	-1.94051	0.00294783	0.0201055	DOWN	34.4502	108.595	-1.65285	5.78225e-05	0.000465579	DOWN	25.7043	102.154	-1.98233	3.02487e-06	3.26288e-05	DOWN	20.196	105.57	-2.37985	2.09156e-11	4.08632e-10	DOWN	34.0157	27.4273	0.314198	0.681381	0.999901	FALSE	25.7037	25.5573	0.0132362	0.986543
Tai6.8327	414	441	473	1457	1841	839	1341	1576	1421	1881	1211	1042	1372	1162	1400	1371.34	428.634	1.67786	1.64496e-06	3.18114e-05	UP	1467.74	425.749	1.78549	5.41954e-17	3.47971e-15	UP	1432.92	400.434	1.8397	9.45229e-17	6.51115e-15	UP	1359.14	413.927	1.71524	1.71566e-22	1.14135e-20	UP	1448.43	1319.25	0.134671	0.722264	0.999901	FALSE	1432.05	1227.96	0.221855	0.563708
Tai6.8326	3073	2945	3393	2486	3014	2093	2369	3109	2686	2915	2512	3060	3838	3299	2730	2542.21	3038.6	-0.257318	0.27501	0.536244	FALSE	2760.06	3018.34	-0.129045	0.555774	0.746115	FALSE	3079.01	2838.75	0.116925	0.673692	0.818198	FALSE	3403.88	2934.68	0.21401	0.265893	0.446773	FALSE	2724.67	2444.77	0.156376	0.604154	0.999901	FALSE	3082.02	2276.19	0.437064	0.215665
Tai6.8325	104	118	78	554	594	411	436	476	466	625	413	369	447	564	483	524.337	96.9017	2.43581	1.80757e-13	1.59338e-11	UP	466.176	96.1751	2.27707	8.93846e-18	6.38665e-16	UP	489.871	90.5007	2.43695	3.22299e-18	2.71771e-16	UP	519.258	93.5122	2.47282	1.50232e-21	9.27301e-20	UP	459.895	504.243	-0.13267	0.670532	0.999901	FALSE	489.65	469.514	0.0610929	0.847809
Tai6.8324	1618	1739	1183	358	467	248	277	274	386	175	153	279	443	349	317	356.24	1466.77	-2.04134	1.75241e-09	6.84229e-08	DOWN	315.806	1455.81	-2.2044	2.30092e-16	1.36852e-14	DOWN	226.642	1369.9	-2.59887	2.89826e-10	6.88837e-09	DOWN	382.063	1415.55	-1.88917	1.05192e-15	3.55644e-14	DOWN	311.273	342.668	-0.138762	0.701477	0.999901	FALSE	227.154	318.972	-0.492325	0.325445
Tai6.8323	2215	2256	2902	757	814	730	896	1258	634	864	275	677	1142	1003	854	777.91	2379.2	-1.61312	1.24206e-09	5.01677e-08	DOWN	947.49	2363.9	-1.31909	2.8857e-05	0.000250192	DOWN	638.594	2222.91	-1.79962	1.76354e-05	0.000159156	DOWN	1035.16	2298.21	-1.1506	3.37296e-08	4.10843e-07	DOWN	936.428	747.916	0.324337	0.423129	0.999901	FALSE	639.192	696.506	-0.123925	0.801077
Tai6.8322	54	44	39	137	167	168	240	135	163	166	144	120	177	237	139	159.359	44.3007	1.84652	4.38035e-08	1.24379e-06	UP	183.177	43.9814	2.05801	1.08736e-08	1.92477e-07	UP	152.363	41.379	1.87993	1.12546e-09	2.41849e-08	UP	192.246	42.7712	2.16809	3.28688e-11	6.25646e-10	UP	180.373	153.194	0.235797	0.558468	0.999901	FALSE	152.343	142.664	0.0945022	0.774044
Tai6.8321	40	52	49	201	180	184	244	161	173	236	174	146	231	338	224	192.68	45.4805	2.08088	1.22448e-09	4.95522e-08	UP	196.642	45.1689	2.1212	1.47063e-10	3.60224e-09	UP	194.574	42.4862	2.19546	1.95201e-14	9.37228e-13	UP	276.194	43.9102	2.6519	4.12799e-18	1.81974e-16	UP	193.732	185.232	0.0655476	0.865817	0.999901	FALSE	194.494	172.532	0.174755	0.607121
Tai6.8320	35	56	28	54	55	33	49	47	31	59	49	32	35	46	43	47.732	38.3907	0.313254	0.50532	0.738104	FALSE	43.2399	38.0913	0.180826	0.679415	0.830929	FALSE	48.7597	35.8505	0.445965	0.288006	0.487792	FALSE	43.1379	37.0294	0.217738	0.584021	0.744524	FALSE	42.6702	45.9085	-0.106237	0.822994	0.999901	FALSE	48.718	42.745	0.191877	0.665632
Tai6.8319	5	9	14	6	18	2	13	5	4	7	8	6	17	16	17	8.09887	9.01065	-0.133612	0.881365	0.950885	FALSE	7.56813	8.95919	-0.250896	0.757298	0.876448	FALSE	7.548	8.42092	-0.169396	0.816953	0.907776	FALSE	17.2982	8.70687	0.988541	0.0894604	0.202769	FALSE	7.4475	7.7996	-0.0881419	0.928838	1	FALSE	7.54837	7.24923	0.0309614	0.973286
Tai6.8317	31	25	32	63	83	10	65	136	76	47	74	28	79	68	49	50.7829	28.43	0.839008	0.243311	0.500118	FALSE	93.6469	28.2424	1.72977	2.96464e-05	0.000256245	UP	52.9622	26.561	0.994994	0.036085	0.107498	FALSE	67.578	27.4622	1.30025	0.000206944	0.0011651	UP	92.6326	48.8883	0.920107	0.205538	0.999901	FALSE	52.8997	45.4827	0.216025	0.778537
Tai6.8314	78	103	90	73	56	95	77	96	94	115	66	88	101	99	96	77.468	87.4204	-0.178762	0.671361	0.845418	FALSE	90.1778	86.8104	0.0550266	0.853071	0.927823	FALSE	95.0546	81.6611	0.217288	0.503055	0.691986	FALSE	102.445	84.392	0.278872	0.27218	0.45395	FALSE	88.989	74.4384	0.261422	0.556319	0.999901	FALSE	95.095	69.3593	0.457712	0.332758
Tai6.8313	504	454	441	573	759	450	542	439	548	419	392	197	415	356	373	592.629	452.042	0.391007	0.153115	0.378741	FALSE	517.613	448.877	0.205534	0.379731	0.596735	FALSE	349.684	422.26	-0.270969	0.366364	0.569035	FALSE	395.061	436.479	-0.143599	0.430438	0.617474	FALSE	510.086	569.996	-0.160424	0.618452	0.999901	FALSE	349.234	530.608	-0.602902	0.111657
Tai6.8312	156	150	175	61	66	68	43	92	41	26	25	29	38	33	27	66.1126	155.296	-1.23554	4.99039e-05	0.000642498	DOWN	59.6212	154.265	-1.37178	0.000344753	0.00224887	DOWN	29.1644	145.084	-2.33332	1.6984e-11	4.96689e-10	DOWN	33.813	149.988	-2.14806	3.21203e-14	9.17366e-13	DOWN	59.0065	63.5546	-0.106458	0.833178	0.999901	FALSE	29.1944	59.1908	-1.03055	0.0230444
Tai6.8309	13	9	10	4	22	14	12	22	29	18	9	4	12	10	5	12.8276	10.3507	0.323371	0.652313	0.834755	FALSE	21.1055	10.2787	1.0418	0.0747321	0.194132	FALSE	10.179	9.66898	0.105149	0.876556	0.940495	FALSE	9.29005	9.99644	-0.102507	0.873245	0.937792	FALSE	20.8271	12.3368	0.744874	0.301662	0.999901	FALSE	10.1526	11.4762	-0.166233	0.840586
Tai6.8307	197	205	199	333	602	250	397	287	594	462	533	149	447	377	339	386.223	194.051	0.994047	0.0055848	0.0339063	UP	430.086	192.708	1.15844	0.000204979	0.00142473	UP	393.82	181.272	1.12017	0.00956851	0.0372967	UP	401.201	187.366	1.09872	3.25255e-08	3.97427e-07	UP	423.398	371.597	0.187785	0.677029	0.999901	FALSE	392.976	345.759	0.184751	0.733608
Tai6.8306	135	178	173	336	496	196	370	295	587	365	463	213	438	423	391	337.567	156.742	1.1074	0.00483308	0.0300457	UP	421.019	155.678	1.43547	6.9376e-06	6.9767e-05	UP	367.737	146.426	1.3284	0.000148476	0.00104917	UP	433.108	151.337	1.51654	5.4905e-13	1.34077e-11	UP	414.563	324.788	0.351759	0.443687	0.999901	FALSE	367.358	302.248	0.280992	0.553077
Tai6.8304	54	63	88	145	192	171	175	130	169	202	128	86	136	124	151	170.564	66.0968	1.36708	5.45166e-05	0.000693421	UP	160.567	65.6882	1.28907	6.89153e-05	0.000543779	UP	141.979	61.7606	1.20435	0.000625082	0.00367509	UP	142.195	63.8554	1.15453	5.75791e-05	0.000371671	UP	158.193	163.985	-0.0517479	0.87679	0.999901	FALSE	141.798	152.693	-0.10317	0.772909
Tai6.8303	204	203	242	375	428	213	246	232	241	298	236	136	276	240	234	338.796	209.49	0.693681	0.0513037	0.182166	FALSE	243.51	208.111	0.226436	0.350201	0.567819	FALSE	230.972	195.718	0.241206	0.406019	0.607471	FALSE	258.981	202.336	0.356279	0.0815653	0.189138	FALSE	240.123	325.903	-0.440875	0.246071	0.999901	FALSE	230.684	303.39	-0.394234	0.342753
Tai6.8300	269	270	428	291	343	72	92	77	167	125	49	56	122	85	189	232.346	311.892	-0.424417	0.474331	0.715971	FALSE	112.766	310.007	-1.45797	6.72255e-05	0.000532246	DOWN	77.7885	291.446	-1.8994	6.85711e-07	8.54655e-06	DOWN	136.834	301.375	-1.13908	0.0012514	0.00573536	DOWN	111.028	223.622	-1.01003	0.107987	0.928231	FALSE	77.7186	208.099	-1.41897	0.0255339
Tai6.830	7	7	15	4	6	4	2	29	6	4	3	11	6	2	5	4.64735	9.34606	-1.00321	0.196817	0.44154	FALSE	12.4763	9.29504	0.425273	0.641098	0.806018	FALSE	6.98287	8.73526	-0.363232	0.672582	0.817472	FALSE	4.43643	9.03532	-1.01834	0.20604	0.374071	FALSE	12.4081	4.46936	1.4694	0.170071	1	FALSE	7.01125	4.16046	0.714878	0.470725
Tai6.83	1	2	5	7	14	7	2	2	2	4	1	5	1	1	6	9.13285	2.5715	1.83364	0.0456267	0.167254	FALSE	2.03152	2.55936	-0.334877	0.798372	0.900382	FALSE	3.65687	2.40408	0.584125	0.625802	0.784407	FALSE	2.79068	2.48695	0.161208	0.90126	0.951722	FALSE	2.00367	8.7856	-2.14175	0.0265805	1	FALSE	3.66646	8.17508	-1.19228	0.205574
Tai6.8298	11	11	14	15	22	28	17	12	20	9	8	5	9	18	6	21.9762	11.6182	0.916541	0.0938717	0.275719	FALSE	16.5505	11.5431	0.520325	0.360325	0.577435	FALSE	7.68491	10.8549	-0.49383	0.439639	0.63765	FALSE	11.5518	11.2225	0.0361283	0.954969	0.974213	FALSE	16.298	21.1199	-0.370714	0.516627	0.999901	FALSE	7.67839	19.6698	-1.35099	0.037971
Tai6.8296	66	74	85	5	8	50	14	13	98	31	6	45	17	10	29	22.192	72.5928	-1.71498	0.04721	0.171361	FALSE	41.2057	72.1155	-0.80465	0.223627	0.422825	FALSE	30.3756	67.8206	-1.16854	0.0699305	0.178568	FALSE	19.3337	70.1091	-1.85783	1.13284e-05	8.48793e-05	DOWN	40.4903	21.2928	0.931647	0.387875	0.999901	FALSE	30.4737	19.8524	0.617615	0.563838
Tai6.8292	185	218	193	146	170	114	152	173	133	160	117	154	192	160	161	144.08	192.359	-0.417093	0.14247	0.361991	FALSE	155.327	191.01	-0.298899	0.259972	0.467681	FALSE	155.212	179.685	-0.215125	0.470964	0.665135	FALSE	177.021	185.703	-0.0687775	0.742722	0.857112	FALSE	153.316	138.562	0.145684	0.678718	0.999901	FALSE	155.351	129.009	0.265568	0.48818
Tai6.8286	26	36	12	1	16	14	15	1	6	4	8	5	22	18	28	9.99622	23.9035	-1.24827	0.152797	0.378263	FALSE	7.56774	23.7044	-1.65394	0.0378984	0.116235	FALSE	6.2676	22.3176	-1.8575	0.00842616	0.0334871	DOWN	23.51	23.0475	0.0283285	0.955989	0.974854	FALSE	7.4227	9.60946	-0.380575	0.743779	1	FALSE	6.26958	8.94085	-0.532918	0.605691
Tai6.8284	5	1	11	21	32	34	31	21	47	50	39	13	47	31	34	29.233	5.48582	2.41316	0.00158712	0.0121085	UP	33.3066	5.46247	2.6102	0.000197977	0.00138231	UP	34.3087	5.12964	2.74786	0.000327581	0.00210548	UP	38.4849	5.31111	2.85977	4.77532e-06	3.86731e-05	UP	32.7813	28.0994	0.224433	0.669219	0.999901	FALSE	34.2268	26.166	0.39713	0.48877
Tai6.8283	20	18	22	28	78	16	51	92	48	45	50	24	37	22	40	38.4864	19.3757	0.998149	0.109937	0.305395	FALSE	64.7127	19.2478	1.74927	7.57322e-05	0.000591141	UP	41.7242	18.1019	1.20653	0.00694107	0.0285753	UP	34.0644	18.7148	0.866	0.0424743	0.113362	FALSE	63.9975	37.0516	0.78104	0.220547	0.999901	FALSE	41.6772	34.4484	0.268438	0.677083
Tai6.8278	6228	5662	5397	1583	1481	859	1207	3343	1935	543	263	944	1389	975	1643	1322.62	5585.73	-2.07843	3.22356e-09	1.18482e-07	DOWN	2186.19	5546.48	-1.34312	0.000191813	0.00134535	DOWN	657.94	5217.68	-2.98826	4.44731e-09	8.53358e-08	DOWN	1382.23	5393.28	-1.9641	1.05253e-16	3.94534e-15	DOWN	2163.64	1272.12	0.766259	0.134635	0.994238	FALSE	660.03	1184.53	-0.844302	0.177433
Tai6.8277	25	30	20	7	15	9	14	84	17	5	16	9	13	22	28	10.1403	24.2181	-1.24227	0.021367	0.0959735	FALSE	38.9022	24.0374	0.694535	0.301986	0.517123	FALSE	11.2548	22.6186	-1.03242	0.10054	0.233689	FALSE	22.0137	23.3708	-0.0907317	0.84977	0.923209	FALSE	38.6484	9.75302	1.98001	0.018845	0.471484	FALSE	11.2604	9.07611	0.286208	0.717759
Tai6.8276	100	92	72	152	176	214	107	117	120	107	109	123	154	149	123	184.117	85.337	1.10843	0.0017299	0.0130158	UP	116.302	84.7111	0.457519	0.117983	0.271792	FALSE	123.875	79.7051	0.63099	0.0726296	0.183655	FALSE	147.307	82.3753	0.838712	0.00142365	0.00642247	UP	114.725	176.96	-0.62416	0.0812764	0.847455	FALSE	124.004	164.822	-0.413555	0.325435
Tai6.8271	2244	2328	1936	1535	3335	2749	3217	2664	4652	2193	2796	1012	2220	2015	2124	2516.54	2102.08	0.259718	0.447266	0.693936	FALSE	3547.21	2086.99	0.765295	0.0044828	0.020543	UP	2099.6	1963.46	0.0967997	0.796289	0.895252	FALSE	2198.41	2029.22	0.115531	0.489463	0.669159	FALSE	3493.82	2419.56	0.53001	0.192649	0.999901	FALSE	2096.37	2252.22	-0.103448	0.830864
Tai6.8264	2	1	0	2	3	0	0	8	2	12	0	1	0	0	1	1.6019	0.975972	0.734932	0.694174	1	FALSE	3.35979	0.967009	1.80146	0.301219	0.51611	FALSE	3.83155	0.910957	2.11071	0.241869	0.433864	FALSE	0.350375	0.94118	-1.33766	0.604415	1	FALSE	3.34278	1.54275	1.09971	0.526509	1	FALSE	3.81466	1.43471	1.42824	0.432943
Tai6.8263	2131	1765	2004	376	1759	1380	1806	2277	1191	3019	2147	2428	3053	2409	2821	1140.61	1906.46	-0.740906	0.171838	0.406357	FALSE	1793.92	1893.52	-0.0780122	0.79747	0.899944	FALSE	2700.59	1781	0.600422	0.0124348	0.046146	UP	2857.38	1841.25	0.634086	0.000445321	0.00230192	UP	1772.31	1096.68	0.692306	0.23917	0.999901	FALSE	2701.61	1020.47	1.40438	0.0126102
Tai6.8260	178	187	232	440	478	162	250	313	302	744	533	331	569	501	385	358.881	192.635	0.897764	0.0580565	0.198665	FALSE	292.19	191.388	0.610514	0.0161828	0.059273	FALSE	552.018	179.979	1.61799	2.0368e-08	3.41437e-07	UP	502.03	186.068	1.43202	1.69658e-09	2.547e-08	UP	288.349	345.313	-0.260207	0.591003	0.999901	FALSE	551.331	321.421	0.778702	0.121424
Tai6.8259	241	255	260	226	302	269	317	252	241	232	188	156	236	226	208	267.522	244.049	0.132228	0.587817	0.795019	FALSE	275.262	242.384	0.182972	0.478645	0.684405	FALSE	202.962	227.985	-0.168147	0.463698	0.659295	FALSE	231.733	235.658	-0.0244182	0.899601	0.950992	FALSE	271.356	257.202	0.0770982	0.815485	0.999901	FALSE	202.908	239.491	-0.239319	0.424198
Tai6.8256	392	450	404	381	589	385	486	482	500	587	415	386	521	429	458	449.103	402.185	0.159878	0.521166	0.749373	FALSE	496.859	399.37	0.315006	0.142841	0.311533	FALSE	487.156	375.687	0.3749	0.082878	0.202561	FALSE	485.887	388.279	0.323673	0.0691798	0.166301	FALSE	490.006	431.912	0.181503	0.531573	0.999901	FALSE	487.056	402.046	0.276204	0.345656
Tai6.8253	11	3	6	0	1	2	4	1	11	9	1	4	1	6	5	1.00749	6.49041	-2.68747	0.0391725	0.150076	FALSE	5.32406	6.44618	-0.26843	0.789161	0.895198	FALSE	4.64417	6.06336	-0.360141	0.713866	0.844215	FALSE	4.24787	6.27223	-0.57174	0.553094	0.721022	FALSE	5.22666	0.967416	2.43791	0.106979	1	FALSE	4.64177	0.901025	2.37798	0.114786
Tai6.8252	198	208	225	193	327	134	191	258	227	185	172	141	211	179	171	213.656	203.675	0.0706446	0.846473	0.934697	FALSE	228.41	202.306	0.175222	0.485782	0.690425	FALSE	177.222	190.276	-0.104665	0.676423	0.820212	FALSE	193.605	196.69	-0.0224632	0.913221	0.957005	FALSE	225.488	205.566	0.132153	0.744888	0.999901	FALSE	177.213	191.281	-0.112395	0.782749
Tai6.8249	9	11	9	3	4	14	6	10	8	11	4	12	12	2	18	7.31243	9.35966	-0.369408	0.661383	0.839992	FALSE	8.09974	9.29296	-0.197383	0.774066	0.885885	FALSE	9.77007	8.74257	0.145422	0.835756	0.917983	FALSE	10.9528	9.03469	0.280833	0.713327	0.836213	FALSE	8.00147	7.01988	0.199967	0.825886	1	FALSE	9.78897	6.54293	0.582104	0.545427
Tai6.8248	158	161	151	62	69	62	66	249	63	193	120	136	122	116	99	65.1768	151.782	-1.22223	2.23369e-05	0.000318556	DOWN	128.038	150.721	-0.235368	0.642776	0.807258	FALSE	157.945	141.783	0.155309	0.557622	0.735879	FALSE	116.507	146.546	-0.330992	0.145355	0.291445	FALSE	127.032	62.6634	1.01977	0.115791	0.948045	FALSE	157.962	58.3549	1.43805	5.37246e-05
Tai6.8244	30	20	22	17	62	9	36	72	24	43	48	24	46	33	33	27.2926	23.2944	0.239565	0.738044	0.881932	FALSE	44.8555	23.1316	0.955209	0.0653857	0.175923	FALSE	40.4113	21.76	0.894886	0.0459076	0.129555	FALSE	38.5307	22.4971	0.779103	0.048399	0.126045	FALSE	44.4078	26.2824	0.74718	0.331853	0.999901	FALSE	40.3699	24.4259	0.714973	0.322806
Tai6.8242	438	620	584	1320	1782	357	1527	2477	1083	1516	1941	1813	2085	2275	1357	1129.52	529.435	1.09329	0.0555712	0.192735	FALSE	1728.36	525.83	1.71666	8.34956e-07	1.02942e-05	UP	1933.26	494.586	1.9663	2.85746e-09	5.69527e-08	UP	1979.53	511.148	1.95324	4.52339e-13	1.11744e-11	UP	1709.3	1087.18	0.652693	0.297133	0.999901	FALSE	1934.91	1011.54	0.935473	0.124922
Tai6.8241	142	261	293	275	319	773	98	1026	230	108	50	114	57	69	187	472.514	224.099	1.07579	0.062037	0.208422	FALSE	456.752	222.676	1.03645	0.275715	0.485921	FALSE	98.2833	209.383	-1.09444	0.0172439	0.059959	FALSE	109.099	216.417	-0.988898	0.0400419	0.108023	FALSE	454.034	453.8	0.000864092	0.999196	0.999901	FALSE	98.4438	422.875	-2.10446	0.000825364
Tai6.824	11	12	7	25	14	10	10	12	10	5	8	7	3	7	6	16.9183	9.69445	0.795357	0.235547	0.490661	FALSE	10.8349	9.61986	0.171149	0.790908	0.896116	FALSE	7.41109	9.05342	-0.315318	0.65841	0.808034	FALSE	5.6136	9.35406	-0.745752	0.309941	0.495575	FALSE	10.6945	16.2701	-0.598036	0.379615	0.999901	FALSE	7.41835	15.157	-1.04681	0.175622
Tai6.8239	319	329	430	125	169	202	91	143	250	164	180	144	150	71	179	167.732	347.825	-1.05306	0.00229133	0.0163939	DOWN	161.764	345.603	-1.09416	0.00309746	0.0151043	DOWN	175.543	324.982	-0.891422	0.00236513	0.0115833	DOWN	137.423	335.994	-1.28905	0.000182848	0.00104362	DOWN	159.481	161.21	-0.0145498	0.976403	0.999901	FALSE	175.571	150.14	0.224701	0.572218
Tai6.8234	104	146	117	67	67	39	43	73	55	42	32	36	57	48	41	58.1668	118.375	-1.02617	0.00726681	0.0417037	DOWN	57.7407	117.535	-1.02509	0.00228349	0.011693	DOWN	39.3206	110.572	-1.49918	8.99439e-06	8.70721e-05	DOWN	50.3525	114.258	-1.1815	4.44121e-05	0.000294205	DOWN	57.0501	55.946	0.0288927	0.949998	0.999901	FALSE	39.3402	52.0909	-0.409023	0.37252
Tai6.8233	84	81	102	693	1320	2	54	4	219	8	60	8	100	139	121	635.921	86.1857	2.88342	0.0214462	0.0961856	FALSE	91.5901	85.6253	0.0974813	0.936725	0.972514	FALSE	28.0855	80.5223	-1.5236	0.044947	0.127409	FALSE	125.338	83.2494	0.588813	0.0371989	0.101893	FALSE	89.8432	612.531	-2.76918	0.145269	0.999901	FALSE	28.0346	569.444	-4.34548	0.00166425
Tai6.8229	26	30	36	26	75	36	53	41	63	51	47	37	40	46	51	44.1023	29.6753	0.578959	0.231988	0.486642	FALSE	53.0243	29.4831	0.846893	0.0295781	0.0958012	FALSE	47.8962	27.7255	0.78563	0.0370018	0.10956	FALSE	47.5755	28.662	0.729082	0.0413915	0.110995	FALSE	52.231	42.4281	0.293363	0.555069	0.999901	FALSE	47.8877	39.4689	0.270176	0.585601
Tai6.8228	83	69	89	64	86	69	92	61	73	71	69	49	100	86	76	73.3049	77.8457	-0.0864179	0.783764	0.905297	FALSE	76.7714	77.3348	-0.011425	0.972689	0.984767	FALSE	66.9307	72.7289	-0.121466	0.704749	0.838334	FALSE	90.4107	75.1964	0.266595	0.326836	0.51361	FALSE	75.6257	70.4848	0.100837	0.793928	0.999901	FALSE	66.9063	65.626	0.0262775	0.943218
Tai6.8227	72	96	67	12	42	191	42	98	69	207	19	48	61	19	102	85.3982	75.8374	0.170295	0.849946	0.936443	FALSE	70.4092	75.28	-0.0958851	0.806159	0.904972	FALSE	86.4034	70.8314	0.292333	0.661073	0.809981	FALSE	62.5492	73.186	-0.225923	0.662193	0.800985	FALSE	69.6245	81.9473	-0.234146	0.796472	0.999901	FALSE	86.1988	76.3873	0.177366	0.865364
Tai6.8226	214	198	216	190	338	280	236	227	311	230	236	172	295	246	231	268.372	202.831	0.404716	0.168818	0.402291	FALSE	261.068	201.454	0.37437	0.13672	0.301739	FALSE	227.177	189.483	0.26032	0.318177	0.520239	FALSE	266.31	195.879	0.443618	0.0292518	0.0838786	FALSE	257.321	258.032	-0.0043111	0.990054	0.999901	FALSE	227.131	240.212	-0.0821392	0.817138
Tai6.8224	116	167	75	2	0	0	0	7	0	3	0	1	1	2	2	0.744759	115.572	-7.40982	1.31717e-10	6.58501e-09	DOWN	2.37057	114.651	-5.59601	0.000264308	0.00178673	DOWN	1.2804	107.919	-6.2868	4.13958e-13	1.59385e-11	DOWN	1.7507	111.465	-6.00828	2.15293e-15	7.01592e-14	DOWN	2.36654	0.716287	1.75526	0.52958	1	FALSE	1.2788	0.668187	1.00153	0.691807
Tai6.8223	1134	1621	617	10	5	7	6	47	8	12	0	3	6	7	26	7.67858	1088.86	-7.17116	3.60131e-33	5.55937e-30	DOWN	20.6299	1079.96	-5.71001	1.4102e-09	2.91761e-08	DOWN	4.69158	1016.68	-7.68119	3.43655e-29	1.0733e-26	DOWN	13.6019	1049.98	-6.27427	2.21028e-32	3.37747e-30	DOWN	20.5103	7.38063	1.48389	0.125217	0.973355	FALSE	4.68168	6.87779	-0.513728	0.664867
Tai6.8220	4	0	1	7	2	9	7	2	2	12	6	2	4	3	4	6.42608	1.63176	1.97101	0.136704	0.352684	FALSE	3.79065	1.61993	1.22637	0.387803	0.604756	FALSE	6.49933	1.52419	2.11999	0.0875138	0.210982	FALSE	3.79372	1.57751	1.27437	0.322406	0.508773	FALSE	3.72705	6.17166	-0.718026	0.512873	1	FALSE	6.47941	5.7545	0.215751	0.83037
Tai6.822	46	41	40	52	94	57	68	67	76	68	69	50	67	50	53	66.7913	41.0378	0.707075	0.0508303	0.180922	FALSE	71.3354	40.7505	0.808188	0.014367	0.0538123	FALSE	66.5104	38.3342	0.792408	0.0206553	0.0692761	FALSE	58.5492	39.6253	0.564947	0.0702882	0.168328	FALSE	70.3392	64.2394	0.127436	0.736198	0.999901	FALSE	66.4945	59.7879	0.148054	0.711469
Tai6.8219	15	14	15	1	11	19	7	14	12	6	4	13	6	5	8	10.3721	14.2111	-0.453526	0.606765	0.807183	FALSE	11.1073	14.1143	-0.343038	0.564763	0.753002	FALSE	8.78277	13.2758	-0.634533	0.369665	0.572214	FALSE	6.57209	13.7237	-1.06248	0.0844819	0.194331	FALSE	10.9748	9.96183	0.139376	0.883539	0.999901	FALSE	8.81366	9.27709	-0.092877	0.931724
Tai6.8218	264	280	248	560	515	400	311	370	301	343	308	530	605	595	415	500.03	255.751	0.966754	0.00125328	0.00996932	UP	332.629	253.944	0.389246	0.105025	0.249711	FALSE	440.006	238.895	0.879296	0.0246167	0.0795646	FALSE	558.293	246.907	1.17703	3.11546e-07	3.17279e-06	UP	328.326	480.823	-0.5501	0.113337	0.942405	FALSE	440.94	447.783	-0.0232818	0.961583
Tai6.8216	604	535	572	798	806	556	462	683	552	505	445	841	857	828	581	728.097	552.769	0.397266	0.170154	0.404178	FALSE	573.399	548.983	0.0628784	0.79931	0.900936	FALSE	670.756	516.381	0.376167	0.35913	0.561896	FALSE	783.072	533.811	0.552867	0.0137446	0.0448085	UP	566.279	700.199	-0.30612	0.391895	0.999901	FALSE	672.353	652	0.0435771	0.930907
Tai6.8215	236	221	242	216	285	214	254	224	282	146	187	244	330	274	252	239.092	225.746	0.0831183	0.73035	0.877741	FALSE	256.952	224.218	0.196698	0.413391	0.628129	FALSE	216.052	210.891	0.0310135	0.936893	0.971302	FALSE	295.233	218.01	0.437902	0.0307365	0.0873523	FALSE	253.258	229.91	0.13947	0.640601	0.999901	FALSE	216.453	214.054	0.0131215	0.977436
Tai6.8214	518	352	397	80	112	29	24	129	55	11	32	34	31	28	50	72.2559	409.846	-2.50156	8.54121e-07	1.77417e-05	DOWN	70.0206	407.003	-2.53856	2.96229e-07	3.99958e-06	DOWN	29.6733	382.856	-3.71063	8.01526e-13	2.93504e-11	DOWN	37.7757	395.829	-3.39033	5.02892e-26	4.38681e-24	DOWN	69.4336	69.5392	-0.00332188	0.996372	0.999901	FALSE	29.7386	64.7044	-1.13404	0.122209
Tai6.8213	53	83	54	209	174	582	381	228	232	405	225	262	342	738	1084	337.579	61.2767	2.46111	6.92055e-05	0.00085068	UP	286.724	60.823	2.23611	4.15851e-10	9.4314e-09	UP	311.382	57.2305	2.44376	9.26427e-14	3.97363e-12	UP	758.409	59.1255	3.68062	1.34167e-17	5.60319e-16	UP	282.43	324.138	-0.198272	0.749931	0.999901	FALSE	311.364	302.129	0.0440969	0.94249
Tai6.8210	14	23	28	23	63	23	49	46	34	50	18	19	27	42	27	34.865	20.9344	0.743506	0.187423	0.429096	FALSE	43.8771	20.8036	1.07447	0.0174169	0.06281	FALSE	29.0566	19.5604	0.583089	0.268179	0.465421	FALSE	33.4705	20.2197	0.723502	0.114615	0.244567	FALSE	43.2894	33.5503	0.358119	0.504583	0.999901	FALSE	29.0185	31.2046	-0.102472	0.86519
Tai6.8208	917	1280	837	137	144	428	168	348	208	218	83	268	211	125	100	246.619	979.01	-1.98982	0.000735805	0.00638215	DOWN	244.617	971.73	-1.98996	3.79653e-09	7.31362e-08	DOWN	207.994	914.357	-2.13816	9.18774e-06	8.87835e-05	DOWN	149.207	944.684	-2.6612	1.22995e-17	5.17832e-16	DOWN	241.925	236.809	0.0314589	0.960111	0.999901	FALSE	208.47	220.705	-0.0827318	0.907798
Tai6.8205	58	59	69	53	65	101	53	69	73	83	76	58	78	68	60	74.7572	60.0352	0.313835	0.464251	0.707709	FALSE	65.7594	59.6389	0.141807	0.662918	0.82048	FALSE	76.8131	56.0881	0.451896	0.146474	0.307717	FALSE	71.1052	57.9832	0.294768	0.299656	0.484708	FALSE	64.888	71.8307	-0.144243	0.753938	0.999901	FALSE	76.7921	66.9136	0.199953	0.662977
Tai6.820	35	62	49	60	36	11	14	20	18	20	13	13	24	17	18	36.5982	47.0454	-0.365014	0.588184	0.795252	FALSE	17.5537	46.7148	-1.41158	0.0015533	0.00838222	DOWN	16.1079	43.945	-1.44675	0.00137599	0.0072821	DOWN	20.2986	45.4058	-1.15967	0.00431834	0.0168382	DOWN	17.3305	35.2118	-1.02012	0.154917	0.999901	FALSE	16.1052	32.7943	-1.02315	0.163504
Tai6.82	0	1	2	5	2	3	2	3	0	7	0	1	1	2	1	3.51599	0.961559	1.84749	0.196644	0.4413	FALSE	1.71961	0.957172	0.836903	0.661209	0.819354	FALSE	2.41424	0.898996	1.46374	0.430361	0.629364	FALSE	1.40032	0.929695	0.580557	0.739492	0.854738	FALSE	1.70359	3.37959	-0.984464	0.478966	1	FALSE	2.40585	3.14976	-0.316482	0.827101
Tai6.8199	96	95	96	6	36	121	24	57	42	53	15	38	51	31	88	56.1875	92.6811	-0.72309	0.417554	0.670522	FALSE	41.4089	92.0436	-1.15081	0.00241465	0.0122579	DOWN	36.9584	86.5789	-1.22747	0.00613414	0.0258115	DOWN	58.7129	89.4941	-0.607829	0.122244	0.256647	FALSE	40.944	53.9281	-0.396344	0.668675	0.999901	FALSE	36.9848	50.2566	-0.441587	0.649436
Tai6.8197	208	162	473	821	374	118	93	141	82	70	71	166	122	85	108	455.165	271.721	0.743984	0.33271	0.595041	FALSE	107.143	270.343	-1.33547	0.00249484	0.0125827	DOWN	117.705	254	-1.11404	0.0606282	0.160443	FALSE	108.453	262.799	-1.27645	0.00194571	0.0084411	DOWN	105.888	437.893	-2.04789	0.00422039	0.246643	FALSE	118.089	407.936	-1.7907	0.0272263
Tai6.8196	102	89	87	293	358	27	73	67	61	169	65	76	139	107	67	221.136	89.8403	1.29988	0.0987796	0.28474	FALSE	68.2153	89.2105	-0.387975	0.206458	0.400936	FALSE	104.828	83.9213	0.326368	0.373069	0.575668	FALSE	107.599	86.7485	0.311921	0.331864	0.519097	FALSE	67.2764	212.902	-1.66251	0.0340599	0.610841	FALSE	104.736	198.076	-0.918569	0.260052
Tai6.8195	578	502	700	41	47	87	41	37	36	22	0	10	18	4	17	60.0934	574.709	-3.26108	3.63576e-13	2.99239e-11	DOWN	38.6652	571.037	-3.88586	4.05307e-40	2.87688e-37	DOWN	10.5363	536.967	-5.64874	7.5667e-18	6.07773e-16	DOWN	13.287	555.214	-5.37378	7.44865e-44	2.86882e-41	DOWN	38.1275	57.7307	-0.596265	0.247206	0.999901	FALSE	10.5339	53.7867	-2.3408	0.0162695
Tai6.8192	37	66	62	5	12	4	5	8	9	13	1	4	7	3	6	6.734	53.1501	-2.95199	4.45016e-07	9.97025e-06	DOWN	7.39589	52.7937	-2.83127	6.51714e-08	1.00299e-06	DOWN	5.77801	49.6533	-3.04789	4.41111e-06	4.59301e-05	DOWN	5.47524	51.3124	-3.21966	3.13643e-09	4.53491e-08	DOWN	7.29972	6.48044	0.155676	0.848192	1	FALSE	5.76882	6.0276	-0.0470501	0.963594
Tai6.8191	90	86	102	72	25	7	8	15	6	7	2	9	11	4	13	36.4803	89.7544	-1.30278	0.0981741	0.283663	FALSE	9.84609	89.1605	-3.18155	2.24148e-12	7.45144e-11	DOWN	6.60026	83.853	-3.70569	2.46855e-12	8.39439e-11	DOWN	9.59707	86.6887	-3.16785	1.73984e-13	4.53447e-12	DOWN	9.74305	35.0953	-1.84725	0.0443478	0.684268	FALSE	6.61765	32.7017	-2.31736	0.0220394
Tai6.8189	17	22	25	125	154	37	82	61	133	218	152	83	159	132	149	103.9	20.6356	2.3326	8.52202e-05	0.00101425	UP	92.7701	20.5013	2.17833	3.18421e-07	4.27597e-06	UP	154.176	19.2795	3.00233	3.84338e-14	1.76499e-12	UP	151.906	19.9291	2.92954	1.37188e-21	8.49974e-20	UP	91.3238	99.9939	-0.13121	0.827219	0.999901	FALSE	153.93	93.0521	0.726654	0.215252
Tai6.8188	85	92	61	71	170	90	135	132	197	180	161	65	149	122	135	107.49	76.8937	0.486691	0.23601	0.491107	FALSE	156.279	76.316	1.03462	0.00118813	0.00664045	UP	139.021	71.814	0.955907	0.0168174	0.0587052	FALSE	140.116	74.2055	0.91739	0.000624118	0.00311137	UP	154.016	103.398	0.572152	0.174076	0.999901	FALSE	138.767	96.2053	0.528122	0.27891
Tai6.8184	22	30	35	30	28	32	16	25	28	46	30	38	23	30	27	30.7198	28.0436	0.124965	0.778605	0.90277	FALSE	23.2034	27.8632	-0.262125	0.571906	0.758063	FALSE	40.5685	26.2013	0.62576	0.131104	0.284032	FALSE	27.8247	27.0845	0.0355879	0.930776	0.963744	FALSE	22.901	29.5288	-0.360431	0.474256	0.999901	FALSE	40.5906	27.5053	0.562827	0.228543
Tai6.8183	71	63	55	34	54	37	26	58	34	25	47	37	52	42	44	41.4422	61.0899	-0.555974	0.119286	0.322809	FALSE	39.8489	60.651	-0.605323	0.14018	0.307349	FALSE	40.5262	57.0614	-0.506368	0.259091	0.454739	FALSE	47.5999	58.9785	-0.307966	0.313547	0.499377	FALSE	39.4188	39.854	-0.0180001	0.971356	0.999901	FALSE	40.5619	37.0987	0.11733	0.82515
Tai6.8181	1	1	0	0	5	2	0	1	0	2	2	0	2	2	3	2.15034	0.648178	1.75934	0.358875	1	FALSE	0.338653	0.64204	-0.819387	0.781347	1	FALSE	1.31285	0.604924	1.15176	0.57454	1	FALSE	2.42799	0.62453	1.95888	0.231224	0.406345	FALSE	0.338078	2.06937	-2.54633	0.27399	1	FALSE	1.30727	1.92306	-0.547454	0.764452
Tai6.8180	0	0	0	0	0	3	0	0	1	3	1	9	2	0	55	1.08267	0	2.5952	0.515398	1	FALSE	--	--	--	--	--	--	5.09346	0	4.9153	0.0092083	0.0361048	UP	19.9245	0	6.85534	0.0796602	0.185622	FALSE	0.319079	1.03789	-1.52127	0.645102	1	FALSE	5.11872	0.968275	2.41806	0.170984
Tai6.818	14	10	14	10	10	24	22	23	27	7	14	19	17	24	19	15.2422	12.2812	0.30263	0.649491	0.833622	FALSE	24.3118	12.201	0.995975	0.0507879	0.14556	FALSE	15.3759	11.4741	0.395872	0.555748	0.734536	FALSE	20.8911	11.8646	0.813992	0.106774	0.231617	FALSE	23.9738	14.6395	0.72142	0.25166	0.999901	FALSE	15.4152	13.6422	0.16349	0.838956
Tai6.8179	6	9	8	4	5	5	5	2	2	5	0	20	19	5	169	4.72252	7.41492	-0.656119	0.38849	0.645531	FALSE	3.087	7.36386	-1.2641	0.17331	0.356215	FALSE	10.0176	6.92664	0.510253	0.658489	0.808055	FALSE	67.2325	7.15808	3.23081	0.0007643	0.00372367	UP	3.0377	4.53984	-0.583791	0.570819	1	FALSE	10.0789	4.22771	1.23693	0.34953
Tai6.8178	674	638	673	688	926	755	891	780	638	651	600	523	869	770	773	793.238	641.094	0.307257	0.152194	0.377319	FALSE	785.156	636.714	0.302127	0.225735	0.425528	FALSE	633.207	598.894	0.0794469	0.72301	0.850629	FALSE	833.299	619.09	0.428774	0.0082445	0.0292524	UP	774.38	762.708	0.0217629	0.946213	0.999901	FALSE	633.276	710.14	-0.165894	0.567143
Tai6.8177	248	297	238	270	447	297	394	288	325	286	323	200	406	329	352	335.44	252.747	0.409267	0.138664	0.355589	FALSE	341.868	250.934	0.445745	0.0920243	0.226485	FALSE	287.539	236.079	0.283769	0.326994	0.529728	FALSE	375	243.965	0.620368	0.00189522	0.00825088	UP	336.87	322.594	0.0616925	0.854398	0.999901	FALSE	287.401	300.277	-0.064272	0.856117
Tai6.8175	585	547	548	186	289	88	220	332	172	181	250	204	302	381	284	183.592	542.692	-1.56224	0.000375061	0.0035989	DOWN	245.783	538.932	-1.133	0.000240801	0.00164608	DOWN	232.269	506.952	-1.12922	0.000388447	0.00244707	DOWN	335.973	524.028	-0.6419	0.00372663	0.0148021	DOWN	242.952	176.676	0.458434	0.380684	0.999901	FALSE	232.403	164.386	0.4973	0.34016
Tai6.8173	8	11	15	18	33	16	40	34	52	31	46	21	49	33	43	21.9056	10.9554	1.006	0.0725112	0.23139	FALSE	42.5019	10.8883	1.96458	5.62962e-05	0.000454592	UP	34.9738	10.2369	1.76929	0.00126004	0.00674616	UP	43.0152	10.5835	2.02325	6.86001e-06	5.37345e-05	UP	41.8738	21.0731	0.983164	0.0436079	0.679266	FALSE	34.9445	19.6096	0.82508	0.140333
Tai6.8170	61	75	44	59	57	94	90	59	98	68	58	32	80	80	63	72.1795	58.1301	0.309215	0.501531	0.735658	FALSE	83.5225	57.6857	0.533841	0.148671	0.320526	FALSE	54.6676	54.2871	0.0145031	0.97028	0.986502	FALSE	77.1483	56.0866	0.459552	0.152565	0.302085	FALSE	82.2372	69.3539	0.248821	0.598214	0.999901	FALSE	54.6008	64.6148	-0.237211	0.625211
Tai6.8163	734	832	689	491	627	915	579	405	392	545	343	536	650	800	756	692.193	728.045	-0.0731513	0.845613	0.934345	FALSE	468.372	722.845	-0.626409	0.0222292	0.0763049	FALSE	512.899	680.042	-0.408079	0.192624	0.372046	FALSE	766.592	702.792	0.125011	0.547626	0.716757	FALSE	461.568	665.137	-0.527026	0.224747	0.999901	FALSE	513.473	619.568	-0.271354	0.555214
Tai6.8161	148	173	176	122	106	732	199	213	330	974	62	177	154	101	427	339.886	160.363	1.08325	0.177233	0.414279	FALSE	249.49	159.278	0.647938	0.0248154	0.0832754	FALSE	375.327	149.81	1.32636	0.0638531	0.166735	FALSE	236.469	154.847	0.610678	0.203706	0.370969	FALSE	245.897	326.141	-0.406931	0.610214	0.999901	FALSE	374.224	304.102	0.300289	0.768251
Tai6.8160	7026	14430	5387	26	86	28	20	222	90	24	32	34	50	15	26	44.358	8653.22	-7.60114	1.52662e-38	4.83113e-35	DOWN	111.493	8582.68	-6.26605	6.50819e-24	9.38341e-22	DOWN	33.3583	8079.56	-7.93279	5.63205e-61	2.44809e-57	DOWN	30.8785	8342.35	-8.0724	1.10766e-69	1.58588e-66	DOWN	110.664	42.6908	1.37082	0.100244	0.90904	FALSE	33.4015	39.6974	-0.264145	0.670448
Tai6.8157	394	422	332	114	161	123	98	144	165	86	55	62	96	60	116	132.84	370.788	-1.4802	4.03526e-08	1.15722e-06	DOWN	136.917	368.099	-1.42582	4.24313e-07	5.57171e-06	DOWN	71.5513	346.326	-2.27645	4.37454e-16	2.6703e-14	DOWN	93.7187	357.907	-1.93233	1.34698e-11	2.7071e-10	DOWN	135.11	127.736	0.081105	0.82319	0.999901	FALSE	71.5621	118.923	-0.734518	0.0356923
Tai6.8156	135	149	154	32	57	142	38	76	78	80	54	41	42	36	50	79.448	141.36	-0.832822	0.174395	0.41004	FALSE	64.479	140.402	-1.12085	0.00105328	0.00598464	DOWN	60.4474	132.057	-1.12091	0.000118637	0.000859655	DOWN	44.2639	136.502	-1.62499	2.95773e-09	4.28405e-08	DOWN	63.6798	76.2903	-0.259061	0.699	0.999901	FALSE	60.396	71.0867	-0.232416	0.721911
Tai6.8155	83	79	84	140	239	155	372	228	267	415	179	239	273	207	424	176.356	79.4466	1.15232	0.000105323	0.00121556	UP	294.943	78.9053	1.90186	8.38787e-10	1.81019e-08	UP	287.17	74.2176	1.95325	2.66526e-09	5.33201e-08	UP	312.642	76.7207	2.02688	2.1337e-10	3.63585e-09	UP	290.495	169.606	0.775084	0.0434291	0.677805	FALSE	287.105	157.867	0.862572	0.0286519
Tai6.8154	18	17	22	21	37	22	32	40	39	37	28	11	23	22	26	26.3309	18.3997	0.523261	0.256483	0.51569	FALSE	37.4906	18.2808	1.03676	0.0160685	0.0589548	FALSE	25.6611	17.1909	0.591481	0.249824	0.443472	FALSE	24.5822	17.7736	0.467216	0.280258	0.463367	FALSE	36.9968	25.3253	0.541114	0.23416	0.999901	FALSE	25.6063	23.5705	0.126954	0.819302
Tai6.8153	67	77	51	57	61	65	51	37	35	51	32	32	39	47	56	62.1118	62.9817	-0.022924	0.950395	0.980853	FALSE	41.8582	62.51	-0.580645	0.124428	0.282666	FALSE	40.1517	58.8215	-0.548718	0.130392	0.282962	FALSE	49.362	60.7786	-0.302196	0.370957	0.560081	FALSE	41.2551	59.7067	-0.532559	0.214502	0.999901	FALSE	40.1421	55.6086	-0.466321	0.254721
Tai6.8151	26	27	14	26	38	37	44	24	54	24	29	10	12	15	17	33.8918	21.6612	0.645931	0.179045	0.41699	FALSE	41.1733	21.4908	0.93854	0.056359	0.15742	FALSE	21.9191	20.2276	0.120764	0.828141	0.913894	FALSE	15.3021	20.8984	-0.452445	0.372707	0.561769	FALSE	40.5099	32.581	0.315339	0.530836	0.999901	FALSE	21.8817	30.3378	-0.466331	0.40095
Tai6.8150	7	6	10	1	2	12	0	8	7	9	9	2	8	7	3	5.27447	7.42274	-0.507181	0.633347	0.824044	FALSE	4.9862	7.37771	-0.55816	0.572634	0.758408	FALSE	6.76783	6.93611	-0.0153424	0.984567	0.993368	FALSE	6.19708	7.1729	-0.208746	0.783422	0.881715	FALSE	4.93818	5.06069	-0.0251006	0.985955	1	FALSE	6.74974	4.71821	0.538209	0.649308
Tai6.8148	96	88	96	58	93	106	76	76	58	82	55	99	88	64	53	86.4235	90.4384	-0.0659843	0.857636	0.940007	FALSE	71.3428	89.8241	-0.333483	0.284712	0.496847	FALSE	86.328	84.4866	0.0243233	0.949898	0.977617	FALSE	70.4758	87.3389	-0.307557	0.286495	0.470584	FALSE	70.3959	83.065	-0.239177	0.577641	0.999901	FALSE	86.4748	77.3521	0.156685	0.75461
Tai6.8145	2859	2725	3200	2406	4376	1344	2440	2628	3527	2428	3291	1811	3712	3490	3141	2631.26	2836.09	-0.108022	0.801945	0.913909	FALSE	2895.71	2817.27	0.0396726	0.864094	0.933475	FALSE	2694.41	2649.6	0.0240963	0.938185	0.971965	FALSE	3575.74	2739.18	0.384498	0.02412	0.0716237	FALSE	2854.87	2532.21	0.17293	0.706351	0.999901	FALSE	2693.04	2355.72	0.192927	0.699638
Tai6.8142	64	159	227	184	197	25	10	42	86	79	25	52	82	54	88	133.825	144.693	-0.11241	0.885989	0.952833	FALSE	45.716	143.864	-1.65175	0.00873341	0.0358962	DOWN	54.0781	135.222	-1.32137	0.0166334	0.0582147	FALSE	77.1622	139.794	-0.857125	0.0550489	0.139658	FALSE	45.0869	128.819	-1.51364	0.0865497	0.867483	FALSE	54.0985	119.877	-1.14785	0.138888
Tai6.8141	227	227	231	191	242	332	240	212	304	285	173	131	199	156	158	260.082	221.192	0.232865	0.5133	0.744007	FALSE	255.118	219.675	0.216092	0.391858	0.608393	FALSE	201.641	206.63	-0.0315408	0.906692	0.956339	FALSE	176.813	213.588	-0.271821	0.186824	0.34862	FALSE	251.395	249.934	0.00916399	0.981693	0.999901	FALSE	201.426	232.801	-0.20669	0.61771
Tai6.814	527	473	419	265	414	344	350	296	371	320	279	234	349	338	309	341.111	458.615	-0.426633	0.118533	0.321292	FALSE	344.06	455.334	-0.404242	0.0947476	0.231223	FALSE	295.387	428.377	-0.537162	0.0267432	0.0849597	FALSE	344.553	442.772	-0.361872	0.0703069	0.168342	FALSE	339.086	327.972	0.0478117	0.87759	0.999901	FALSE	295.358	305.344	-0.0489345	0.873935
Tai6.8139	196	208	194	311	412	433	321	259	402	447	318	227	394	249	332	389.788	193.081	1.01309	0.000318659	0.00314201	UP	331.411	191.734	0.789686	0.00277547	0.0137754	UP	342.922	180.362	0.928718	0.000182589	0.00125627	UP	335.148	186.418	0.846915	0.000198605	0.0011228	UP	326.473	374.686	-0.198333	0.571824	0.999901	FALSE	342.61	348.927	-0.0251727	0.940183
Tai6.8137	10	13	13	23	20	53	23	8	18	29	12	12	20	20	12	33.4061	11.6106	1.51875	0.018213	0.0852488	FALSE	16.6563	11.5323	0.528253	0.393541	0.610037	FALSE	17.8561	10.8466	0.73436	0.192436	0.371856	FALSE	17.9732	11.2107	0.68027	0.197694	0.363251	FALSE	16.3756	32.0832	-0.966557	0.170369	0.999901	FALSE	17.8357	29.9005	-0.730864	0.279683
Tai6.8136	17	23	18	21	23	32	23	18	25	34	24	14	26	18	22	25.9398	18.7119	0.465087	0.344556	0.60638	FALSE	22.3198	18.578	0.26429	0.583279	0.765257	FALSE	24.6089	17.478	0.504458	0.288031	0.487806	FALSE	22.7154	18.0606	0.332239	0.452553	0.63693	FALSE	21.9899	24.9281	-0.175721	0.735651	0.999901	FALSE	24.574	23.2209	0.0950475	0.859371
Tai6.8128	8	4	1	1	1	3	0	2	0	0	0	1	0	0	0	1.74076	4.22448	-1.2992	0.311136	0.574274	FALSE	0.677305	4.18809	-2.62793	0.120692	0.276267	FALSE	0.430012	3.94388	-3.36056	0.0587168	0.156525	FALSE	0	4.07563	-4.41488	0.0175797	0.0549892	FALSE	0.676156	1.67152	-1.30281	0.527657	1	FALSE	0.433507	1.55788	-2.01149	0.353539
Tai6.8127	19	17	10	2	3	6	4	1	2	3	0	2	3	1	1	3.76723	14.8805	-1.99607	0.0107948	0.0570307	FALSE	2.39652	14.7651	-2.63332	0.00236652	0.012056	DOWN	1.71041	13.8963	-3.00026	0.00169024	0.00867642	DOWN	1.69265	14.3594	-3.06328	0.000726712	0.00356193	DOWN	2.35494	3.61854	-0.616874	0.608253	1	FALSE	1.7123	3.37126	-0.961804	0.488504
Tai6.8124	43	37	36	33	55	25	43	39	38	79	47	53	59	43	54	37.0249	37.4905	-0.011417	0.978364	0.991638	FALSE	40.6967	37.2271	0.127902	0.732258	0.861954	FALSE	62.7133	35.0203	0.841408	0.0164188	0.0575883	FALSE	53.7537	36.2002	0.572021	0.0785451	0.183595	FALSE	40.1311	35.6197	0.166168	0.71605	0.999901	FALSE	62.7132	33.147	0.914527	0.0415713
Tai6.8114	40	40	49	23	23	38	33	75	22	27	17	16	31	20	23	28.8499	41.6359	-0.536639	0.245135	0.502203	FALSE	44.1654	41.3641	0.0937856	0.851788	0.927251	FALSE	20.874	38.8995	-0.892905	0.0283688	0.0890686	FALSE	25.4234	40.2157	-0.658376	0.0777334	0.182212	FALSE	43.7499	27.7202	0.660951	0.309595	0.999901	FALSE	20.8656	25.8257	-0.299425	0.585564
Tai6.8113	0	1	3	3	7	16	10	4	12	24	4	0	5	2	8	8.89135	1.28215	2.78503	0.0284052	0.118786	FALSE	8.77626	1.27722	2.77748	0.0171729	0.0621137	FALSE	8.29493	1.19905	2.80895	0.0738156	0.185655	FALSE	5.16064	1.2406	2.05419	0.10913	0.235525	FALSE	8.62803	8.53827	0.0211073	0.981316	1	FALSE	8.24981	7.95497	0.0819587	0.949544
Tai6.8111	56	57	36	90	76	37	41	51	33	66	58	49	52	55	43	68.5812	48.1595	0.509065	0.305254	0.568791	FALSE	42.4305	47.7931	-0.172652	0.664406	0.821377	FALSE	61.4108	44.9765	0.447139	0.217335	0.40351	FALSE	51.9492	46.4742	0.160152	0.64132	0.786265	FALSE	41.9033	65.9708	-0.654554	0.20955	0.999901	FALSE	61.4069	61.4291	-0.000761388	0.998774
Tai6.8110	9	13	17	11	13	28	23	12	20	23	17	6	7	21	13	17.9153	12.5651	0.504294	0.446671	0.693555	FALSE	18.6615	12.4875	0.577804	0.316971	0.533296	FALSE	15.44	11.7408	0.411864	0.505728	0.694208	FALSE	14.4351	12.1377	0.242646	0.69843	0.825857	FALSE	18.3661	17.2079	0.0997596	0.881296	0.999901	FALSE	15.4034	16.0339	-0.0396301	0.956485
Tai6.811	56	65	45	27	44	68	44	31	27	42	11	32	22	22	27	47.166	53.6079	-0.186604	0.705353	0.864626	FALSE	34.7612	53.2101	-0.616946	0.122923	0.280094	FALSE	29.7684	50.0681	-0.750778	0.139963	0.297703	FALSE	24.6057	51.7354	-1.07368	0.00334108	0.0134589	DOWN	34.2613	45.3169	-0.403323	0.46692	0.999901	FALSE	29.7969	42.2105	-0.502305	0.446732
Tai6.8107	3	3	3	7	15	17	8	7	9	22	6	9	7	3	7	13.0275	2.9063	2.1655	0.00726133	0.0416857	UP	8.11272	2.88627	1.49128	0.0905182	0.223739	FALSE	12.344	2.71493	2.20043	0.00848053	0.0336554	UP	5.82562	2.80631	1.05799	0.252208	0.43088	FALSE	7.99567	12.5207	-0.647814	0.353684	0.999901	FALSE	12.3316	11.6582	0.0949262	0.896614
Tai6.8106	1593	1450	1899	667	1048	1259	797	1380	1302	784	520	564	893	777	782	1002.16	1595.53	-0.670995	0.0610332	0.205813	FALSE	1171.26	1585.2	-0.436493	0.118537	0.272679	FALSE	658.701	1490.7	-1.17854	1.48479e-06	1.72234e-05	DOWN	846.829	1541.26	-0.863903	5.24502e-06	4.21573e-05	DOWN	1156.7	963.163	0.264237	0.52963	0.999901	FALSE	658.774	896.966	-0.445337	0.25082
Tai6.8104	11	17	14	7	8	8	16	8	10	18	10	12	6	8	12	7.77946	13.5405	-0.806034	0.186928	0.428367	FALSE	11.5913	13.4456	-0.21832	0.723252	0.856755	FALSE	13.9921	12.6482	0.146453	0.791617	0.892634	FALSE	9.05813	13.0698	-0.534151	0.378877	0.568259	FALSE	11.4102	7.47863	0.611526	0.38959	0.999901	FALSE	13.9926	6.96479	1.01217	0.126968
Tai6.8103	264	278	243	239	283	208	204	281	207	253	172	215	262	229	225	244.92	253.507	-0.0499158	0.844326	0.933766	FALSE	234.267	251.71	-0.103707	0.692703	0.838576	FALSE	228.318	236.797	-0.0546346	0.840717	0.92065	FALSE	247.274	244.737	0.0150656	0.938242	0.966039	FALSE	231.363	235.52	-0.025736	0.939709	0.999901	FALSE	228.452	219.291	0.057739	0.866382
Tai6.810	58	53	52	56	104	54	112	108	122	112	134	57	97	118	78	70.0553	52.663	0.416611	0.256192	0.515429	FALSE	115.663	52.2956	1.1454	0.000105533	0.000794936	UP	106.235	49.1939	1.11187	0.00392702	0.017843	UP	101.699	50.8505	0.999208	0.000962635	0.0045601	UP	114.044	67.389	0.754849	0.046346	0.695485	FALSE	106.098	62.7111	0.756548	0.106396
Tai6.81	47	48	36	63	63	48	50	44	58	86	62	50	40	40	36	58.7824	42.3259	0.471949	0.207728	0.455926	FALSE	51.3584	42.0148	0.29008	0.420995	0.634517	FALSE	69.0019	39.5322	0.806221	0.0168538	0.0588121	FALSE	40.1508	40.8534	-0.0255207	0.939774	0.966536	FALSE	50.6158	56.5251	-0.157091	0.694241	0.999901	FALSE	68.9631	52.6373	0.39337	0.308774
Tai6.8093	132	144	116	139	254	201	185	198	246	155	151	54	111	100	111	196.87	126.592	0.63817	0.0424319	0.15894	FALSE	212.161	125.68	0.75576	0.00413459	0.019219	UP	123.474	118.243	0.0656108	0.868166	0.936009	FALSE	111.331	122.198	-0.134472	0.569797	0.733739	FALSE	209.198	189.295	0.143562	0.677513	0.999901	FALSE	123.236	176.213	-0.514074	0.274274
Tai6.8091	544	471	515	424	488	2840	879	917	2051	1160	277	984	781	361	1160	1322.24	494.323	1.41935	0.0708615	0.228045	FALSE	1286.95	490.95	1.39048	7.08551e-05	0.000557179	UP	855.258	461.787	0.889008	0.0712427	0.181128	FALSE	792.267	477.386	0.730936	0.0541599	0.137838	FALSE	1267.42	1268.83	-0.00147931	0.998542	0.999901	FALSE	856.425	1182.98	-0.465995	0.594693
Tai6.8090	38	36	27	77	235	103	158	110	190	233	122	70	144	104	329	132.987	32.6459	2.02953	2.56315e-05	0.000358275	UP	154.644	32.4047	2.2551	2.26692e-10	5.38326e-09	UP	141.649	30.4908	2.2211	1.1657e-07	1.68992e-06	UP	199.947	31.5109	2.66578	6.2884e-09	8.66431e-08	UP	152.272	127.951	0.248545	0.609157	0.999901	FALSE	141.365	119.014	0.24887	0.639657
Tai6.8086	224	188	213	196	209	212	209	187	234	232	201	199	231	241	212	209.209	201.943	0.0496948	0.859756	0.941048	FALSE	212.976	200.573	0.0867555	0.729704	0.860563	FALSE	226.301	188.654	0.260123	0.320984	0.523233	FALSE	236.923	195.034	0.280476	0.189723	0.352459	FALSE	209.922	201.118	0.0629445	0.844137	0.999901	FALSE	226.383	187.308	0.272691	0.416896
Tai6.8079	737	689	760	263	385	757	316	385	448	733	323	322	420	317	400	481.128	705.975	-0.553523	0.262284	0.522209	FALSE	387.285	701.202	-0.856081	0.000212073	0.00146898	DOWN	466.708	659.522	-0.497198	0.100042	0.232895	FALSE	392.056	681.79	-0.797879	2.42423e-05	0.000169761	DOWN	382.025	462.15	-0.274345	0.59364	0.999901	FALSE	466.237	430.565	0.115601	0.833042
Tai6.8078	23	26	18	58	48	5	19	27	20	10	12	10	30	23	14	37.1166	21.6398	0.778391	0.34123	0.60307	FALSE	22.334	21.479	0.0560629	0.906106	0.957735	FALSE	11.6103	20.2109	-0.816936	0.127027	0.277807	FALSE	23.0277	20.8842	0.143141	0.758833	0.868376	FALSE	22.0585	35.7256	-0.695763	0.396261	0.999901	FALSE	11.6152	33.2556	-1.52433	0.0834607
Tai6.8077	122	116	95	90	98	96	97	80	84	81	65	35	81	84	75	96.1593	107.611	-0.164316	0.599249	0.802464	FALSE	88.5431	106.831	-0.271544	0.362542	0.579493	FALSE	62.2533	100.512	-0.684519	0.0445981	0.126671	FALSE	83.1258	103.882	-0.322123	0.217681	0.389314	FALSE	87.2825	92.4434	-0.0817166	0.81875	0.999901	FALSE	62.1673	86.093	-0.463523	0.250104
Tai6.8075	41	72	61	70	114	13	122	54	219	40	216	7	131	147	123	63.3293	56.063	0.17808	0.801767	0.913806	FALSE	132.447	55.6759	1.25055	0.00999264	0.0401072	UP	94.9083	52.3707	0.857517	0.341643	0.544868	FALSE	139.065	54.1153	1.36018	5.92409e-06	4.70924e-05	UP	130.185	60.9734	1.09269	0.158769	0.999901	FALSE	94.6298	56.7104	0.737653	0.502641
Tai6.8074	231	234	208	240	414	41	507	228	884	169	862	60	620	528	515	222.452	217.372	0.0341078	0.961193	0.985167	FALSE	543.138	215.833	1.33157	0.00178885	0.00948571	UP	395.199	203.045	0.960684	0.214173	0.39959	FALSE	574.013	209.859	1.45186	7.53262e-15	2.32147e-13	UP	533.899	214.192	1.31712	0.0905335	0.881794	FALSE	394.184	199.196	0.984264	0.33006
Tai6.8073	0	3	0	7	0	5	5	4	6	11	4	2	2	9	4	4.4111	0.961151	2.18411	0.282454	0.54417	FALSE	5.06544	0.951213	2.40453	0.092598	0.227461	FALSE	5.46995	0.896671	2.6233	0.0742407	0.186487	FALSE	5.30895	0.923639	2.50797	0.0879191	0.200061	FALSE	4.99017	4.23682	0.263928	0.825417	1	FALSE	5.4539	3.95245	0.509689	0.691719
Tai6.807	2	0	0	3	3	1	1	0	20	7	4	2	4	0	5	2.33516	0.655588	1.84485	0.308598	1	FALSE	6.85748	0.649938	3.41188	0.073118	0.190983	FALSE	4.3361	0.612067	2.85384	0.0686373	0.176104	FALSE	3.05957	0.6333	2.28636	0.238975	0.415286	FALSE	6.72627	2.24686	1.58636	0.315397	1	FALSE	4.32685	2.09156	1.06984	0.345156
Tai6.8066	85	108	134	123	85	36	91	76	119	94	70	74	76	52	81	83.0802	105.423	-0.345044	0.528386	0.75469	FALSE	96.4624	104.753	-0.118589	0.71729	0.853072	FALSE	84.5736	98.5001	-0.222863	0.4898	0.6809	FALSE	72.0251	101.828	-0.498903	0.106785	0.231625	FALSE	95.0299	79.9229	0.251343	0.653472	0.999901	FALSE	84.5964	74.431	0.184995	0.743002
Tai6.8062	7	3	6	18	34	12	12	52	28	18	15	9	25	23	14	20.7477	5.17924	2.01149	0.00383644	0.024862	UP	30.9398	5.1463	2.5907	0.000283996	0.0019023	UP	14.5668	4.83922	1.59718	0.0198583	0.0671455	FALSE	21.3931	5.00563	2.09867	0.000842555	0.00405634	UP	30.6504	19.9648	0.612761	0.379951	0.999901	FALSE	14.5514	18.5741	-0.355021	0.561978
Tai6.8060	1	1	1	2	1	3	3	12	1	3	1	0	1	1	1	2.11314	0.968766	1.10035	0.456582	0.701953	FALSE	5.44459	0.96209	2.49923	0.0777355	0.199829	FALSE	1.22335	0.904977	0.510492	0.77669	1	FALSE	1.03881	0.935437	0.150142	0.930974	0.963799	FALSE	5.41004	2.02967	1.43431	0.27207	1	FALSE	1.21716	1.89197	-0.535532	0.744613
Tai6.8058	152	117	104	53	43	39	37	93	45	39	30	80	118	39	144	46.0964	120.651	-1.39292	0.000343033	0.00334924	DOWN	59.15	119.778	-1.01758	0.0139034	0.0524009	FALSE	56.6448	112.693	-1.00305	0.0534023	0.145424	FALSE	103.13	116.487	-0.174641	0.692835	0.821765	FALSE	58.5528	44.3202	0.404098	0.457774	0.999901	FALSE	56.8255	41.2814	0.455124	0.470344
Tai6.8057	62	41	28	22	22	19	12	29	16	15	17	13	19	14	20	21.3349	42.4354	-0.995128	0.0475593	0.172302	FALSE	19.2474	42.1094	-1.12835	0.0301425	0.0971879	FALSE	16.1824	39.6301	-1.30107	0.010506	0.0402918	DOWN	18.2802	40.9608	-1.16218	0.0116487	0.0391101	DOWN	19.0456	20.5132	-0.10469	0.858657	0.999901	FALSE	16.1839	19.1037	-0.244947	0.65506
Tai6.8054	20	28	22	4	3	4	2	7	9	3	4	7	4	4	9	3.79021	22.5796	-2.59933	0.000107837	0.00123908	DOWN	6.00176	22.4185	-1.89204	0.00364036	0.0172465	DOWN	5.35232	21.0908	-2.0394	0.00231294	0.011363	DOWN	5.90711	21.7936	-1.88766	0.00183276	0.00801443	DOWN	5.92761	3.6429	0.720618	0.466174	1	FALSE	5.36733	3.39393	0.639341	0.528603
Tai6.8050	6	8	6	20	50	17	12	41	13	7	2	8	6	7	7	27.8683	6.45336	2.11933	0.000959724	0.00798198	UP	22.3353	6.40668	1.80112	0.0113742	0.0445829	UP	6.17025	6.02764	0.015572	0.985171	0.993661	FALSE	6.94474	6.22838	0.153834	0.831364	0.910179	FALSE	22.1453	26.8187	-0.283116	0.693819	0.999901	FALSE	6.18414	24.9442	-2.03838	0.00865529
Tai6.8048	6	6	4	7	21	7	7	11	17	8	12	0	18	4	7	11.1328	5.17142	1.12406	0.141913	0.361099	FALSE	11.7178	5.13244	1.19483	0.109852	0.258157	FALSE	6.74323	4.82975	0.496232	0.641782	0.796447	FALSE	9.78327	4.99081	0.979953	0.223441	0.396694	FALSE	11.5559	10.714	0.0962329	0.896251	0.999901	FALSE	6.71659	9.96364	-0.562659	0.607015
Tai6.8045	153	148	163	307	362	121	328	251	306	110	123	99	208	214	204	261.416	149.825	0.803457	0.0790151	0.245666	FALSE	299.937	148.815	1.01096	8.285e-05	0.000640049	UP	119.626	139.968	-0.231112	0.429842	0.628898	FALSE	216.84	144.692	0.583235	0.00521882	0.019815	UP	295.55	251.539	0.232253	0.628172	0.999901	FALSE	119.652	234.115	-0.970286	0.0551958
Tai6.8042	351	210	313	13	48	124	24	46	82	30	5	83	56	12	33	63.3053	282.68	-2.15971	0.00433459	0.027506	DOWN	50.695	280.825	-2.46673	6.38307e-09	1.17933e-07	DOWN	46.0597	264.101	-2.52759	0.00119375	0.00645082	DOWN	34.2082	273.113	-2.99144	3.03152e-11	5.80563e-10	DOWN	49.9883	60.7788	-0.280426	0.735169	0.999901	FALSE	46.2933	56.6297	-0.294872	0.784154
Tai6.8040	579	564	516	356	468	618	530	434	527	407	336	309	429	392	365	489.31	535.912	-0.131627	0.70348	0.863836	FALSE	504.867	532.131	-0.0759478	0.739504	0.86641	FALSE	373.558	500.595	-0.423395	0.0572171	0.153457	FALSE	409.849	517.413	-0.33615	0.0615344	0.152333	FALSE	497.559	470.234	0.0817816	0.829323	0.999901	FALSE	373.581	437.98	-0.229559	0.54842
Tai6.804	287	277	318	319	563	110	315	194	173	293	239	189	408	421	415	319.343	284.77	0.166075	0.762683	0.894352	FALSE	232.798	282.871	-0.281822	0.382327	0.599604	FALSE	253.464	266.041	-0.06978	0.762738	0.875101	FALSE	430.986	275.03	0.647777	0.000636814	0.00316674	UP	229.361	307.404	-0.423341	0.481712	0.999901	FALSE	253.367	285.931	-0.175154	0.758389
Tai6.8037	429	423	393	268	364	456	338	373	350	431	300	284	360	261	275	368.362	402.137	-0.127001	0.704476	0.864149	FALSE	359.084	399.313	-0.153243	0.48522	0.689927	FALSE	356.184	375.64	-0.0765762	0.726883	0.853304	FALSE	308.4	388.263	-0.331509	0.0978415	0.216826	FALSE	354.281	354.02	0.00137704	0.996999	0.999901	FALSE	356.118	329.72	0.111471	0.763817
Tai6.8035	5346	5617	12992	374	370	221	192	123	140	454	18	35	108	55	233	324.74	7717.06	-4.57082	1.40303e-20	4.33175e-18	DOWN	154.744	7676.37	-5.63292	4.94426e-46	5.0692e-43	DOWN	150.455	7213.21	-5.58009	NA	1	FALSE	136.828	7461.48	-5.76897	3.67464e-30	4.64514e-28	DOWN	152.433	312.335	-1.03506	0.012638	0.395114	FALSE	149.787	290.819	-0.954523	0.319964
Tai6.8033	20	17	17	32	52	27	27	120	66	53	21	16	28	21	19	36.5172	17.4524	1.07072	0.0174364	0.0825852	FALSE	71.6063	17.3304	2.04774	0.000186056	0.00130955	UP	29.7359	16.3027	0.884344	0.0866232	0.209305	FALSE	23.4027	16.8524	0.476241	0.284783	0.468599	FALSE	70.9348	35.1271	1.01178	0.107272	0.925827	FALSE	29.6789	32.6919	-0.128393	0.813894
Tai6.8032	29	25	37	2	7	163	20	48	43	68	7	6	6	13	25	61.5696	29.3774	1.06634	NA	1	FALSE	37.279	29.1927	0.354745	0.444626	0.655198	FALSE	24.4662	27.4492	-0.145617	0.854632	0.928318	FALSE	15.4206	28.3834	-0.885276	0.118904	0.251519	FALSE	36.8417	59.0368	-0.678944	NA	1	FALSE	24.364	55.0663	-1.16861	NA
Tai6.803	16	7	11	7	14	17	14	13	17	9	8	6	16	16	6	12.7417	11.0139	0.211434	0.751782	0.888633	FALSE	14.8579	10.9396	0.443849	0.465499	0.672892	FALSE	8.11492	10.2893	-0.342662	0.612116	0.774849	FALSE	13.1172	10.6415	0.303777	0.638973	0.78445	FALSE	14.6448	12.2452	0.258734	0.681986	0.999901	FALSE	8.1119	11.4027	-0.493026	0.490728
Tai6.8028	9	8	8	7	7	9	10	6	5	10	8	5	7	6	3	7.85464	8.07792	-0.0503327	0.940386	0.976809	FALSE	7.17659	8.02169	-0.165456	0.824422	0.915053	FALSE	7.96837	7.54585	0.0875807	0.897591	0.951529	FALSE	5.50865	7.80015	-0.499064	0.501019	0.679247	FALSE	7.07063	7.5491	-0.0912123	0.907206	1	FALSE	7.96015	7.03204	0.194568	0.794863
Tai6.8023	28	21	26	2	8	28	7	4	5	17	10	7	5	1	13	13.1353	24.2416	-0.889085	0.312957	0.575921	FALSE	5.44381	24.0789	-2.14932	0.000520448	0.00322835	DOWN	11.5586	22.647	-0.950246	0.0669352	0.172902	FALSE	6.551	23.4153	-1.83576	0.00924735	0.0322424	DOWN	5.36044	12.6072	-1.23143	0.236159	1	FALSE	11.5433	11.7495	-0.0150291	0.987725
Tai6.8018	1	2	3	14	11	4	18	6	10	8	13	8	7	8	17	9.7997	1.93032	2.33834	0.0193616	0.0892395	FALSE	11.6176	1.91926	2.5929	0.00750118	0.0316553	UP	10.5563	1.80397	2.53584	0.00676001	0.0279418	UP	11.1369	1.86513	2.5734	0.00583065	0.0217715	UP	11.4234	9.42825	0.278027	0.731326	0.999901	FALSE	10.5565	8.77894	0.259312	0.743524
Tai6.8017	5	15	7	11	23	8	14	18	17	10	18	12	9	12	14	13.5547	8.68884	0.650706	0.36868	0.628166	FALSE	16.5511	8.62126	0.939301	0.144317	0.313853	FALSE	14.7081	8.11389	0.844119	0.229455	0.418514	FALSE	12.1857	8.3778	0.53541	0.421222	0.608947	FALSE	16.3352	13.0435	0.31167	0.61433	0.999901	FALSE	14.7134	12.1338	0.254877	0.713945
Tai6.8016	762	790	659	1056	1712	1902	1663	786	1333	1265	1192	652	1238	1087	1102	1568.78	714.15	1.13533	0.000720862	0.00626542	UP	1284.87	709.026	0.857643	0.00784814	0.0328576	UP	1083.52	667.056	0.700138	0.0121153	0.0451476	UP	1183.81	689.4	0.780066	6.46247e-06	5.08869e-05	UP	1264.26	1507.86	-0.254221	0.571507	0.999901	FALSE	1082.35	1404.12	-0.375343	0.347081
Tai6.8011	3	0	3	1	0	0	1	2	4	3	3	1	1	2	1	0.372379	1.94515	-2.42245	0.28727	1	FALSE	2.33026	1.93506	0.277349	0.849563	0.926488	FALSE	2.39928	1.81826	0.415457	0.766492	0.877452	FALSE	1.40032	1.88267	-0.431488	0.781371	0.880475	FALSE	2.29715	0.358144	2.72498	0.168861	1	FALSE	2.39442	0.334093	2.89253	0.139466
Tai6.8010	780	812	952	890	1301	528	947	873	922	944	830	596	1069	779	838	893.679	821.03	0.122597	0.739696	0.882495	FALSE	928.733	815.626	0.187284	0.390245	0.606973	FALSE	833.433	767.056	0.119767	0.602964	0.768706	FALSE	924.712	792.969	0.221957	0.255956	0.435295	FALSE	915.741	859.828	0.0906264	0.816623	0.999901	FALSE	833.009	800.176	0.0577824	0.8851
Tai6.801	51	44	55	38	48	23	26	52	24	30	30	37	49	39	19	36.165	48.4467	-0.419018	0.309551	0.573067	FALSE	34.5642	48.1273	-0.477939	0.273964	0.483891	FALSE	35.6031	45.2618	-0.361038	0.374504	0.576998	FALSE	36.7753	46.7958	-0.345721	0.39811	0.58707	FALSE	34.1995	34.7901	-0.0271019	0.961095	0.999901	FALSE	35.6488	32.3834	0.126976	0.806977
Tai6.8009	225	226	264	235	407	245	386	344	281	553	301	292	340	318	365	292.212	230.796	0.341696	0.232718	0.487416	FALSE	343.706	229.269	0.583697	0.0281686	0.092181	FALSE	394.579	215.621	0.873245	0.00101207	0.00558878	UP	354.001	222.907	0.667148	0.000839867	0.00404605	UP	339.005	281.049	0.26939	0.447419	0.999901	FALSE	394.333	261.58	0.592076	0.0876497
Tai6.8007	89	70	107	128	177	83	59	34	146	103	101	48	68	84	86	128.189	85.9034	0.57883	0.137243	0.353449	FALSE	79.7632	85.3626	-0.0964514	0.845887	0.925072	FALSE	87.5063	80.265	0.127355	0.732154	0.856601	FALSE	82.7299	83.0005	-0.00599191	0.984241	0.990785	FALSE	78.4161	123.319	-0.652574	0.281928	0.999901	FALSE	87.3892	114.778	-0.392393	0.382482
Tai6.8006	1967	1786	1806	1251	1738	3309	1559	1314	1428	2185	700	1026	1284	1071	1554	2156.6	1795.96	0.263924	0.576722	0.787477	FALSE	1457.99	1783.51	-0.290797	0.177549	0.362219	FALSE	1321.63	1677.68	-0.343735	0.346	0.549313	FALSE	1351.43	1734.22	-0.359788	0.084162	0.193808	FALSE	1437.23	2071.63	-0.527418	0.280238	0.999901	FALSE	1320.74	1930.03	-0.547057	0.333815
Tai6.8005	284	241	253	256	492	472	377	283	569	317	309	149	269	285	307	406.239	251.415	0.692572	0.0456981	0.167399	FALSE	413.563	249.678	0.728361	0.0186506	0.0663151	FALSE	269.174	234.859	0.198007	0.532008	0.715924	FALSE	298.538	242.787	0.297908	0.156169	0.307206	FALSE	407.175	390.52	0.0602491	0.889564	0.999901	FALSE	268.82	363.58	-0.435134	0.311517
Tai6.8003	1007	963	1125	946	1483	724	724	1054	1017	901	834	547	742	765	699	1037.27	999.279	0.0541618	0.861021	0.941533	FALSE	942.474	992.64	-0.0746941	0.756156	0.87589	FALSE	801.666	933.567	-0.219631	0.359683	0.562453	FALSE	764.045	965.126	-0.337217	0.0584882	0.146343	FALSE	930.383	997.832	-0.101174	0.782873	0.999901	FALSE	801.139	928.649	-0.213281	0.553404
Tai6.8001	233	192	241	296	372	233	325	377	403	288	293	188	276	331	272	300.596	215.151	0.482807	0.0954275	0.278768	FALSE	373.104	213.728	0.804086	0.000954023	0.00549267	UP	271.757	201.006	0.434874	0.118941	0.264927	FALSE	305.193	207.821	0.553953	0.0169908	0.0534876	FALSE	368.064	289.102	0.348231	0.267583	0.999901	FALSE	271.606	269.144	0.0127533	0.970501
Tai6.8000	1	1	0	3	9	0	2	0	0	1	1	1	1	5	2	3.68855	0.648178	2.52913	0.167559	0.400602	FALSE	0.703652	0.64204	0.116856	0.965417	1	FALSE	1.08644	0.604924	0.830666	0.674497	1	FALSE	2.83523	0.62453	2.17475	0.190236	0.353196	FALSE	0.689352	3.55383	-2.39673	0.251956	1	FALSE	1.08714	3.30186	-1.64165	0.321244
Tai6.7997	0	0	3	1	3	4	0	0	0	1	0	0	1	1	3	2.67307	0.961763	1.47159	0.398014	0.654163	FALSE	0	0.960151	-2.36242	0.547096	1	FALSE	0.283462	0.900159	-1.23167	0.703031	1	FALSE	1.73956	0.932722	0.895483	0.633278	0.780635	FALSE	0	2.56847	-3.80269	0.0769405	1	FALSE	0.281763	2.39165	-2.64187	0.181481
Tai6.7996	14	13	15	13	26	11	22	23	30	27	16	11	26	20	20	16.2392	13.5629	0.272057	0.622493	0.816881	FALSE	25.2877	13.4722	0.909757	0.0650332	0.17534	FALSE	18.351	12.6708	0.548964	0.294441	0.494831	FALSE	22.7377	13.0991	0.797338	0.0865428	0.1979	FALSE	24.931	15.6242	0.663754	0.225873	0.999901	FALSE	18.3262	14.5368	0.33503	0.575525
Tai6.7994	8	6	1	3	5	0	1	1	1	1	0	0	2	0	0	2.5457	4.86524	-0.912532	0.48349	0.722848	FALSE	1.01576	4.82223	-2.24721	0.104439	0.248709	FALSE	0.283462	4.54166	-3.56469	0.040822	0.118184	FALSE	0.653844	4.69139	-2.79389	0.0843719	0.194224	FALSE	1.00183	2.45188	-1.30762	0.431007	1	FALSE	0.281763	2.27982	-2.58033	0.267183
Tai6.7990	19	16	29	8	16	9	7	14	20	9	6	1	8	10	8	10.7984	20.6513	-0.92386	0.10451	0.295257	FALSE	13.7096	20.529	-0.577626	0.321115	0.537774	FALSE	5.21894	19.2984	-1.83698	0.00995904	0.038541	DOWN	9.03349	19.9587	-1.14689	0.039244	0.106297	FALSE	13.5274	10.3866	0.376129	0.583989	0.999901	FALSE	5.20062	9.66571	-0.861115	0.317865
Tai6.7988	68	75	51	86	133	145	107	99	151	109	105	61	122	85	114	122.353	62.6688	0.965011	0.0115211	0.0600949	FALSE	120.29	62.2008	0.952091	0.00375521	0.0177126	UP	96.289	58.5298	0.71946	0.0370535	0.109667	FALSE	110.556	60.4795	0.871085	0.00278545	0.0114843	UP	118.531	117.605	0.0120222	0.975971	0.999901	FALSE	96.2028	109.515	-0.185904	0.650785
Tai6.7987	3	3	5	0	0	1	2	1	3	2	1	1	0	0	0	0.360889	3.54747	-3.29075	0.050035	0.178944	FALSE	2.01815	3.52637	-0.801814	0.50164	0.702954	FALSE	1.3699	3.31504	-1.25522	0.313924	0.515728	FALSE	0	3.42813	-4.16654	0.0208453	0.063456	FALSE	1.98467	0.345964	2.51175	0.21489	1	FALSE	1.36891	0.322758	2.08513	0.347029
Tai6.7985	782	811	663	531	796	986	727	642	791	1004	698	660	828	663	818	780.997	728.716	0.0998302	0.778243	0.902581	FALSE	730.491	723.464	0.0139542	0.950751	0.977822	FALSE	828.731	680.653	0.284055	0.201831	0.383967	FALSE	796.98	703.442	0.180227	0.345029	0.53382	FALSE	720.017	750.584	-0.0598595	0.873715	0.999901	FALSE	828.572	699.028	0.245393	0.516848
Tai6.7981	32	51	53	25	53	21	21	30	25	45	24	46	37	30	40	32.0309	43.8201	-0.443878	0.35706	0.618178	FALSE	25.68	43.5323	-0.761468	0.0715032	0.187887	FALSE	41.4874	40.9393	0.0116056	0.97963	0.990951	FALSE	36.9565	42.3128	-0.195632	0.593401	0.751233	FALSE	25.3575	30.8198	-0.28902	0.582405	0.999901	FALSE	41.5456	28.6722	0.523333	0.353137
Tai6.7980	56	60	53	123	164	97	106	94	94	81	53	59	84	103	128	127.666	54.5706	1.22728	0.000148006	0.00163527	UP	99.7035	54.1852	0.879087	0.00397904	0.0186053	UP	68.0981	50.9741	0.416303	0.194445	0.374289	FALSE	109.545	52.6833	1.05478	0.000507486	0.00258732	UP	98.3085	122.79	-0.322039	0.363449	0.999901	FALSE	68.109	114.304	-0.749163	0.044869
Tai6.7979	126	127	124	76	98	88	95	143	130	102	113	89	154	160	125	88.0589	121.744	-0.468158	0.0949764	0.27793	FALSE	124.138	120.9	0.038697	0.891742	0.949053	FALSE	109.329	113.726	-0.0614136	0.834869	0.917401	FALSE	151.985	117.551	0.370258	0.115377	0.24585	FALSE	122.57	84.6617	0.534492	0.141054	0.999901	FALSE	109.344	78.8337	0.469416	0.205918
Tai6.7978	100	42	52	0	0	5	3	15	6	0	0	36	14	0	14	1.80444	62.9061	-5.17827	5.78584e-07	1.25067e-05	DOWN	8.08696	62.4565	-2.94651	1.59001e-06	1.84882e-05	DOWN	15.4804	58.7595	-1.92897	0.41837	0.61868	FALSE	9.48217	60.7631	-2.67197	0.000237045	0.00131567	DOWN	8.01967	1.72982	2.24148	0.13232	1	FALSE	15.6062	1.61379	3.27635	0.386547
Tai6.7977	76	95	166	14	41	0	1	0	4	0	0	0	2	1	0	16.9275	108.566	-2.67243	0.0097006	0.0523999	FALSE	1.65296	107.948	-6.00257	2.5975e-14	1.14212e-12	DOWN	0	101.462	-9.00906	1.50909e-12	5.30848e-11	DOWN	1.01536	104.925	-6.66432	8.77904e-13	2.09185e-11	DOWN	1.62099	16.3091	-3.32307	0.0344929	1	FALSE	0	15.1532	-6.26667	0.109185
Tai6.7976	7	6	5	3	5	3	2	4	3	2	4	5	0	4	3	3.62837	5.8198	-0.670617	0.428794	0.679719	FALSE	3.03411	5.77746	-0.926559	0.333336	0.55076	FALSE	4.20883	5.43584	-0.416308	0.645942	0.799234	FALSE	2.49717	5.61837	-1.18939	0.263817	0.444339	FALSE	2.9989	3.48977	-0.22552	0.831389	1	FALSE	4.21855	3.2481	0.330389	0.754357
Tai6.7975	9	15	28	4	0	0	0	0	0	1	3	0	2	1	2	1.48952	16.7324	-3.56355	0.00378539	0.0246106	DOWN	0	16.6422	-6.47798	4.57225e-06	4.79822e-05	DOWN	1.40235	15.6391	-3.47161	0.00102423	0.00564281	DOWN	1.71611	16.1735	-3.23005	0.000472853	0.00243165	DOWN	0	1.43257	-2.95033	0.457085	1	FALSE	1.39738	1.33637	0.0938842	0.968951
Tai6.7974	7	5	4	12	1	4	4	3	1	6	9	17	7	13	2	6.19782	5.17883	0.23659	0.824144	0.924488	FALSE	2.74854	5.14034	-0.911928	0.382771	0.599921	FALSE	12.3676	4.8369	1.3284	0.102146	0.236509	FALSE	7.68885	4.99958	0.617846	0.481097	0.661961	FALSE	2.71202	5.95707	-1.12404	0.370067	1	FALSE	12.4071	5.55566	1.1659	0.279391
Tai6.7973	16	14	14	9	18	24	15	18	30	47	15	11	20	4	30	17.1556	14.2183	0.270141	0.644903	0.830633	FALSE	21.1316	14.1192	0.585031	0.272456	0.482216	FALSE	23.6473	13.2817	0.853659	0.150186	0.31296	FALSE	18.4957	13.7294	0.432557	0.521312	0.695593	FALSE	20.8279	16.4852	0.340211	0.58736	0.999901	FALSE	23.5895	15.3522	0.635282	0.366048
Tai6.7971	99	116	81	118	222	27	104	64	198	72	170	48	149	81	104	117.113	95.5837	0.294802	0.66021	0.839161	FALSE	122.67	94.8763	0.37145	0.378681	0.595723	FALSE	104.453	89.2729	0.225524	0.663329	0.811571	FALSE	114.433	92.2459	0.312586	0.304419	0.48978	FALSE	120.661	112.761	0.0966368	0.894877	0.999901	FALSE	104.314	104.86	-0.00920449	0.990646
Tai6.7970	198	217	208	80	131	442	185	229	194	420	48	99	141	108	329	226.732	201.109	0.172419	0.801438	0.913592	FALSE	205.744	199.719	0.0427726	0.862286	0.932585	FALSE	179.527	187.865	-0.0623185	0.918069	0.961751	FALSE	200.413	194.175	0.0454378	0.911696	0.956368	FALSE	203.086	217.656	-0.0994381	0.884776	0.999901	FALSE	179.108	202.858	-0.177741	0.838403
Tai6.797	72	88	67	83	143	80	86	116	115	84	63	42	81	65	90	100.635	73.2743	0.460693	0.179304	0.417394	FALSE	106.948	72.7434	0.556393	0.0679285	0.180848	FALSE	65.3679	68.4403	-0.0613744	0.851237	0.926604	FALSE	81.5127	70.723	0.204891	0.471704	0.653537	FALSE	105.553	96.798	0.122731	0.743155	0.999901	FALSE	65.3034	90.0881	-0.463044	0.237172
Tai6.7969	3	5	4	5	7	7	6	7	6	9	3	2	3	7	9	6.3881	3.86765	0.720979	0.380463	0.638412	FALSE	6.43322	3.84046	0.742636	0.397097	0.613462	FALSE	4.53006	3.61276	0.366197	0.704301	0.837977	FALSE	6.66472	3.73298	0.828475	0.343247	0.531843	FALSE	6.34908	6.14089	0.0486982	0.950832	1	FALSE	4.5185	5.71834	-0.29625	0.748259
Tai6.7968	106	139	78	3	5	1	1	33	9	1	0	0	1	1	9	2.90659	104.285	-5.12939	1.80517e-14	1.96458e-12	DOWN	14.4549	103.484	-2.83804	5.22603e-05	0.000425996	DOWN	0.283462	97.3894	-7.98806	1.80728e-10	4.44824e-09	DOWN	3.84181	100.611	-4.72028	6.26069e-14	1.73175e-12	DOWN	14.373	2.79784	2.34713	0.0551755	1	FALSE	0.281763	2.60258	-2.77151	0.154549
Tai6.7967	3	5	5	6	12	3	8	2	4	1	6	4	1	13	5	6.74549	4.18824	0.703379	0.416999	0.670044	FALSE	4.79304	4.16051	0.197822	0.841009	0.923584	FALSE	4.24128	3.91282	0.0761047	0.941448	0.973352	FALSE	6.77844	4.04389	0.734235	0.465691	0.648601	FALSE	4.70988	6.49262	-0.4797	0.621123	1	FALSE	4.24703	6.03894	-0.55487	0.602948
Tai6.7966	1071	1135	980	1421	2073	1685	1644	1107	1004	1318	1277	927	1397	1322	1315	1729.53	1028.88	0.749379	0.00108301	0.00883833	UP	1279.87	1021.57	0.325066	0.25544	0.461961	FALSE	1248.5	961.054	0.377298	0.101548	0.235532	FALSE	1395.37	993.265	0.490357	0.00262553	0.0109186	UP	1261.26	1662.96	-0.399002	0.277647	0.999901	FALSE	1248.11	1548.26	-0.31109	0.291142
Tai6.7965	32	32	26	23	24	51	68	34	44	40	15	16	28	13	19	33.8272	29.077	0.212927	0.695289	0.859665	FALSE	49.7508	28.8666	0.783678	0.0704654	0.185927	FALSE	23.8131	27.1589	-0.172708	0.715634	0.84542	FALSE	20.5106	28.0685	-0.44704	0.309694	0.495376	FALSE	48.9721	32.4932	0.595478	0.314459	0.999901	FALSE	23.7847	30.277	-0.334717	0.597673
Tai6.7964	340	354	457	203	246	453	284	244	257	524	224	343	338	339	392	309.361	371.374	-0.264255	0.561788	0.77791	FALSE	266.147	368.996	-0.471676	0.064597	0.174448	FALSE	379.571	346.983	0.129776	0.69858	0.834281	FALSE	370.399	358.735	0.0458652	0.836204	0.913398	FALSE	262.382	297.195	-0.179218	0.701064	0.999901	FALSE	379.636	276.886	0.455913	0.377547
Tai6.7963	3563	3033	3038	1384	2644	10368	5431	2518	3752	3168	1762	2288	3606	3405	5832	5012.49	3113.6	0.686918	0.358239	0.619059	FALSE	3983.95	3091.85	0.365701	0.261989	0.469923	FALSE	2539.03	2908.49	-0.196027	0.463308	0.658937	FALSE	4453.22	3006.56	0.566724	0.0362541	0.0998619	FALSE	3920.4	4811.01	-0.295326	0.700434	0.999901	FALSE	2539.73	4484.31	-0.820198	0.281293
Tai6.7961	199	145	193	190	361	282	260	340	238	282	279	156	236	263	217	275.665	173.56	0.668356	0.0457294	0.167494	FALSE	284.034	172.414	0.720181	0.0127661	0.0489313	UP	251.074	162.15	0.631497	0.0429692	0.123093	FALSE	248.263	167.661	0.566139	0.0210002	0.0638626	FALSE	280.503	265.061	0.0808924	0.828337	0.999901	FALSE	250.837	246.734	0.0235806	0.950626
Tai6.7958	0	3	3	4	1	5	1	2	0	1	3	5	2	3	1	3.57967	1.92291	0.87248	0.523442	0.751043	FALSE	1.02913	1.91136	-0.902561	0.625855	0.795851	FALSE	3.55241	1.79683	0.941678	0.495011	0.685532	FALSE	2.08875	1.85636	0.162796	0.909186	0.955305	FALSE	1.02083	3.43788	-1.74742	0.262608	1	FALSE	3.56492	3.20567	0.131808	0.916871
Tai6.7957	91	86	84	84	122	99	79	107	123	131	102	50	104	95	104	101.865	84.3116	0.273663	0.345371	0.607218	FALSE	104.04	83.7245	0.314506	0.297139	0.511317	FALSE	96.6762	78.7581	0.301325	0.386924	0.589192	FALSE	104.782	81.409	0.364165	0.135763	0.277123	FALSE	102.651	97.9441	0.0678538	0.850979	0.999901	FALSE	96.5174	91.189	0.0856769	0.833858
Tai6.7956	149	170	224	446	353	102	69	116	53	126	72	72	78	109	137	303.748	175.118	0.79436	0.175676	0.411825	FALSE	80.7997	174.014	-1.10744	0.00308235	0.0150386	DOWN	93.5303	163.622	-0.804093	0.0101174	0.0390518	DOWN	112.906	169.164	-0.584772	0.0662094	0.160781	FALSE	79.9109	292.268	-1.87107	0.0034865	0.226902	FALSE	93.4895	272.122	-1.5405	0.0108823
Tai6.7954	22	33	46	78	58	15	14	20	6	26	12	14	28	22	30	51.0302	32.5312	0.648361	0.342475	0.604341	FALSE	13.6503	32.335	-1.24806	0.0301375	0.0971764	FALSE	17.8657	30.3986	-0.758547	0.132557	0.28647	FALSE	27.6183	31.4281	-0.186562	0.662012	0.80085	FALSE	13.5015	49.103	-1.86461	0.0162399	0.445848	FALSE	17.8574	45.7202	-1.35125	0.059547
Tai6.7953	69	83	101	75	119	138	131	94	191	76	101	41	94	75	84	111.731	81.589	0.452944	0.247319	0.504765	FALSE	140.052	81.0648	0.789205	0.0253013	0.0846028	FALSE	76.8427	76.2296	0.0118347	0.976823	0.989434	FALSE	87.2755	78.8045	0.14763	0.593656	0.75147	FALSE	137.876	107.387	0.361265	0.426269	0.999901	FALSE	76.747	100.003	-0.381231	0.442457
Tai6.7951	22	29	18	33	37	19	17	39	35	59	12	20	21	17	22	29.7168	22.2732	0.416599	0.391452	0.648207	FALSE	30.5734	22.1053	0.469504	0.339846	0.557353	FALSE	29.8	20.8015	0.532126	0.366121	0.568739	FALSE	20.7193	21.4911	-0.0526973	0.905797	0.953989	FALSE	30.2123	28.5851	0.0804296	0.884248	0.999901	FALSE	29.7566	26.6113	0.171747	0.79231
Tai6.7948	3	2	9	35	68	2	15	2	50	7	55	9	32	28	48	33.1835	4.50944	2.88165	0.00963781	0.0521364	FALSE	22.2188	4.4895	2.30919	0.0204657	0.0713627	FALSE	26.3672	4.21636	2.64073	0.00824125	0.0328781	UP	37.4018	4.36388	3.09889	9.19422e-07	8.56844e-06	UP	21.8003	31.9602	-0.552658	0.638003	0.999901	FALSE	26.327	29.7134	-0.179161	0.876237
Tai6.7947	447	412	459	272	402	369	344	253	343	423	286	202	380	354	296	349.312	425.672	-0.285173	0.275945	0.537074	FALSE	318.279	422.798	-0.409762	0.101262	0.242982	FALSE	313.434	397.664	-0.341118	0.177251	0.351097	FALSE	355.916	411.095	-0.207848	0.290597	0.475024	FALSE	313.547	335.822	-0.099062	0.767079	0.999901	FALSE	313.11	312.686	0.00322615	0.992291
Tai6.7946	81	95	68	116	103	126	103	47	65	178	82	84	67	102	79	118.096	78.7877	0.581248	0.108083	0.301914	FALSE	73.2981	78.2077	-0.095034	0.809036	0.906661	FALSE	117.16	73.5869	0.675385	0.0511784	0.140803	FALSE	86.4576	76.0389	0.183097	0.560982	0.727177	FALSE	72.1315	113.511	-0.65334	0.17131	0.999901	FALSE	117.062	105.74	0.151613	0.718541
Tai6.7942	8	5	7	6	13	9	3	4	5	6	4	4	8	1	3	9.19654	6.46839	0.51777	0.457518	0.702694	FALSE	4.0365	6.42546	-0.66656	0.446901	0.657351	FALSE	4.91267	6.04309	-0.297238	0.711758	0.842916	FALSE	4.02801	6.24895	-0.616589	0.504534	0.682354	FALSE	3.98174	8.84389	-1.15504	0.16223	1	FALSE	4.9121	8.231	-0.752215	0.348272
Tai6.7940	122	154	157	26	42	194	135	152	120	336	20	88	134	78	251	91.6942	139.662	-0.60842	0.435785	0.685143	FALSE	138.006	138.723	-0.00809587	0.976919	0.986804	FALSE	140.543	130.474	0.110148	0.876734	0.940545	FALSE	159.95	134.857	0.246176	0.548535	0.717437	FALSE	136.209	87.9992	0.631481	0.414627	0.999901	FALSE	140.258	82.0329	0.776071	0.440771
Tai6.794	87	92	65	65	173	88	140	121	147	117	93	57	110	64	109	105.391	78.8316	0.422622	0.320127	0.58315	FALSE	138.049	78.2461	0.819039	0.00584699	0.0256708	UP	92.3611	73.6263	0.33076	0.319419	0.521739	FALSE	97.2891	76.0825	0.35594	0.260669	0.440838	FALSE	136.067	101.384	0.420971	0.322873	0.999901	FALSE	92.2604	94.3218	-0.0331533	0.941714
Tai6.7935	94	69	70	102	82	40	52	142	62	87	80	37	52	63	53	75.8467	75.3603	0.00819003	0.986427	0.99494	FALSE	86.5512	74.8285	0.210259	0.632344	0.800323	FALSE	70.4085	70.3943	0.00496056	0.989559	0.995226	FALSE	58.345	72.7723	-0.319966	0.300773	0.485848	FALSE	85.7131	72.9593	0.233033	0.70065	0.999901	FALSE	70.303	67.9396	0.0526889	0.922254
Tai6.7934	642	645	537	446	588	663	377	460	517	572	349	513	583	502	608	573.349	589.247	-0.0397281	0.895891	0.957502	FALSE	456.59	585.008	-0.357303	0.129433	0.290423	FALSE	512.9	550.386	-0.102668	0.731679	0.856344	FALSE	585.102	568.829	0.0407419	0.831723	0.910405	FALSE	450.423	551.094	-0.290702	0.394877	0.999901	FALSE	513.341	513.233	-0.000119361	0.999759
Tai6.7933	139	176	187	91	145	91	107	116	120	132	115	93	134	130	119	108.156	161.901	-0.579858	0.059146	0.20136	FALSE	115.963	160.825	-0.471871	0.0811621	0.206378	FALSE	120.299	151.253	-0.331802	0.229292	0.418312	FALSE	132.499	156.341	-0.239193	0.311105	0.496961	FALSE	114.387	104.02	0.135169	0.68875	0.999901	FALSE	120.274	96.8222	0.310054	0.366124
Tai6.7931	16	15	9	21	18	11	21	14	13	19	14	22	26	13	20	16.9326	12.9358	0.38517	0.511858	0.742897	FALSE	16.3582	12.836	0.347287	0.550877	0.7426	FALSE	20.0675	12.0804	0.719279	0.202525	0.384923	FALSE	20.2071	12.4828	0.699027	0.18446	0.345557	FALSE	16.1193	16.2854	-0.0134146	0.982424	0.999901	FALSE	20.0969	15.1655	0.397993	0.517061
Tai6.7927	7	3	5	4	2	6	1	2	7	1	0	3	2	0	1	4.22628	4.85865	-0.224096	0.813475	0.919529	FALSE	3.30611	4.82625	-0.533279	0.621351	0.792714	FALSE	1.5735	4.53917	-1.60866	0.212309	0.39716	FALSE	1.00422	4.69473	-2.19504	0.0939929	0.210533	FALSE	3.25439	4.05933	-0.292174	0.804304	1	FALSE	1.58228	3.78394	-1.31628	0.366054
Tai6.7926	12	15	11	14	31	18	20	26	20	27	18	7	20	12	16	20.5664	12.2657	0.754564	0.15945	0.388727	FALSE	22.3471	12.1762	0.875272	0.0936224	0.229184	FALSE	17.3769	11.4563	0.619651	0.293445	0.493818	FALSE	16.4826	11.838	0.480236	0.358291	0.547432	FALSE	22.0651	19.7815	0.148495	0.78047	0.999901	FALSE	17.3359	18.4077	-0.0764841	0.902239
Tai6.7925	39	24	36	5	8	19	3	5	8	4	0	4	1	1	2	11.0045	32.0143	-1.54943	0.0190281	0.088171	FALSE	5.351	31.8053	-2.56213	2.80093e-05	0.000243398	DOWN	2.8539	29.9106	-3.40698	7.93487e-06	7.7953e-05	DOWN	1.38918	30.9311	-4.48182	2.23436e-07	2.34323e-06	DOWN	5.27705	10.5679	-0.991474	0.267128	1	FALSE	2.86108	9.84694	-1.79297	0.118436
Tai6.7922	0	0	0	0	0	6	1	3	0	24	1	1	0	0	3	2.16533	0	3.59861	0.342088	1	FALSE	1.36778	0	2.94838	0.317006	1	FALSE	7.60605	0	5.53471	0.00433495	0.0193105	UP	1.05113	0	2.6093	0.498591	1	FALSE	1.35891	2.07578	-0.604578	0.79242	1	FALSE	7.56769	1.93655	1.99914	0.282221
Tai6.792	43	40	48	136	96	160	94	126	104	215	102	190	179	109	141	135.814	42.2987	1.68033	9.75322e-05	0.00113537	UP	109.571	42.0189	1.38292	1.63737e-05	0.000151174	UP	180.689	39.5176	2.19147	2.06506e-08	3.45455e-07	UP	147.327	40.8547	1.8518	2.74696e-10	4.61517e-09	UP	108.182	130.509	-0.268462	0.544029	0.999901	FALSE	180.876	121.607	0.57362	0.257541
Tai6.7911	4	13	19	84	140	4	45	30	45	13	22	20	38	27	41	72.7231	11.5673	2.65283	0.0109341	0.0576268	FALSE	40.6295	11.5028	1.81867	0.00128238	0.00710084	UP	20.4904	10.8107	0.908826	0.190437	0.369413	FALSE	36.5492	11.1763	1.70784	0.00180508	0.00791234	UP	40.0113	70.0364	-0.809121	0.379562	0.999901	FALSE	20.5143	65.1261	-1.67369	0.0895575
Tai6.7910	128	132	118	94	155	128	110	143	124	178	120	101	153	110	159	125.483	122.078	0.0408801	0.889999	0.954921	FALSE	127.463	121.215	0.07262	0.789372	0.895249	FALSE	138.643	114.032	0.284426	0.279147	0.477825	FALSE	145.495	117.858	0.304556	0.217826	0.389457	FALSE	125.825	120.65	0.0596867	0.864962	0.999901	FALSE	138.563	112.322	0.303396	0.374643
Tai6.7908	66	52	88	73	143	98	122	55	87	47	19	66	103	38	130	103.408	66.5061	0.638919	0.0995085	0.286251	FALSE	89.8482	66.1001	0.442076	0.278297	0.489136	FALSE	48.7898	62.1452	-0.356963	0.51318	0.700329	FALSE	92.9592	64.2685	0.533454	0.237963	0.414106	FALSE	88.4047	99.4439	-0.171628	0.713996	0.999901	FALSE	48.9199	92.5569	-0.927751	0.124586
Tai6.7907	0	0	0	1	1	0	0	6	3	1	4	0	1	1	1	0.658092	0	1.88804	0.625918	1	FALSE	3.00776	0	4.08927	0.073916	0.192585	FALSE	1.77531	0	3.41615	0.220471	1	FALSE	1.03881	0	2.59345	0.331524	1	FALSE	2.98571	0.633633	2.22755	0.243653	1	FALSE	1.76926	0.589602	1.57931	0.459885
Tai6.7904	894	1010	856	673	964	885	819	839	841	805	627	617	905	849	774	845.425	891.059	-0.0758648	0.763972	0.895167	FALSE	845.838	884.727	-0.0649067	0.755092	0.87517	FALSE	727.351	832.318	-0.195093	0.375939	0.578266	FALSE	873.978	860.18	0.0229154	0.895514	0.948819	FALSE	834.283	812.78	0.0376507	0.896029	0.999901	FALSE	727.458	756.796	-0.0574012	0.848559
Tai6.7901	146	167	90	82	123	235	157	125	223	138	146	88	133	93	145	150.487	130.215	0.207958	0.70195	0.862978	FALSE	170.106	129.201	0.397188	0.259006	0.466511	FALSE	131.411	121.6	0.111742	0.758896	0.872416	FALSE	127.906	125.628	0.0263225	0.934869	0.96504	FALSE	167.529	144.554	0.213792	0.691429	0.999901	FALSE	131.325	134.671	-0.035611	0.947585
Tai6.7898	889	915	868	499	786	2417	1261	1383	1563	1982	651	855	1076	942	1921	1282.66	862.83	0.571874	0.375213	0.634257	FALSE	1420.43	856.821	0.72932	0.000337725	0.00220794	UP	1172.28	805.994	0.541036	0.133149	0.2874	FALSE	1365.38	833.079	0.71274	0.0189061	0.0584829	FALSE	1400.92	1231.44	0.186132	0.772478	0.999901	FALSE	1171.19	1147.65	0.0295304	0.966388
Tai6.7893	83	123	67	0	8	13	4	8	6	0	0	8	9	3	9	6.97725	88.0935	-3.65478	1.06093e-05	0.000165847	DOWN	6.06822	87.4155	-3.84576	1.54719e-13	6.1198e-12	DOWN	3.4401	82.2678	-4.6168	0.00865565	0.0342279	DOWN	7.18021	84.982	-3.556	8.92883e-13	2.12677e-11	DOWN	5.9978	6.70144	-0.162202	0.888382	1	FALSE	3.46805	6.23993	-0.877991	0.665513
Tai6.7890	222	211	205	159	275	294	174	149	280	201	164	134	188	90	183	243.881	206.092	0.242962	0.481151	0.720787	FALSE	202.756	204.655	-0.0127931	0.966568	0.982325	FALSE	175.763	192.516	-0.131596	0.581422	0.753617	FALSE	158.116	198.995	-0.330617	0.279805	0.462933	FALSE	199.689	234.418	-0.230993	0.593466	0.999901	FALSE	175.712	218.277	-0.313189	0.412618
Tai6.7885	9	8	8	1	1	0	0	0	0	1	0	0	0	0	0	0.658092	8.07792	-3.59774	0.00545592	0.0332299	DOWN	0	8.02169	-5.42461	0.000357745	0.00232329	DOWN	0.283462	7.54585	-4.29782	0.00337833	0.0156912	DOWN	0	7.80015	-5.35231	0.000298676	0.0016154	DOWN	0	0.633633	-1.78513	0.658684	1	FALSE	0.281763	0.589602	-0.625323	0.839363
Tai6.7884	1045	757	728	4	58	288	71	122	94	89	12	102	109	60	79	121.997	818.463	-2.74654	NA	1	FALSE	96.8718	812.612	-3.06791	8.64305e-24	1.23239e-21	DOWN	73.5649	764.503	-3.38017	1.19346e-07	1.72472e-06	DOWN	85.0048	790.305	-3.21441	8.11684e-30	9.9179e-28	DOWN	95.711	117.048	-0.289895	0.785778	0.999901	FALSE	73.7571	109.11	-0.565448	0.639852
Tai6.7882	0	1	0	2	4	4	5	1	5	0	1	0	0	0	0	3.33116	0.320384	3.26479	0.0563761	0.194609	FALSE	3.7242	0.317071	3.43331	0.0567686	0.158352	FALSE	0.372962	0.29889	0.242685	0.948846	1	FALSE	--	--	--	--	--	--	3.65686	3.2021	0.189997	0.864629	1	FALSE	0.371874	2.98125	-2.96039	0.104325
Tai6.7874	365	372	524	227	319	182	211	342	158	273	157	135	187	186	228	241.354	406.816	-0.75252	0.0198284	0.0908549	FALSE	241.449	404.271	-0.743863	0.0348114	0.108846	FALSE	193.992	380.117	-0.967806	0.00114088	0.00620943	DOWN	208.261	393.024	-0.91662	0.000236175	0.00131184	DOWN	238.764	232.145	0.0399061	0.929139	0.999901	FALSE	193.829	216.088	-0.155575	0.660922
Tai6.7873	33	49	47	85	49	41	19	22	22	19	10	17	13	26	29	60.4486	41.5836	0.535379	0.284383	0.546493	FALSE	21.2913	41.3028	-0.956003	0.0231379	0.0787587	FALSE	16.4256	38.8472	-1.25172	0.0074992	0.0304329	DOWN	23.8102	40.1482	-0.759395	0.0880905	0.200327	FALSE	21.0063	58.1257	-1.46459	0.00679729	0.305349	FALSE	16.4418	54.151	-1.72347	0.00405274
Tai6.7872	9	10	11	10	31	11	16	27	11	12	14	4	12	10	9	16.5507	9.68045	0.788916	0.219395	0.470646	FALSE	18.3509	9.61599	0.930714	0.130435	0.29196	FALSE	10.3431	9.04379	0.204035	0.762051	0.8745	FALSE	10.6916	9.34863	0.194573	0.742838	0.857161	FALSE	18.1528	15.9272	0.174623	0.799776	0.999901	FALSE	10.3214	14.812	-0.523506	0.486505
Tai6.7871	7	10	9	12	6	7	9	11	16	10	9	14	14	8	6	8.70905	8.38369	0.0368783	0.958544	0.98419	FALSE	12.0961	8.32595	0.540912	0.406386	0.62195	FALSE	12.2114	7.83161	0.618151	0.346436	0.54976	FALSE	9.57125	8.09351	0.246586	0.709678	0.833501	FALSE	11.9262	8.3724	0.528675	0.46451	0.999901	FALSE	12.2336	7.80148	0.646766	0.396472
Tai6.787	358	375	461	274	336	470	448	377	398	341	360	444	414	540	331	367.649	385.285	-0.0682075	0.85211	0.937351	FALSE	414.753	382.784	0.115485	0.638365	0.804096	FALSE	421.852	359.968	0.226845	0.503646	0.692523	FALSE	446.536	372.144	0.262542	0.32561	0.512148	FALSE	408.864	353.299	0.211152	0.586785	0.999901	FALSE	422.433	329.089	0.359466	0.436218
Tai6.7867	225	238	297	398	557	259	338	294	430	325	515	275	477	414	349	400.819	245.22	0.709368	0.0432742	0.161179	FALSE	358.353	243.636	0.556808	0.0366088	0.11313	FALSE	402.454	229.109	0.811932	0.0249365	0.0803911	FALSE	427.888	236.861	0.853294	0.00013947	0.000821452	UP	353.1	385.593	-0.127319	0.739909	0.999901	FALSE	402.302	358.882	0.163958	0.722349
Tai6.7866	1635	1615	1806	952	1571	1659	1723	1714	2291	1718	1636	842	1286	1329	1234	1402.07	1632.34	-0.219388	0.488594	0.72674	FALSE	1931.87	1621.41	0.252815	0.254215	0.460623	FALSE	1459.22	1524.97	-0.0633322	0.823814	0.911558	FALSE	1333.23	1576.45	-0.241859	0.149217	0.297072	FALSE	1904.35	1347.7	0.498824	0.164535	0.999901	FALSE	1457.47	1254.92	0.215998	0.590471
Tai6.7865	10	10	4	6	10	17	4	7	2	13	7	4	3	8	9	11.2265	7.76413	0.528402	0.487942	0.726261	FALSE	4.42844	7.7006	-0.801591	0.369796	0.586963	FALSE	8.01578	7.24945	0.168688	0.823782	0.911538	FALSE	7.02623	7.48893	-0.0990477	0.899827	0.951123	FALSE	4.38341	10.7851	-1.30111	0.144575	1	FALSE	8.00006	10.0465	-0.303859	0.701115
Tai6.7863	1	1	4	0	10	5	6	10	8	30	14	8	10	2	12	4.66157	1.93053	1.28746	0.367372	0.627151	FALSE	8.09974	1.92224	2.07511	0.0425082	0.126792	FALSE	17.1654	1.80514	3.2618	0.000324197	0.00208644	UP	8.19675	1.86816	2.13589	0.0483244	0.125891	FALSE	8.00147	4.48471	0.809011	0.446991	1	FALSE	17.1272	4.16888	2.01815	0.0423545
Tai6.7861	2	6	1	1	4	3	0	1	4	8	4	3	1	2	5	2.5979	2.89848	-0.143571	0.905804	0.962247	FALSE	1.63978	2.87241	-0.794911	0.599224	0.776674	FALSE	5.04958	2.70546	0.915701	0.382879	0.58546	FALSE	2.80182	2.79149	-0.00299641	0.998064	0.998868	FALSE	1.6144	2.49799	-0.624621	0.683253	1	FALSE	5.04212	2.3244	1.1156	0.295226
Tai6.7860	129	163	132	136	179	70	85	157	95	130	108	85	116	123	112	127.048	136.826	-0.105752	0.796456	0.911445	FALSE	113.976	135.85	-0.253353	0.450168	0.659977	FALSE	113.681	127.804	-0.169216	0.536205	0.719525	FALSE	121.631	132.072	-0.119773	0.617024	0.769208	FALSE	112.688	122.238	-0.118362	0.810005	0.999901	FALSE	113.64	113.766	-0.00279609	0.994926
Tai6.7858	1	3	5	3	19	17	7	65	13	4	0	1	1	2	2	12.6808	2.89188	2.13555	0.0314574	0.127612	FALSE	28.7039	2.87643	3.31712	0.000505634	0.00314855	UP	1.56386	2.70297	-0.728711	0.616869	0.778213	FALSE	1.7507	2.79483	-0.685061	0.590937	0.749626	FALSE	28.5358	12.1901	1.22185	0.215493	0.999901	FALSE	1.56056	11.3438	-2.7896	0.0236422
Tai6.7854	0	3	1	1	5	3	1	1	0	1	3	1	8	6	6	2.88361	1.28174	1.18121	0.419589	0.672234	FALSE	0.690479	1.27126	-0.895338	0.679549	1	FALSE	1.83236	1.19672	0.595352	0.718187	0.847191	FALSE	6.8867	1.23455	2.47218	0.0292587	0.0838946	FALSE	0.682754	2.77348	-2.05581	0.221352	1	FALSE	1.83089	2.57991	-0.532651	0.696344
Tai6.7853	444	437	476	93	165	270	495	431	476	580	170	389	490	331	591	179.214	438.148	-1.29029	0.0063448	0.0374214	DOWN	474.948	435.19	0.125994	0.569545	0.756581	FALSE	395.086	409.319	-0.0508519	0.901878	0.953904	FALSE	486.924	423.128	0.202776	0.425882	0.613164	FALSE	468.208	172.173	1.44373	0.00317895	0.223264	FALSE	395.275	160.374	1.3018	0.0307937
Tai6.7851	8	28	21	3	14	145	13	3	9	20	0	1	2	0	13	57.446	18.3254	1.64681	0.166831	0.39951	FALSE	8.51724	18.1988	-1.09937	0.133575	0.297021	FALSE	6.09925	17.1183	-1.44249	0.208015	0.391817	FALSE	5.20872	17.6829	-1.76526	0.0781292	0.182844	FALSE	8.36674	55.096	-2.71858	0.0240348	0.524013	FALSE	6.06877	51.3794	-3.05362	0.0472156
Tai6.7849	1	10	4	0	6	59	7	2	3	7	0	0	0	0	6	23.0067	4.81398	2.2539	0.141195	0.359996	FALSE	4.11593	4.77588	-0.22259	0.839755	0.923049	FALSE	1.98423	4.49515	-1.09945	0.489344	0.680507	FALSE	2.10225	4.63908	-1.1481	0.457712	0.641403	FALSE	4.04613	22.0648	-2.44752	0.0892338	0.874776	FALSE	1.97234	20.5758	-3.35973	0.293602
Tai6.7847	154	132	150	87	51	5	34	91	24	45	29	47	48	67	28	48.7728	140.859	-1.53122	0.0647983	0.214768	FALSE	50.5863	139.906	-1.46817	0.00199413	0.0104203	DOWN	43.7822	131.591	-1.5983	7.74231e-06	7.62942e-05	DOWN	49.724	136.04	-1.4538	4.46137e-05	0.00029548	DOWN	50.142	46.9383	0.0958082	0.918428	0.999901	FALSE	43.8385	43.7109	0.00318816	0.997137
Tai6.7846	67	71	120	88	93	66	57	97	51	71	144	167	79	76	85	83.1593	83.18	-0.00134643	0.997334	0.998968	FALSE	69.4928	82.691	-0.251294	0.536103	0.730937	FALSE	145.644	77.7318	0.901607	0.0813931	0.199902	FALSE	83.0836	80.3839	0.0471658	0.884718	0.94313	FALSE	68.7131	79.9707	-0.218923	0.630086	0.999901	FALSE	145.951	74.4646	0.967682	0.0889177
Tai6.7844	32	35	62	60	148	51	54	25	110	105	61	28	66	45	82	83.0335	41.5793	1.00132	0.0562188	0.194246	FALSE	63.246	41.3396	0.614523	0.25469	0.461116	FALSE	64.5545	38.8575	0.739941	0.128385	0.279839	FALSE	66.5756	40.1848	0.728549	0.0674251	0.163108	FALSE	62.1632	79.9052	-0.363567	0.5742	0.999901	FALSE	64.4076	74.3215	-0.203939	0.719198
Tai6.7842	74	71	69	21	44	105	50	39	66	49	37	26	36	14	37	58.2846	69.1246	-0.247707	0.699539	0.861778	FALSE	52.2674	68.6432	-0.392193	0.255356	0.461847	FALSE	38.8695	64.5713	-0.726215	0.0299854	0.0929972	FALSE	29.7942	66.7442	-1.15972	0.00343544	0.0137769	DOWN	51.4781	55.9687	-0.118888	0.859346	0.999901	FALSE	38.8369	52.148	-0.42224	0.536794
Tai6.7838	38	45	53	48	37	30	39	39	55	18	29	12	37	39	20	39.2722	43.8646	-0.164981	0.700405	0.862234	FALSE	44.8192	43.5797	0.0414294	0.911457	0.960143	FALSE	21.0783	40.9821	-0.963915	0.0432667	0.123766	FALSE	33.2026	42.3654	-0.352138	0.372451	0.561499	FALSE	44.1768	37.7629	0.231563	0.619382	0.999901	FALSE	21.0582	35.1731	-0.739896	0.202422
Tai6.7834	540	346	372	337	1310	212	534	420	315	309	528	198	519	446	595	576.283	407.12	0.501984	0.433817	0.683546	FALSE	432.573	404.249	0.0974539	0.765146	0.880826	FALSE	369.656	380.294	-0.0411213	0.923851	0.964977	FALSE	539.38	393.175	0.456293	0.08056	0.187262	FALSE	426.56	554.93	-0.380252	0.558193	0.999901	FALSE	369.248	515.73	-0.48265	0.49053
Tai6.7833	38	29	23	31	128	29	59	27	27	18	43	16	36	25	50	58.5807	29.1208	1.01469	0.113912	0.312772	FALSE	38.684	28.905	0.418192	0.399045	0.615129	FALSE	28.0199	27.1983	0.037281	0.94756	0.976554	FALSE	38.3257	28.1121	0.448201	0.292711	0.477319	FALSE	38.0791	56.398	-0.572734	0.408145	0.999901	FALSE	27.9984	52.422	-0.912635	0.220055
Tai6.7832	350	306	323	252	456	253	352	489	433	452	459	196	349	292	293	315.429	316.315	-0.00263224	0.992969	0.997302	FALSE	430.291	314.139	0.454101	0.0622261	0.169664	FALSE	383.596	295.489	0.377409	0.264187	0.460742	FALSE	322.317	305.462	0.0778977	0.684771	0.816666	FALSE	424.807	303.404	0.484609	0.168133	0.999901	FALSE	383.014	282.361	0.439768	0.302162
Tai6.7827	789	874	1010	1069	1018	804	689	765	658	794	762	607	678	681	734	979.083	862.438	0.182728	0.527992	0.754418	FALSE	715.513	856.772	-0.260036	0.255314	0.461784	FALSE	770.283	805.744	-0.0654979	0.785498	0.888904	FALSE	725.018	832.94	-0.200392	0.292812	0.477409	FALSE	706.066	941.458	-0.414946	0.200925	0.999901	FALSE	770.226	876.751	-0.18699	0.573333
Tai6.7826	1	3	2	1	4	2	0	0	4	6	2	0	2	1	1	2.23701	1.93012	0.236912	0.850976	0.936874	FALSE	1.30113	1.91628	-0.542279	0.763798	0.880012	FALSE	2.44669	1.80281	0.499082	0.726614	0.853145	FALSE	1.36573	1.8621	-0.441411	0.75717	0.867286	FALSE	1.27632	2.15203	-0.747473	0.683705	1	FALSE	2.43433	2.00164	0.320908	0.828113
Tai6.7824	10	11	5	11	10	16	5	6	7	6	0	1	0	5	4	12.7275	8.4051	0.59004	0.381169	0.639296	FALSE	6.06802	8.33772	-0.456621	0.553378	0.744631	FALSE	2.13078	7.84839	-1.79037	0.104933	0.241311	FALSE	3.20906	8.10771	-1.35491	0.16912	0.325403	FALSE	5.9854	12.2299	-1.02104	0.161095	1	FALSE	2.12408	11.3942	-2.32833	0.0341285
Tai6.7823	124	141	115	87	145	163	164	110	129	143	109	67	117	88	54	132.65	122.688	0.112427	0.759451	0.892613	FALSE	136.913	121.809	0.167833	0.576066	0.760506	FALSE	109.999	114.598	-0.0548823	0.855335	0.928801	FALSE	88.9831	118.43	-0.411211	0.201639	0.368243	FALSE	134.877	127.497	0.0809985	0.847701	0.999901	FALSE	109.871	118.724	-0.109487	0.79562
Tai6.7821	12	10	9	1	0	6	2	2	5	4	1	6	6	1	7	2.53771	10.0227	-2.02156	0.071114	0.22857	FALSE	3.00737	9.95079	-1.71703	0.0465992	0.136148	FALSE	4.08688	9.36178	-1.23298	0.146788	0.308246	FALSE	4.77567	9.67676	-1.01021	0.201909	0.368633	FALSE	2.96091	2.43393	0.31132	0.834732	1	FALSE	4.09997	2.27064	0.860274	0.573478
Tai6.7817	0	0	0	39	56	0	3	0	1	9	1	2	8	2	7	30.5227	0	7.4204	0.057705	0.197884	FALSE	1.38076	0	2.96004	0.313863	1	FALSE	3.78414	0	4.52906	0.0198447	0.0671168	FALSE	5.79103	0	5.07649	0.0021025	0.00901501	UP	1.35311	29.395	-4.44974	0.0039773	0.241449	FALSE	3.77475	27.3381	-2.83002	0.0412516
Tai6.7816	9	7	14	5	5	1	4	5	7	2	7	5	4	3	7	3.65135	9.68106	-1.40189	0.103159	0.292763	FALSE	5.37755	9.62492	-0.835961	0.276503	0.486897	FALSE	5.32772	9.04728	-0.80312	0.332777	0.535925	FALSE	4.84485	9.35771	-0.950128	0.214188	0.384885	FALSE	5.30265	3.51413	0.592542	0.55473	1	FALSE	5.33418	3.27077	0.677809	0.543053
Tai6.7814	1142	1276	1059	1262	1434	1072	1140	1137	1036	1694	1039	862	1125	1196	1161	1266.53	1122.65	0.173872	0.477873	0.718507	FALSE	1123.12	1114.63	0.010853	0.960148	0.98019	FALSE	1238.36	1048.63	0.240501	0.314531	0.516416	FALSE	1206.94	1083.72	0.155201	0.386347	0.575792	FALSE	1107.89	1217.9	-0.136569	0.638645	0.999901	FALSE	1237.37	1134.02	0.126233	0.679526
Tai6.7813	25	33	22	49	65	28	28	43	27	34	29	28	37	29	27	46.9228	25.8204	0.864201	0.0637307	0.212397	FALSE	33.1958	25.6287	0.372473	0.403472	0.619321	FALSE	32.4939	24.1154	0.424122	0.312568	0.514408	FALSE	32.0401	24.9162	0.363688	0.3566	0.545635	FALSE	32.8034	45.1428	-0.463462	0.359714	0.999901	FALSE	32.5025	42.0159	-0.377183	0.437273
Tai6.7811	1456	1259	1175	907	1726	907	1330	2098	1009	1290	944	794	1146	1086	1229	1158.21	1257.32	-0.118047	0.707086	0.86556	FALSE	1506.63	1248.41	0.271203	0.400427	0.616553	FALSE	1059.17	1174.45	-0.148825	0.50263	0.691741	FALSE	1197.87	1213.98	-0.0192946	0.918001	0.959426	FALSE	1489.66	1114.12	0.418839	0.345225	0.999901	FALSE	1058.73	1036.77	0.0299608	0.929026
Tai6.7808	2	3	6	20	57	157	37	54	10	50	34	30	39	37	39	80.3927	3.54027	4.50263	1.17683e-06	2.35783e-05	UP	34.5576	3.52145	3.29219	3.38573e-05	0.000288686	UP	39.7541	3.30906	3.58581	8.48898e-09	1.54852e-07	UP	39.7905	3.42238	3.53691	2.891e-09	4.19478e-08	UP	34.2	77.182	-1.17472	0.179077	0.999901	FALSE	39.7371	71.9189	-0.854407	0.262801
Tai6.7807	26	41	33	62	70	16	32	58	20	39	47	28	54	43	38	48.8616	32.2378	0.601093	0.325262	0.588493	FALSE	37.4059	32.0108	0.223164	0.653743	0.814293	FALSE	40.6245	30.1131	0.428271	0.30828	0.509817	FALSE	46.513	31.1159	0.580234	0.106809	0.231647	FALSE	37.0197	47.0246	-0.347062	0.618069	0.999901	FALSE	40.605	43.7635	-0.110608	0.86208
Tai6.7806	3	2	4	7	3	3	3	4	6	4	1	1	10	3	0	4.54646	2.9065	0.626086	0.537589	0.76073	FALSE	4.36178	2.88925	0.59858	0.564839	0.75307	FALSE	1.93682	2.71609	-0.434159	0.724199	0.851462	FALSE	4.35376	2.80934	0.642557	0.604451	0.759905	FALSE	4.30082	4.37136	-0.000816827	0.999345	1	FALSE	1.93243	4.07345	-1.00919	0.410947
Tai6.7805	15	10	12	12	17	88	26	19	52	29	28	5	18	7	16	41.0839	11.9678	1.77702	0.0428366	0.160114	FALSE	32.4966	11.8859	1.45399	0.00939005	0.038067	UP	20.8134	11.18	0.909332	0.175622	0.348902	FALSE	14.0212	11.5594	0.284193	0.627741	0.776779	FALSE	31.9772	39.4258	-0.298582	0.730378	0.999901	FALSE	20.7511	36.7555	-0.816562	0.391977
Tai6.7803	260	192	203	125	190	34	73	63	42	68	49	68	75	66	96	113.103	211.819	-0.903617	0.124914	0.33255	FALSE	60.6803	210.34	-1.79544	9.66724e-08	1.43418e-06	DOWN	66.7913	197.866	-1.57397	3.15388e-06	3.38506e-05	DOWN	82.0149	204.556	-1.31863	1.8747e-06	1.64712e-05	DOWN	59.8616	108.874	-0.864908	0.174299	0.999901	FALSE	66.8601	101.282	-0.602833	0.345351
Tai6.78	72	67	65	43	54	54	42	27	28	66	25	24	42	26	46	50.9288	65.9051	-0.373922	0.265038	0.525444	FALSE	33.0282	65.4448	-0.989185	0.00850264	0.0351444	DOWN	38.3528	61.5635	-0.667149	0.104137	0.239988	FALSE	39.2473	63.6357	-0.695276	0.0373275	0.1022	FALSE	32.5387	48.9586	-0.589847	0.193362	0.999901	FALSE	38.2974	45.5924	-0.239377	0.626922
Tai6.7798	1	0	0	1	1	1	2	1	1	6	1	2	3	0	1	1.01898	0.327794	1.54772	0.488046	1	FALSE	1.36759	0.324969	1.98449	0.376736	1	FALSE	2.93376	0.306033	3.19975	0.083703	0.204011	FALSE	1.33114	0.31665	2.00166	0.408899	1	FALSE	1.34651	0.979596	0.462536	0.782373	1	FALSE	2.92946	0.91236	1.72148	0.248401
Tai6.7797	661	756	906	775	690	994	876	891	1033	1120	925	1341	1494	1371	995	844.459	749.334	0.171967	0.628286	0.820982	FALSE	945.956	744.476	0.345566	0.134915	0.298971	FALSE	1239.11	700.097	0.823031	0.0137213	0.0499406	UP	1332.68	723.745	0.88077	0.000182476	0.00104182	UP	932.773	811.537	0.201284	0.581508	0.999901	FALSE	1240.89	756.045	0.714727	0.109635
Tai6.7793	1	3	0	1	0	1	2	0	1	3	0	0	3	0	2	0.733268	1.28895	-0.864375	0.678833	1	FALSE	1.02893	1.27618	-0.319211	0.874757	1	FALSE	0.850385	1.2027	-0.410004	0.859781	1	FALSE	1.68152	1.24029	0.447578	0.80165	0.891412	FALSE	1.00843	0.704107	0.558999	0.803305	1	FALSE	0.845289	0.656852	0.47036	0.862173
Tai6.7792	2	3	8	10	5	0	12	14	5	4	2	4	7	10	3	5.15235	4.18144	0.294002	0.819833	0.922786	FALSE	10.5895	4.16155	1.34371	0.123651	0.281316	FALSE	3.59982	3.90916	-0.134238	0.897415	0.951374	FALSE	6.95469	4.0442	0.778646	0.397578	0.586622	FALSE	10.4646	4.95888	1.08352	0.330512	1	FALSE	3.60483	4.61848	-0.360886	0.784646
Tai6.7791	36	41	18	0	10	57	9	29	17	29	7	11	24	2	19	23.4278	30.7069	-0.392273	0.754485	0.889981	FALSE	18.5172	30.4597	-0.716484	0.207832	0.402649	FALSE	15.5613	28.6727	-0.862412	0.153519	0.317857	FALSE	15.2263	29.6188	-0.95421	0.170357	0.327211	FALSE	18.3307	22.4748	-0.292144	0.81714	0.999901	FALSE	15.5428	20.9523	-0.424845	0.745782
Tai6.779	601	697	709	463	751	768	1001	910	1413	1168	1143	550	829	864	696	664.144	647.608	0.0363606	0.906393	0.96253	FALSE	1119.98	643.221	0.800165	0.00149336	0.00811059	UP	993.885	604.99	0.716498	0.0188857	0.064549	FALSE	827.225	625.332	0.403486	0.0374529	0.102444	FALSE	1103.53	638.413	0.78961	0.0325267	0.597792	FALSE	992.58	594.451	0.739822	0.0690372
Tai6.7788	7	9	9	19	22	11	12	17	23	16	22	8	10	11	20	17.3307	8.0633	1.10481	0.0637507	0.212441	FALSE	17.4605	8.00888	1.12644	0.0649884	0.175257	FALSE	16.1806	7.53272	1.10399	0.0837277	0.204033	FALSE	14.2533	7.78563	0.869527	0.16104	0.314013	FALSE	17.2223	16.6711	0.047976	0.934967	0.999901	FALSE	16.1575	15.5193	0.0586816	0.927241
Tai6.7784	54	61	55	31	73	1299	87	145	224	305	20	133	50	57	108	501.195	54.8766	3.19092	NA	1	FALSE	152.577	54.4924	1.48637	0.000100367	0.000760723	UP	151.107	51.261	1.56116	0.0258913	0.0828505	FALSE	74.7928	52.9797	0.496222	0.197079	0.362549	FALSE	150.482	480.62	-1.67503	NA	1	FALSE	151.032	448.272	-1.56893	0.21153
Tai6.7780	0	3	1	0	0	3	2	0	0	9	1	6	1	1	1	1.08267	1.28174	-0.267068	0.910591	1	FALSE	0.703652	1.27126	-0.874573	0.713297	1	FALSE	5.50419	1.19672	2.19937	0.105708	0.242618	FALSE	1.03881	1.23455	-0.255156	0.8865	0.944085	FALSE	0.689352	1.03789	-0.587288	0.850602	1	FALSE	5.50878	0.968275	2.54862	0.12522
Tai6.7771	1	0	1	6	5	3	0	0	3	2	4	1	6	10	3	4.7455	0.648382	2.87137	0.0448684	0.165317	FALSE	0.975848	0.64502	0.612953	0.809868	1	FALSE	2.48878	0.606086	2.04019	0.227064	0.415436	FALSE	6.62777	0.627557	3.4045	0.014361	0.0465347	UP	0.957238	4.5642	-2.21924	0.147824	1	FALSE	2.48453	4.25038	-0.772459	0.492607
Tai6.7770	8	2	5	2	7	3	8	4	5	4	3	2	2	2	2	3.82741	4.86606	-0.320088	0.746196	0.885967	FALSE	5.79563	4.83415	0.260656	0.777991	0.888112	FALSE	3.11276	4.54631	-0.534379	0.598033	0.765099	FALSE	2.07762	4.7035	-1.17771	0.279168	0.462158	FALSE	5.70512	3.6826	0.604069	0.529782	1	FALSE	3.10969	3.42502	-0.152549	0.888141
Tai6.7768	17	11	10	26	41	260	73	30	100	63	9	26	18	40	49	115.227	12.3026	3.22697	0.000487765	0.00449811	UP	68.3711	12.2128	2.48653	4.4272e-06	4.66156e-05	UP	32.3951	11.4909	1.5043	0.0269805	0.0855862	FALSE	37.5134	11.8788	1.6574	0.0024771	0.0103845	UP	67.2116	110.557	-0.716871	0.42958	0.999901	FALSE	32.3691	103.079	-1.66678	0.0900248
Tai6.7767	3	2	1	2	1	10	2	3	0	11	1	3	0	3	1	4.63936	1.94474	1.24008	0.344539	0.60638	FALSE	1.71961	1.9291	-0.172624	0.910836	0.959924	FALSE	4.78108	1.81593	1.4304	0.237517	0.428422	FALSE	1.43491	1.87662	-0.406555	0.793697	0.887078	FALSE	1.70359	4.45141	-1.38362	0.360325	1	FALSE	4.77179	4.15128	0.239446	0.854004
Tai6.7763	55	50	48	35	60	60	34	43	74	56	47	28	37	46	51	51.8293	49.4361	0.0689546	0.857438	0.93992	FALSE	50.5951	49.0893	0.0461132	0.90762	0.958365	FALSE	45.4434	46.1789	-0.017742	0.960405	0.982237	FALSE	46.5948	47.7333	-0.0369265	0.910754	0.956091	FALSE	49.8682	49.8222	0.00255052	0.995855	0.999901	FALSE	45.395	46.3893	-0.0283469	0.949722
Tai6.7755	54	55	57	18	53	80	64	148	95	58	58	37	77	82	64	50.7167	53.5955	-0.0797794	0.89173	0.955748	FALSE	103.539	53.2301	0.960296	0.0121178	0.0468888	UP	53.983	50.0678	0.108029	0.749892	0.867072	FALSE	77.2409	51.7542	0.576974	0.0444002	0.117409	FALSE	102.407	48.7246	1.07159	0.0935774	0.888812	FALSE	53.9507	45.3763	0.249569	0.688369
Tai6.7752	287	270	310	208	334	192	250	236	269	198	228	116	206	200	186	242.173	279.963	-0.207721	0.461774	0.70589	FALSE	255.38	278.091	-0.122888	0.596667	0.774747	FALSE	191.042	261.548	-0.453032	0.146507	0.307772	FALSE	204.818	270.387	-0.400864	0.0442857	0.117187	FALSE	251.788	232.932	0.111196	0.730319	0.999901	FALSE	190.863	216.801	-0.184477	0.641435
Tai6.7751	0	0	0	3	3	2	0	0	1	5	1	0	0	3	2	2.69605	0	3.91768	0.0455683	1	FALSE	--	--	--	--	--	--	1.79027	0	3.45668	0.209784	1	FALSE	1.78528	0	3.36898	0.199658	1	FALSE	0.319079	2.59283	-2.85158	0.127556	1	FALSE	1.78069	2.41432	-0.352264	0.810836
Tai6.7749	45	58	54	46	113	53	51	128	71	116	101	60	97	77	74	68.542	50.6447	0.442021	0.296149	0.559351	FALSE	84.3857	50.2964	0.746669	0.071675	0.188194	FALSE	96.3514	47.31	1.02842	0.00195733	0.00984757	UP	85.4756	48.8953	0.806229	0.00486603	0.0186519	UP	83.5071	65.941	0.337271	0.532016	0.999901	FALSE	96.2542	61.347	0.646406	0.153968
Tai6.7748	4	18	8	2	7	85	6	8	6	28	5	6	4	4	9	33.4203	9.64278	1.7906	0.152237	0.377355	FALSE	6.77187	9.56756	-0.500847	0.531175	0.726884	FALSE	12.3818	9.00458	0.481653	0.570185	0.745242	FALSE	5.90711	9.2957	-0.658424	0.42603	0.613296	FALSE	6.68716	32.0516	-2.2592	0.0585046	0.757152	FALSE	12.3498	29.8912	-1.26266	0.312789
Tai6.7746	254	242	225	171	266	309	202	182	223	237	217	171	243	251	253	251.191	232.925	0.108674	0.752988	0.889229	FALSE	205.242	231.285	-0.172243	0.477936	0.6838	FALSE	221.645	217.576	0.0255962	0.916613	0.961117	FALSE	258.826	224.89	0.202387	0.311427	0.497218	FALSE	202.309	241.425	-0.254756	0.499995	0.999901	FALSE	221.604	224.828	-0.021161	0.956147
Tai6.7745	3	0	0	4	4	3	1	1	2	1	2	1	4	4	0	3.71503	0.983383	1.92566	0.21019	0.458897	FALSE	1.34104	0.974907	0.469614	0.816377	1	FALSE	1.4594	0.9181	0.66336	0.736222	0.85922	FALSE	2.75373	0.94995	1.54374	0.421795	0.609585	FALSE	1.32091	3.57242	-1.42414	0.26152	1	FALSE	1.45902	3.32668	-1.21115	0.344885
Tai6.7740	0	0	0	6	2	3	6	4	8	5	11	1	8	9	5	3.88837	0	4.43621	0.0178147	0.0839058	FALSE	6.06783	0	5.10047	0.0017399	0.0092611	UP	5.9499	0	5.16264	0.00393554	0.0178779	UP	7.62085	0	5.46838	0.000289634	0.00157231	UP	5.973	3.73773	0.70482	0.46885	1	FALSE	5.93293	3.48385	0.79275	0.49173
Tai6.7737	23	22	21	46	63	1	4	11	20	17	16	17	18	17	17	35.4902	21.32	0.73717	0.464209	0.707678	FALSE	11.6381	21.1709	-0.8559	0.16663	0.346387	FALSE	18.0964	19.9155	-0.152324	0.749503	0.866826	FALSE	17.9867	20.5854	-0.194879	0.658448	0.79868	FALSE	11.4791	34.1764	-1.57321	0.152434	0.999901	FALSE	18.1096	31.7881	-0.816818	0.429428
Tai6.7735	1310	1094	895	367	433	368	371	451	373	488	533	303	630	585	428	393.184	1066.84	-1.44031	5.72497e-07	1.23963e-05	DOWN	404.59	1059.03	-1.38825	7.69705e-08	1.16569e-06	DOWN	467.412	996.437	-1.0921	0.000386362	0.00243536	DOWN	567.406	1029.89	-0.85996	0.000555164	0.00280456	DOWN	399.365	378.04	0.0793201	0.792315	0.999901	FALSE	467.062	352.023	0.408117	0.235638
Tai6.7733	9	21	18	14	32	5	20	17	16	12	13	9	7	8	6	16.1605	15.4488	0.0760869	0.918557	0.968374	FALSE	17.9981	15.3441	0.227434	0.682434	0.832662	FALSE	12.1202	14.432	-0.258715	0.664759	0.812501	FALSE	7.2828	14.9117	-1.03727	0.100721	0.221368	FALSE	17.7461	15.5595	0.176455	0.805192	0.999901	FALSE	12.1171	14.4674	-0.27078	0.724721
Tai6.7732	53	41	63	33	47	85	45	59	53	44	57	85	70	60	42	56.3925	50.7058	0.151057	0.771964	0.899104	FALSE	53.0527	50.3864	0.0749331	0.835223	0.920533	FALSE	70.2822	47.3776	0.559775	0.245283	0.437926	FALSE	59.291	48.9927	0.27629	0.424618	0.61204	FALSE	52.3682	54.1736	-0.0467536	0.929424	0.999901	FALSE	70.4424	50.4684	0.477001	0.449636
Tai6.7730	57	52	50	31	24	60	52	28	56	25	23	33	38	51	35	40.0542	51.3736	-0.365201	0.491884	0.728639	FALSE	45.993	51.0134	-0.149325	0.705237	0.846185	FALSE	29.8551	47.9889	-0.702583	0.0949512	0.224224	FALSE	43.1232	49.6042	-0.204263	0.545738	0.715227	FALSE	45.2578	38.472	0.239384	0.689727	0.999901	FALSE	29.9029	35.8546	-0.266162	0.674333
Tai6.773	22	14	6	0	0	4	0	3	0	2	0	0	0	0	1	1.44356	13.6204	-3.28404	0.0110955	0.0583124	FALSE	1.01596	13.5086	-3.73326	0.00197831	0.0103493	DOWN	0.566923	12.7175	-4.24837	0.00170645	0.00874748	DOWN	0.350375	13.1421	-5.14258	0.000300969	0.00162621	DOWN	1.01423	1.38385	-0.440675	0.879579	1	FALSE	0.563526	1.29103	-1.08608	0.7304
Tai6.7721	60	46	63	68	86	26	76	73	57	80	57	47	87	69	65	59.2762	54.6023	0.120571	0.812623	0.919243	FALSE	70.0015	54.2466	0.36701	0.289855	0.50295	FALSE	64.1463	51.0143	0.333145	0.316849	0.518858	FALSE	76.1609	52.7486	0.531268	0.0760626	0.179149	FALSE	69.0626	57.0409	0.27363	0.604093	0.999901	FALSE	64.1127	53.0838	0.271417	0.604819
Tai6.772	85	72	65	63	60	69	39	67	48	70	32	44	54	75	54	65.504	71.7683	-0.135565	0.70571	0.864737	FALSE	52.0245	71.2548	-0.453187	0.206345	0.400779	FALSE	50.6976	67.0364	-0.400089	0.277386	0.475687	FALSE	63.6874	69.2916	-0.123528	0.696297	0.824134	FALSE	51.4094	62.9639	-0.289946	0.510602	0.999901	FALSE	50.6977	58.6487	-0.205967	0.64538
Tai6.7719	4	4	4	3	4	4	3	1	2	2	2	0	8	4	2	3.70354	3.87506	-0.0683065	0.940367	0.976805	FALSE	2.0447	3.84836	-0.917323	0.428708	0.641385	FALSE	1.31285	3.61991	-1.40623	0.269822	0.467176	FALSE	4.76217	3.74175	0.355992	0.703716	0.829234	FALSE	2.01027	3.56024	-0.825592	0.479556	1	FALSE	1.30727	3.31535	-1.28633	0.345101
Tai6.7718	162	157	124	22	78	23	22	31	17	23	16	11	12	8	18	38.7783	143.156	-1.87372	0.000349349	0.00339713	DOWN	23.7682	142.111	-2.58188	1.90653e-12	6.42058e-11	DOWN	17.2171	133.71	-2.94281	3.45489e-15	1.85698e-13	DOWN	13.1219	138.187	-3.39557	3.98692e-19	1.94071e-17	DOWN	23.4876	37.3245	-0.677047	0.285228	0.999901	FALSE	17.1991	34.7032	-1.01477	0.112618
Tai6.7715	30	21	22	43	42	33	44	33	18	38	25	18	23	29	21	39.9216	23.6148	0.75545	0.0796824	0.246982	FALSE	32.511	23.4487	0.468991	0.349735	0.567356	FALSE	27.8358	22.0589	0.345075	0.437537	0.635747	FALSE	25.3609	22.8049	0.151906	0.723912	0.843625	FALSE	32.0657	38.3875	-0.260382	0.627915	0.999901	FALSE	27.807	35.7484	-0.352333	0.446657
Tai6.7714	247	244	231	211	369	310	364	319	471	277	322	194	296	233	216	295.875	233.195	0.344102	0.232849	0.48742	FALSE	389.303	231.564	0.749718	0.00297323	0.0145943	UP	282.035	217.832	0.371946	0.195941	0.376268	FALSE	256.682	225.155	0.189697	0.364162	0.553181	FALSE	383.595	284.473	0.43101	0.216631	0.999901	FALSE	281.892	264.831	0.0892591	0.813289
Tai6.7711	42	46	53	50	79	62	53	39	61	46	36	35	41	61	51	63.5653	45.4962	0.483997	0.159745	0.389212	FALSE	51.6965	45.1966	0.194013	0.595213	0.773576	FALSE	41.5163	42.5052	-0.0379786	0.914489	0.959938	FALSE	53.3251	43.9399	0.276347	0.417688	0.605484	FALSE	50.9167	61.1206	-0.264258	0.513272	0.999901	FALSE	41.5213	56.9009	-0.459367	0.245938
Tai6.7709	72	80	81	90	107	153	111	100	243	166	127	70	81	66	83	119.301	75.1995	0.663927	0.0852764	0.258616	FALSE	151.962	74.6875	1.02565	0.00834204	0.034578	UP	124.522	70.2499	0.829994	0.010834	0.041262	UP	79.4216	72.6127	0.129547	0.62551	0.775237	FALSE	149.603	114.643	0.385559	0.451903	0.999901	FALSE	124.346	106.79	0.223139	0.617995
Tai6.7707	147	117	121	67	99	96	113	112	118	170	109	99	101	109	96	87.8803	124.462	-0.502109	0.122845	0.329141	FALSE	116.069	123.594	-0.0904998	0.742346	0.867897	FALSE	131.413	116.263	0.179008	0.523474	0.709339	FALSE	106.06	120.189	-0.180919	0.473345	0.654963	FALSE	114.464	84.4816	0.438227	0.210579	0.999901	FALSE	131.351	78.6644	0.740988	0.0382154
Tai6.7703	480	476	488	402	608	285	387	582	424	364	434	316	445	357	390	426.263	466.291	-0.128744	0.687563	0.855309	FALSE	471.172	463.096	0.0249601	0.922216	0.965849	FALSE	400.929	435.594	-0.121061	0.658048	0.8079	FALSE	411.186	450.266	-0.130634	0.455579	0.639399	FALSE	465.441	410.071	0.1822	0.643266	0.999901	FALSE	400.943	381.641	0.0700064	0.860963
Tai6.7702	4	8	3	1	0	0	1	0	1	0	0	1	0	0	0	0.372379	4.83601	-3.73781	0.0214915	0.0963549	FALSE	0.677108	4.7966	-2.82643	0.0591154	0.163144	FALSE	0.430012	4.51542	-3.55775	0.0299009	0.09281	FALSE	0	4.66236	-4.61082	0.00657293	0.0241288	DOWN	0.663756	0.358144	0.930631	0.750547	1	FALSE	0.433507	0.334093	0.240431	0.951124
Tai6.7701	30	59	73	274	121	75	31	30	28	40	28	41	79	66	84	163.67	52.1394	1.64896	0.0113475	0.0593764	FALSE	30.1741	51.8199	-0.781458	0.0775243	0.199405	FALSE	39.4119	48.7194	-0.313231	0.511833	0.699246	FALSE	79.1181	50.3606	0.651059	0.081738	0.189458	FALSE	29.7615	157.413	-2.40217	0.000108471	0.0554046	FALSE	39.4568	146.665	-1.89704	0.00342172
Tai6.7700	822	773	613	1067	1569	642	1003	1328	893	1429	1309	897	1381	1291	990	1077.3	713.624	0.594431	0.116743	0.317869	FALSE	1093.09	708.411	0.625715	0.0207708	0.0722168	FALSE	1278.99	666.534	0.940315	0.000246934	0.00164106	UP	1265.06	688.864	0.87697	0.00010221	0.000619961	UP	1079.62	1036.49	0.0585909	0.888985	0.999901	FALSE	1278.28	964.581	0.40603	0.310195
Tai6.77	128	95	158	120	80	107	101	103	126	83	158	154	104	119	105	106.158	123.047	-0.21607	0.611803	0.810394	FALSE	111.401	122.286	-0.133985	0.668026	0.823614	FALSE	148.677	114.975	0.36665	0.425842	0.625103	FALSE	113.809	118.903	-0.0637986	0.825733	0.906334	FALSE	109.838	102.034	0.10972	0.792945	0.999901	FALSE	148.902	95.067	0.64616	0.246979
Tai6.7699	6055	5523	5498	5785	7468	5231	6124	5136	6385	6086	5876	4422	6100	5891	5347	6175.72	5516.86	0.162778	0.463386	0.706986	FALSE	5970.83	5478.51	0.124149	0.559519	0.749092	FALSE	5818.18	5153.5	0.17496	0.429807	0.628886	FALSE	5997.34	5327.1	0.170971	0.29253	0.477106	FALSE	5884.49	5938.95	-0.0133002	0.962458	0.999901	FALSE	5816.91	5529.22	0.0731287	0.80096
Tai6.7698	5703	5722	5244	7719	8319	7699	7088	5622	7025	7573	7599	4800	6415	7165	5865	8029.72	5383.81	0.576681	0.0119374	0.0617675	FALSE	6682.76	5345.92	0.321998	0.139166	0.305687	FALSE	7044.85	5029.04	0.486284	0.0448921	0.127287	FALSE	6742.38	5197.94	0.375291	0.0390087	0.105784	FALSE	6585.27	7719.88	-0.229312	0.437989	0.999901	FALSE	7040.49	7189.36	-0.0301673	0.923995
Tai6.7695	92	104	163	108	130	196	97	88	86	171	81	113	92	60	110	148.094	115.733	0.354448	0.427265	0.67867	FALSE	91.9029	115.041	-0.324578	0.332237	0.549661	FALSE	127.273	108.148	0.2353	0.532508	0.716342	FALSE	90.3088	111.829	-0.30793	0.375465	0.564722	FALSE	90.6253	142.302	-0.65008	0.128763	0.984206	FALSE	127.289	132.559	-0.0572732	0.901941
Tai6.7694	1581	2242	2499	674	437	43	113	51	64	6	6	16	61	22	95	391.358	2037.69	-2.38048	0.00394951	0.0254623	DOWN	77.8457	2024.46	-4.70258	5.30195e-39	3.42463e-36	DOWN	10.8187	1903.78	-7.51949	1.52474e-51	3.50353e-48	DOWN	61.1812	1967.85	-5.00635	9.3127e-32	1.34503e-29	DOWN	76.6115	376.654	-2.29776	0.00695345	0.309716	FALSE	10.8579	350.715	-5.03312	1.63189e-07
Tai6.7692	118	99	66	79	81	76	70	61	67	79	63	45	65	50	64	79.9882	91.5565	-0.196471	0.609218	0.808644	FALSE	67.0796	90.8597	-0.437946	0.2063	0.400731	FALSE	65.2406	85.5056	-0.387965	0.283281	0.482738	FALSE	61.7495	88.3647	-0.516112	0.114516	0.244434	FALSE	66.1284	76.9012	-0.215926	0.554088	0.999901	FALSE	65.1951	71.6192	-0.131671	0.72374
Tai6.7690	1	2	1	2	8	4	5	3	3	3	2	1	0	2	1	4.47401	1.28915	1.81241	0.132697	0.345908	FALSE	3.75094	1.27916	1.54671	0.232014	0.43343	FALSE	2.02632	1.20387	0.772325	0.587071	0.757593	FALSE	1.0734	1.24332	-0.234283	0.893452	0.947671	FALSE	3.69485	4.30406	-0.244057	0.810197	1	FALSE	2.02254	4.00329	-0.975569	0.40589
Tai6.7689	0	0	1	2	7	1	7	2	2	3	3	0	1	4	7	3.10563	0.320588	3.18232	0.0859884	0.260127	FALSE	3.79065	0.32005	3.45419	0.0543045	0.153206	FALSE	1.96927	0.300053	2.62354	0.236998	1	FALSE	4.22559	0.310907	3.65152	0.0352826	0.0977177	FALSE	3.72705	2.99068	0.28165	0.81756	1	FALSE	1.96091	2.77951	-0.490363	0.737388
Tai6.7688	1	0	1	3	5	2	5	4	7	2	0	0	0	0	3	3.26748	0.648382	2.34676	0.123387	0.330027	FALSE	5.39072	0.64502	3.07001	0.0336217	0.105967	FALSE	0.566923	0.606086	0.0213818	0.993702	1	FALSE	1.05113	0.627557	0.74283	0.76228	1	FALSE	5.30925	3.1438	0.744251	0.441344	1	FALSE	0.563526	2.92534	-2.19858	0.215162
Tai6.7687	24	19	38	60	219	122	160	117	168	166	120	52	180	149	128	128.942	26.1367	2.30462	2.69808e-05	0.000375312	UP	150.562	25.9855	2.53473	1.7312e-11	5.00769e-10	UP	114.171	24.4257	2.22861	1.54836e-06	1.78752e-05	UP	157.559	25.2638	2.64131	6.55907e-15	2.03285e-13	UP	148.309	124.028	0.255489	0.607229	0.999901	FALSE	113.94	115.378	-0.0175459	0.974902
Tai6.7685	68	69	73	119	106	119	90	87	202	144	135	69	119	78	104	117.544	67.7994	0.790856	0.0177148	0.0835599	FALSE	126.834	67.3395	0.91456	0.0191879	0.0678046	FALSE	120.839	63.3376	0.934393	0.00493708	0.0215482	UP	103.541	65.4721	0.662606	0.0150235	0.0482846	UP	124.888	112.991	0.146587	0.761627	0.999901	FALSE	120.689	105.249	0.200973	0.625842
Tai6.7684	34	27	32	12	9	1	12	8	5	14	4	7	3	2	5	7.40085	30.0542	-2.02413	0.0061377	0.0364792	DOWN	8.55755	29.8515	-1.80994	0.00116806	0.00654071	DOWN	8.4704	28.0769	-1.70656	0.00224043	0.0110549	DOWN	3.45567	29.0279	-3.06969	1.61357e-06	1.43375e-05	DOWN	8.43613	7.12309	0.24305	0.802185	1	FALSE	8.46672	6.63146	0.362131	0.716
Tai6.7682	550	487	484	323	608	344	559	614	431	424	370	241	464	417	359	418.137	491.478	-0.232038	0.436642	0.685923	FALSE	544.8	488.051	0.158506	0.53924	0.733276	FALSE	361.816	459.104	-0.342839	0.166449	0.336201	FALSE	428.227	474.574	-0.148074	0.449695	0.634413	FALSE	537.777	402.189	0.418298	0.257618	0.999901	FALSE	361.536	374.29	-0.0504743	0.885768
Tai6.7681	129	142	178	101	165	88	136	176	210	122	120	61	120	111	92	116.511	144.845	-0.311659	0.353514	0.615076	FALSE	175.761	143.914	0.288966	0.317823	0.534187	FALSE	105.568	135.33	-0.356318	0.286512	0.486079	FALSE	111.593	139.908	-0.32624	0.203619	0.370831	FALSE	173.384	112.073	0.627926	0.0948033	0.892549	FALSE	105.444	104.305	0.0154327	0.970211
Tai6.7680	81	62	59	85	79	26	35	56	51	24	35	22	44	36	41	63.6066	65.3298	-0.0384714	0.942917	0.977921	FALSE	47.8679	64.8639	-0.436945	0.227007	0.427096	FALSE	29.317	61.023	-1.06717	0.0102327	0.0393961	DOWN	41.7644	63.0807	-0.593751	0.0629092	0.154864	FALSE	47.2691	61.2009	-0.372258	0.514285	0.999901	FALSE	29.315	56.9748	-0.963237	0.118975
Tai6.767	263	231	238	93	103	123	101	88	80	163	104	128	106	92	64	108.449	236.518	-1.12736	0.000323812	0.00318593	DOWN	91.3585	234.882	-1.3634	5.5684e-07	7.13214e-06	DOWN	140.034	220.943	-0.659808	0.0164801	0.0577851	FALSE	90.3368	228.395	-1.33731	3.12514e-07	3.18216e-06	DOWN	90.0895	104.236	-0.20936	0.585188	0.999901	FALSE	140.091	97.0873	0.529438	0.17127
Tai6.7667	120	130	97	92	103	143	97	109	95	123	97	96	95	95	95	115.294	112.082	0.0388043	0.918347	0.968252	FALSE	101.942	111.26	-0.126504	0.6617	0.819614	FALSE	112.324	104.685	0.0991322	0.73251	0.856861	FALSE	98.6868	108.18	-0.133075	0.60031	0.756592	FALSE	100.597	110.797	-0.137854	0.731162	0.999901	FALSE	112.345	103.208	0.122657	0.762452
Tai6.7666	31	50	32	15	27	63	31	26	40	56	12	16	20	20	24	36.0359	36.4396	-0.0189693	0.976863	0.991144	FALSE	32.7229	36.1692	-0.144138	0.733152	0.862427	FALSE	27.2296	34.0332	-0.3043	0.594453	0.762615	FALSE	22.1777	35.1592	-0.666709	0.106281	0.2308	FALSE	32.2382	34.6061	-0.099227	0.88052	0.999901	FALSE	27.1773	32.2439	-0.235047	0.763494
Tai6.7660	36	40	36	24	40	50	33	38	25	31	22	24	37	26	27	38.41	36.1571	0.0858866	0.847356	0.935183	FALSE	32.6111	35.9035	-0.140452	0.727886	0.859564	FALSE	27.3128	33.7747	-0.311133	0.427949	0.627112	FALSE	30.9555	34.9073	-0.171037	0.635524	0.782216	FALSE	32.1983	36.9132	-0.197584	0.700084	0.999901	FALSE	27.32	34.3765	-0.333831	0.515238
Tai6.766	243	254	218	152	111	186	118	127	105	180	123	182	125	126	113	155.441	230.92	-0.573498	0.146524	0.368431	FALSE	118.679	229.275	-0.950603	0.000262977	0.00177941	DOWN	175.16	215.696	-0.303754	0.33779	0.541025	FALSE	126.008	222.925	-0.823535	0.000146468	0.000858679	DOWN	117.111	149.366	-0.349211	0.42195	0.999901	FALSE	175.356	139.177	0.333416	0.484008
Tai6.7656	85	96	74	7	21	11	36	36	29	22	33	58	66	42	63	12.5764	82.3428	-2.689	1.06244e-08	3.48235e-07	DOWN	34.2904	81.7449	-1.25504	0.000305173	0.00201985	DOWN	43.4846	76.9102	-0.837945	0.108779	0.247898	FALSE	58.834	79.4789	-0.432263	0.151927	0.301183	FALSE	33.8324	12.0979	1.46623	0.00929585	0.347612	FALSE	43.614	11.2547	1.9343	0.00720914
Tai6.7654	3	2	0	0	6	6	0	0	1	1	1	3	0	3	3	3.87961	1.62415	1.26668	0.429679	0.680358	FALSE	0.325283	1.60905	-2.14434	0.366036	1	FALSE	1.94646	1.51588	0.316701	0.840426	0.920488	FALSE	2.13566	1.56571	0.43909	0.788779	0.884284	FALSE	0.319079	3.72872	-3.38364	0.106177	1	FALSE	1.95416	3.4696	-0.884831	0.560064
Tai6.7651	1	3	3	2	1	2	0	0	0	2	0	3	2	0	2	1.75225	2.25071	-0.391982	0.76134	0.893521	FALSE	0	2.23633	-3.58287	0.0996643	1	FALSE	1.85696	2.10286	-0.213796	0.882739	0.943677	FALSE	1.3546	2.17301	-0.670646	0.648932	0.791735	FALSE	0	1.6837	-3.18259	0.187525	1	FALSE	1.86405	1.56921	0.23715	0.882597
Tai6.7650	46	31	32	23	35	13	26	38	37	46	42	32	27	24	21	23.2562	35.2692	-0.593394	0.235383	0.490545	FALSE	34.0517	35.0194	-0.0386697	0.925629	0.9676	FALSE	42.464	32.9448	0.3651	0.350607	0.553867	FALSE	24.861	34.0592	-0.452831	0.255629	0.434908	FALSE	33.6145	22.377	0.581464	0.270288	0.999901	FALSE	42.452	20.8228	1.01986	0.0452868
Tai6.765	7	9	7	18	49	24	27	9	26	18	18	6	15	17	2	29.3641	7.42213	1.99236	0.000806334	0.00690215	UP	21.0045	7.36878	1.51026	0.0215774	0.0744911	FALSE	14.3957	6.93262	1.06443	0.10719	0.245228	FALSE	11.7503	7.16382	0.71343	0.370993	0.560081	FALSE	20.645	28.2487	-0.458135	0.473665	0.999901	FALSE	14.3665	26.2798	-0.867542	0.172002
Tai6.7648	531	565	765	923	1871	733	775	556	1387	736	483	584	905	712	671	1142.81	600.325	0.929095	0.019121	0.0884735	FALSE	912.123	596.542	0.61273	0.0855802	0.214513	FALSE	639.895	560.917	0.18955	0.503857	0.692632	FALSE	788.362	579.937	0.443088	0.0525024	0.134383	FALSE	897.658	1099.6	-0.292871	0.554384	0.999901	FALSE	640.16	1023.01	-0.67687	0.107533
Tai6.7647	845	736	792	434	812	269	345	602	394	453	350	267	567	461	453	490.69	766.694	-0.643076	0.119586	0.323358	FALSE	453.41	761.443	-0.747869	0.00880041	0.036121	DOWN	373.758	716.224	-0.937515	2.57834e-05	0.000223294	DOWN	510.742	740.407	-0.535401	0.00359547	0.0143357	DOWN	448.153	472.196	-0.0759743	0.874361	0.999901	FALSE	373.541	439.291	-0.234391	0.596361
Tai6.764	215	195	189	140	210	151	155	140	162	166	129	82	136	102	163	166.627	193.542	-0.214764	0.415784	0.669373	FALSE	154.64	192.187	-0.313594	0.211546	0.40757	FALSE	130.428	180.791	-0.46752	0.0924402	0.219697	FALSE	138.447	186.878	-0.432365	0.0912374	0.205855	FALSE	152.447	160.233	-0.0727231	0.816149	0.999901	FALSE	130.292	149.166	-0.193545	0.571372
Tai6.7639	121	120	155	419	571	190	275	241	173	286	247	149	254	218	220	387.738	127.8	1.60161	0.000355308	0.00344541	UP	234.641	126.978	0.885252	0.00436371	0.0200942	UP	237.263	119.405	0.991863	0.000727357	0.00418912	UP	238.93	123.451	0.95282	2.31708e-05	0.000162967	UP	231.463	373.1	-0.689391	0.158529	0.999901	FALSE	237.03	347.205	-0.550628	0.247404
Tai6.7636	87	76	89	98	94	83	120	72	119	154	86	92	135	120	116	93.3039	81.3996	0.194408	0.544373	0.765585	FALSE	105.311	80.8542	0.381158	0.251755	0.45804	FALSE	115.289	76.0453	0.602581	0.0444699	0.126385	FALSE	128.159	78.6182	0.705429	0.00371749	0.0147713	UP	103.673	89.709	0.210341	0.605612	0.999901	FALSE	115.255	83.5479	0.467299	0.210104
Tai6.7631	7	4	4	4	1	0	0	3	0	1	0	0	4	0	0	1.77523	4.85844	-1.48701	0.24004	0.495939	FALSE	1.01596	4.82327	-2.247	0.122186	0.278869	FALSE	0.283462	4.53801	-3.56351	0.0277787	0.0875577	FALSE	1.30769	4.6917	-1.80476	0.191444	0.354759	FALSE	1.01423	1.70806	-0.743824	0.751695	1	FALSE	0.281763	1.59188	-2.04184	0.430269
Tai6.763	14	17	12	8	29	5	14	8	14	1	4	1	12	11	15	13.0691	13.8827	-0.0672026	0.927206	0.972086	FALSE	12.1887	13.7804	-0.177819	0.764259	0.880293	FALSE	2.20532	12.9662	-2.59066	0.00388469	0.0176756	DOWN	13.1553	13.3979	-0.0274571	0.958874	0.9764	FALSE	11.9972	12.5842	-0.0858839	0.913642	0.999901	FALSE	2.20277	11.6963	-2.44274	0.0289606
Tai6.7622	79	73	46	11	25	2	8	10	13	7	12	13	7	17	14	11.9608	64.0308	-2.40304	0.000914094	0.00765971	DOWN	10.4298	63.5411	-2.60316	3.92263e-08	6.26689e-07	DOWN	12.0499	59.7981	-2.34725	7.33922e-06	7.27007e-05	DOWN	13.3394	61.7923	-2.22063	2.08653e-06	1.81435e-05	DOWN	10.2862	11.5187	-0.174826	0.841082	0.999901	FALSE	12.0704	10.7083	0.147217	0.873521
Tai6.7621	11	15	7	2	4	1	7	4	12	11	13	1	12	7	11	2.2485	10.6556	-2.2108	0.0144951	0.0716515	FALSE	7.72078	10.5711	-0.450222	0.53972	0.733655	FALSE	8.39659	9.95009	-0.22671	0.785737	0.889074	FALSE	10.3078	10.2777	0.00677807	0.991339	0.995208	FALSE	7.594	2.16421	1.78688	0.0840005	1	FALSE	8.36726	2.01298	2.0455	0.0803767
Tai6.7618	4	2	5	22	34	8	20	18	12	9	12	7	20	35	19	20.7937	3.55488	2.55432	0.00161604	0.0122965	UP	17.0357	3.53427	2.26849	0.00241594	0.0122614	UP	10.0368	3.32218	1.58977	0.0503892	0.139085	FALSE	25.8485	3.4369	2.91	1.99067e-05	0.000141981	UP	16.8079	20.0135	-0.259887	0.697211	0.999901	FALSE	10.0329	18.6194	-0.903811	0.21311
Tai6.7617	98	84	76	52	75	106	59	62	92	65	34	27	37	39	47	79.0464	83.4007	-0.0787865	0.85221	0.937405	FALSE	71.6802	82.8048	-0.206649	0.530228	0.726319	FALSE	42.716	77.9021	-0.854398	0.0186035	0.0637367	FALSE	42.6627	80.5226	-0.917697	0.00287594	0.0118042	DOWN	70.652	75.9573	-0.10253	0.826049	0.999901	FALSE	42.663	70.7484	-0.72183	0.147885
Tai6.7615	34	32	18	7	1	0	0	0	0	0	0	0	1	0	0	2.89237	27.1679	-3.2739	0.00119437	0.00958225	DOWN	0	26.9561	-7.17326	5.81859e-08	9.03883e-07	DOWN	0	25.3706	-7.00897	1.35842e-07	1.9452e-06	DOWN	0.326922	26.2146	-6.1393	2.36706e-06	2.03651e-05	DOWN	0	2.78249	-3.90897	0.150181	1	FALSE	0	2.59416	-3.71229	0.191773
Tai6.7612	84	81	41	1	2	7	2	1	3	1	0	0	5	6	14	3.47003	66.6299	-4.28772	2.34331e-08	7.12016e-07	DOWN	2.01815	66.1022	-5.02729	1.50255e-11	4.39949e-10	DOWN	0.283462	62.2191	-7.34146	9.98017e-09	1.78313e-07	DOWN	8.70893	64.2841	-2.88869	7.69381e-08	8.77124e-07	DOWN	1.98467	3.33087	-0.732009	0.582172	1	FALSE	0.281763	3.10442	-3.01058	0.127211
Tai6.7611	0	0	4	0	1	1	3	3	1	6	0	0	1	3	1	0.646601	1.28235	-0.973731	0.698562	1	FALSE	2.39672	1.2802	0.900105	0.604332	0.780155	FALSE	1.70077	1.20021	0.541931	0.835317	0.917731	FALSE	1.76183	1.24363	0.494356	0.788101	0.883919	FALSE	2.36734	0.621453	1.89507	0.274773	1	FALSE	1.69058	0.578267	1.58007	0.529663
Tai6.7610	87	73	102	29	63	112	82	149	101	111	86	62	129	82	115	69.2184	84.606	-0.290538	0.609287	0.808686	FALSE	112.163	84.0636	0.416357	0.226813	0.426811	FALSE	90.1997	79.0493	0.192854	0.533616	0.717248	FALSE	112.11	81.7363	0.457215	0.110873	0.238388	FALSE	110.864	66.4899	0.738284	0.216856	0.999901	FALSE	90.1343	61.9347	0.542836	0.352361
Tai6.7603	23	52	61	32	75	20	20	9	114	17	59	9	43	30	41	40.5623	43.7551	-0.103759	0.865023	0.943352	FALSE	47.1666	43.4851	0.118933	0.874084	0.938948	FALSE	30.6937	40.8843	-0.415529	0.566832	0.742867	FALSE	39.2684	42.258	-0.105703	0.807284	0.894638	FALSE	46.3113	39.0416	0.245238	0.787363	0.999901	FALSE	30.6321	36.3093	-0.249678	0.761976
Tai6.7602	34	47	41	169	158	49	95	200	76	251	246	182	180	152	100	125.758	39.3471	1.67615	0.00248061	0.0175227	UP	125.875	39.0734	1.68719	0.000119334	0.000885469	UP	241.16	36.7552	2.71251	1.09823e-18	9.75941e-17	UP	148.833	37.9837	1.97013	1.36856e-09	2.08836e-08	UP	124.61	121.006	0.0420992	0.947023	0.999901	FALSE	241.102	112.647	1.09759	0.0441941
Tai6.7600	19	24	10	15	21	11	37	27	44	9	39	2	35	27	42	15.5554	17.1232	-0.134135	0.817577	0.921666	FALSE	36.4736	16.9846	1.10272	0.0258387	0.0859365	FALSE	17.9567	15.9885	0.166906	0.855569	0.928945	FALSE	35.9188	16.5145	1.12102	0.0159488	0.0507654	FALSE	35.9206	14.963	1.2592	0.0148237	0.429321	FALSE	17.906	13.9274	0.360966	0.714484
Tai6.76	176	68	79	2	8	18	4	25	16	6	3	11	10	4	8	9.52646	104.804	-3.46352	8.58299e-06	0.000137528	DOWN	15.0781	104.039	-2.78296	2.31972e-06	2.59007e-05	DOWN	7.54979	97.8906	-3.73746	8.98119e-09	1.62815e-07	DOWN	7.51827	101.228	-3.74268	1.36666e-11	2.74164e-10	DOWN	14.9359	9.14755	0.710465	0.46802	0.999901	FALSE	7.57477	8.5219	-0.187896	0.856676
Tai6.7599	463	339	333	10	39	298	37	46	90	27	0	64	37	15	26	122.411	367.134	-1.58526	NA	1	FALSE	57.871	364.525	-2.65237	5.06806e-13	1.84426e-11	DOWN	35.1742	342.935	-3.28786	0.0346471	0.104126	FALSE	26.6285	354.512	-3.72781	4.18655e-28	4.44004e-26	DOWN	57.0217	117.423	-1.04109	0.31296	0.999901	FALSE	35.352	109.488	-1.63361	0.264254
Tai6.7597	24	24	22	27	46	34	9	11	19	45	9	11	21	10	21	35.4672	22.6092	0.653321	0.113336	0.311706	FALSE	13.072	22.4501	-0.775605	0.144565	0.314244	FALSE	20.8426	21.1193	0.0044291	0.994224	0.997527	FALSE	17.8384	21.8287	-0.287361	0.543843	0.713794	FALSE	12.8835	34.1051	-1.40214	0.00984013	0.354407	FALSE	20.7948	31.7477	-0.591717	0.368321
Tai6.7593	6	41	17	1	2	30	4	15	14	2	0	14	1	4	5	11.7705	20.5525	-0.810259	0.519413	0.748045	FALSE	11.0411	20.3906	-0.882861	0.253077	0.459552	FALSE	6.58709	19.1916	-1.57772	0.184606	0.361389	FALSE	3.52484	19.8084	-2.50324	0.00514468	0.0195775	DOWN	10.917	11.288	-0.0413624	0.973238	0.999901	FALSE	6.63262	10.5279	-0.68232	0.680305
Tai6.7590	270	301	204	76	152	198	195	192	182	138	57	165	131	61	129	143.185	250.34	-0.806135	0.0772085	0.241819	FALSE	192.829	248.47	-0.366045	0.174591	0.358052	FALSE	131.329	233.806	-0.835219	0.0732668	0.184647	FALSE	110.077	241.592	-1.13273	0.000643775	0.00319727	DOWN	190.195	137.594	0.467047	0.309425	0.999901	FALSE	131.609	128.135	0.0366789	0.952287
Tai6.7587	224	198	248	179	352	262	275	353	333	242	216	139	292	255	216	261.78	216.368	0.275964	0.384466	0.641997	FALSE	324.616	214.946	0.59497	0.0165447	0.0603238	FALSE	208.929	202.145	0.0485069	0.857739	0.930078	FALSE	263.328	208.995	0.333716	0.134509	0.275193	FALSE	320.381	251.722	0.347088	0.320515	0.999901	FALSE	208.769	234.304	-0.166859	0.646688
Tai6.7583	344	312	323	205	369	286	272	269	273	338	251	222	287	220	251	284.98	316.271	-0.149346	0.598715	0.802157	FALSE	275.596	314.092	-0.188707	0.403855	0.61959	FALSE	284.886	295.446	-0.0523731	0.814249	0.906222	FALSE	261.303	305.409	-0.224376	0.253295	0.432142	FALSE	271.804	274.021	-0.012513	0.969121	0.999901	FALSE	284.815	255.081	0.158319	0.62522
Tai6.7580	82	60	62	15	17	41	35	63	52	37	10	55	49	22	98	25.2392	65.9786	-1.39293	0.0136574	0.0683484	FALSE	50.5637	65.5148	-0.372386	0.315336	0.531459	FALSE	37.8684	61.6314	-0.711447	0.24503	0.437629	FALSE	58.3092	63.7143	-0.127357	0.799067	0.890029	FALSE	49.9547	24.24	1.04901	0.0860983	0.865394	FALSE	37.9868	22.5881	0.747606	0.360395
Tai6.7579	33	40	36	34	24	2	25	26	20	10	15	33	26	27	14	20.2398	35.1737	-0.798565	0.337566	0.599558	FALSE	24.1063	34.9286	-0.536937	0.199635	0.391416	FALSE	22.6194	32.8566	-0.563269	0.359286	0.562098	FALSE	23.166	33.9573	-0.552195	0.185473	0.346852	FALSE	23.7885	19.4806	0.289003	0.737694	0.999901	FALSE	22.7015	18.1369	0.315	0.754122
[truncated: 64,360 more rows]
[truncated: 63 more columns]
