# Supplementary material for: RNA-Seq and iTRAQ reveal multiple pathways involved in storage root formation and development in sweet potato (Ipomoea batatas L.)
Source: BMC Plant Biol. 2019 Apr 11;19:136. doi: 10.1186/s12870-019-1731-0 (PMC6458706; doi:10.1186/s12870-019-1731-0)
Supplement: Supplementary file 3 — Table S2. Gene information in four sub-clusters respectively. (XLS 8363 kb) [file 12870_2019_1731_MOESM3_ESM.xls]

## Sheet: sub_cluster_1
Table S2. Gene informations in four sub-clusters respectively-Cluster 1
gene_id	gene_chr	gene_start	gene_end	gene_strand	gene_length	gene_biotype	gene_description	NR Description	Swissprot Description	biological_process	cellular_component	molecular_function
Tai6.10059	scaffold632	93520	95878	+	665	-	-	PREDICTED: double-stranded RNA-binding protein 2-like [Ipomoea nil]	Double-stranded RNA-binding protein 2 OS=Arabidopsis thaliana GN=DRB2 PE=1 SV=1	--	--	--
Tai6.10257	scaffold652	85458	87110	-	1193	-	-	PREDICTED: xyloglucan endotransglucosylase..hydrolase 2-like [Ipomoea nil]	Xyloglucan endotransglucosylase/hydrolase 2 OS=Glycine max PE=2 SV=1	GO:0005975/carbohydrate metabolic process,GO:0006073/cellular glucan metabolic process,GO:0008152/metabolic process,GO:0008150/biological_process,GO:0044238/primary metabolic process,GO:0071704/organic substance metabolic process,GO:0005976/polysaccharide metabolic process,GO:0009987/cellular process,GO:0043170/macromolecule metabolic process,GO:0044042/glucan metabolic process,GO:0044237/cellula…	GO:0005618/cell wall,GO:0048046/apoplast,GO:0005575/cellular_component,GO:0005623/cell,GO:0030312/external encapsulating structure,GO:0044464/cell part,GO:0071944/cell periphery,GO:0005576/extracellular region	GO:0004553/hydrolase activity, hydrolyzing O-glycosyl compounds,GO:0016762/xyloglucan:xyloglucosyl transferase activity,GO:0003674/molecular_function,GO:0003824/catalytic activity,GO:0016787/hydrolase activity,GO:0016798/hydrolase activity, acting on glycosyl bonds,GO:0016740/transferase activity,GO:0016757/transferase activity, transferring glycosyl groups,GO:0016758/transferase activity, transf…
Tai6.10349	scaffold661	158151	159790	+	820	-	-	PREDICTED: putative late blight resistance protein homolog R1B-14 [Ipomoea nil]	Putative late blight resistance protein homolog R1A-3 OS=Solanum demissum GN=R1A-3 PE=5 SV=2	--	--	--
Tai6.10359	scaffold663	3876	8197	-	3426	-	-	PREDICTED: leucine-rich repeat receptor-like protein kinase TDR [Ipomoea nil]	Leucine-rich repeat receptor-like protein kinase TDR OS=Arabidopsis thaliana GN=TDR PE=1 SV=1	GO:0006468/protein phosphorylation,GO:0008152/metabolic process,GO:0006464/cellular protein modification process,GO:0006793/phosphorus metabolic process,GO:0006796/phosphate-containing compound metabolic process,GO:0008150/biological_process,GO:0009987/cellular process,GO:0016310/phosphorylation,GO:0019538/protein metabolic process,GO:0036211/protein modification process,GO:0043170/macromolecule …	--	GO:0004672/protein kinase activity,GO:0005524/ATP binding,GO:0005515/protein binding,GO:0003674/molecular_function,GO:0003824/catalytic activity,GO:0016301/kinase activity,GO:0016740/transferase activity,GO:0016772/transferase activity, transferring phosphorus-containing groups,GO:0016773/phosphotransferase activity, alcohol group as acceptor,GO:0000166/nucleotide binding,GO:0005488/binding,GO:00…
Tai6.10436	scaffold667	164559	165415	.	857	-	-	--	--	--	--	--
Tai6.10449	scaffold667	154709	156437	.	1729	-	-	PREDICTED: protein ELC-like [Ipomoea nil]	Protein ELC OS=Arabidopsis thaliana GN=ELC PE=1 SV=1	GO:0006464/cellular protein modification process,GO:0015031/protein transport,GO:0008152/metabolic process,GO:0008150/biological_process,GO:0009987/cellular process,GO:0019538/protein metabolic process,GO:0036211/protein modification process,GO:0043170/macromolecule metabolic process,GO:0043412/macromolecule modification,GO:0044237/cellular metabolic process,GO:0044238/primary metabolic process,G…	--	--
Tai6.10480	scaffold669	16971	84278	-	3356	-	-	PREDICTED: ATP-dependent 6-phosphofructokinase 3-like [Malus domestica]	ATP-dependent 6-phosphofructokinase 3 OS=Arabidopsis thaliana GN=PFK3 PE=1 SV=1	GO:0006096/glycolytic process,GO:0008152/metabolic process,GO:0005975/carbohydrate metabolic process,GO:0006082/organic acid metabolic process,GO:0006090/pyruvate metabolic process,GO:0006091/generation of precursor metabolites and energy,GO:0006139/nucleobase-containing compound metabolic process,GO:0006163/purine nucleotide metabolic process,GO:0006165/nucleoside diphosphate phosphorylation,GO:…	--	GO:0003872/6-phosphofructokinase activity,GO:0003674/molecular_function,GO:0003824/catalytic activity,GO:0008443/phosphofructokinase activity,GO:0016301/kinase activity,GO:0016740/transferase activity,GO:0016772/transferase activity, transferring phosphorus-containing groups,GO:0016773/phosphotransferase activity, alcohol group as acceptor,GO:0019200/carbohydrate kinase activity
Tai6.10736	scaffold690	120523	122040	-	701	-	-	PREDICTED: mitochondrial succinate-fumarate transporter 1 [Ipomoea nil]	Mitochondrial succinate-fumarate transporter 1 OS=Arabidopsis thaliana GN=SFC1 PE=2 SV=1	--	--	--
Tai6.10974	scaffold716	39044	39665	.	622	-	-	PREDICTED: DExH-box ATP-dependent RNA helicase DExH5, mitochondrial [Ipomoea nil]	--	--	--	--
Tai6.11086	scaffold727	102009	103726	-	1171	-	-	PREDICTED: thaumatin-like protein 1 [Ipomoea nil]	Thaumatin-like protein 1a OS=Malus domestica GN=TL1 PE=1 SV=1	--	--	--
Tai6.11233	scaffold736	77247	79735	+	1103	-	-	PREDICTED: thioredoxin-like 2, chloroplastic [Ipomoea nil]	Thioredoxin-like 2, chloroplastic OS=Oryza sativa subsp. japonica GN=Os05g0200100 PE=2 SV=1	GO:0045454/cell redox homeostasis,GO:0008150/biological_process,GO:0009987/cellular process,GO:0019725/cellular homeostasis,GO:0042592/homeostatic process,GO:0044699/single-organism process,GO:0044763/single-organism cellular process,GO:0050789/regulation of biological process,GO:0050794/regulation of cellular process,GO:0065007/biological regulation,GO:0065008/regulation of biological quality	--	--
Tai6.11237	scaffold736	96228	97963	-	1352	-	-	PREDICTED: transcription factor MYB1R1-like [Ipomoea nil]	Transcription factor MYB1R1 OS=Solanum tuberosum PE=2 SV=1	--	--	GO:0003677/DNA binding,GO:0003674/molecular_function,GO:0003676/nucleic acid binding,GO:0005488/binding,GO:0097159/organic cyclic compound binding,GO:1901363/heterocyclic compound binding
Tai6.11314	scaffold744	37226	38408	-	331	-	-	PREDICTED: GATA transcription factor 8-like [Ipomoea nil]	GATA transcription factor 8 OS=Arabidopsis thaliana GN=GATA8 PE=2 SV=1	--	--	--
Tai6.11400	scaffold750	98244	101128	-	1124	-	-	PREDICTED: uncharacterized protein LOC109156034 [Ipomoea nil]	--	--	--	--
Tai6.11460	scaffold758	50286	56983	+	1601	-	-	PREDICTED: uncharacterized protein LOC109148842 [Ipomoea nil]	UPF0301 protein Cag_1601 OS=Chlorobium chlorochromatii (strain CaD3) GN=Cag_1601 PE=3 SV=1	--	--	--
Tai6.11527	scaffold763	34198	35090	.	893	-	-	--	--	--	--	--
Tai6.1161	scaffold42	320230	321329	+	646	-	-	PREDICTED: probable galactinol--sucrose galactosyltransferase 6 isoform X2 [Ipomoea nil]	Probable galactinol--sucrose galactosyltransferase 6 OS=Arabidopsis thaliana GN=RFS6 PE=2 SV=2	--	--	--
Tai6.11754	scaffold787	162625	164841	+	1258	-	-	PREDICTED: jacalin-related lectin 19-like [Ipomoea nil]	Mannose/glucose-specific lectin (Fragment) OS=Parkia platycephala PE=1 SV=1	--	--	--
Tai6.11783	scaffold788	120375	123971	-	1308	-	-	PREDICTED: uncharacterized protein LOC109153434 [Ipomoea nil]	--	--	--	GO:0008270/zinc ion binding,GO:0003674/molecular_function,GO:0005488/binding,GO:0046872/metal ion binding,GO:0043167/ion binding,GO:0043169/cation binding,GO:0046914/transition metal ion binding
Tai6.11798	scaffold789	51883	54664	+	1190	-	-	PREDICTED: calmodulin-binding protein 60 B-like isoform X2 [Pyrus x bretschneideri]	Calmodulin-binding protein 60 C OS=Arabidopsis thaliana GN=CBP60C PE=2 SV=1	GO:0006950/response to stress,GO:0008150/biological_process,GO:0050896/response to stimulus	--	GO:0005516/calmodulin binding,GO:0005515/protein binding,GO:0003674/molecular_function,GO:0005488/binding
Tai6.11828	scaffold791	150172	153813	.	3642	-	-	PREDICTED: uncharacterized protein LOC109158082 [Ipomoea nil]	--	--	--	--
Tai6.11903	scaffold798	72644	74203	-	1560	-	-	PREDICTED: leucine-rich repeat extensin-like protein 3 [Ipomoea nil]	--	--	--	--
Tai6.1204	scaffold45	171420	231641	+	4831	-	-	PREDICTED: 8-hydroxygeraniol dehydrogenase-like [Ipomoea nil]	8-hydroxygeraniol dehydrogenase OS=Catharanthus roseus GN=10HGO PE=1 SV=1	GO:0055114/oxidation-reduction process,GO:0008152/metabolic process,GO:0008150/biological_process,GO:0044699/single-organism process,GO:0044710/single-organism metabolic process	--	GO:0051287/NAD binding,GO:0000166/nucleotide binding,GO:0003674/molecular_function,GO:0005488/binding,GO:0036094/small molecule binding,GO:0048037/cofactor binding,GO:0050662/coenzyme binding,GO:0097159/organic cyclic compound binding,GO:1901265/nucleoside phosphate binding,GO:1901363/heterocyclic compound binding
Tai6.12132	scaffold818	60121	62176	.	2056	-	-	PREDICTED: xyloglucan galactosyltransferase XLT2-like [Ipomoea nil]	Xyloglucan galactosyltransferase KATAMARI1 homolog OS=Oryza sativa subsp. japonica GN=Os03g0144800 PE=2 SV=1	--	--	--
Tai6.12170	scaffold822	116366	120588	+	1864	-	-	PREDICTED: ferric reduction oxidase 8, mitochondrial isoform X2 [Ipomoea nil]	Ferric reduction oxidase 8, mitochondrial OS=Arabidopsis thaliana GN=FRO8 PE=2 SV=1	GO:0055114/oxidation-reduction process,GO:0008152/metabolic process,GO:0008150/biological_process,GO:0044699/single-organism process,GO:0044710/single-organism metabolic process	--	GO:0016491/oxidoreductase activity,GO:0003674/molecular_function,GO:0003824/catalytic activity
Tai6.1218	scaffold47	288226	290789	+	1924	-	-	cysteine-rich repeat secretory protein 3-like [Olea europaea var. sylvestris]	Cysteine-rich repeat secretory protein 3 OS=Arabidopsis thaliana GN=CRRSP3 PE=1 SV=1	--	--	--
Tai6.12373	scaffold839	119358	121247	.	1890	-	-	PREDICTED: phospholipase D alpha 1-like isoform X2 [Ipomoea nil]	Phospholipase D alpha 1 OS=Ricinus communis GN=PLD1 PE=1 SV=1	--	--	GO:0003824/catalytic activity,GO:0003674/molecular_function
Tai6.12399	scaffold840	51250	53007	-	1646	-	-	PREDICTED: uncharacterized protein LOC109161384 [Ipomoea nil]	--	--	--	--
Tai6.12477	scaffold848	64567	66307	-	1442	-	-	PREDICTED: uncharacterized protein LOC109164561 [Ipomoea nil]	--	--	--	--
Tai6.12531	scaffold854	71751	76383	-	2185	-	-	PREDICTED: uncharacterized protein LOC109157106 [Ipomoea nil]	Probable WRKY transcription factor 19 OS=Arabidopsis thaliana GN=WRKY19 PE=2 SV=1	--	--	--
Tai6.12573	scaffold857	97585	100050	+	1282	-	-	PREDICTED: E3 ubiquitin-protein ligase RMA1H1-like [Ipomoea nil]	E3 ubiquitin-protein ligase RMA1H1 OS=Capsicum annuum GN=RMA1H1 PE=1 SV=1	--	--	--
Tai6.12630	scaffold864	109097	110335	.	1239	-	-	PREDICTED: 9-cis-epoxycarotenoid dioxygenase NCED1, chloroplastic-like [Ipomoea nil]	9-cis-epoxycarotenoid dioxygenase NCED3, chloroplastic OS=Arabidopsis thaliana GN=NCED3 PE=2 SV=1	GO:0055114/oxidation-reduction process,GO:0008152/metabolic process,GO:0008150/biological_process,GO:0044699/single-organism process,GO:0044710/single-organism metabolic process	--	GO:0016702/oxidoreductase activity, acting on single donors with incorporation of molecular oxygen, incorporation of two atoms of oxygen,GO:0003674/molecular_function,GO:0003824/catalytic activity,GO:0016491/oxidoreductase activity,GO:0016701/oxidoreductase activity, acting on single donors with incorporation of molecular oxygen,GO:0051213/dioxygenase activity
Tai6.12631	scaffold864	127158	129582	+	710	-	-	PREDICTED: probable sugar phosphate..phosphate translocator At3g14410 [Ipomoea nil]	Probable sugar phosphate/phosphate translocator At3g14410 OS=Arabidopsis thaliana GN=At3g14410 PE=2 SV=1	--	--	--
Tai6.12666	scaffold868	113382	114397	.	1016	-	-	hypothetical protein VITISV_025690 [Vitis vinifera]	--	--	--	--
Tai6.12726	scaffold874	88231	89146	.	916	-	-	--	--	--	--	--
Tai6.12847	scaffold887	72955	74746	-	2265	-	-	--	--	--	--	--
Tai6.13020	scaffold907	39912	48478	-	2774	-	-	PREDICTED: uncharacterized protein LOC101249477 [Solanum lycopersicum]	Alpha-glucosidase 2 OS=Bacillus thermoamyloliquefaciens PE=3 SV=1	GO:0005975/carbohydrate metabolic process,GO:0008152/metabolic process,GO:0008150/biological_process,GO:0044238/primary metabolic process,GO:0071704/organic substance metabolic process	--	GO:0004553/hydrolase activity, hydrolyzing O-glycosyl compounds,GO:0003674/molecular_function,GO:0003824/catalytic activity,GO:0016787/hydrolase activity,GO:0016798/hydrolase activity, acting on glycosyl bonds
Tai6.13102	scaffold917	18453	19360	-	836	-	-	PREDICTED: uncharacterized protein LOC109159964 [Ipomoea nil]	--	--	--	--
Tai6.13145	scaffold920	22614	24141	-	1013	-	-	PREDICTED: RRP12-like protein [Ipomoea nil]	--	--	--	--
Tai6.13254	scaffold932	93455	95032	.	1578	-	-	--	--	--	--	--
Tai6.13403	scaffold947	124378	125741	+	1233	-	-	PREDICTED: probable inactive poly [ADP-ribose] polymerase SRO5 isoform X1 [Ipomoea nil]	Probable inactive poly [ADP-ribose] polymerase SRO5 OS=Arabidopsis thaliana GN=SRO5 PE=1 SV=1	--	--	GO:0003950/NAD+ ADP-ribosyltransferase activity,GO:0003674/molecular_function,GO:0003824/catalytic activity,GO:0016740/transferase activity,GO:0016757/transferase activity, transferring glycosyl groups,GO:0016763/transferase activity, transferring pentosyl groups
Tai6.13471	scaffold954	107606	111254	-	1280	-	-	PREDICTED: probable purine permease 9 [Ipomoea nil]	Probable purine permease 9 OS=Arabidopsis thaliana GN=PUP9 PE=2 SV=2	--	--	--
Tai6.13823	scaffold993	9090	20975	+	703	-	-	PREDICTED: kunitz-type elastase inhibitor BrEI-like [Ipomoea nil]	--	--	--	--
Tai6.13952	scaffold1006	216	2320	.	2105	-	-	PREDICTED: putative late blight resistance protein homolog R1A-3 isoform X1 [Ipomoea nil]	Putative late blight resistance protein homolog R1A-6 OS=Solanum demissum GN=R1A-6 PE=3 SV=2	--	--	GO:0043531/ADP binding,GO:0000166/nucleotide binding,GO:0003674/molecular_function,GO:0005488/binding,GO:0017076/purine nucleotide binding,GO:0030554/adenyl nucleotide binding,GO:0032553/ribonucleotide binding,GO:0032555/purine ribonucleotide binding,GO:0032559/adenyl ribonucleotide binding,GO:0036094/small molecule binding,GO:0043167/ion binding,GO:0043168/anion binding,GO:0097159/organic cyclic…
Tai6.14020	scaffold1011	100273	101784	+	442	-	-	PREDICTED: transcription initiation factor TFIID subunit 7 [Ipomoea nil]	Transcription initiation factor TFIID subunit 7 OS=Arabidopsis thaliana GN=TAF7 PE=1 SV=1	--	--	--
Tai6.14041	scaffold1013	77813	81268	+	2185	-	-	PREDICTED: multiple organellar RNA editing factor 2, chloroplastic-like [Ipomoea nil]	Multiple organellar RNA editing factor 2, chloroplastic OS=Arabidopsis thaliana GN=MORF2 PE=1 SV=1	--	--	--
Tai6.14080	scaffold1015	125509	127313	-	1344	-	-	PREDICTED: uncharacterized oxidoreductase At4g09670 [Ipomoea nil]	Uncharacterized oxidoreductase At4g09670 OS=Arabidopsis thaliana GN=At4g09670 PE=1 SV=1	--	--	GO:0016491/oxidoreductase activity,GO:0003674/molecular_function,GO:0003824/catalytic activity
Tai6.1410	scaffold51	161706	163260	+	1555	-	-	PREDICTED: bZIP transcription factor 44-like [Ipomoea nil]	Ocs element-binding factor 1 OS=Zea mays GN=OBF1 PE=2 SV=2	GO:0006355/regulation of transcription, DNA-templated,GO:0008152/metabolic process,GO:0006139/nucleobase-containing compound metabolic process,GO:0006351/transcription, DNA-templated,GO:0006725/cellular aromatic compound metabolic process,GO:0006807/nitrogen compound metabolic process,GO:0008150/biological_process,GO:0009058/biosynthetic process,GO:0009059/macromolecule biosynthetic process,GO:00…	--	GO:0003700/transcription factor activity, sequence-specific DNA binding,GO:0001071/nucleic acid binding transcription factor activity,GO:0003674/molecular_function
Tai6.14131	scaffold1021	191505	194357	+	2254	-	-	PREDICTED: titin homolog [Ipomoea nil]	--	--	--	--
Tai6.14292	scaffold1039	76306	77620	+	1315	-	-	PREDICTED: protein LIGHT-DEPENDENT SHORT HYPOCOTYLS 4-like [Ipomoea nil]	Protein LIGHT-DEPENDENT SHORT HYPOCOTYLS 4 OS=Arabidopsis thaliana GN=LSH4 PE=1 SV=1	--	--	--
Tai6.14394	scaffold1052	62205	64573	+	706	-	-	PREDICTED: TMV resistance protein N-like [Ipomoea nil]	TMV resistance protein N OS=Nicotiana glutinosa GN=N PE=1 SV=1	GO:0007165/signal transduction,GO:0007154/cell communication,GO:0008150/biological_process,GO:0009987/cellular process,GO:0023052/signaling,GO:0044699/single-organism process,GO:0044700/single organism signaling,GO:0050789/regulation of biological process,GO:0050794/regulation of cellular process,GO:0050896/response to stimulus,GO:0051716/cellular response to stimulus,GO:0065007/biological regula…	--	GO:0005515/protein binding,GO:0003674/molecular_function,GO:0005488/binding
Tai6.14436	scaffold1057	58401	61971	.	3571	-	-	PREDICTED: probable disease resistance protein At4g27220 isoform X2 [Ipomoea nil]	Probable disease resistance protein At4g27220 OS=Arabidopsis thaliana GN=At4g27220 PE=2 SV=1	--	--	GO:0043531/ADP binding,GO:0000166/nucleotide binding,GO:0003674/molecular_function,GO:0005488/binding,GO:0017076/purine nucleotide binding,GO:0030554/adenyl nucleotide binding,GO:0032553/ribonucleotide binding,GO:0032555/purine ribonucleotide binding,GO:0032559/adenyl ribonucleotide binding,GO:0036094/small molecule binding,GO:0043167/ion binding,GO:0043168/anion binding,GO:0097159/organic cyclic…
Tai6.14669	scaffold1081	70508	76820	-	1938	-	-	PREDICTED: protein transport protein Sec23A-like [Ipomoea nil]	Protein transport protein Sec23A OS=Xenopus tropicalis GN=sec23a PE=2 SV=1	GO:0006886/intracellular protein transport,GO:0006888/ER to Golgi vesicle-mediated transport,GO:0008104/protein localization,GO:0006810/transport,GO:0008150/biological_process,GO:0015031/protein transport,GO:0015833/peptide transport,GO:0033036/macromolecule localization,GO:0034613/cellular protein localization,GO:0042886/amide transport,GO:0045184/establishment of protein localization,GO:0046907…	GO:0030127/COPII vesicle coat,GO:0005622/intracellular,GO:0005575/cellular_component,GO:0016020/membrane,GO:0005623/cell,GO:0005737/cytoplasm,GO:0030134/ER to Golgi transport vesicle,GO:0030133/transport vesicle,GO:0030658/transport vesicle membrane,GO:0012505/endomembrane system,GO:0012506/vesicle membrane,GO:0012507/ER to Golgi transport vesicle membrane,GO:0030117/membrane coat,GO:0030120/vesi…	GO:0008270/zinc ion binding,GO:0003674/molecular_function,GO:0005488/binding,GO:0046872/metal ion binding,GO:0043167/ion binding,GO:0043169/cation binding,GO:0046914/transition metal ion binding
Tai6.14801	scaffold1096	83192	84154	+	595	-	-	putative metallothionin 2 [Ipomoea batatas]	Metallothionein-like protein type 2 OS=Actinidia deliciosa GN=pKIWI504 PE=2 SV=1	--	--	--
Tai6.14935	scaffold1112	38599	41485	+	1190	-	-	putative purine permease 11 [Capsicum baccatum]	Ras-related protein RABH1b OS=Arabidopsis thaliana GN=RABH1B PE=1 SV=1	--	--	GO:0003924/GTPase activity,GO:0005525/GTP binding,GO:0003674/molecular_function,GO:0003824/catalytic activity,GO:0017111/nucleoside-triphosphatase activity,GO:0016462/pyrophosphatase activity,GO:0016787/hydrolase activity,GO:0016817/hydrolase activity, acting on acid anhydrides,GO:0016818/hydrolase activity, acting on acid anhydrides, in phosphorus-containing anhydrides,GO:0000166/nucleotide bind…
Tai6.15006	scaffold1117	115277	118058	.	2782	-	-	--	--	--	--	--
Tai6.15045	scaffold1122	137649	140424	-	2594	-	-	PREDICTED: uncharacterized protein LOC109177921 [Ipomoea nil]	--	--	--	GO:0005515/protein binding,GO:0005488/binding,GO:0003674/molecular_function
Tai6.1515	scaffold55	95766	99139	-	1962	-	-	PREDICTED: mucin-2-like [Ipomoea nil]	Glucan endo-1,3-beta-glucosidase 1 OS=Arabidopsis thaliana GN=At1g11820 PE=1 SV=3	--	--	--
Tai6.15187	scaffold1141	36686	43139	+	1714	-	-	GIGANTEA [Ipomoea batatas]	Protein GIGANTEA OS=Arabidopsis thaliana GN=GI PE=1 SV=2	--	--	--
Tai6.15221	scaffold1146	1525	5720	-	1370	-	-	PREDICTED: MADS-box transcription factor 23 [Ipomoea nil]	Agamous-like MADS-box protein AGL15 OS=Arabidopsis thaliana GN=AGL15 PE=1 SV=1	GO:0006355/regulation of transcription, DNA-templated,GO:0008152/metabolic process,GO:0006139/nucleobase-containing compound metabolic process,GO:0006351/transcription, DNA-templated,GO:0006725/cellular aromatic compound metabolic process,GO:0006807/nitrogen compound metabolic process,GO:0008150/biological_process,GO:0009058/biosynthetic process,GO:0009059/macromolecule biosynthetic process,GO:00…	GO:0005634/nucleus,GO:0005622/intracellular,GO:0005575/cellular_component,GO:0005623/cell,GO:0043231/intracellular membrane-bounded organelle,GO:0043226/organelle,GO:0043227/membrane-bounded organelle,GO:0043229/intracellular organelle,GO:0044424/intracellular part,GO:0044464/cell part	GO:0003700/transcription factor activity, sequence-specific DNA binding,GO:0003677/DNA binding,GO:0046983/protein dimerization activity,GO:0001071/nucleic acid binding transcription factor activity,GO:0003674/molecular_function,GO:0003676/nucleic acid binding,GO:0005488/binding,GO:0097159/organic cyclic compound binding,GO:1901363/heterocyclic compound binding,GO:0005515/protein binding
Tai6.15226	scaffold1146	24445	25146	-	595	-	-	PREDICTED: protein pns1 [Ipomoea nil]	--	--	--	--
Tai6.15252	scaffold1149	128961	130275	.	1315	-	-	--	--	--	--	--
Tai6.15269	scaffold1151	18360	19479	+	940	-	-	PREDICTED: disease resistance protein TAO1-like [Ipomoea nil]	TMV resistance protein N OS=Nicotiana glutinosa GN=N PE=1 SV=1	--	--	GO:0043531/ADP binding,GO:0000166/nucleotide binding,GO:0003674/molecular_function,GO:0005488/binding,GO:0017076/purine nucleotide binding,GO:0030554/adenyl nucleotide binding,GO:0032553/ribonucleotide binding,GO:0032555/purine ribonucleotide binding,GO:0032559/adenyl ribonucleotide binding,GO:0036094/small molecule binding,GO:0043167/ion binding,GO:0043168/anion binding,GO:0097159/organic cyclic…
Tai6.15355	scaffold1159	81870	84101	-	1323	-	-	PREDICTED: ubiquitin carboxyl-terminal hydrolase 2 [Ipomoea nil]	Ubiquitin carboxyl-terminal hydrolase isozyme L5 OS=Bos taurus GN=UCHL5 PE=2 SV=1	GO:0006511/ubiquitin-dependent protein catabolic process,GO:0019941/modification-dependent protein catabolic process,GO:0008152/metabolic process,GO:0006508/proteolysis,GO:0051603/proteolysis involved in cellular protein catabolic process,GO:0008150/biological_process,GO:0009056/catabolic process,GO:0009057/macromolecule catabolic process,GO:0009987/cellular process,GO:0019538/protein metabolic p…	GO:0005622/intracellular,GO:0005575/cellular_component,GO:0005623/cell,GO:0044464/cell part	GO:0004843/thiol-dependent ubiquitin-specific protease activity,GO:0003674/molecular_function,GO:0003824/catalytic activity,GO:0008234/cysteine-type peptidase activity,GO:0036459/thiol-dependent ubiquitinyl hydrolase activity,GO:0008233/peptidase activity,GO:0070011/peptidase activity, acting on L-amino acid peptides,GO:0016787/hydrolase activity,GO:0019783/ubiquitin-like protein-specific proteas…
Tai6.15383	scaffold1162	36875	38285	+	1411	-	-	PREDICTED: ethylene-responsive transcription factor RAP2-4-like [Ipomoea nil]	Ethylene-responsive transcription factor RAP2-4 OS=Arabidopsis thaliana GN=RAP2-4 PE=1 SV=1	GO:0006355/regulation of transcription, DNA-templated,GO:0008152/metabolic process,GO:0006139/nucleobase-containing compound metabolic process,GO:0006351/transcription, DNA-templated,GO:0006725/cellular aromatic compound metabolic process,GO:0006807/nitrogen compound metabolic process,GO:0008150/biological_process,GO:0009058/biosynthetic process,GO:0009059/macromolecule biosynthetic process,GO:00…	--	GO:0003700/transcription factor activity, sequence-specific DNA binding,GO:0003677/DNA binding,GO:0001071/nucleic acid binding transcription factor activity,GO:0003674/molecular_function,GO:0003676/nucleic acid binding,GO:0005488/binding,GO:0097159/organic cyclic compound binding,GO:1901363/heterocyclic compound binding
Tai6.15440	scaffold1168	83531	85488	+	1958	-	-	PREDICTED: uncharacterized protein LOC109169746 [Ipomoea nil]	--	--	--	--
Tai6.15471	scaffold1172	117539	118359	+	351	-	-	PREDICTED: replication protein A 32 kDa subunit B isoform X3 [Ipomoea nil]	Replication protein A 32 kDa subunit B OS=Oryza sativa subsp. japonica GN=RPA2B PE=1 SV=1	--	--	--
Tai6.15563	scaffold1179	10010	11507	+	1386	-	-	PREDICTED: uncharacterized protein LOC109161384 [Ipomoea nil]	--	--	--	--
Tai6.15571	scaffold1179	63443	90023	-	1814	-	-	PREDICTED: uncharacterized protein LOC109161289 isoform X2 [Ipomoea nil]	--	--	--	GO:0005515/protein binding,GO:0003674/molecular_function,GO:0005488/binding
Tai6.15642	scaffold1190	26203	30852	-	2028	-	-	PREDICTED: glucan endo-1,3-beta-glucosidase-like isoform X2 [Nicotiana tomentosiformis]	Glucan endo-1,3-beta-glucosidase OS=Triticum aestivum GN=GLC1 PE=2 SV=1	GO:0005975/carbohydrate metabolic process,GO:0008152/metabolic process,GO:0008150/biological_process,GO:0044238/primary metabolic process,GO:0071704/organic substance metabolic process	--	GO:0004553/hydrolase activity, hydrolyzing O-glycosyl compounds,GO:0003674/molecular_function,GO:0003824/catalytic activity,GO:0016787/hydrolase activity,GO:0016798/hydrolase activity, acting on glycosyl bonds
Tai6.15720	scaffold1196	16175	17031	.	857	-	-	PREDICTED: secoisolariciresinol dehydrogenase-like [Ipomoea nil]	Secoisolariciresinol dehydrogenase (Fragment) OS=Forsythia intermedia PE=1 SV=1	--	--	--
Tai6.15771	scaffold1200	111915	112977	+	1063	-	-	PREDICTED: protein SMAX1-LIKE 4-like isoform X1 [Ipomoea nil]	--	--	--	--
Tai6.15926	scaffold1221	120570	121567	-	494	-	-	PREDICTED: sarcolemmal membrane-associated protein [Ipomoea nil]	--	--	--	--
Tai6.15975	scaffold1232	75455	76962	+	1379	-	-	PREDICTED: uncharacterized protein LOC109187930 isoform X1 [Ipomoea nil]	--	--	--	--
Tai6.16020	scaffold1234	78274	81133	+	1221	-	-	PREDICTED: uncharacterized protein LOC109156034 [Ipomoea nil]	--	--	--	--
Tai6.16053	scaffold1239	19105	22894	-	2134	-	-	PREDICTED: U-box domain-containing protein 11-like [Ipomoea nil]	U-box domain-containing protein 10 OS=Arabidopsis thaliana GN=PUB10 PE=2 SV=1	GO:0016567/protein ubiquitination,GO:0008152/metabolic process,GO:0006464/cellular protein modification process,GO:0008150/biological_process,GO:0009987/cellular process,GO:0019538/protein metabolic process,GO:0032446/protein modification by small protein conjugation,GO:0036211/protein modification process,GO:0043170/macromolecule metabolic process,GO:0043412/macromolecule modification,GO:0044237…	--	GO:0005488/binding,GO:0004842/ubiquitin-protein transferase activity,GO:0005515/protein binding,GO:0003674/molecular_function,GO:0003824/catalytic activity,GO:0016740/transferase activity,GO:0019787/ubiquitin-like protein transferase activity
Tai6.16100	scaffold1243	23268	26553	-	1728	-	-	PREDICTED: uncharacterized protein LOC109155718 [Ipomoea nil]	Protein trichome birefringence-like 42 OS=Arabidopsis thaliana GN=TBL42 PE=3 SV=1	--	--	--
Tai6.16115	scaffold1244	123324	124551	.	1228	-	-	PREDICTED: phosphatidylinositol 4-kinase gamma 7-like [Ipomoea nil]	Phosphatidylinositol 4-kinase gamma 7 OS=Arabidopsis thaliana GN=PI4KG7 PE=1 SV=2	--	--	--
Tai6.16172	scaffold1251	97404	99028	-	1323	-	-	PREDICTED: C2 and GRAM domain-containing protein At1g03370-like [Ipomoea nil]	C2 and GRAM domain-containing protein At1g03370 OS=Arabidopsis thaliana GN=At1g03370 PE=2 SV=4	--	--	--
Tai6.16200	scaffold1255	101838	103205	-	839	-	-	PREDICTED: U-box domain-containing protein 9-like [Ipomoea nil]	U-box domain-containing protein 9 OS=Arabidopsis thaliana GN=PUB9 PE=1 SV=1	GO:0016567/protein ubiquitination,GO:0008152/metabolic process,GO:0006464/cellular protein modification process,GO:0008150/biological_process,GO:0009987/cellular process,GO:0019538/protein metabolic process,GO:0032446/protein modification by small protein conjugation,GO:0036211/protein modification process,GO:0043170/macromolecule metabolic process,GO:0043412/macromolecule modification,GO:0044237…	--	GO:0004842/ubiquitin-protein transferase activity,GO:0003674/molecular_function,GO:0003824/catalytic activity,GO:0016740/transferase activity,GO:0019787/ubiquitin-like protein transferase activity
Tai6.16337	scaffold1272	26286	28903	-	810	-	-	PREDICTED: two-component response regulator ARR3-like [Ipomoea nil]	Two-component response regulator ARR3 OS=Arabidopsis thaliana GN=ARR3 PE=2 SV=1	GO:0000160/phosphorelay signal transduction system,GO:0007165/signal transduction,GO:0035556/intracellular signal transduction,GO:0007154/cell communication,GO:0008150/biological_process,GO:0009987/cellular process,GO:0023052/signaling,GO:0044699/single-organism process,GO:0044700/single organism signaling,GO:0050789/regulation of biological process,GO:0050794/regulation of cellular process,GO:00…	--	--
Tai6.1635	scaffold60	243560	254979	+	742	-	-	PREDICTED: methylesterase 3-like isoform X1 [Ipomoea nil]	Methylesterase 9 OS=Arabidopsis thaliana GN=MES9 PE=1 SV=1	--	--	--
Tai6.16435	scaffold1280	65982	67928	+	1947	-	-	--	--	--	--	--
Tai6.16477	scaffold1284	104350	105930	+	1025	-	-	PREDICTED: uridine-cytidine kinase C-like isoform X1 [Nicotiana attenuata]	Uridine-cytidine kinase C OS=Dictyostelium discoideum GN=udkC PE=3 SV=1	GO:0008152/metabolic process,GO:0008150/biological_process	--	GO:0005524/ATP binding,GO:0016301/kinase activity,GO:0000166/nucleotide binding,GO:0003674/molecular_function,GO:0005488/binding,GO:0017076/purine nucleotide binding,GO:0030554/adenyl nucleotide binding,GO:0032553/ribonucleotide binding,GO:0032555/purine ribonucleotide binding,GO:0032559/adenyl ribonucleotide binding,GO:0035639/purine ribonucleoside triphosphate binding,GO:0036094/small molecule …
Tai6.16639	scaffold1303	1327	3935	.	2609	-	-	PREDICTED: uncharacterized protein LOC109189563 [Ipomoea nil]	--	--	--	--
Tai6.16642	scaffold1303	20343	22556	+	1176	-	-	PREDICTED: L-lactate dehydrogenase A-like [Ipomoea nil]	L-lactate dehydrogenase B (Fragment) OS=Hordeum vulgare PE=1 SV=1	GO:0005975/carbohydrate metabolic process,GO:0055114/oxidation-reduction process,GO:0008152/metabolic process,GO:0008150/biological_process,GO:0044238/primary metabolic process,GO:0071704/organic substance metabolic process,GO:0044699/single-organism process,GO:0044710/single-organism metabolic process	--	GO:0003824/catalytic activity,GO:0016616/oxidoreductase activity, acting on the CH-OH group of donors, NAD or NADP as acceptor,GO:0016491/oxidoreductase activity,GO:0003674/molecular_function,GO:0016614/oxidoreductase activity, acting on CH-OH group of donors
Tai6.16717	scaffold1316	9112	10030	-	818	-	-	PREDICTED: uncharacterized protein LOC109185355 [Ipomoea nil]	--	--	--	--
Tai6.16762	scaffold1321	47998	51897	+	2609	-	-	PREDICTED: phosphoinositide phospholipase C 2-like [Ipomoea nil]	Phosphoinositide phospholipase C 2 OS=Arabidopsis thaliana GN=PLC2 PE=1 SV=1	GO:0006629/lipid metabolic process,GO:0007165/signal transduction,GO:0035556/intracellular signal transduction,GO:0008152/metabolic process,GO:0008150/biological_process,GO:0044238/primary metabolic process,GO:0044699/single-organism process,GO:0044710/single-organism metabolic process,GO:0071704/organic substance metabolic process,GO:0007154/cell communication,GO:0009987/cellular process,GO:0023…	--	GO:0008081/phosphoric diester hydrolase activity,GO:0004435/phosphatidylinositol phospholipase C activity,GO:0003674/molecular_function,GO:0003824/catalytic activity,GO:0016787/hydrolase activity,GO:0016788/hydrolase activity, acting on ester bonds,GO:0042578/phosphoric ester hydrolase activity,GO:0004620/phospholipase activity,GO:0004629/phospholipase C activity,GO:0016298/lipase activity
Tai6.16798	scaffold1325	65319	67323	.	2005	-	-	PREDICTED: xyloglucan galactosyltransferase XLT2-like [Ipomoea nil]	Xyloglucan galactosyltransferase KATAMARI1 homolog OS=Oryza sativa subsp. japonica GN=Os03g0144800 PE=2 SV=1	--	--	--
Tai6.1685	scaffold64	97488	149406	-	1144	-	-	PREDICTED: 21 kDa protein-like [Ipomoea nil]	21 kDa protein OS=Daucus carota PE=2 SV=1	--	--	GO:0004857/enzyme inhibitor activity,GO:0003674/molecular_function,GO:0030234/enzyme regulator activity,GO:0098772/molecular function regulator
Tai6.16875	scaffold1330	87173	88230	+	356	-	-	PREDICTED: S-adenosylmethionine synthase 2 [Ipomoea nil]	S-adenosylmethionine synthase 2 OS=Catharanthus roseus GN=SAMS2 PE=1 SV=1	GO:0006556/S-adenosylmethionine biosynthetic process,GO:0006790/sulfur compound metabolic process,GO:0008152/metabolic process,GO:0006732/coenzyme metabolic process,GO:0008150/biological_process,GO:0009058/biosynthetic process,GO:0009108/coenzyme biosynthetic process,GO:0009987/cellular process,GO:0044237/cellular metabolic process,GO:0044249/cellular biosynthetic process,GO:0044272/sulfur compou…	--	GO:0004478/methionine adenosyltransferase activity,GO:0003674/molecular_function,GO:0003824/catalytic activity,GO:0016740/transferase activity,GO:0016765/transferase activity, transferring alkyl or aryl (other than methyl) groups
Tai6.16922	scaffold1338	1707	3284	-	921	-	-	PREDICTED: uncharacterized protein LOC109190738 [Ipomoea nil]	--	--	--	--
Tai6.17021	scaffold1344	112165	115586	+	628	-	-	--	--	--	--	--
Tai6.17173	scaffold1358	77413	80888	-	1029	-	-	PREDICTED: uncharacterized protein LOC109157122 isoform X2 [Ipomoea nil]	--	--	--	--
Tai6.17191	scaffold1360	102444	106195	+	1570	-	-	PREDICTED: hexokinase-1-like [Ipomoea nil]	Hexokinase-1 OS=Spinacia oleracea GN=HXK1 PE=2 SV=1	GO:0005975/carbohydrate metabolic process,GO:0008152/metabolic process,GO:0008150/biological_process,GO:0044238/primary metabolic process,GO:0071704/organic substance metabolic process	--	GO:0005524/ATP binding,GO:0016773/phosphotransferase activity, alcohol group as acceptor,GO:0000166/nucleotide binding,GO:0003674/molecular_function,GO:0005488/binding,GO:0017076/purine nucleotide binding,GO:0030554/adenyl nucleotide binding,GO:0032553/ribonucleotide binding,GO:0032555/purine ribonucleotide binding,GO:0032559/adenyl ribonucleotide binding,GO:0035639/purine ribonucleoside triphosp…
Tai6.17445	scaffold1394	6293	7617	-	1217	-	-	PREDICTED: uncharacterized protein LOC109172501 [Ipomoea nil]	--	--	--	--
Tai6.17451	scaffold1394	33419	35515	+	1469	-	-	PREDICTED: thaumatin-like protein 1 [Ipomoea nil]	Thaumatin-like protein 1 OS=Pyrus pyrifolia GN=TL1 PE=1 SV=1	--	--	--
Tai6.17498	scaffold1398	30561	33099	-	2407	-	-	PREDICTED: uncharacterized protein LOC109168028 isoform X1 [Ipomoea nil]	--	--	--	GO:0005515/protein binding,GO:0003674/molecular_function,GO:0005488/binding
Tai6.17524	scaffold1403	87139	90729	-	2460	-	-	PREDICTED: zinc finger protein CONSTANS-LIKE 14 isoform X2 [Ipomoea nil]	Zinc finger protein CONSTANS-LIKE 15 OS=Arabidopsis thaliana GN=COL15 PE=2 SV=1	--	--	GO:0005515/protein binding,GO:0003674/molecular_function,GO:0005488/binding
Tai6.17539	scaffold1404	110464	129074	-	1926	-	-	PREDICTED: enolase [Ipomoea nil]	Enolase OS=Solanum lycopersicum GN=PGH1 PE=2 SV=1	--	--	--
Tai6.17546	scaffold1406	99894	102366	+	1495	-	-	PREDICTED: phosphatidylinositol 4-phosphate 5-kinase 4-like [Ipomoea nil]	MORN repeat-containing protein 1 OS=Rattus norvegicus GN=Morn1 PE=2 SV=1	--	--	--
Tai6.17585	scaffold1408	59151	69622	-	1968	-	-	PREDICTED: protein trichome birefringence-like 19 [Ipomoea nil]	Protein trichome birefringence-like 19 OS=Arabidopsis thaliana GN=TBL19 PE=3 SV=1	--	--	--
Tai6.1764	scaffold68	93082	97247	-	2519	-	-	putative glycerol-3-phosphate dehydrogenase [nad..+..] 1, cytosolic [Nicotiana attenuata]	Probable glycerol-3-phosphate dehydrogenase [NAD(+)] 1, cytosolic OS=Oryza sativa subsp. japonica GN=Os01g0939600 PE=2 SV=1	GO:0005975/carbohydrate metabolic process,GO:0055114/oxidation-reduction process,GO:0046168/glycerol-3-phosphate catabolic process,GO:0008152/metabolic process,GO:0008150/biological_process,GO:0044238/primary metabolic process,GO:0071704/organic substance metabolic process,GO:0044699/single-organism process,GO:0044710/single-organism metabolic process,GO:0006072/glycerol-3-phosphate metabolic pro…	--	GO:0004367/glycerol-3-phosphate dehydrogenase [NAD+] activity,GO:0016616/oxidoreductase activity, acting on the CH-OH group of donors, NAD or NADP as acceptor,GO:0051287/NAD binding,GO:0003674/molecular_function,GO:0003824/catalytic activity,GO:0016491/oxidoreductase activity,GO:0016614/oxidoreductase activity, acting on CH-OH group of donors,GO:0000166/nucleotide binding,GO:0005488/binding,GO:00…
Tai6.17681	scaffold1419	56832	64896	+	3229	-	-	PREDICTED: uncharacterized protein LOC109169068 isoform X2 [Ipomoea nil]	Protein MPE1 OS=Saccharomyces cerevisiae (strain ATCC 204508 / S288c) GN=MPE1 PE=1 SV=1	--	GO:0005634/nucleus,GO:0005622/intracellular,GO:0005575/cellular_component,GO:0005623/cell,GO:0043231/intracellular membrane-bounded organelle,GO:0043226/organelle,GO:0043227/membrane-bounded organelle,GO:0043229/intracellular organelle,GO:0044424/intracellular part,GO:0044464/cell part	GO:0008270/zinc ion binding,GO:0003674/molecular_function,GO:0005488/binding,GO:0046872/metal ion binding,GO:0043167/ion binding,GO:0043169/cation binding,GO:0046914/transition metal ion binding
Tai6.17706	scaffold1422	153530	154493	+	542	-	-	hypothetical protein CDL12_05564 [Handroanthus impetiginosus]	Arabinogalactan peptide 16 OS=Arabidopsis thaliana GN=AGP16 PE=1 SV=1	--	--	--
Tai6.17775	scaffold1432	43761	47126	-	602	-	-	PREDICTED: putative late blight resistance protein homolog R1B-8 [Ipomoea nil]	Putative late blight resistance protein homolog R1B-16 OS=Solanum demissum GN=R1B-16 PE=3 SV=1	--	--	--
Tai6.17777	scaffold1432	90875	92054	-	707	-	-	--	--	--	--	--
Tai6.17780	scaffold1432	103109	109547	-	1313	-	-	PREDICTED: probable disease resistance protein At1g58390 [Ipomoea nil]	Probable disease resistance RPP8-like protein 4 OS=Arabidopsis thaliana GN=RPP8L4 PE=2 SV=1	--	--	GO:0043531/ADP binding,GO:0000166/nucleotide binding,GO:0003674/molecular_function,GO:0005488/binding,GO:0017076/purine nucleotide binding,GO:0030554/adenyl nucleotide binding,GO:0032553/ribonucleotide binding,GO:0032555/purine ribonucleotide binding,GO:0032559/adenyl ribonucleotide binding,GO:0036094/small molecule binding,GO:0043167/ion binding,GO:0043168/anion binding,GO:0097159/organic cyclic…
Tai6.17809	scaffold1437	92151	96078	+	1513	-	-	PREDICTED: uncharacterized protein LOC109171031 [Ipomoea nil]	--	--	--	--
Tai6.1784	scaffold69	219081	221303	-	1225	-	-	PREDICTED: calcium-dependent protein kinase SK5-like [Solanum pennellii]	Calcium-dependent protein kinase SK5 OS=Glycine max PE=1 SV=1	GO:0006468/protein phosphorylation,GO:0008152/metabolic process,GO:0006464/cellular protein modification process,GO:0006793/phosphorus metabolic process,GO:0006796/phosphate-containing compound metabolic process,GO:0008150/biological_process,GO:0009987/cellular process,GO:0016310/phosphorylation,GO:0019538/protein metabolic process,GO:0036211/protein modification process,GO:0043170/macromolecule …	--	GO:0004672/protein kinase activity,GO:0005524/ATP binding,GO:0005509/calcium ion binding,GO:0003674/molecular_function,GO:0003824/catalytic activity,GO:0016301/kinase activity,GO:0016740/transferase activity,GO:0016772/transferase activity, transferring phosphorus-containing groups,GO:0016773/phosphotransferase activity, alcohol group as acceptor,GO:0000166/nucleotide binding,GO:0005488/binding,G…
Tai6.17862	scaffold1440	115572	117185	.	1614	-	-	PREDICTED: sphinganine C4-monooxygenase 1-like [Ipomoea nil]	Sphinganine C(4)-monooxygenase 2 OS=Arabidopsis thaliana GN=SBH2 PE=1 SV=1	--	--	--
Tai6.17924	scaffold1445	37248	38271	.	1024	-	-	--	--	--	--	--
Tai6.18120	scaffold1473	46575	47391	+	817	-	-	PREDICTED: uncharacterized protein LOC109183906 [Ipomoea nil]	--	--	--	--
Tai6.18142	scaffold1476	71840	72702	-	1723	-	-	PREDICTED: osmotin-like protein TPM-1 [Ipomoea nil]	Osmotin-like protein TPM-1 (Fragment) OS=Solanum lycopersicum GN=TPM-1 PE=2 SV=1	--	--	--
Tai6.1833	scaffold71	22741	25766	-	1612	-	-	PREDICTED: magnesium transporter MRS2-3-like [Ipomoea nil]	Magnesium transporter MRS2-3 OS=Arabidopsis thaliana GN=MRS2-3 PE=2 SV=1	GO:0030001/metal ion transport,GO:0055085/transmembrane transport,GO:0006810/transport,GO:0006811/ion transport,GO:0006812/cation transport,GO:0008150/biological_process,GO:0051179/localization,GO:0051234/establishment of localization	GO:0016020/membrane,GO:0005575/cellular_component	GO:0046873/metal ion transmembrane transporter activity,GO:0003674/molecular_function,GO:0005215/transporter activity,GO:0022857/transmembrane transporter activity,GO:0008324/cation transmembrane transporter activity,GO:0015075/ion transmembrane transporter activity,GO:0022891/substrate-specific transmembrane transporter activity,GO:0022890/inorganic cation transmembrane transporter activity,GO:0…
Tai6.18358	scaffold1510	74737	77368	.	2632	-	-	PREDICTED: receptor-like protein 12 [Ipomoea nil]	Receptor-like protein 12 OS=Arabidopsis thaliana GN=RLP12 PE=2 SV=2	--	--	GO:0005515/protein binding,GO:0003674/molecular_function,GO:0005488/binding
Tai6.18378	scaffold1513	13677	16730	-	1191	-	-	PREDICTED: uncharacterized protein LOC109148275 isoform X1 [Ipomoea nil]	--	--	--	--
Tai6.1838	scaffold71	50626	52380	+	1457	-	-	PREDICTED: uncharacterized protein LOC109164561 [Ipomoea nil]	--	--	--	--
Tai6.18483	scaffold1530	56123	57621	-	1499	-	-	PREDICTED: bZIP transcription factor 44-like [Ipomoea nil]	Ocs element-binding factor 1 OS=Zea mays GN=OBF1 PE=2 SV=2	GO:0006355/regulation of transcription, DNA-templated,GO:0008152/metabolic process,GO:0006139/nucleobase-containing compound metabolic process,GO:0006351/transcription, DNA-templated,GO:0006725/cellular aromatic compound metabolic process,GO:0006807/nitrogen compound metabolic process,GO:0008150/biological_process,GO:0009058/biosynthetic process,GO:0009059/macromolecule biosynthetic process,GO:00…	--	GO:0003700/transcription factor activity, sequence-specific DNA binding,GO:0001071/nucleic acid binding transcription factor activity,GO:0003674/molecular_function
Tai6.18490	scaffold1533	57800	59689	+	515	-	-	PREDICTED: protein disulfide-isomerase-like [Ipomoea nil]	Protein disulfide-isomerase OS=Ricinus communis PE=2 SV=1	GO:0045454/cell redox homeostasis,GO:0008150/biological_process,GO:0009987/cellular process,GO:0019725/cellular homeostasis,GO:0042592/homeostatic process,GO:0044699/single-organism process,GO:0044763/single-organism cellular process,GO:0050789/regulation of biological process,GO:0050794/regulation of cellular process,GO:0065007/biological regulation,GO:0065008/regulation of biological quality	--	--
Tai6.1856	scaffold71	150105	151381	+	1277	-	-	PREDICTED: L-type lectin-domain containing receptor kinase IX.1-like [Ipomoea nil]	L-type lectin-domain containing receptor kinase IX.1 OS=Arabidopsis thaliana GN=LECRK91 PE=2 SV=1	GO:0006468/protein phosphorylation,GO:0008152/metabolic process,GO:0006464/cellular protein modification process,GO:0006793/phosphorus metabolic process,GO:0006796/phosphate-containing compound metabolic process,GO:0008150/biological_process,GO:0009987/cellular process,GO:0016310/phosphorylation,GO:0019538/protein metabolic process,GO:0036211/protein modification process,GO:0043170/macromolecule …	--	GO:0004672/protein kinase activity,GO:0005524/ATP binding,GO:0003674/molecular_function,GO:0003824/catalytic activity,GO:0016301/kinase activity,GO:0016740/transferase activity,GO:0016772/transferase activity, transferring phosphorus-containing groups,GO:0016773/phosphotransferase activity, alcohol group as acceptor,GO:0000166/nucleotide binding,GO:0005488/binding,GO:0017076/purine nucleotide bin…
Tai6.18639	scaffold1553	37847	49919	-	1866	-	-	PREDICTED: probable sulfate transporter 3.5 isoform X1 [Ipomoea nil]	Probable sulfate transporter 3.5 OS=Arabidopsis thaliana GN=SULTR3;5 PE=2 SV=1	GO:0008272/sulfate transport,GO:0006810/transport,GO:0006811/ion transport,GO:0006820/anion transport,GO:0008150/biological_process,GO:0015698/inorganic anion transport,GO:0044699/single-organism process,GO:0044765/single-organism transport,GO:0051179/localization,GO:0051234/establishment of localization,GO:0072348/sulfur compound transport,GO:1902578/single-organism localization	GO:0016021/integral component of membrane,GO:0005575/cellular_component,GO:0016020/membrane,GO:0031224/intrinsic component of membrane,GO:0044425/membrane part	GO:0015116/sulfate transmembrane transporter activity,GO:0003674/molecular_function,GO:0005215/transporter activity,GO:0022857/transmembrane transporter activity,GO:0008509/anion transmembrane transporter activity,GO:0015075/ion transmembrane transporter activity,GO:0015103/inorganic anion transmembrane transporter activity,GO:0022891/substrate-specific transmembrane transporter activity,GO:00228…
Tai6.18665	scaffold1558	96496	98855	+	1655	-	-	PREDICTED: uncharacterized protein LOC109176041 [Ipomoea nil]	--	--	--	--
Tai6.18718	scaffold1563	12066	16471	-	2336	-	-	PREDICTED: glucose-1-phosphate adenylyltransferase large subunit 1 [Nicotiana tomentosiformis]	Glucose-1-phosphate adenylyltransferase large subunit 1 (Fragment) OS=Solanum tuberosum GN=AGPS1 PE=2 SV=1	GO:0009058/biosynthetic process,GO:0008152/metabolic process,GO:0008150/biological_process	--	GO:0016779/nucleotidyltransferase activity,GO:0003674/molecular_function,GO:0003824/catalytic activity,GO:0016740/transferase activity,GO:0016772/transferase activity, transferring phosphorus-containing groups
Tai6.18732	scaffold1570	24130	25510	-	1381	-	-	granule-bound starch synthase 1, chloroplastic..amyloplastic [Nicotiana tabacum]	Granule-bound starch synthase 1, chloroplastic/amyloplastic OS=Solanum tuberosum GN=WAXY PE=1 SV=1	--	--	--
Tai6.18749	scaffold1574	63749	64943	+	923	-	-	PREDICTED: putative clathrin assembly protein At2g25430 [Ipomoea nil]	Putative clathrin assembly protein At2g25430 OS=Arabidopsis thaliana GN=At2g25430 PE=1 SV=2	--	--	GO:0005543/phospholipid binding,GO:0003674/molecular_function,GO:0005488/binding,GO:0008289/lipid binding,GO:0043167/ion binding,GO:0043168/anion binding
Tai6.18952	scaffold1600	89249	90689	+	612	-	-	PREDICTED: BTB..POZ and MATH domain-containing protein 3-like isoform X2 [Ipomoea nil]	BTB/POZ and MATH domain-containing protein 3 OS=Arabidopsis thaliana GN=BPM3 PE=1 SV=1	--	--	GO:0005515/protein binding,GO:0003674/molecular_function,GO:0005488/binding
Tai6.18981	scaffold1603	91151	94800	+	1886	-	-	BTB..POZ and TAZ domain-containing protein 4 [Capsicum baccatum]	BTB/POZ and TAZ domain-containing protein 4 OS=Arabidopsis thaliana GN=BT4 PE=1 SV=1	GO:0006355/regulation of transcription, DNA-templated,GO:0008152/metabolic process,GO:0006139/nucleobase-containing compound metabolic process,GO:0006351/transcription, DNA-templated,GO:0006725/cellular aromatic compound metabolic process,GO:0006807/nitrogen compound metabolic process,GO:0008150/biological_process,GO:0009058/biosynthetic process,GO:0009059/macromolecule biosynthetic process,GO:00…	GO:0005634/nucleus,GO:0005622/intracellular,GO:0005575/cellular_component,GO:0005623/cell,GO:0043231/intracellular membrane-bounded organelle,GO:0043226/organelle,GO:0043227/membrane-bounded organelle,GO:0043229/intracellular organelle,GO:0044424/intracellular part,GO:0044464/cell part	GO:0003712/transcription cofactor activity,GO:0004402/histone acetyltransferase activity,GO:0008270/zinc ion binding,GO:0005515/protein binding,GO:0000988/transcription factor activity, protein binding,GO:0000989/transcription factor activity, transcription factor binding,GO:0003674/molecular_function,GO:0003824/catalytic activity,GO:0008080/N-acetyltransferase activity,GO:0016407/acetyltransfera…
Tai6.19027	scaffold1607	37319	40244	+	1647	-	-	ADP-glucose pyrophosphorylase beta subunit IbAGPb1A [Ipomoea batatas]	Glucose-1-phosphate adenylyltransferase large subunit 1 (Fragment) OS=Solanum tuberosum GN=AGPS1 PE=2 SV=1	GO:0009058/biosynthetic process,GO:0008152/metabolic process,GO:0008150/biological_process	--	GO:0016779/nucleotidyltransferase activity,GO:0003674/molecular_function,GO:0003824/catalytic activity,GO:0016740/transferase activity,GO:0016772/transferase activity, transferring phosphorus-containing groups
Tai6.19052	scaffold1610	13728	14640	.	913	-	-	PREDICTED: uncharacterized protein LOC109160300 [Ipomoea nil]	--	--	--	GO:0005515/protein binding,GO:0005488/binding,GO:0003674/molecular_function
Tai6.19087	scaffold1614	23111	24443	.	1333	-	-	PREDICTED: uncharacterized protein LOC109180758 [Ipomoea nil]	--	--	--	--
Tai6.19120	scaffold1615	96549	97763	-	1067	-	-	PREDICTED: uncharacterized protein LOC109181809 isoform X2 [Ipomoea nil]	--	--	--	--
Tai6.19122	scaffold1615	110146	111315	-	1170	-	-	PREDICTED: uncharacterized protein LOC109181809 isoform X1 [Ipomoea nil]	--	--	--	--
Tai6.19312	scaffold1641	71642	73752	.	2111	-	-	PREDICTED: CBL-interacting serine..threonine-protein kinase 24-like [Ipomoea nil]	CBL-interacting serine/threonine-protein kinase 24 OS=Arabidopsis thaliana GN=CIPK24 PE=1 SV=1	--	--	--
Tai6.1932	scaffold74	28003	32695	+	2051	-	-	PREDICTED: pheophorbide a oxygenase, chloroplastic [Solanum tuberosum]	Pheophorbide a oxygenase, chloroplastic OS=Arabidopsis thaliana GN=PAO PE=1 SV=1	GO:0055114/oxidation-reduction process,GO:0008152/metabolic process,GO:0008150/biological_process,GO:0044699/single-organism process,GO:0044710/single-organism metabolic process	--	GO:0016491/oxidoreductase activity,GO:0051537/2 iron, 2 sulfur cluster binding,GO:0010277/chlorophyllide a oxygenase [overall] activity,GO:0003674/molecular_function,GO:0003824/catalytic activity,GO:0005488/binding,GO:0051536/iron-sulfur cluster binding,GO:0051540/metal cluster binding,GO:0004497/monooxygenase activity,GO:0016701/oxidoreductase activity, acting on single donors with incorporation…
Tai6.19486	scaffold1662	95569	96527	.	959	-	-	--	--	--	--	--
Tai6.19655	scaffold1690	7192	8319	+	1128	-	-	PREDICTED: transcription factor MYB44-like [Ipomoea nil]	Transcription factor MYB44 OS=Arabidopsis thaliana GN=MYB44 PE=2 SV=1	--	--	GO:0003677/DNA binding,GO:0003674/molecular_function,GO:0003676/nucleic acid binding,GO:0005488/binding,GO:0097159/organic cyclic compound binding,GO:1901363/heterocyclic compound binding
Tai6.19711	scaffold1696	89548	90216	+	560	-	-	PREDICTED: plasma membrane ATPase 1 [Ipomoea nil]	Plasma membrane ATPase 1 OS=Solanum lycopersicum GN=LHA1 PE=2 SV=1	--	--	--
Tai6.19804	scaffold1711	46031	46876	+	477	-	-	PREDICTED: proline synthase co-transcribed bacterial homolog protein-like [Ipomoea nil]	Proline synthase co-transcribed bacterial homolog protein OS=Dictyostelium discoideum GN=prosc PE=3 SV=2	--	--	--
Tai6.19860	scaffold1718	12664	23083	-	423	-	-	--	--	--	--	--
Tai6.19883	scaffold1721	105888	106549	.	662	-	-	PREDICTED: clavaminate synthase-like protein At3g21360 [Ipomoea nil]	Clavaminate synthase-like protein At3g21360 OS=Arabidopsis thaliana GN=At3g21360 PE=1 SV=1	--	--	--
Tai6.19888	scaffold1722	10210	12116	-	1907	-	-	PREDICTED: LOB domain-containing protein 41-like [Ipomoea nil]	LOB domain-containing protein 41 OS=Arabidopsis thaliana GN=LBD41 PE=2 SV=1	--	--	--
Tai6.19936	scaffold1728	74172	77532	-	1095	-	-	PREDICTED: protein C2-DOMAIN ABA-RELATED 7-like [Ipomoea nil]	Protein C2-DOMAIN ABA-RELATED 7 OS=Arabidopsis thaliana GN=CAR7 PE=2 SV=1	--	--	--
Tai6.19948	scaffold1731	3652	5370	+	649	-	-	PREDICTED: outer envelope pore protein 21B, chloroplastic-like [Ipomoea nil]	Outer envelope pore protein 21B, chloroplastic OS=Arabidopsis thaliana GN=OEP21B PE=2 SV=1	--	--	--
Tai6.19986	scaffold1737	27330	29554	+	1098	-	-	PREDICTED: thioredoxin M2, chloroplastic-like isoform X1 [Ipomoea nil]	Thioredoxin M3, chloroplastic OS=Arabidopsis thaliana GN=GAT1 PE=2 SV=2	GO:0045454/cell redox homeostasis,GO:0008150/biological_process,GO:0009987/cellular process,GO:0019725/cellular homeostasis,GO:0042592/homeostatic process,GO:0044699/single-organism process,GO:0044763/single-organism cellular process,GO:0050789/regulation of biological process,GO:0050794/regulation of cellular process,GO:0065007/biological regulation,GO:0065008/regulation of biological quality	--	--
Tai6.20084	scaffold1750	34359	34835	-	477	-	-	PREDICTED: 21 kDa protein-like [Ipomoea nil]	21 kDa protein OS=Daucus carota PE=2 SV=1	--	--	GO:0004857/enzyme inhibitor activity,GO:0003674/molecular_function,GO:0030234/enzyme regulator activity,GO:0098772/molecular function regulator
Tai6.2009	scaffold78	60547	62996	-	1865	-	-	PREDICTED: cytochrome P450 CYP82D47-like [Ipomoea nil]	Cytochrome P450 82C4 OS=Arabidopsis thaliana GN=CYP82C4 PE=2 SV=1	GO:0055114/oxidation-reduction process,GO:0008152/metabolic process,GO:0008150/biological_process,GO:0044699/single-organism process,GO:0044710/single-organism metabolic process	--	GO:0005506/iron ion binding,GO:0016705/oxidoreductase activity, acting on paired donors, with incorporation or reduction of molecular oxygen,GO:0020037/heme binding,GO:0003674/molecular_function,GO:0005488/binding,GO:0046872/metal ion binding,GO:0043167/ion binding,GO:0043169/cation binding,GO:0046914/transition metal ion binding,GO:0003824/catalytic activity,GO:0016491/oxidoreductase activity,GO…
Tai6.20123	scaffold1753	14130	15481	-	1352	-	-	PREDICTED: TMV resistance protein N-like isoform X2 [Ipomoea nil]	TMV resistance protein N OS=Nicotiana glutinosa GN=N PE=1 SV=1	--	--	GO:0043531/ADP binding,GO:0000166/nucleotide binding,GO:0003674/molecular_function,GO:0005488/binding,GO:0017076/purine nucleotide binding,GO:0030554/adenyl nucleotide binding,GO:0032553/ribonucleotide binding,GO:0032555/purine ribonucleotide binding,GO:0032559/adenyl ribonucleotide binding,GO:0036094/small molecule binding,GO:0043167/ion binding,GO:0043168/anion binding,GO:0097159/organic cyclic…
Tai6.20213	scaffold1770	100846	102053	+	1208	-	-	PREDICTED: protein slowmo homolog [Ipomoea nil]	Protein slowmo homolog OS=Dictyostelium discoideum GN=slmo PE=3 SV=1	--	--	--
Tai6.20312	scaffold1783	99100	103437	+	1315	-	-	PREDICTED: uncharacterized protein LOC109181763 [Ipomoea nil]	Putative late blight resistance protein homolog R1B-17 OS=Solanum demissum GN=R1B-17 PE=3 SV=1	--	--	GO:0043531/ADP binding,GO:0000166/nucleotide binding,GO:0003674/molecular_function,GO:0005488/binding,GO:0017076/purine nucleotide binding,GO:0030554/adenyl nucleotide binding,GO:0032553/ribonucleotide binding,GO:0032555/purine ribonucleotide binding,GO:0032559/adenyl ribonucleotide binding,GO:0036094/small molecule binding,GO:0043167/ion binding,GO:0043168/anion binding,GO:0097159/organic cyclic…
Tai6.20332	scaffold1782	98365	98925	.	561	-	-	PREDICTED: histone-lysine N-methyltransferase ASHR2 [Ipomoea nil]	Histone-lysine N-methyltransferase ASHR2 OS=Arabidopsis thaliana GN=ASHR2 PE=2 SV=3	--	--	--
Tai6.20491	scaffold1808	107383	107841	.	459	-	-	--	--	--	--	--
Tai6.20590	scaffold1823	73726	75069	+	1156	-	-	PREDICTED: uncharacterized protein LOC109185355 [Ipomoea nil]	--	--	--	--
Tai6.20663	scaffold1837	36148	37291	-	1043	-	-	PREDICTED: transcription factor bHLH78-like isoform X1 [Ipomoea nil]	Transcription factor bHLH78 OS=Arabidopsis thaliana GN=BHLH78 PE=2 SV=1	--	--	--
Tai6.20952	scaffold1884	17251	18928	-	994	-	-	PREDICTED: fasciclin-like arabinogalactan protein 9 isoform X2 [Ipomoea nil]	Fasciclin-like arabinogalactan protein 9 OS=Arabidopsis thaliana GN=FLA9 PE=1 SV=1	--	--	--
Tai6.21033	scaffold1893	101794	102911	+	943	-	-	PREDICTED: subtilisin-like protease SBT3.6 isoform X2 [Ipomoea nil]	Subtilisin-like protease SBT3.5 OS=Arabidopsis thaliana GN=SBT3.5 PE=1 SV=1	GO:0006508/proteolysis,GO:0008152/metabolic process,GO:0008150/biological_process,GO:0019538/protein metabolic process,GO:0043170/macromolecule metabolic process,GO:0044238/primary metabolic process,GO:0071704/organic substance metabolic process	--	GO:0004252/serine-type endopeptidase activity,GO:0003674/molecular_function,GO:0003824/catalytic activity,GO:0004175/endopeptidase activity,GO:0008236/serine-type peptidase activity,GO:0008233/peptidase activity,GO:0070011/peptidase activity, acting on L-amino acid peptides,GO:0016787/hydrolase activity,GO:0017171/serine hydrolase activity
Tai6.21125	scaffold1909	73750	77725	+	2149	-	-	PREDICTED: protein YLS9-like [Ipomoea nil]	Protein YLS9 OS=Arabidopsis thaliana GN=YLS9 PE=2 SV=1	--	--	--
Tai6.21198	scaffold1922	88056	89610	+	1555	-	-	PREDICTED: transcription factor MYB44-like [Ipomoea nil]	Transcription factor MYB44 OS=Arabidopsis thaliana GN=MYB44 PE=2 SV=1	--	--	GO:0003677/DNA binding,GO:0003674/molecular_function,GO:0003676/nucleic acid binding,GO:0005488/binding,GO:0097159/organic cyclic compound binding,GO:1901363/heterocyclic compound binding
Tai6.21295	scaffold1939	32328	33973	-	1520	-	-	PREDICTED: patatin-like protein 3 [Ipomoea nil]	Patatin-like protein 6 OS=Arabidopsis thaliana GN=PLP6 PE=2 SV=1	GO:0008152/metabolic process,GO:0006629/lipid metabolic process,GO:0008150/biological_process,GO:0044238/primary metabolic process,GO:0044699/single-organism process,GO:0044710/single-organism metabolic process,GO:0071704/organic substance metabolic process	--	--
Tai6.21389	scaffold1952	82397	85705	+	200	-	-	--	--	--	--	--
Tai6.21398	scaffold1954	30030	37013	+	3856	-	-	PREDICTED: calmodulin-binding transcription activator 4-like isoform X1 [Ipomoea nil]	Calmodulin-binding transcription activator 4 OS=Arabidopsis thaliana GN=CMTA4 PE=1 SV=1	--	--	--
Tai6.21484	scaffold1967	34108	37943	+	2033	-	-	Xylulose kinase [Capsicum baccatum]	Xylulose kinase OS=Rattus norvegicus GN=Xylb PE=2 SV=1	GO:0005975/carbohydrate metabolic process,GO:0008152/metabolic process,GO:0008150/biological_process,GO:0044238/primary metabolic process,GO:0071704/organic substance metabolic process	--	GO:0016773/phosphotransferase activity, alcohol group as acceptor,GO:0003674/molecular_function,GO:0003824/catalytic activity,GO:0016740/transferase activity,GO:0016772/transferase activity, transferring phosphorus-containing groups
Tai6.21544	scaffold1973	76989	79991	+	1898	-	-	PREDICTED: cytochrome P450 CYP82D47-like [Ipomoea nil]	Cytochrome P450 82C4 OS=Arabidopsis thaliana GN=CYP82C4 PE=2 SV=1	GO:0055114/oxidation-reduction process,GO:0008152/metabolic process,GO:0008150/biological_process,GO:0044699/single-organism process,GO:0044710/single-organism metabolic process	--	GO:0005506/iron ion binding,GO:0016705/oxidoreductase activity, acting on paired donors, with incorporation or reduction of molecular oxygen,GO:0020037/heme binding,GO:0003674/molecular_function,GO:0005488/binding,GO:0046872/metal ion binding,GO:0043167/ion binding,GO:0043169/cation binding,GO:0046914/transition metal ion binding,GO:0003824/catalytic activity,GO:0016491/oxidoreductase activity,GO…
Tai6.21550	scaffold1974	16577	17044	.	468	-	-	PREDICTED: ABC transporter G family member 3-like [Ipomoea nil]	ABC transporter G family member 3 OS=Arabidopsis thaliana GN=ABCG3 PE=1 SV=2	--	--	--
Tai6.21557	scaffold1974	52835	53508	+	674	-	-	PREDICTED: probable aquaporin TIP1-1 [Ipomoea nil]	Aquaporin TIP1-1 OS=Zea mays GN=TIP1-1 PE=2 SV=1	GO:0006810/transport,GO:0008150/biological_process,GO:0051179/localization,GO:0051234/establishment of localization	GO:0016020/membrane,GO:0005575/cellular_component	GO:0005215/transporter activity,GO:0003674/molecular_function
Tai6.2170	scaffold84	151701	156460	+	1194	-	-	PREDICTED: uncharacterized protein LOC109170789 isoform X4 [Ipomoea nil]	Ribonuclease J OS=Corynebacterium glutamicum (strain ATCC 13032 / DSM 20300 / JCM 1318 / LMG 3730 / NCIMB 10025) GN=rnj PE=3 SV=2	--	--	--
Tai6.21702	scaffold1995	596	4801	+	1863	-	-	PREDICTED: ferric reduction oxidase 8, mitochondrial isoform X2 [Ipomoea nil]	Ferric reduction oxidase 8, mitochondrial OS=Arabidopsis thaliana GN=FRO8 PE=2 SV=1	GO:0055114/oxidation-reduction process,GO:0008152/metabolic process,GO:0008150/biological_process,GO:0044699/single-organism process,GO:0044710/single-organism metabolic process	--	GO:0016491/oxidoreductase activity,GO:0003674/molecular_function,GO:0003824/catalytic activity
Tai6.21775	scaffold2007	64356	65175	+	374	-	-	--	--	--	--	--
Tai6.21845	scaffold2017	33214	35673	+	1594	-	-	PREDICTED: cytochrome P450 82C4-like [Ipomoea nil]	Cytochrome P450 82C4 OS=Arabidopsis thaliana GN=CYP82C4 PE=2 SV=1	GO:0055114/oxidation-reduction process,GO:0008152/metabolic process,GO:0008150/biological_process,GO:0044699/single-organism process,GO:0044710/single-organism metabolic process	--	GO:0005506/iron ion binding,GO:0016705/oxidoreductase activity, acting on paired donors, with incorporation or reduction of molecular oxygen,GO:0020037/heme binding,GO:0003674/molecular_function,GO:0005488/binding,GO:0046872/metal ion binding,GO:0043167/ion binding,GO:0043169/cation binding,GO:0046914/transition metal ion binding,GO:0003824/catalytic activity,GO:0016491/oxidoreductase activity,GO…
Tai6.22041	scaffold2043	22011	25211	+	2725	-	-	unnamed protein product [Coffea canephora]	U-box domain-containing protein 4 OS=Arabidopsis thaliana GN=PUB4 PE=1 SV=3	--	--	GO:0005488/binding,GO:0003674/molecular_function
Tai6.22047	scaffold2043	79307	82102	+	1156	-	-	PREDICTED: E3 ubiquitin-protein ligase At1g63170-like [Ipomoea nil]	E3 ubiquitin-protein ligase At1g12760 OS=Arabidopsis thaliana GN=At1g12760 PE=1 SV=1	--	--	--
Tai6.2216	scaffold87	38840	39563	-	522	-	-	PREDICTED: mitogen-activated protein kinase 9-like isoform X3 [Ipomoea nil]	Mitogen-activated protein kinase 8 OS=Arabidopsis thaliana GN=MPK8 PE=1 SV=2	GO:0006468/protein phosphorylation,GO:0008152/metabolic process,GO:0006464/cellular protein modification process,GO:0006793/phosphorus metabolic process,GO:0006796/phosphate-containing compound metabolic process,GO:0008150/biological_process,GO:0009987/cellular process,GO:0016310/phosphorylation,GO:0019538/protein metabolic process,GO:0036211/protein modification process,GO:0043170/macromolecule …	--	GO:0004672/protein kinase activity,GO:0005524/ATP binding,GO:0003674/molecular_function,GO:0003824/catalytic activity,GO:0016301/kinase activity,GO:0016740/transferase activity,GO:0016772/transferase activity, transferring phosphorus-containing groups,GO:0016773/phosphotransferase activity, alcohol group as acceptor,GO:0000166/nucleotide binding,GO:0005488/binding,GO:0017076/purine nucleotide bin…
Tai6.22213	scaffold2067	23742	25616	+	1241	-	-	PREDICTED: cysteine-rich repeat secretory protein 3-like [Ipomoea nil]	Cysteine-rich repeat secretory protein 3 OS=Arabidopsis thaliana GN=CRRSP3 PE=1 SV=1	--	--	--
Tai6.22279	scaffold2073	21071	23986	+	773	-	-	PREDICTED: uncharacterized protein LOC109158152 isoform X2 [Ipomoea nil]	--	--	--	--
Tai6.22289	scaffold2079	151147	153242	+	1004	-	-	hypothetical protein GOBAR_DD22182 [Gossypium barbadense]	Mitogen-activated protein kinase homolog MMK2 OS=Medicago sativa GN=MMK2 PE=2 SV=1	GO:0006468/protein phosphorylation,GO:0008152/metabolic process,GO:0006464/cellular protein modification process,GO:0006793/phosphorus metabolic process,GO:0006796/phosphate-containing compound metabolic process,GO:0008150/biological_process,GO:0009987/cellular process,GO:0016310/phosphorylation,GO:0019538/protein metabolic process,GO:0036211/protein modification process,GO:0043170/macromolecule …	--	GO:0004672/protein kinase activity,GO:0005524/ATP binding,GO:0003674/molecular_function,GO:0003824/catalytic activity,GO:0016301/kinase activity,GO:0016740/transferase activity,GO:0016772/transferase activity, transferring phosphorus-containing groups,GO:0016773/phosphotransferase activity, alcohol group as acceptor,GO:0000166/nucleotide binding,GO:0005488/binding,GO:0017076/purine nucleotide bin…
Tai6.22449	scaffold2100	46124	46913	.	790	-	-	PREDICTED: RPW8-like protein 3 [Ipomoea nil]	RPW8-like protein 3 OS=Arabidopsis thaliana GN=HR3 PE=2 SV=1	--	--	--
Tai6.2245	scaffold88	128092	132784	+	3778	-	-	PREDICTED: chloride channel protein CLC-b [Ipomoea nil]	Chloride channel protein CLC-b OS=Arabidopsis thaliana GN=CLC-B PE=1 SV=1	GO:0055085/transmembrane transport,GO:0006821/chloride transport,GO:0006810/transport,GO:0008150/biological_process,GO:0051179/localization,GO:0051234/establishment of localization,GO:0006811/ion transport,GO:0006820/anion transport,GO:0015698/inorganic anion transport	GO:0016020/membrane,GO:0005575/cellular_component	GO:0005216/ion channel activity,GO:0005247/voltage-gated chloride channel activity,GO:0003674/molecular_function,GO:0005215/transporter activity,GO:0022857/transmembrane transporter activity,GO:0015075/ion transmembrane transporter activity,GO:0015267/channel activity,GO:0022803/passive transmembrane transporter activity,GO:0022891/substrate-specific transmembrane transporter activity,GO:0022838/…
Tai6.22644	scaffold2126	111155	113352	+	828	-	-	PREDICTED: outer envelope pore protein 21B, chloroplastic-like [Ipomoea nil]	Outer envelope pore protein 21B, chloroplastic OS=Arabidopsis thaliana GN=OEP21B PE=2 SV=1	--	--	--
Tai6.22669	scaffold2131	20191	20822	-	632	-	-	PREDICTED: xyloglucan endotransglucosylase..hydrolase 2-like [Ipomoea nil]	Xyloglucan endotransglucosylase/hydrolase 2 OS=Glycine max PE=2 SV=1	--	--	--
Tai6.22671	scaffold2131	63891	65554	-	1160	-	-	PREDICTED: xyloglucan endotransglucosylase..hydrolase 2-like [Ipomoea nil]	Xyloglucan endotransglucosylase/hydrolase 2 OS=Glycine max PE=2 SV=1	GO:0006073/cellular glucan metabolic process,GO:0005975/carbohydrate metabolic process,GO:0008152/metabolic process,GO:0005976/polysaccharide metabolic process,GO:0008150/biological_process,GO:0009987/cellular process,GO:0043170/macromolecule metabolic process,GO:0044042/glucan metabolic process,GO:0044237/cellular metabolic process,GO:0044238/primary metabolic process,GO:0044260/cellular macromo…	GO:0005618/cell wall,GO:0048046/apoplast,GO:0005575/cellular_component,GO:0005623/cell,GO:0030312/external encapsulating structure,GO:0044464/cell part,GO:0071944/cell periphery,GO:0005576/extracellular region	GO:0016762/xyloglucan:xyloglucosyl transferase activity,GO:0004553/hydrolase activity, hydrolyzing O-glycosyl compounds,GO:0003674/molecular_function,GO:0003824/catalytic activity,GO:0016740/transferase activity,GO:0016757/transferase activity, transferring glycosyl groups,GO:0016758/transferase activity, transferring hexosyl groups,GO:0016787/hydrolase activity,GO:0016798/hydrolase activity, act…
Tai6.2268	scaffold90	33155	33782	.	628	-	-	--	--	--	--	--
Tai6.2274	scaffold90	97550	100052	-	1226	-	-	PREDICTED: polyadenylate-binding protein RBP47-like [Ipomoea nil]	Polyadenylate-binding protein RBP47 OS=Nicotiana plumbaginifolia GN=RBP47 PE=1 SV=1	--	--	GO:0003676/nucleic acid binding,GO:0003674/molecular_function,GO:0005488/binding,GO:0097159/organic cyclic compound binding,GO:1901363/heterocyclic compound binding
Tai6.2287	scaffold90	212935	213491	-	202	-	-	PREDICTED: uncharacterized protein LOC109165124 isoform X2 [Ipomoea nil]	--	--	--	--
Tai6.22976	scaffold2171	122804	123680	+	510	-	-	PREDICTED: uncharacterized protein LOC109192410 isoform X2 [Ipomoea nil]	--	--	--	--
Tai6.23009	scaffold2176	102098	104735	+	2638	-	-	hypothetical protein T459_02778 [Capsicum annuum]	--	--	--	--
Tai6.23264	scaffold2219	6639	7885	-	1247	-	-	PREDICTED: probable copper-transporting ATPase HMA5 [Ipomoea nil]	Probable copper-transporting ATPase HMA5 OS=Arabidopsis thaliana GN=HMA5 PE=1 SV=2	--	--	--
Tai6.23304	scaffold2221	116376	117601	-	882	-	-	PREDICTED: uncharacterized protein LOC109187950 [Ipomoea nil]	--	--	--	--
Tai6.23317	scaffold2223	57661	58647	+	987	-	-	Ubiquitin--protein ligase [Handroanthus impetiginosus]	U-box domain-containing protein 9 OS=Arabidopsis thaliana GN=PUB9 PE=1 SV=1	--	--	GO:0005515/protein binding,GO:0005488/binding,GO:0003674/molecular_function
Tai6.23318	scaffold2223	58740	60025	-	737	-	-	PREDICTED: U-box domain-containing protein 9-like [Ipomoea nil]	U-box domain-containing protein 9 OS=Arabidopsis thaliana GN=PUB9 PE=1 SV=1	GO:0016567/protein ubiquitination,GO:0008152/metabolic process,GO:0006464/cellular protein modification process,GO:0008150/biological_process,GO:0009987/cellular process,GO:0019538/protein metabolic process,GO:0032446/protein modification by small protein conjugation,GO:0036211/protein modification process,GO:0043170/macromolecule metabolic process,GO:0043412/macromolecule modification,GO:0044237…	--	GO:0004842/ubiquitin-protein transferase activity,GO:0003674/molecular_function,GO:0003824/catalytic activity,GO:0016740/transferase activity,GO:0019787/ubiquitin-like protein transferase activity
Tai6.23350	scaffold2228	67984	71625	+	3281	-	-	PREDICTED: disease resistance protein RPM1-like [Ipomoea nil]	Disease resistance protein RPM1 OS=Arabidopsis thaliana GN=RPM1 PE=1 SV=1	--	--	GO:0043531/ADP binding,GO:0000166/nucleotide binding,GO:0003674/molecular_function,GO:0005488/binding,GO:0017076/purine nucleotide binding,GO:0030554/adenyl nucleotide binding,GO:0032553/ribonucleotide binding,GO:0032555/purine ribonucleotide binding,GO:0032559/adenyl ribonucleotide binding,GO:0036094/small molecule binding,GO:0043167/ion binding,GO:0043168/anion binding,GO:0097159/organic cyclic…
Tai6.23430	scaffold2237	89202	90567	-	598	-	-	expansin [Ipomoea batatas]	Expansin-A1 OS=Arabidopsis thaliana GN=EXPA1 PE=2 SV=1	--	--	--
Tai6.23494	scaffold2253	23283	28160	+	1599	-	-	hypothetical protein CQW23_24347 [Capsicum baccatum]	Probable leucine-rich repeat receptor-like protein kinase At1g35710 OS=Arabidopsis thaliana GN=At1g35710 PE=2 SV=1	--	--	GO:0005515/protein binding,GO:0003674/molecular_function,GO:0005488/binding
Tai6.2364	scaffold95	103867	105206	+	1147	-	-	PREDICTED: xyloglucan glycosyltransferase 4 [Ipomoea nil]	Xyloglucan glycosyltransferase 4 OS=Arabidopsis thaliana GN=CSLC4 PE=1 SV=1	--	--	--
Tai6.23845	scaffold2313	72142	74760	-	8274	-	-	PREDICTED: protein NLP2-like [Ipomoea nil]	Protein NLP2 OS=Arabidopsis thaliana GN=NLP2 PE=2 SV=3	--	--	GO:0005515/protein binding,GO:0003674/molecular_function,GO:0005488/binding
Tai6.23923	scaffold2325	68554	69744	-	1076	-	-	PREDICTED: proton pump-interactor 1-like isoform X2 [Ipomoea nil]	--	--	--	--
Tai6.23924	scaffold2325	69863	71008	-	445	-	-	PREDICTED: cingulin-like isoform X2 [Ipomoea nil]	--	--	--	--
Tai6.23994	scaffold2338	75737	90829	+	962	-	-	PREDICTED: chaperone protein dnaJ 11, chloroplastic-like [Ipomoea nil]	Chaperone protein dnaJ 11, chloroplastic OS=Arabidopsis thaliana GN=ATJ11 PE=1 SV=2	--	--	--
Tai6.24091	scaffold2355	19643	21911	+	1910	-	-	PREDICTED: UNC93-like protein 1 [Ipomoea nil]	UNC93-like protein 1 OS=Arabidopsis thaliana GN=At1g18000 PE=2 SV=2	--	--	--
Tai6.2421	scaffold97	246053	249706	+	2483	-	-	PREDICTED: uncharacterized protein At1g04910-like [Ipomoea nil]	Uncharacterized protein At1g04910 OS=Arabidopsis thaliana GN=At1g04910 PE=2 SV=1	--	--	--
Tai6.24292	scaffold2386	57252	62918	+	2345	-	-	PREDICTED: L-type lectin-domain containing receptor kinase IX.1-like [Ipomoea nil]	L-type lectin-domain containing receptor kinase IX.1 OS=Arabidopsis thaliana GN=LECRK91 PE=2 SV=1	GO:0006468/protein phosphorylation,GO:0008152/metabolic process,GO:0006464/cellular protein modification process,GO:0006793/phosphorus metabolic process,GO:0006796/phosphate-containing compound metabolic process,GO:0008150/biological_process,GO:0009987/cellular process,GO:0016310/phosphorylation,GO:0019538/protein metabolic process,GO:0036211/protein modification process,GO:0043170/macromolecule …	--	GO:0030246/carbohydrate binding,GO:0004672/protein kinase activity,GO:0005524/ATP binding,GO:0003674/molecular_function,GO:0005488/binding,GO:0003824/catalytic activity,GO:0016301/kinase activity,GO:0016740/transferase activity,GO:0016772/transferase activity, transferring phosphorus-containing groups,GO:0016773/phosphotransferase activity, alcohol group as acceptor,GO:0000166/nucleotide binding,…
Tai6.24293	scaffold2386	82196	83289	.	1094	-	-	PREDICTED: L-type lectin-domain containing receptor kinase IX.1-like [Ipomoea nil]	Seed lectin OS=Vatairea guianensis PE=1 SV=1	--	--	GO:0030246/carbohydrate binding,GO:0003674/molecular_function,GO:0005488/binding
Tai6.24375	scaffold2405	1479	5100	-	2920	-	-	alpha-glucosidase [Sesamum indicum]	Alpha-glucosidase OS=Spinacia oleracea PE=1 SV=1	GO:0005975/carbohydrate metabolic process,GO:0008152/metabolic process,GO:0008150/biological_process,GO:0044238/primary metabolic process,GO:0071704/organic substance metabolic process	--	GO:0004553/hydrolase activity, hydrolyzing O-glycosyl compounds,GO:0003824/catalytic activity,GO:0030246/carbohydrate binding,GO:0003674/molecular_function,GO:0016787/hydrolase activity,GO:0016798/hydrolase activity, acting on glycosyl bonds,GO:0005488/binding
Tai6.24398	scaffold2408	4201	6187	+	1774	-	-	PREDICTED: UPF0481 protein At3g47200-like [Ipomoea nil]	UPF0481 protein At3g47200 OS=Arabidopsis thaliana GN=At3g47200 PE=2 SV=1	--	--	--
Tai6.24501	scaffold2427	49208	50888	-	1189	-	-	PREDICTED: xyloglucan endotransglucosylase..hydrolase 2-like [Ipomoea nil]	Xyloglucan endotransglucosylase/hydrolase 2 OS=Glycine max PE=2 SV=1	GO:0006073/cellular glucan metabolic process,GO:0005975/carbohydrate metabolic process,GO:0008152/metabolic process,GO:0005976/polysaccharide metabolic process,GO:0008150/biological_process,GO:0009987/cellular process,GO:0043170/macromolecule metabolic process,GO:0044042/glucan metabolic process,GO:0044237/cellular metabolic process,GO:0044238/primary metabolic process,GO:0044260/cellular macromo…	GO:0005618/cell wall,GO:0048046/apoplast,GO:0005575/cellular_component,GO:0005623/cell,GO:0030312/external encapsulating structure,GO:0044464/cell part,GO:0071944/cell periphery,GO:0005576/extracellular region	GO:0016762/xyloglucan:xyloglucosyl transferase activity,GO:0004553/hydrolase activity, hydrolyzing O-glycosyl compounds,GO:0003674/molecular_function,GO:0003824/catalytic activity,GO:0016740/transferase activity,GO:0016757/transferase activity, transferring glycosyl groups,GO:0016758/transferase activity, transferring hexosyl groups,GO:0016787/hydrolase activity,GO:0016798/hydrolase activity, act…
Tai6.24626	scaffold2446	31403	33241	+	1187	-	-	PREDICTED: cell division control protein 48 homolog C [Ipomoea nil]	Cell division control protein 48 homolog C OS=Arabidopsis thaliana GN=CDC48C PE=2 SV=2	--	--	GO:0005524/ATP binding,GO:0000166/nucleotide binding,GO:0003674/molecular_function,GO:0005488/binding,GO:0017076/purine nucleotide binding,GO:0030554/adenyl nucleotide binding,GO:0032553/ribonucleotide binding,GO:0032555/purine ribonucleotide binding,GO:0032559/adenyl ribonucleotide binding,GO:0035639/purine ribonucleoside triphosphate binding,GO:0036094/small molecule binding,GO:0043167/ion bind…
Tai6.24805	scaffold2479	33072	35101	+	1397	-	-	PREDICTED: protein BRASSINAZOLE-RESISTANT 1-like [Ipomoea nil]	Protein BRASSINAZOLE-RESISTANT 1 OS=Arabidopsis thaliana GN=BZR1 PE=1 SV=1	--	--	--
Tai6.24809	scaffold2479	54567	57679	-	2018	-	-	PREDICTED: protein indeterminate-domain 2-like [Ipomoea nil]	Protein indeterminate-domain 2 OS=Arabidopsis thaliana GN=IDD2 PE=2 SV=1	--	--	GO:0003676/nucleic acid binding,GO:0003674/molecular_function,GO:0005488/binding,GO:0097159/organic cyclic compound binding,GO:1901363/heterocyclic compound binding
Tai6.24981	scaffold2511	11739	17107	-	1707	-	-	unnamed protein product [Coffea canephora]	Bifunctional purple acid phosphatase 26 OS=Arabidopsis thaliana GN=PAP26 PE=1 SV=1	--	--	GO:0003993/acid phosphatase activity,GO:0046872/metal ion binding,GO:0016787/hydrolase activity,GO:0003674/molecular_function,GO:0003824/catalytic activity,GO:0016788/hydrolase activity, acting on ester bonds,GO:0016791/phosphatase activity,GO:0042578/phosphoric ester hydrolase activity,GO:0005488/binding,GO:0043167/ion binding,GO:0043169/cation binding
Tai6.25009	scaffold2521	31619	32713	.	1095	-	-	PREDICTED: acyl-CoA-binding domain-containing protein 3-like isoform X1 [Ipomoea nil]	Acyl-CoA-binding domain-containing protein 3 OS=Arabidopsis thaliana GN=ACBP3 PE=1 SV=1	--	--	GO:0000062/fatty-acyl-CoA binding,GO:0003674/molecular_function,GO:0005488/binding,GO:0043167/ion binding,GO:0043168/anion binding,GO:0048037/cofactor binding,GO:0050662/coenzyme binding,GO:1901681/sulfur compound binding
Tai6.25050	scaffold2527	47815	48683	+	747	-	-	--	--	--	--	--
Tai6.2518	scaffold104	202614	208030	-	2515	-	-	PREDICTED: ferric reduction oxidase 8, mitochondrial isoform X2 [Ipomoea nil]	Ferric reduction oxidase 8, mitochondrial OS=Arabidopsis thaliana GN=FRO8 PE=2 SV=1	GO:0055114/oxidation-reduction process,GO:0008152/metabolic process,GO:0008150/biological_process,GO:0044699/single-organism process,GO:0044710/single-organism metabolic process	--	GO:0016491/oxidoreductase activity,GO:0003674/molecular_function,GO:0003824/catalytic activity
Tai6.25186	scaffold2550	66033	81812	-	1725	-	-	PREDICTED: LOB domain-containing protein 41-like [Ipomoea nil]	LOB domain-containing protein 41 OS=Arabidopsis thaliana GN=LBD41 PE=2 SV=1	--	--	--
Tai6.25195	scaffold2554	82105	83062	-	625	-	-	PREDICTED: two-component response regulator-like PRR73 isoform X2 [Ipomoea nil]	Zinc finger protein CONSTANS OS=Arabidopsis thaliana GN=CO PE=1 SV=1	--	--	--
Tai6.25412	scaffold2590	34756	35373	.	618	-	-	PREDICTED: uncharacterized protein LOC109192880 [Ipomoea nil]	--	--	--	--
Tai6.25488	scaffold2599	47524	50148	+	1740	-	-	PREDICTED: cellulose synthase A catalytic subunit 2 [UDP-forming]-like [Ipomoea nil]	Cellulose synthase A catalytic subunit 2 [UDP-forming] OS=Arabidopsis thaliana GN=CESA2 PE=1 SV=1	GO:0030244/cellulose biosynthetic process,GO:0000271/polysaccharide biosynthetic process,GO:0008152/metabolic process,GO:0005975/carbohydrate metabolic process,GO:0005976/polysaccharide metabolic process,GO:0006073/cellular glucan metabolic process,GO:0008150/biological_process,GO:0009058/biosynthetic process,GO:0009059/macromolecule biosynthetic process,GO:0009250/glucan biosynthetic process,GO:…	GO:0016020/membrane,GO:0005575/cellular_component	GO:0016760/cellulose synthase (UDP-forming) activity,GO:0003674/molecular_function,GO:0003824/catalytic activity,GO:0008194/UDP-glycosyltransferase activity,GO:0016740/transferase activity,GO:0016757/transferase activity, transferring glycosyl groups,GO:0016758/transferase activity, transferring hexosyl groups,GO:0016759/cellulose synthase activity,GO:0035251/UDP-glucosyltransferase activity,GO:0…
Tai6.25527	scaffold2608	20705	22698	+	1282	-	-	PREDICTED: pre-mRNA-splicing factor SLU7-like [Ipomoea nil]	Pre-mRNA-splicing factor SLU7 OS=Oryza sativa subsp. indica GN=OsI_27673 PE=3 SV=2	--	--	--
Tai6.25637	scaffold2622	17536	18870	.	1335	-	-	PREDICTED: uncharacterized protein LOC109164833 [Ipomoea nil]	LINE-1 retrotransposable element ORF2 protein OS=Homo sapiens PE=1 SV=1	--	--	--
Tai6.25692	scaffold2628	43386	45609	.	2224	-	-	PREDICTED: scarecrow-like protein 15 [Ipomoea nil]	Scarecrow-like protein 15 OS=Arabidopsis thaliana GN=SCL15 PE=2 SV=3	--	--	--
Tai6.25728	scaffold2633	74289	76915	-	1758	-	-	PREDICTED: probable trehalose-phosphate phosphatase H [Ipomoea nil]	Probable trehalose-phosphate phosphatase J OS=Arabidopsis thaliana GN=TPPJ PE=1 SV=1	GO:0005992/trehalose biosynthetic process,GO:0008152/metabolic process,GO:0005975/carbohydrate metabolic process,GO:0005984/disaccharide metabolic process,GO:0005991/trehalose metabolic process,GO:0008150/biological_process,GO:0009058/biosynthetic process,GO:0009311/oligosaccharide metabolic process,GO:0009312/oligosaccharide biosynthetic process,GO:0009987/cellular process,GO:0016051/carbohydrat…	--	GO:0003824/catalytic activity,GO:0003674/molecular_function
Tai6.25809	scaffold2648	307	1152	+	518	-	-	PREDICTED: tetraspanin-19-like [Ipomoea nil]	--	--	--	--
Tai6.26047	scaffold2689	35055	37230	+	1021	-	-	PREDICTED: TMV resistance protein N-like [Ipomoea nil]	TMV resistance protein N OS=Nicotiana glutinosa GN=N PE=1 SV=1	--	--	GO:0043531/ADP binding,GO:0000166/nucleotide binding,GO:0003674/molecular_function,GO:0005488/binding,GO:0017076/purine nucleotide binding,GO:0030554/adenyl nucleotide binding,GO:0032553/ribonucleotide binding,GO:0032555/purine ribonucleotide binding,GO:0032559/adenyl ribonucleotide binding,GO:0036094/small molecule binding,GO:0043167/ion binding,GO:0043168/anion binding,GO:0097159/organic cyclic…
Tai6.26114	scaffold2702	63778	64685	+	703	-	-	PREDICTED: uncharacterized protein LOC109161601 isoform X3 [Ipomoea nil]	--	--	--	--
Tai6.26212	scaffold2717	36588	36882	-	295	-	-	--	--	--	--	--
Tai6.26214	scaffold2717	44560	68545	+	2924	-	-	PREDICTED: probable cyclic nucleotide-gated ion channel 20, chloroplastic isoform X3 [Ipomoea nil]	Probable cyclic nucleotide-gated ion channel 20, chloroplastic OS=Arabidopsis thaliana GN=CNGC20 PE=2 SV=1	--	--	--
Tai6.26305	scaffold2733	60242	60854	-	311	-	-	Ethylene-responsive transcription factor [Capsicum chinense]	Ethylene-responsive transcription factor ERF003 OS=Arabidopsis thaliana GN=ERF003 PE=2 SV=1	--	--	--
Tai6.26376	scaffold2746	47997	48903	.	907	-	-	PREDICTED: transcription factor bHLH62-like [Ipomoea nil]	--	--	--	--
Tai6.26378	scaffold2746	77072	78281	+	817	-	-	PREDICTED: probable glucan endo-1,3-beta-glucosidase A6 [Ipomoea nil]	Probable glucan endo-1,3-beta-glucosidase A6 OS=Arabidopsis thaliana GN=A6 PE=2 SV=1	GO:0005975/carbohydrate metabolic process,GO:0008152/metabolic process,GO:0008150/biological_process,GO:0044238/primary metabolic process,GO:0071704/organic substance metabolic process	--	GO:0004553/hydrolase activity, hydrolyzing O-glycosyl compounds,GO:0003674/molecular_function,GO:0003824/catalytic activity,GO:0016787/hydrolase activity,GO:0016798/hydrolase activity, acting on glycosyl bonds
Tai6.2645	scaffold109	297617	298304	.	688	-	-	PREDICTED: uncharacterized protein LOC109169739 [Ipomoea nil]	--	--	--	--
Tai6.26542	scaffold2775	102492	105272	+	890	-	-	PREDICTED: two-component response regulator ARR3-like [Ipomoea nil]	Two-component response regulator ARR3 OS=Arabidopsis thaliana GN=ARR3 PE=2 SV=1	GO:0000160/phosphorelay signal transduction system,GO:0007165/signal transduction,GO:0035556/intracellular signal transduction,GO:0007154/cell communication,GO:0008150/biological_process,GO:0009987/cellular process,GO:0023052/signaling,GO:0044699/single-organism process,GO:0044700/single organism signaling,GO:0050789/regulation of biological process,GO:0050794/regulation of cellular process,GO:00…	--	--
Tai6.26566	scaffold2776	37298	38148	.	851	-	-	PREDICTED: uncharacterized protein LOC107806769 [Nicotiana tabacum]	--	--	--	--
Tai6.26571	scaffold2778	52391	55287	+	2515	-	-	PREDICTED: receptor-like kinase TMK4 [Ipomoea nil]	Receptor-like kinase TMK4 OS=Arabidopsis thaliana GN=TMK4 PE=1 SV=1	GO:0006468/protein phosphorylation,GO:0008152/metabolic process,GO:0006464/cellular protein modification process,GO:0006793/phosphorus metabolic process,GO:0006796/phosphate-containing compound metabolic process,GO:0008150/biological_process,GO:0009987/cellular process,GO:0016310/phosphorylation,GO:0019538/protein metabolic process,GO:0036211/protein modification process,GO:0043170/macromolecule …	--	GO:0004672/protein kinase activity,GO:0003674/molecular_function,GO:0003824/catalytic activity,GO:0016301/kinase activity,GO:0016740/transferase activity,GO:0016772/transferase activity, transferring phosphorus-containing groups,GO:0016773/phosphotransferase activity, alcohol group as acceptor
Tai6.26626	scaffold2791	10	1518	.	1509	-	-	PREDICTED: uncharacterized protein LOC109171076 [Ipomoea nil]	--	--	--	--
Tai6.26703	scaffold2803	17010	17671	-	471	-	-	PREDICTED: uncharacterized protein LOC109165774 isoform X2 [Ipomoea nil]	--	--	--	--
Tai6.26705	scaffold2803	17923	21539	-	2679	-	-	PREDICTED: protein ENHANCED DISEASE RESISTANCE 4-like isoform X1 [Ipomoea nil]	--	--	--	--
Tai6.26780	scaffold2825	14657	15135	+	383	-	-	PREDICTED: probable galactinol--sucrose galactosyltransferase 6 isoform X1 [Ipomoea nil]	Probable galactinol--sucrose galactosyltransferase 6 OS=Arabidopsis thaliana GN=RFS6 PE=2 SV=2	--	--	--
Tai6.26822	scaffold2831	46528	48304	+	1037	-	-	PREDICTED: CDP-diacylglycerol--glycerol-3-phosphate 3-phosphatidyltransferase 2-like [Ipomoea nil]	CDP-diacylglycerol--glycerol-3-phosphate 3-phosphatidyltransferase 1, chloroplastic OS=Arabidopsis thaliana GN=PGPS1 PE=1 SV=1	GO:0008654/phospholipid biosynthetic process,GO:0008152/metabolic process,GO:0006629/lipid metabolic process,GO:0006644/phospholipid metabolic process,GO:0006793/phosphorus metabolic process,GO:0006796/phosphate-containing compound metabolic process,GO:0008150/biological_process,GO:0008610/lipid biosynthetic process,GO:0009058/biosynthetic process,GO:0009987/cellular process,GO:0019637/organophos…	GO:0016020/membrane,GO:0005575/cellular_component	GO:0016780/phosphotransferase activity, for other substituted phosphate groups,GO:0003674/molecular_function,GO:0003824/catalytic activity,GO:0016740/transferase activity,GO:0016772/transferase activity, transferring phosphorus-containing groups
Tai6.26839	scaffold2836	60226	61362	+	853	-	-	PREDICTED: uncharacterized protein LOC109149401 [Ipomoea nil]	--	--	--	--
Tai6.27010	scaffold2870	53736	58978	+	715	-	-	PREDICTED: LOB domain-containing protein 4-like [Ipomoea nil]	LOB domain-containing protein 4 OS=Arabidopsis thaliana GN=LBD4 PE=2 SV=1	--	--	--
Tai6.27014	scaffold2871	37848	39110	-	1034	-	-	PREDICTED: heavy metal-associated isoprenylated plant protein 23 [Ipomoea nil]	Heavy metal-associated isoprenylated plant protein 26 OS=Arabidopsis thaliana GN=HIPP26 PE=1 SV=1	GO:0030001/metal ion transport,GO:0006810/transport,GO:0006811/ion transport,GO:0006812/cation transport,GO:0008150/biological_process,GO:0051179/localization,GO:0051234/establishment of localization	--	GO:0046872/metal ion binding,GO:0003674/molecular_function,GO:0005488/binding,GO:0043167/ion binding,GO:0043169/cation binding
Tai6.27044	scaffold2877	47884	50290	+	1479	-	-	PREDICTED: uncharacterized protein LOC109171031 [Ipomoea nil]	--	--	--	--
Tai6.27119	scaffold2893	286	1527	-	837	-	-	PREDICTED: GLABRA2 expression modulator-like [Ipomoea nil]	GLABRA2 expression modulator OS=Arabidopsis thaliana GN=GEM PE=1 SV=1	--	--	--
Tai6.2714	scaffold114	65734	156834	+	996	-	-	--	Alpha-soluble NSF attachment protein OS=Solanum tuberosum PE=2 SV=1	--	--	--
Tai6.2716	scaffold114	86666	157091	-	566	-	-	HIG1 domain family member 1B like [Actinidia chinensis var. chinensis]	--	--	--	--
Tai6.27346	scaffold2946	3106	4094	-	830	-	-	PREDICTED: CSC1-like protein At3g21620 [Nicotiana tomentosiformis]	Protein OSCA1 OS=Arabidopsis thaliana GN=OSCA1 PE=1 SV=1	--	--	--
Tai6.27369	scaffold2950	18318	20863	-	1316	-	-	Xylulose kinase [Capsicum baccatum]	Xylulose kinase OS=Mus musculus GN=Xylb PE=2 SV=1	GO:0005975/carbohydrate metabolic process,GO:0008152/metabolic process,GO:0008150/biological_process,GO:0044238/primary metabolic process,GO:0071704/organic substance metabolic process	--	GO:0016773/phosphotransferase activity, alcohol group as acceptor,GO:0003674/molecular_function,GO:0003824/catalytic activity,GO:0016740/transferase activity,GO:0016772/transferase activity, transferring phosphorus-containing groups
Tai6.2752	scaffold116	100580	102743	.	2164	-	-	PREDICTED: CBL-interacting serine..threonine-protein kinase 14-like [Ipomoea nil]	CBL-interacting serine/threonine-protein kinase 14 OS=Arabidopsis thaliana GN=CIPK14 PE=1 SV=1	GO:0006468/protein phosphorylation,GO:0007165/signal transduction,GO:0008152/metabolic process,GO:0006464/cellular protein modification process,GO:0006793/phosphorus metabolic process,GO:0006796/phosphate-containing compound metabolic process,GO:0008150/biological_process,GO:0009987/cellular process,GO:0016310/phosphorylation,GO:0019538/protein metabolic process,GO:0036211/protein modification pr…	--	GO:0004672/protein kinase activity,GO:0005524/ATP binding,GO:0003674/molecular_function,GO:0003824/catalytic activity,GO:0016301/kinase activity,GO:0016740/transferase activity,GO:0016772/transferase activity, transferring phosphorus-containing groups,GO:0016773/phosphotransferase activity, alcohol group as acceptor,GO:0000166/nucleotide binding,GO:0005488/binding,GO:0017076/purine nucleotide bin…
Tai6.2754	scaffold116	116264	119879	-	3107	-	-	PREDICTED: CBL-interacting protein kinase 18-like [Ipomoea nil]	CBL-interacting protein kinase 18 OS=Oryza sativa subsp. japonica GN=CIPK18 PE=2 SV=1	GO:0006468/protein phosphorylation,GO:0007165/signal transduction,GO:0008152/metabolic process,GO:0006464/cellular protein modification process,GO:0006793/phosphorus metabolic process,GO:0006796/phosphate-containing compound metabolic process,GO:0008150/biological_process,GO:0009987/cellular process,GO:0016310/phosphorylation,GO:0019538/protein metabolic process,GO:0036211/protein modification pr…	--	GO:0004672/protein kinase activity,GO:0005524/ATP binding,GO:0003674/molecular_function,GO:0003824/catalytic activity,GO:0016301/kinase activity,GO:0016740/transferase activity,GO:0016772/transferase activity, transferring phosphorus-containing groups,GO:0016773/phosphotransferase activity, alcohol group as acceptor,GO:0000166/nucleotide binding,GO:0005488/binding,GO:0017076/purine nucleotide bin…
Tai6.27542	scaffold2983	19970	21243	+	1136	-	-	PREDICTED: stress enhanced protein 2, chloroplastic-like [Ipomoea nil]	Stress enhanced protein 2, chloroplastic OS=Arabidopsis thaliana GN=SEP2 PE=2 SV=1	--	--	--
Tai6.27572	scaffold2988	37116	39081	.	1966	-	-	PREDICTED: uncharacterized protein LOC109151289 [Ipomoea nil]	Protein TolB OS=Myxococcus xanthus (strain DK 1622) GN=tolB PE=3 SV=1	--	--	--
Tai6.27667	scaffold3008	22684	23751	-	1068	-	-	PREDICTED: xanthoxin dehydrogenase-like isoform X1 [Capsicum annuum]	Xanthoxin dehydrogenase OS=Arabidopsis thaliana GN=ABA2 PE=1 SV=1	--	--	--
Tai6.27795	scaffold3028	72470	73585	+	887	-	-	PREDICTED: cytochrome P450 CYP82D47-like [Ipomoea nil]	Cytochrome P450 82A1 (Fragment) OS=Pisum sativum GN=CYP82A1 PE=2 SV=2	GO:0055114/oxidation-reduction process,GO:0008152/metabolic process,GO:0008150/biological_process,GO:0044699/single-organism process,GO:0044710/single-organism metabolic process	--	GO:0005506/iron ion binding,GO:0016705/oxidoreductase activity, acting on paired donors, with incorporation or reduction of molecular oxygen,GO:0020037/heme binding,GO:0003674/molecular_function,GO:0005488/binding,GO:0046872/metal ion binding,GO:0043167/ion binding,GO:0043169/cation binding,GO:0046914/transition metal ion binding,GO:0003824/catalytic activity,GO:0016491/oxidoreductase activity,GO…
Tai6.27856	scaffold3043	11159	13950	+	1923	-	-	PREDICTED: probable trehalose-phosphate phosphatase H [Ipomoea nil]	Probable trehalose-phosphate phosphatase J OS=Arabidopsis thaliana GN=TPPJ PE=1 SV=1	GO:0005992/trehalose biosynthetic process,GO:0008152/metabolic process,GO:0005975/carbohydrate metabolic process,GO:0005984/disaccharide metabolic process,GO:0005991/trehalose metabolic process,GO:0008150/biological_process,GO:0009058/biosynthetic process,GO:0009311/oligosaccharide metabolic process,GO:0009312/oligosaccharide biosynthetic process,GO:0009987/cellular process,GO:0016051/carbohydrat…	--	GO:0003824/catalytic activity,GO:0003674/molecular_function
Tai6.27900	scaffold3048	72646	73428	.	783	-	-	PREDICTED: LOB domain-containing protein 21 [Ipomoea nil]	LOB domain-containing protein 21 OS=Arabidopsis thaliana GN=LBD21 PE=2 SV=1	--	--	--
Tai6.2793	scaffold117	134590	137905	-	2609	-	-	PREDICTED: probable galacturonosyltransferase 9 [Ipomoea nil]	Probable galacturonosyltransferase 9 OS=Arabidopsis thaliana GN=GAUT9 PE=2 SV=1	--	--	GO:0016757/transferase activity, transferring glycosyl groups,GO:0003674/molecular_function,GO:0003824/catalytic activity,GO:0016740/transferase activity
Tai6.27941	scaffold3058	279	1104	+	608	-	-	PREDICTED: ran-binding protein 1 homolog a-like [Ipomoea nil]	Ran-binding protein 1 homolog c OS=Arabidopsis thaliana GN=RANBP1C PE=2 SV=1	GO:0046907/intracellular transport,GO:0006810/transport,GO:0008150/biological_process,GO:0051179/localization,GO:0051234/establishment of localization,GO:0051641/cellular localization,GO:0051649/establishment of localization in cell	--	--
Tai6.28267	scaffold3119	45819	48171	-	547	-	-	PREDICTED: probable ADP-ribosylation factor GTPase-activating protein AGD5 [Ipomoea nil]	Probable ADP-ribosylation factor GTPase-activating protein AGD5 OS=Arabidopsis thaliana GN=AGD5 PE=1 SV=1	--	--	GO:0005096/GTPase activator activity,GO:0003674/molecular_function,GO:0008047/enzyme activator activity,GO:0030234/enzyme regulator activity,GO:0030695/GTPase regulator activity,GO:0060589/nucleoside-triphosphatase regulator activity,GO:0098772/molecular function regulator
Tai6.28269	scaffold3119	54341	56214	.	1874	-	-	PREDICTED: receptor-like protein kinase THESEUS 1 [Ipomoea nil]	Receptor-like protein kinase THESEUS 1 OS=Arabidopsis thaliana GN=THE1 PE=1 SV=1	--	--	--
Tai6.28283	scaffold3122	38039	39594	-	826	-	-	PREDICTED: delta..12..-fatty-acid desaturase FAD2-like [Ipomoea nil]	Omega-6 fatty acid desaturase, endoplasmic reticulum isozyme 2 OS=Glycine max GN=FAD2-2 PE=2 SV=1	GO:0006629/lipid metabolic process,GO:0055114/oxidation-reduction process,GO:0008152/metabolic process,GO:0008150/biological_process,GO:0044238/primary metabolic process,GO:0044699/single-organism process,GO:0044710/single-organism metabolic process,GO:0071704/organic substance metabolic process	--	GO:0016717/oxidoreductase activity, acting on paired donors, with oxidation of a pair of donors resulting in the reduction of molecular oxygen to two molecules of water,GO:0003674/molecular_function,GO:0003824/catalytic activity,GO:0016491/oxidoreductase activity,GO:0016705/oxidoreductase activity, acting on paired donors, with incorporation or reduction of molecular oxygen
Tai6.28354	scaffold3141	47268	51027	+	948	-	-	PREDICTED: calcium sensing receptor, chloroplastic-like [Ipomoea nil]	Calcium sensing receptor, chloroplastic OS=Arabidopsis thaliana GN=CAS PE=1 SV=1	--	--	--
Tai6.28365	scaffold3142	46045	51152	-	3656	-	-	PREDICTED: calcium-transporting ATPase 2, plasma membrane-type-like [Capsicum annuum]	Calcium-transporting ATPase 2, plasma membrane-type OS=Arabidopsis thaliana GN=ACA2 PE=1 SV=1	--	--	GO:0005516/calmodulin binding,GO:0000166/nucleotide binding,GO:0005515/protein binding,GO:0003674/molecular_function,GO:0005488/binding,GO:0036094/small molecule binding,GO:0097159/organic cyclic compound binding,GO:1901265/nucleoside phosphate binding,GO:1901363/heterocyclic compound binding
Tai6.28395	scaffold3146	43935	49698	+	4176	-	-	PREDICTED: nuclear pore complex protein NUP1-like isoform X1 [Ipomoea nil]	Nuclear pore complex protein NUP1 OS=Arabidopsis thaliana GN=NUP1 PE=1 SV=1	--	--	--
Tai6.28604	scaffold3194	35002	36443	+	1442	-	-	PREDICTED: putative late blight resistance protein homolog R1A-3 isoform X2 [Ipomoea nil]	Putative late blight resistance protein homolog R1A-10 OS=Solanum demissum GN=R1A-10 PE=3 SV=1	--	--	GO:0043531/ADP binding,GO:0000166/nucleotide binding,GO:0003674/molecular_function,GO:0005488/binding,GO:0017076/purine nucleotide binding,GO:0030554/adenyl nucleotide binding,GO:0032553/ribonucleotide binding,GO:0032555/purine ribonucleotide binding,GO:0032559/adenyl ribonucleotide binding,GO:0036094/small molecule binding,GO:0043167/ion binding,GO:0043168/anion binding,GO:0097159/organic cyclic…
Tai6.28692	scaffold3211	38802	53433	+	348	-	-	PREDICTED: oxysterol-binding protein-related protein 3A-like [Ipomoea nil]	Oxysterol-binding protein-related protein 3C OS=Arabidopsis thaliana GN=ORP3C PE=2 SV=1	--	--	--
Tai6.28707	scaffold3215	56311	56709	-	277	-	-	PREDICTED: protein DETOXIFICATION 29-like [Ipomoea nil]	Protein TRANSPARENT TESTA 12 OS=Arabidopsis thaliana GN=TT12 PE=2 SV=1	--	--	--
Tai6.28710	scaffold3215	67660	69546	-	1014	-	-	protein detoxification 31 [Nicotiana attenuata]	Protein TRANSPARENT TESTA 12 OS=Arabidopsis thaliana GN=TT12 PE=2 SV=1	GO:0006855/drug transmembrane transport,GO:0055085/transmembrane transport,GO:0006810/transport,GO:0008150/biological_process,GO:0042493/response to drug,GO:0015893/drug transport,GO:0042221/response to chemical,GO:0044699/single-organism process,GO:0044765/single-organism transport,GO:0050896/response to stimulus,GO:0051179/localization,GO:0051234/establishment of localization,GO:1902578/single-…	GO:0016020/membrane,GO:0005575/cellular_component	GO:0015238/drug transmembrane transporter activity,GO:0015297/antiporter activity,GO:0003674/molecular_function,GO:0005215/transporter activity,GO:0022857/transmembrane transporter activity,GO:0090484/drug transporter activity,GO:0015291/secondary active transmembrane transporter activity,GO:0022804/active transmembrane transporter activity
Tai6.28713	scaffold3216	42909	45278	-	1176	-	-	PREDICTED: trinucleotide repeat-containing gene 18 protein-like [Ipomoea nil]	--	--	--	--
Tai6.28724	scaffold3219	38	1581	+	667	-	-	PREDICTED: ARM REPEAT PROTEIN INTERACTING WITH ABF2-like [Ipomoea nil]	ARM REPEAT PROTEIN INTERACTING WITH ABF2 OS=Arabidopsis thaliana GN=ARIA PE=1 SV=2	--	--	GO:0005488/binding,GO:0003674/molecular_function
Tai6.2873	scaffold121	13380	14614	.	1235	-	-	PREDICTED: uncharacterized protein LOC109191240 [Ipomoea nil]	Peroxidase 27 OS=Arabidopsis thaliana GN=PER27 PE=1 SV=1	--	--	--
Tai6.28942	scaffold3265	16822	18303	+	1241	-	-	PREDICTED: xyloglucan endotransglucosylase..hydrolase 2-like isoform X1 [Ipomoea nil]	Xyloglucan endotransglucosylase/hydrolase 2 OS=Glycine max PE=2 SV=1	GO:0006073/cellular glucan metabolic process,GO:0005975/carbohydrate metabolic process,GO:0008152/metabolic process,GO:0005976/polysaccharide metabolic process,GO:0008150/biological_process,GO:0009987/cellular process,GO:0043170/macromolecule metabolic process,GO:0044042/glucan metabolic process,GO:0044237/cellular metabolic process,GO:0044238/primary metabolic process,GO:0044260/cellular macromo…	GO:0005618/cell wall,GO:0048046/apoplast,GO:0005575/cellular_component,GO:0005623/cell,GO:0030312/external encapsulating structure,GO:0044464/cell part,GO:0071944/cell periphery,GO:0005576/extracellular region	GO:0016762/xyloglucan:xyloglucosyl transferase activity,GO:0004553/hydrolase activity, hydrolyzing O-glycosyl compounds,GO:0003674/molecular_function,GO:0003824/catalytic activity,GO:0016740/transferase activity,GO:0016757/transferase activity, transferring glycosyl groups,GO:0016758/transferase activity, transferring hexosyl groups,GO:0016787/hydrolase activity,GO:0016798/hydrolase activity, act…
Tai6.28965	scaffold3272	10757	13659	+	1877	-	-	PREDICTED: protein transport protein sec23-1 [Ipomoea nil]	Protein transport protein SEC23 OS=Debaryomyces hansenii (strain ATCC 36239 / CBS 767 / JCM 1990 / NBRC 0083 / IGC 2968) GN=SEC23 PE=3 SV=1	GO:0006886/intracellular protein transport,GO:0006888/ER to Golgi vesicle-mediated transport,GO:0008104/protein localization,GO:0006810/transport,GO:0008150/biological_process,GO:0015031/protein transport,GO:0015833/peptide transport,GO:0033036/macromolecule localization,GO:0034613/cellular protein localization,GO:0042886/amide transport,GO:0045184/establishment of protein localization,GO:0046907…	GO:0030127/COPII vesicle coat,GO:0005622/intracellular,GO:0005575/cellular_component,GO:0016020/membrane,GO:0005623/cell,GO:0005737/cytoplasm,GO:0030134/ER to Golgi transport vesicle,GO:0030133/transport vesicle,GO:0030658/transport vesicle membrane,GO:0012505/endomembrane system,GO:0012506/vesicle membrane,GO:0012507/ER to Golgi transport vesicle membrane,GO:0030117/membrane coat,GO:0030120/vesi…	GO:0008270/zinc ion binding,GO:0003674/molecular_function,GO:0005488/binding,GO:0046872/metal ion binding,GO:0043167/ion binding,GO:0043169/cation binding,GO:0046914/transition metal ion binding
Tai6.2944	scaffold126	104401	105737	+	719	-	-	PREDICTED: uncharacterized protein LOC109160156 [Ipomoea nil]	--	--	--	--
Tai6.29529	scaffold3379	49540	53196	-	1070	-	-	PREDICTED: protein DCL, chloroplastic-like [Ipomoea nil]	Protein DCL, chloroplastic OS=Solanum lycopersicum GN=DCL PE=2 SV=1	--	--	--
Tai6.29716	scaffold3417	50404	51239	+	836	-	-	PREDICTED: uncharacterized protein LOC109176261 [Ipomoea nil]	--	--	--	--
Tai6.2972	scaffold127	117366	118041	+	481	-	-	PREDICTED: probable sulfate transporter 3.5 isoform X1 [Ipomoea nil]	Probable sulfate transporter 3.5 OS=Arabidopsis thaliana GN=SULTR3;5 PE=2 SV=1	--	--	--
Tai6.29823	scaffold3445	55270	57814	-	1335	-	-	PREDICTED: putative serine..threonine-protein kinase [Ipomoea nil]	Probable LRR receptor-like serine/threonine-protein kinase At1g56140 OS=Arabidopsis thaliana GN=At1g56140 PE=2 SV=2	GO:0006468/protein phosphorylation,GO:0008152/metabolic process,GO:0006464/cellular protein modification process,GO:0006793/phosphorus metabolic process,GO:0006796/phosphate-containing compound metabolic process,GO:0008150/biological_process,GO:0009987/cellular process,GO:0016310/phosphorylation,GO:0019538/protein metabolic process,GO:0036211/protein modification process,GO:0043170/macromolecule …	--	GO:0004672/protein kinase activity,GO:0003674/molecular_function,GO:0003824/catalytic activity,GO:0016301/kinase activity,GO:0016740/transferase activity,GO:0016772/transferase activity, transferring phosphorus-containing groups,GO:0016773/phosphotransferase activity, alcohol group as acceptor
Tai6.30007	scaffold3485	27970	29947	+	1618	-	-	PREDICTED: uncharacterized protein LOC109184095 isoform X1 [Ipomoea nil]	--	--	--	--
Tai6.3013	scaffold129	152385	153402	.	1018	-	-	--	--	--	--	--
Tai6.30259	scaffold3539	54248	55164	.	917	-	-	PREDICTED: protein GLUTAMINE DUMPER 5-like [Ipomoea nil]	Protein GLUTAMINE DUMPER 3 OS=Arabidopsis thaliana GN=GDU3 PE=2 SV=1	--	--	--
Tai6.30279	scaffold3546	25749	27779	+	903	-	-	ADP-glucose pyrophosphorylase small subunit 2 [Ipomoea batatas]	Glucose-1-phosphate adenylyltransferase small subunit, chloroplastic OS=Solanum lycopersicum PE=2 SV=1	GO:0009058/biosynthetic process,GO:0008152/metabolic process,GO:0008150/biological_process	--	GO:0016779/nucleotidyltransferase activity,GO:0003674/molecular_function,GO:0003824/catalytic activity,GO:0016740/transferase activity,GO:0016772/transferase activity, transferring phosphorus-containing groups
Tai6.30298	scaffold3551	3	982	+	389	-	-	PREDICTED: UDP-glucose 4-epimerase GEPI48-like [Ipomoea nil]	UDP-glucose 4-epimerase GEPI48 OS=Cyamopsis tetragonoloba PE=2 SV=1	--	--	--
Tai6.30349	scaffold3563	18449	22090	+	1240	-	-	PREDICTED: metacaspase-1-like [Ipomoea nil]	Metacaspase-1 OS=Arabidopsis thaliana GN=AMC1 PE=1 SV=1	--	--	--
Tai6.305	scaffold9	450200	451190	.	991	-	-	PREDICTED: midasin-like isoform X1 [Ipomoea nil]	--	--	--	--
Tai6.30651	scaffold3641	43350	44336	-	818	-	-	PREDICTED: homeobox protein knotted-1-like LET6 [Ipomoea nil]	Homeobox protein knotted-1-like LET6 OS=Solanum lycopersicum GN=LET6 PE=2 SV=1	GO:0006355/regulation of transcription, DNA-templated,GO:0008152/metabolic process,GO:0006139/nucleobase-containing compound metabolic process,GO:0006351/transcription, DNA-templated,GO:0006725/cellular aromatic compound metabolic process,GO:0006807/nitrogen compound metabolic process,GO:0008150/biological_process,GO:0009058/biosynthetic process,GO:0009059/macromolecule biosynthetic process,GO:00…	--	GO:0003677/DNA binding,GO:0003674/molecular_function,GO:0003676/nucleic acid binding,GO:0005488/binding,GO:0097159/organic cyclic compound binding,GO:1901363/heterocyclic compound binding
Tai6.30656	scaffold3644	34864	37990	-	2133	-	-	hypothetical protein GOBAR_AA37072 [Gossypium barbadense]	Heat shock protein 83 OS=Ipomoea nil GN=HSP83A PE=2 SV=1	GO:0006457/protein folding,GO:0006950/response to stress,GO:0008150/biological_process,GO:0009987/cellular process,GO:0050896/response to stimulus	--	GO:0005524/ATP binding,GO:0051082/unfolded protein binding,GO:0000166/nucleotide binding,GO:0003674/molecular_function,GO:0005488/binding,GO:0017076/purine nucleotide binding,GO:0030554/adenyl nucleotide binding,GO:0032553/ribonucleotide binding,GO:0032555/purine ribonucleotide binding,GO:0032559/adenyl ribonucleotide binding,GO:0035639/purine ribonucleoside triphosphate binding,GO:0036094/small …
Tai6.30659	scaffold3644	42677	43575	+	814	-	-	MAPK4 [Ipomoea batatas]	Mitogen-activated protein kinase homolog MMK2 OS=Medicago sativa GN=MMK2 PE=2 SV=1	--	--	--
Tai6.3075	scaffold133	63290	65134	-	1845	-	-	PREDICTED: transcription factor MYB44-like [Ipomoea nil]	Transcription factor MYB44 OS=Arabidopsis thaliana GN=MYB44 PE=2 SV=1	--	--	GO:0003677/DNA binding,GO:0003674/molecular_function,GO:0003676/nucleic acid binding,GO:0005488/binding,GO:0097159/organic cyclic compound binding,GO:1901363/heterocyclic compound binding
Tai6.30815	scaffold3676	37911	40837	+	2408	-	-	PREDICTED: U-box domain-containing protein 9-like [Ipomoea nil]	U-box domain-containing protein 9 OS=Arabidopsis thaliana GN=PUB9 PE=1 SV=1	GO:0016567/protein ubiquitination,GO:0008152/metabolic process,GO:0006464/cellular protein modification process,GO:0008150/biological_process,GO:0009987/cellular process,GO:0019538/protein metabolic process,GO:0032446/protein modification by small protein conjugation,GO:0036211/protein modification process,GO:0043170/macromolecule metabolic process,GO:0043412/macromolecule modification,GO:0044237…	--	GO:0004842/ubiquitin-protein transferase activity,GO:0005488/binding,GO:0003674/molecular_function,GO:0003824/catalytic activity,GO:0016740/transferase activity,GO:0019787/ubiquitin-like protein transferase activity
Tai6.30905	scaffold3694	57701	59160	.	1460	-	-	PREDICTED: uncharacterized protein LOC109185709 [Ipomoea nil]	--	--	--	--
Tai6.31071	scaffold3733	57571	59633	-	1239	-	-	PREDICTED: uncharacterized protein LOC109175997 [Ipomoea nil]	--	--	--	--
Tai6.31082	scaffold3739	27764	30906	-	1053	-	-	PREDICTED: subtilisin-like protease SBT2.3 [Ipomoea nil]	Subtilisin-like protease SBT2.5 OS=Arabidopsis thaliana GN=SBT2.5 PE=2 SV=1	GO:0006508/proteolysis,GO:0008152/metabolic process,GO:0008150/biological_process,GO:0019538/protein metabolic process,GO:0043170/macromolecule metabolic process,GO:0044238/primary metabolic process,GO:0071704/organic substance metabolic process	--	GO:0004252/serine-type endopeptidase activity,GO:0003674/molecular_function,GO:0003824/catalytic activity,GO:0004175/endopeptidase activity,GO:0008236/serine-type peptidase activity,GO:0008233/peptidase activity,GO:0070011/peptidase activity, acting on L-amino acid peptides,GO:0016787/hydrolase activity,GO:0017171/serine hydrolase activity
Tai6.31196	scaffold3765	12818	13688	.	871	-	-	PREDICTED: calmodulin-binding protein 25 [Ipomoea nil]	Calmodulin-binding protein 25 OS=Arabidopsis thaliana GN=CAMBP25 PE=1 SV=1	--	--	--
Tai6.31273	scaffold3783	28754	35411	+	1406	-	-	PREDICTED: auxilin-related protein 1 [Ipomoea nil]	Auxilin-related protein 1 OS=Arabidopsis thaliana GN=At4g12780 PE=1 SV=2	--	--	--
Tai6.31306	scaffold3792	2634	4269	+	1636	-	-	PREDICTED: AT-hook motif nuclear-localized protein 19-like, partial [Ipomoea nil]	AT-hook motif nuclear-localized protein 19 OS=Arabidopsis thaliana GN=AHL19 PE=2 SV=1	--	--	--
Tai6.31347	scaffold3802	58395	59160	-	766	-	-	PREDICTED: probable WRKY transcription factor 71 [Ipomoea nil]	Probable WRKY transcription factor 28 OS=Arabidopsis thaliana GN=WRKY28 PE=2 SV=1	GO:0006355/regulation of transcription, DNA-templated,GO:0008152/metabolic process,GO:0006139/nucleobase-containing compound metabolic process,GO:0006351/transcription, DNA-templated,GO:0006725/cellular aromatic compound metabolic process,GO:0006807/nitrogen compound metabolic process,GO:0008150/biological_process,GO:0009058/biosynthetic process,GO:0009059/macromolecule biosynthetic process,GO:00…	--	GO:0003700/transcription factor activity, sequence-specific DNA binding,GO:0043565/sequence-specific DNA binding,GO:0001071/nucleic acid binding transcription factor activity,GO:0003674/molecular_function,GO:0003676/nucleic acid binding,GO:0003677/DNA binding,GO:0005488/binding,GO:0097159/organic cyclic compound binding,GO:1901363/heterocyclic compound binding
Tai6.3135	scaffold137	29822	32656	-	2271	-	-	PREDICTED: galactan beta-1,4-galactosyltransferase GALS3-like [Ipomoea nil]	--	--	--	--
Tai6.31369	scaffold3806	47518	48896	+	1379	-	-	PREDICTED: uncharacterized protein LOC109192880 [Ipomoea nil]	--	--	--	--
Tai6.31624	scaffold3870	80126	82400	.	2275	-	-	PREDICTED: organic cation..carnitine transporter 3-like [Ipomoea nil]	Organic cation/carnitine transporter 3 OS=Arabidopsis thaliana GN=OCT3 PE=2 SV=1	GO:0055085/transmembrane transport,GO:0006810/transport,GO:0008150/biological_process,GO:0051179/localization,GO:0051234/establishment of localization	GO:0016021/integral component of membrane,GO:0005575/cellular_component,GO:0016020/membrane,GO:0031224/intrinsic component of membrane,GO:0044425/membrane part	--
Tai6.31855	scaffold3930	28819	34827	-	1603	-	-	PREDICTED: uncharacterized protein LOC109148842 [Ipomoea nil]	UPF0301 protein Cag_1601 OS=Chlorobium chlorochromatii (strain CaD3) GN=Cag_1601 PE=3 SV=1	--	--	--
Tai6.31902	scaffold3938	58618	65875	-	2195	-	-	PREDICTED: uncharacterized protein LOC109170569 [Ipomoea nil]	--	--	--	GO:0005515/protein binding,GO:0003674/molecular_function,GO:0005488/binding
Tai6.32087	scaffold3982	9982	11151	.	1170	-	-	--	--	--	--	--
Tai6.32242	scaffold4026	37887	39531	-	1611	-	-	PREDICTED: isoflavone 2'-hydroxylase-like [Ipomoea nil]	Isoflavone 2'-hydroxylase OS=Glycyrrhiza echinata GN=CYP81E1 PE=1 SV=2	GO:0055114/oxidation-reduction process,GO:0008152/metabolic process,GO:0008150/biological_process,GO:0044699/single-organism process,GO:0044710/single-organism metabolic process	--	GO:0005506/iron ion binding,GO:0016705/oxidoreductase activity, acting on paired donors, with incorporation or reduction of molecular oxygen,GO:0020037/heme binding,GO:0003674/molecular_function,GO:0005488/binding,GO:0046872/metal ion binding,GO:0043167/ion binding,GO:0043169/cation binding,GO:0046914/transition metal ion binding,GO:0003824/catalytic activity,GO:0016491/oxidoreductase activity,GO…
Tai6.32251	scaffold4028	46231	49399	+	1854	-	-	PREDICTED: uncharacterized protein At1g04910-like [Ipomoea nil]	Uncharacterized protein At1g04910 OS=Arabidopsis thaliana GN=At1g04910 PE=2 SV=1	--	--	--
Tai6.32404	scaffold4060	22575	24349	+	1775	-	-	hypothetical protein T459_26917 [Capsicum annuum]	--	--	--	--
Tai6.32418	scaffold4064	53736	54964	+	801	-	-	PREDICTED: F-box..LRR-repeat protein At5g63520 isoform X2 [Ipomoea nil]	F-box/LRR-repeat protein At5g63520 OS=Arabidopsis thaliana GN=At5g63520 PE=2 SV=1	--	--	--
Tai6.32537	scaffold4095	36068	37186	-	772	-	-	PREDICTED: two-component response regulator-like PRR73 isoform X2 [Ipomoea nil]	Zinc finger protein CONSTANS OS=Arabidopsis thaliana GN=CO PE=1 SV=1	--	--	--
Tai6.32796	scaffold4165	47956	49814	+	1297	-	-	PREDICTED: thiamine thiazole synthase, chloroplastic-like [Ipomoea nil]	Thiamine thiazole synthase, chloroplastic OS=Citrus sinensis GN=THI1 PE=2 SV=1	GO:0055114/oxidation-reduction process,GO:0008152/metabolic process,GO:0008150/biological_process,GO:0044699/single-organism process,GO:0044710/single-organism metabolic process	--	GO:0016491/oxidoreductase activity,GO:0003674/molecular_function,GO:0003824/catalytic activity
Tai6.32906	scaffold4196	15868	18316	-	1785	-	-	L-ascorbate oxidase homolog [Olea europaea var. sylvestris]	L-ascorbate oxidase homolog OS=Brassica napus GN=Bp10 PE=2 SV=1	GO:0055114/oxidation-reduction process,GO:0008152/metabolic process,GO:0008150/biological_process,GO:0044699/single-organism process,GO:0044710/single-organism metabolic process	--	GO:0005507/copper ion binding,GO:0016491/oxidoreductase activity,GO:0003674/molecular_function,GO:0005488/binding,GO:0046872/metal ion binding,GO:0043167/ion binding,GO:0043169/cation binding,GO:0046914/transition metal ion binding,GO:0003824/catalytic activity
Tai6.32936	scaffold4202	2211	5428	+	2764	-	-	PREDICTED: vacuolar protein 8-like [Ipomoea nil]	U-box domain-containing protein 4 OS=Arabidopsis thaliana GN=PUB4 PE=1 SV=3	--	--	GO:0005488/binding,GO:0003674/molecular_function
Tai6.32944	scaffold4202	84273	85123	+	851	-	-	--	--	--	--	--
Tai6.32951	scaffold4205	26226	28253	-	1468	-	-	PREDICTED: protein BRASSINAZOLE-RESISTANT 1 [Solanum lycopersicum]	Protein BRASSINAZOLE-RESISTANT 1 OS=Arabidopsis thaliana GN=BZR1 PE=1 SV=1	--	--	--
Tai6.3296	scaffold147	111778	113129	.	1352	-	-	PREDICTED: protein LIGHT-DEPENDENT SHORT HYPOCOTYLS 5-like [Ipomoea nil]	Protein G1-like9 OS=Oryza sativa subsp. japonica GN=G1L9 PE=1 SV=1	--	--	--
Tai6.33195	scaffold4280	21025	23485	-	1728	-	-	PREDICTED: uncharacterized protein LOC109176041 [Ipomoea nil]	--	--	--	--
Tai6.33317	scaffold4317	11488	12191	-	567	-	-	PREDICTED: vegetative cell wall protein gp1-like [Ipomoea nil]	--	--	--	--
Tai6.33336	scaffold4323	43316	48542	-	842	-	-	--	--	--	--	--
Tai6.33428	scaffold4345	30063	30977	+	756	-	-	PREDICTED: F-box..WD repeat-containing protein sel-10-like [Ipomoea nil]	--	--	--	GO:0005515/protein binding,GO:0003674/molecular_function,GO:0005488/binding
Tai6.33432	scaffold4345	33329	33980	.	652	-	-	PREDICTED: F-box..WD repeat-containing protein sel-10-like [Ipomoea nil]	--	--	--	GO:0005515/protein binding,GO:0003674/molecular_function,GO:0005488/binding
Tai6.33981	scaffold4500	7605	10732	+	2745	-	-	PREDICTED: uncharacterized protein LOC109165800 [Ipomoea nil]	--	--	--	--
Tai6.34181	scaffold4559	26748	29325	.	2578	-	-	PREDICTED: uncharacterized protein At3g28850-like [Ipomoea nil]	Uncharacterized protein At3g28850 OS=Arabidopsis thaliana GN=At3g28850 PE=3 SV=1	GO:0045454/cell redox homeostasis,GO:0008150/biological_process,GO:0009987/cellular process,GO:0019725/cellular homeostasis,GO:0042592/homeostatic process,GO:0044699/single-organism process,GO:0044763/single-organism cellular process,GO:0050789/regulation of biological process,GO:0050794/regulation of cellular process,GO:0065007/biological regulation,GO:0065008/regulation of biological quality	--	GO:0009055/electron carrier activity,GO:0015035/protein disulfide oxidoreductase activity,GO:0003674/molecular_function,GO:0015036/disulfide oxidoreductase activity,GO:0003824/catalytic activity,GO:0016491/oxidoreductase activity,GO:0016667/oxidoreductase activity, acting on a sulfur group of donors
Tai6.34205	scaffold4567	41416	43890	+	731	-	-	PREDICTED: protein PMR5-like [Ipomoea nil]	Protein PMR5 OS=Arabidopsis thaliana GN=PMR5 PE=2 SV=1	--	--	--
Tai6.34274	scaffold4590	20643	26983	+	3599	-	-	PREDICTED: uncharacterized membrane protein At1g75140-like [Ipomoea nil]	Uncharacterized membrane protein At1g75140 OS=Arabidopsis thaliana GN=At1g75140 PE=1 SV=3	--	--	GO:0005515/protein binding,GO:0003674/molecular_function,GO:0005488/binding
Tai6.34456	scaffold4638	2362	2929	+	568	-	-	PREDICTED: TMV resistance protein N-like [Ipomoea nil]	TMV resistance protein N OS=Nicotiana glutinosa GN=N PE=1 SV=1	GO:0007165/signal transduction,GO:0007154/cell communication,GO:0008150/biological_process,GO:0009987/cellular process,GO:0023052/signaling,GO:0044699/single-organism process,GO:0044700/single organism signaling,GO:0050789/regulation of biological process,GO:0050794/regulation of cellular process,GO:0050896/response to stimulus,GO:0051716/cellular response to stimulus,GO:0065007/biological regula…	--	GO:0005515/protein binding,GO:0003674/molecular_function,GO:0005488/binding
Tai6.34464	scaffold4642	14308	15086	.	779	-	-	PREDICTED: U-box domain-containing protein 4-like [Ipomoea nil]	U-box domain-containing protein 2 OS=Arabidopsis thaliana GN=PUB2 PE=2 SV=1	--	--	GO:0005488/binding,GO:0003674/molecular_function
Tai6.34562	scaffold4665	24447	26825	-	833	-	-	PREDICTED: uncharacterized protein LOC107810892 [Nicotiana tabacum]	--	--	--	--
Tai6.34567	scaffold4667	23385	24736	+	528	-	-	--	--	--	--	--
Tai6.34626	scaffold4687	13673	14437	.	765	-	-	PREDICTED: PRA1 family protein F3-like [Ipomoea nil]	PRA1 family protein F2 OS=Arabidopsis thaliana GN=PRA1F2 PE=1 SV=1	--	--	--
Tai6.34628	scaffold4687	14734	15814	.	1081	-	-	hypothetical chloroplast RF21 ..plastid.. [Ipomoea trifida]	Protein Ycf2 OS=Ipomoea purpurea GN=ycf2-A PE=3 SV=1	--	--	--
Tai6.34674	scaffold4704	337	6398	-	1859	-	-	PREDICTED: BTB..POZ domain-containing protein At2g04740 [Ipomoea nil]	BTB/POZ domain-containing protein At2g04740 OS=Arabidopsis thaliana GN=At2g04740 PE=2 SV=2	--	--	GO:0005515/protein binding,GO:0003674/molecular_function,GO:0005488/binding
Tai6.34699	scaffold4711	14156	15655	-	1348	-	-	PREDICTED: receptor-like protein kinase HSL1 isoform X1 [Ipomoea nil]	Receptor-like protein kinase HSL1 OS=Arabidopsis thaliana GN=HSL1 PE=2 SV=1	GO:0006468/protein phosphorylation,GO:0008152/metabolic process,GO:0006464/cellular protein modification process,GO:0006793/phosphorus metabolic process,GO:0006796/phosphate-containing compound metabolic process,GO:0008150/biological_process,GO:0009987/cellular process,GO:0016310/phosphorylation,GO:0019538/protein metabolic process,GO:0036211/protein modification process,GO:0043170/macromolecule …	--	GO:0004672/protein kinase activity,GO:0005524/ATP binding,GO:0003674/molecular_function,GO:0003824/catalytic activity,GO:0016301/kinase activity,GO:0016740/transferase activity,GO:0016772/transferase activity, transferring phosphorus-containing groups,GO:0016773/phosphotransferase activity, alcohol group as acceptor,GO:0000166/nucleotide binding,GO:0005488/binding,GO:0017076/purine nucleotide bin…
Tai6.34778	scaffold4731	75830	76950	-	634	-	-	PREDICTED: probable xyloglucan endotransglucosylase..hydrolase protein 33 [Ipomoea nil]	Probable xyloglucan endotransglucosylase/hydrolase protein 33 OS=Arabidopsis thaliana GN=XTH33 PE=2 SV=2	GO:0005975/carbohydrate metabolic process,GO:0008152/metabolic process,GO:0008150/biological_process,GO:0044238/primary metabolic process,GO:0071704/organic substance metabolic process	--	GO:0004553/hydrolase activity, hydrolyzing O-glycosyl compounds,GO:0003674/molecular_function,GO:0003824/catalytic activity,GO:0016787/hydrolase activity,GO:0016798/hydrolase activity, acting on glycosyl bonds
Tai6.34818	scaffold4746	29852	31078	.	1227	-	-	PREDICTED: transcription repressor OFP1-like isoform X1 [Ipomoea nil]	Transcription repressor OFP2 OS=Arabidopsis thaliana GN=OFP2 PE=1 SV=1	--	--	GO:0003677/DNA binding,GO:0003674/molecular_function,GO:0003676/nucleic acid binding,GO:0005488/binding,GO:0097159/organic cyclic compound binding,GO:1901363/heterocyclic compound binding
Tai6.34915	scaffold4775	11479	13461	+	1194	-	-	PREDICTED: uncharacterized protein LOC109171031 [Ipomoea nil]	--	--	--	--
Tai6.35335	scaffold4902	13244	14557	+	1149	-	-	PREDICTED: heat stress transcription factor C-1-like [Ipomoea nil]	Heat stress transcription factor C-1 OS=Arabidopsis thaliana GN=HSFC1 PE=2 SV=1	GO:0006355/regulation of transcription, DNA-templated,GO:0008152/metabolic process,GO:0006139/nucleobase-containing compound metabolic process,GO:0006351/transcription, DNA-templated,GO:0006725/cellular aromatic compound metabolic process,GO:0006807/nitrogen compound metabolic process,GO:0008150/biological_process,GO:0009058/biosynthetic process,GO:0009059/macromolecule biosynthetic process,GO:00…	GO:0005634/nucleus,GO:0005622/intracellular,GO:0005575/cellular_component,GO:0005623/cell,GO:0043231/intracellular membrane-bounded organelle,GO:0043226/organelle,GO:0043227/membrane-bounded organelle,GO:0043229/intracellular organelle,GO:0044424/intracellular part,GO:0044464/cell part	GO:0003700/transcription factor activity, sequence-specific DNA binding,GO:0043565/sequence-specific DNA binding,GO:0001071/nucleic acid binding transcription factor activity,GO:0003674/molecular_function,GO:0003676/nucleic acid binding,GO:0003677/DNA binding,GO:0005488/binding,GO:0097159/organic cyclic compound binding,GO:1901363/heterocyclic compound binding
Tai6.35447	scaffold4931	37123	38222	-	895	-	-	PREDICTED: G-type lectin S-receptor-like serine..threonine-protein kinase SD3-1 [Ipomoea nil]	G-type lectin S-receptor-like serine/threonine-protein kinase SD3-1 OS=Arabidopsis thaliana GN=SD31 PE=3 SV=1	--	--	--
Tai6.3558	scaffold160	85439	91350	-	1927	-	-	unnamed protein product [Coffea canephora]	Bifunctional purple acid phosphatase 26 OS=Arabidopsis thaliana GN=PAP26 PE=1 SV=1	--	--	GO:0016787/hydrolase activity,GO:0003993/acid phosphatase activity,GO:0046872/metal ion binding,GO:0003674/molecular_function,GO:0003824/catalytic activity,GO:0016788/hydrolase activity, acting on ester bonds,GO:0016791/phosphatase activity,GO:0042578/phosphoric ester hydrolase activity,GO:0005488/binding,GO:0043167/ion binding,GO:0043169/cation binding
Tai6.3563	scaffold160	194101	195192	-	1092	-	-	PREDICTED: receptor-like protein 12 [Ipomoea nil]	LRR receptor-like serine/threonine-protein kinase EFR OS=Arabidopsis thaliana GN=EFR PE=1 SV=1	--	--	--
Tai6.35947	scaffold5088	4374	7203	-	852	-	-	PREDICTED: uncharacterized protein LOC109190669 [Ipomoea nil]	--	--	--	--
Tai6.36202	scaffold5168	36319	40656	+	2700	-	-	PREDICTED: BEL1-like homeodomain protein 9 [Ipomoea nil]	BEL1-like homeodomain protein 9 OS=Arabidopsis thaliana GN=BLH9 PE=1 SV=1	GO:0006355/regulation of transcription, DNA-templated,GO:0008152/metabolic process,GO:0006139/nucleobase-containing compound metabolic process,GO:0006351/transcription, DNA-templated,GO:0006725/cellular aromatic compound metabolic process,GO:0006807/nitrogen compound metabolic process,GO:0008150/biological_process,GO:0009058/biosynthetic process,GO:0009059/macromolecule biosynthetic process,GO:00…	--	GO:0003677/DNA binding,GO:0003674/molecular_function,GO:0003676/nucleic acid binding,GO:0005488/binding,GO:0097159/organic cyclic compound binding,GO:1901363/heterocyclic compound binding
Tai6.36542	scaffold5290	11934	13951	-	1150	-	-	PREDICTED: hydroxyethylthiazole kinase [Ipomoea nil]	Hydroxyethylthiazole kinase OS=Arabidopsis thaliana GN=THIM PE=1 SV=1	GO:0009228/thiamine biosynthetic process,GO:0006790/sulfur compound metabolic process,GO:0008152/metabolic process,GO:0006725/cellular aromatic compound metabolic process,GO:0006766/vitamin metabolic process,GO:0006767/water-soluble vitamin metabolic process,GO:0006772/thiamine metabolic process,GO:0006807/nitrogen compound metabolic process,GO:0008150/biological_process,GO:0009058/biosynthetic p…	--	GO:0004417/hydroxyethylthiazole kinase activity,GO:0003674/molecular_function,GO:0003824/catalytic activity,GO:0016301/kinase activity,GO:0016740/transferase activity,GO:0016772/transferase activity, transferring phosphorus-containing groups,GO:0016773/phosphotransferase activity, alcohol group as acceptor
Tai6.36621	scaffold5322	12379	14678	+	1328	-	-	PREDICTED: cytochrome P450 82C4-like [Ipomoea nil]	Cytochrome P450 82C4 OS=Arabidopsis thaliana GN=CYP82C4 PE=2 SV=1	GO:0055114/oxidation-reduction process,GO:0008152/metabolic process,GO:0008150/biological_process,GO:0044699/single-organism process,GO:0044710/single-organism metabolic process	--	GO:0005506/iron ion binding,GO:0016705/oxidoreductase activity, acting on paired donors, with incorporation or reduction of molecular oxygen,GO:0020037/heme binding,GO:0003674/molecular_function,GO:0005488/binding,GO:0046872/metal ion binding,GO:0043167/ion binding,GO:0043169/cation binding,GO:0046914/transition metal ion binding,GO:0003824/catalytic activity,GO:0016491/oxidoreductase activity,GO…
Tai6.36781	scaffold5378	37065	39367	-	1112	-	-	PREDICTED: alpha-1,4 glucan phosphorylase L-2 isozyme, chloroplastic..amyloplastic-like [Ipomoea nil]	Alpha-1,4 glucan phosphorylase L-2 isozyme, chloroplastic/amyloplastic OS=Solanum tuberosum GN=STP-1 PE=1 SV=1	GO:0005975/carbohydrate metabolic process,GO:0008152/metabolic process,GO:0008150/biological_process,GO:0044238/primary metabolic process,GO:0071704/organic substance metabolic process	--	GO:0008184/glycogen phosphorylase activity,GO:0003674/molecular_function,GO:0003824/catalytic activity,GO:0004645/phosphorylase activity,GO:0016740/transferase activity,GO:0016757/transferase activity, transferring glycosyl groups,GO:0016758/transferase activity, transferring hexosyl groups
Tai6.36872	scaffold5411	16941	17276	-	336	-	-	--	--	--	--	--
Tai6.3690	scaffold171	56696	58493	-	1302	-	-	PREDICTED: la-related protein 1A isoform X1 [Ipomoea nil]	--	--	--	--
Tai6.3707	scaffold171	162049	164465	+	1152	-	-	PREDICTED: cucumber peeling cupredoxin-like [Ipomoea nil]	Blue copper protein OS=Pisum sativum PE=2 SV=1	--	--	GO:0009055/electron carrier activity,GO:0003674/molecular_function
Tai6.37192	scaffold5518	16169	18081	-	1166	-	-	PREDICTED: probable inactive ATP-dependent zinc metalloprotease FTSHI 2, chloroplastic [Ipomoea nil]	ATP-dependent zinc metalloprotease FtsH OS=Trichodesmium erythraeum (strain IMS101) GN=ftsH PE=3 SV=1	GO:0006508/proteolysis,GO:0008152/metabolic process,GO:0008150/biological_process,GO:0019538/protein metabolic process,GO:0043170/macromolecule metabolic process,GO:0044238/primary metabolic process,GO:0071704/organic substance metabolic process	--	GO:0004222/metalloendopeptidase activity,GO:0005524/ATP binding,GO:0003674/molecular_function,GO:0003824/catalytic activity,GO:0004175/endopeptidase activity,GO:0008237/metallopeptidase activity,GO:0008233/peptidase activity,GO:0070011/peptidase activity, acting on L-amino acid peptides,GO:0016787/hydrolase activity,GO:0000166/nucleotide binding,GO:0005488/binding,GO:0017076/purine nucleotide bin…
Tai6.37340	scaffold5566	20572	22456	+	6091	-	-	PREDICTED: uncharacterized protein LOC109172086 [Ipomoea nil]	--	--	--	--
Tai6.37605	scaffold5659	23303	26556	-	1948	-	-	Pyruvate kinase, cytosolic isozyme [Capsicum chinense]	Pyruvate kinase, cytosolic isozyme OS=Nicotiana tabacum PE=2 SV=1	GO:0006096/glycolytic process,GO:0008152/metabolic process,GO:0005975/carbohydrate metabolic process,GO:0006082/organic acid metabolic process,GO:0006090/pyruvate metabolic process,GO:0006091/generation of precursor metabolites and energy,GO:0006139/nucleobase-containing compound metabolic process,GO:0006163/purine nucleotide metabolic process,GO:0006165/nucleoside diphosphate phosphorylation,GO:…	--	GO:0003824/catalytic activity,GO:0000287/magnesium ion binding,GO:0004743/pyruvate kinase activity,GO:0030955/potassium ion binding,GO:0003674/molecular_function,GO:0005488/binding,GO:0046872/metal ion binding,GO:0043167/ion binding,GO:0043169/cation binding,GO:0016740/transferase activity,GO:0016772/transferase activity, transferring phosphorus-containing groups,GO:0016773/phosphotransferase act…
Tai6.37668	scaffold5689	27106	29486	-	1979	-	-	PREDICTED: probable flavin-containing monooxygenase 1 [Ipomoea nil]	Probable flavin-containing monooxygenase 1 OS=Arabidopsis thaliana GN=FMO1 PE=2 SV=1	GO:0055114/oxidation-reduction process,GO:0008152/metabolic process,GO:0008150/biological_process,GO:0044699/single-organism process,GO:0044710/single-organism metabolic process	--	GO:0004499/N,N-dimethylaniline monooxygenase activity,GO:0050660/flavin adenine dinucleotide binding,GO:0050661/NADP binding,GO:0016491/oxidoreductase activity,GO:0003674/molecular_function,GO:0003824/catalytic activity,GO:0004497/monooxygenase activity,GO:0016705/oxidoreductase activity, acting on paired donors, with incorporation or reduction of molecular oxygen,GO:0016709/oxidoreductase activi…
Tai6.37878	scaffold5748	23661	24113	-	294	-	-	PREDICTED: protein argonaute 4-like [Ipomoea nil]	Protein argonaute 4 OS=Arabidopsis thaliana GN=AGO4 PE=1 SV=2	--	--	--
Tai6.37958	scaffold5792	37936	38518	.	583	-	-	--	--	--	--	--
Tai6.380	scaffold11	495261	498163	-	807	-	-	PREDICTED: molybdopterin synthase sulfur carrier subunit [Ipomoea nil]	Molybdopterin synthase sulfur carrier subunit OS=Arabidopsis thaliana GN=At4g10100 PE=2 SV=1	--	--	--
Tai6.38167	scaffold5859	31698	34822	-	1279	-	-	PREDICTED: transcription factor bHLH96-like [Ipomoea nil]	Transcription factor bHLH96 OS=Arabidopsis thaliana GN=BHLH96 PE=2 SV=1	--	--	GO:0046983/protein dimerization activity,GO:0005515/protein binding,GO:0003674/molecular_function,GO:0005488/binding
Tai6.38171	scaffold5860	28220	31284	-	1404	-	-	PREDICTED: uncharacterized protein LOC109157852 [Ipomoea nil]	--	--	--	GO:0008270/zinc ion binding,GO:0003674/molecular_function,GO:0005488/binding,GO:0046872/metal ion binding,GO:0043167/ion binding,GO:0043169/cation binding,GO:0046914/transition metal ion binding
Tai6.38258	scaffold5896	8129	11662	-	984	-	-	PREDICTED: uncharacterized protein LOC109173639 [Ipomoea nil]	--	--	--	--
Tai6.3828	scaffold179	7423	11523	+	3453	-	-	PREDICTED: probably inactive leucine-rich repeat receptor-like protein kinase At3g28040 [Ipomoea nil]	Probably inactive leucine-rich repeat receptor-like protein kinase At3g28040 OS=Arabidopsis thaliana GN=At3g28040 PE=2 SV=1	GO:0006468/protein phosphorylation,GO:0008152/metabolic process,GO:0006464/cellular protein modification process,GO:0006793/phosphorus metabolic process,GO:0006796/phosphate-containing compound metabolic process,GO:0008150/biological_process,GO:0009987/cellular process,GO:0016310/phosphorylation,GO:0019538/protein metabolic process,GO:0036211/protein modification process,GO:0043170/macromolecule …	--	GO:0005515/protein binding,GO:0004672/protein kinase activity,GO:0005524/ATP binding,GO:0003674/molecular_function,GO:0005488/binding,GO:0003824/catalytic activity,GO:0016301/kinase activity,GO:0016740/transferase activity,GO:0016772/transferase activity, transferring phosphorus-containing groups,GO:0016773/phosphotransferase activity, alcohol group as acceptor,GO:0000166/nucleotide binding,GO:00…
Tai6.38284	scaffold5909	16581	21958	-	1871	-	-	PREDICTED: oxysterol-binding protein-related protein 3A [Nicotiana attenuata]	Oxysterol-binding protein-related protein 3A OS=Arabidopsis thaliana GN=ORP3A PE=1 SV=1	--	--	--
Tai6.38312	scaffold5934	12272	14340	+	1086	-	-	PREDICTED: plastid division protein PDV1-like [Ipomoea nil]	Plastid division protein PDV1 OS=Arabidopsis thaliana GN=PDV1 PE=1 SV=1	--	--	--
Tai6.38354	scaffold5953	10788	12241	.	1454	-	-	--	--	--	--	--
Tai6.38555	scaffold6054	10813	11794	+	448	-	-	PREDICTED: myb-like protein Q isoform X1 [Ipomoea nil]	--	--	--	--
Tai6.38668	scaffold6110	17816	19004	-	587	-	-	protein BRASSINAZOLE-RESISTANT 1 [Dorcoceras hygrometricum]	Beta-amylase 8 OS=Arabidopsis thaliana GN=BAM8 PE=2 SV=1	--	--	--
Tai6.38758	scaffold6147	14983	25314	-	534	-	-	--	--	--	--	--
Tai6.3880	scaffold181	65182	69812	+	1403	-	-	rho GTPase-activating protein 5 [Sesamum indicum]	Rho GTPase-activating protein 1 OS=Arabidopsis thaliana GN=ROPGAP1 PE=2 SV=1	GO:0007165/signal transduction,GO:0007154/cell communication,GO:0008150/biological_process,GO:0009987/cellular process,GO:0023052/signaling,GO:0044699/single-organism process,GO:0044700/single organism signaling,GO:0050789/regulation of biological process,GO:0050794/regulation of cellular process,GO:0050896/response to stimulus,GO:0051716/cellular response to stimulus,GO:0065007/biological regula…	--	--
Tai6.39019	scaffold6262	33915	34454	.	540	-	-	--	--	--	--	--
Tai6.39056	scaffold6281	2503	3911	-	1002	-	-	PREDICTED: ribonuclease 3-like [Ipomoea nil]	Ribonuclease 3 OS=Arabidopsis thaliana GN=RNS3 PE=2 SV=1	--	--	GO:0003723/RNA binding,GO:0033897/ribonuclease T2 activity,GO:0003674/molecular_function,GO:0003676/nucleic acid binding,GO:0005488/binding,GO:0097159/organic cyclic compound binding,GO:1901363/heterocyclic compound binding,GO:0003824/catalytic activity,GO:0004518/nuclease activity,GO:0004519/endonuclease activity,GO:0004521/endoribonuclease activity,GO:0004540/ribonuclease activity,GO:0016787/hy…
Tai6.39066	scaffold6276	6410	7687	-	1587	-	-	PREDICTED: xyloglucan endotransglucosylase..hydrolase protein 15-like isoform X1 [Ipomoea nil]	Xyloglucan endotransglucosylase/hydrolase protein 15 OS=Arabidopsis thaliana GN=XTH15 PE=1 SV=1	GO:0005975/carbohydrate metabolic process,GO:0006073/cellular glucan metabolic process,GO:0008152/metabolic process,GO:0008150/biological_process,GO:0044238/primary metabolic process,GO:0071704/organic substance metabolic process,GO:0005976/polysaccharide metabolic process,GO:0009987/cellular process,GO:0043170/macromolecule metabolic process,GO:0044042/glucan metabolic process,GO:0044237/cellula…	GO:0005618/cell wall,GO:0048046/apoplast,GO:0005575/cellular_component,GO:0005623/cell,GO:0030312/external encapsulating structure,GO:0044464/cell part,GO:0071944/cell periphery,GO:0005576/extracellular region	GO:0004553/hydrolase activity, hydrolyzing O-glycosyl compounds,GO:0016762/xyloglucan:xyloglucosyl transferase activity,GO:0003674/molecular_function,GO:0003824/catalytic activity,GO:0016787/hydrolase activity,GO:0016798/hydrolase activity, acting on glycosyl bonds,GO:0016740/transferase activity,GO:0016757/transferase activity, transferring glycosyl groups,GO:0016758/transferase activity, transf…
Tai6.39153	scaffold6315	29069	32040	+	2845	-	-	PREDICTED: putative late blight resistance protein homolog R1A-10 [Ipomoea nil]	Putative late blight resistance protein homolog R1B-14 OS=Solanum demissum GN=R1B-14 PE=3 SV=1	--	--	GO:0043531/ADP binding,GO:0000166/nucleotide binding,GO:0003674/molecular_function,GO:0005488/binding,GO:0017076/purine nucleotide binding,GO:0030554/adenyl nucleotide binding,GO:0032553/ribonucleotide binding,GO:0032555/purine ribonucleotide binding,GO:0032559/adenyl ribonucleotide binding,GO:0036094/small molecule binding,GO:0043167/ion binding,GO:0043168/anion binding,GO:0097159/organic cyclic…
Tai6.39264	scaffold6354	7087	9487	-	1562	-	-	PREDICTED: protein NRT1.. PTR FAMILY 2.11-like [Nicotiana tabacum]	Protein NRT1/ PTR FAMILY 2.11 OS=Arabidopsis thaliana GN=NPF2.11 PE=1 SV=1	GO:0006810/transport,GO:0008150/biological_process,GO:0051179/localization,GO:0051234/establishment of localization	GO:0016020/membrane,GO:0005575/cellular_component	GO:0005215/transporter activity,GO:0003674/molecular_function
Tai6.39301	scaffold6368	42046	43527	-	1482	-	-	PREDICTED: protein SRC2 homolog [Ipomoea nil]	--	--	--	--
Tai6.39336	scaffold6378	27602	30914	+	1759	-	-	PREDICTED: uncharacterized protein LOC109160126 [Ipomoea nil]	--	--	--	--
Tai6.3979	scaffold186	302860	305461	-	923	-	-	PREDICTED: uncharacterized protein At5g01610-like [Ipomoea nil]	Uncharacterized protein At5g01610 OS=Arabidopsis thaliana GN=At5g01610 PE=1 SV=1	--	--	--
Tai6.39954	scaffold6676	37	2663	+	714	-	-	PREDICTED: uncharacterized protein LOC109167955 [Ipomoea nil]	--	--	--	--
Tai6.39958	scaffold6677	21564	23070	-	1507	-	-	hypothetical protein T459_26917 [Capsicum annuum]	--	--	--	--
Tai6.40013	scaffold6702	28480	30641	-	951	-	-	PREDICTED: protein SUPPRESSOR OF K..+.. TRANSPORT GROWTH DEFECT 1 [Ipomoea nil]	Protein SUPPRESSOR OF K(+) TRANSPORT GROWTH DEFECT 1 OS=Arabidopsis thaliana GN=SKD1 PE=1 SV=1	--	--	GO:0005524/ATP binding,GO:0000166/nucleotide binding,GO:0003674/molecular_function,GO:0005488/binding,GO:0017076/purine nucleotide binding,GO:0030554/adenyl nucleotide binding,GO:0032553/ribonucleotide binding,GO:0032555/purine ribonucleotide binding,GO:0032559/adenyl ribonucleotide binding,GO:0035639/purine ribonucleoside triphosphate binding,GO:0036094/small molecule binding,GO:0043167/ion bind…
Tai6.40040	scaffold6711	45004	46035	+	863	-	-	PREDICTED: uncharacterized protein LOC109180885 [Ipomoea nil]	--	--	--	--
Tai6.40175	scaffold6774	14809	16122	-	813	-	-	PREDICTED: receptor-like protein kinase FERONIA [Ipomoea nil]	Receptor-like protein kinase FERONIA OS=Arabidopsis thaliana GN=FER PE=1 SV=1	--	--	--
Tai6.40191	scaffold6782	13803	17120	-	1448	-	-	PREDICTED: receptor-like serine..threonine-protein kinase At1g78530 [Ipomoea nil]	Receptor-like serine/threonine-protein kinase At1g78530 OS=Arabidopsis thaliana GN=At1g78530 PE=2 SV=1	GO:0006468/protein phosphorylation,GO:0008152/metabolic process,GO:0006464/cellular protein modification process,GO:0006793/phosphorus metabolic process,GO:0006796/phosphate-containing compound metabolic process,GO:0008150/biological_process,GO:0009987/cellular process,GO:0016310/phosphorylation,GO:0019538/protein metabolic process,GO:0036211/protein modification process,GO:0043170/macromolecule …	--	GO:0004672/protein kinase activity,GO:0005524/ATP binding,GO:0003674/molecular_function,GO:0003824/catalytic activity,GO:0016301/kinase activity,GO:0016740/transferase activity,GO:0016772/transferase activity, transferring phosphorus-containing groups,GO:0016773/phosphotransferase activity, alcohol group as acceptor,GO:0000166/nucleotide binding,GO:0005488/binding,GO:0017076/purine nucleotide bin…
Tai6.40481	scaffold6919	16374	17435	.	1062	-	-	PREDICTED: rubisco accumulation factor 1.1, chloroplastic [Ipomoea nil]	Rubisco accumulation factor 1, chloroplastic OS=Arabidopsis thaliana GN=RAF1 PE=2 SV=1	--	--	--
Tai6.40482	scaffold6919	17569	18231	.	663	-	-	PREDICTED: rubisco accumulation factor 1.1, chloroplastic [Ipomoea nil]	Rubisco accumulation factor 1, chloroplastic OS=Arabidopsis thaliana GN=RAF1 PE=2 SV=1	--	--	--
Tai6.40599	scaffold6997	5090	7805	.	2716	-	-	PREDICTED: uncharacterized protein At3g28850-like [Ipomoea nil]	Uncharacterized protein At3g28850 OS=Arabidopsis thaliana GN=At3g28850 PE=3 SV=1	GO:0045454/cell redox homeostasis,GO:0008150/biological_process,GO:0009987/cellular process,GO:0019725/cellular homeostasis,GO:0042592/homeostatic process,GO:0044699/single-organism process,GO:0044763/single-organism cellular process,GO:0050789/regulation of biological process,GO:0050794/regulation of cellular process,GO:0065007/biological regulation,GO:0065008/regulation of biological quality	--	GO:0009055/electron carrier activity,GO:0015035/protein disulfide oxidoreductase activity,GO:0003674/molecular_function,GO:0015036/disulfide oxidoreductase activity,GO:0003824/catalytic activity,GO:0016491/oxidoreductase activity,GO:0016667/oxidoreductase activity, acting on a sulfur group of donors
Tai6.40611	scaffold7004	27207	29084	.	1878	-	-	PREDICTED: scarecrow-like protein 8 [Ipomoea nil]	Scarecrow-like protein 8 OS=Arabidopsis thaliana GN=SCL8 PE=2 SV=1	--	--	--
Tai6.40704	scaffold7055	2	354	.	353	-	-	--	--	--	--	--
Tai6.40859	scaffold7148	19975	21839	+	820	-	-	PREDICTED: L-lactate dehydrogenase A-like [Ipomoea nil]	L-lactate dehydrogenase A OS=Hordeum vulgare PE=1 SV=1	GO:0005975/carbohydrate metabolic process,GO:0055114/oxidation-reduction process,GO:0008152/metabolic process,GO:0008150/biological_process,GO:0044238/primary metabolic process,GO:0071704/organic substance metabolic process,GO:0044699/single-organism process,GO:0044710/single-organism metabolic process	--	GO:0003824/catalytic activity,GO:0016616/oxidoreductase activity, acting on the CH-OH group of donors, NAD or NADP as acceptor,GO:0003674/molecular_function,GO:0016491/oxidoreductase activity,GO:0016614/oxidoreductase activity, acting on CH-OH group of donors
Tai6.409	scaffold12	366327	367464	+	913	-	-	PREDICTED: heat stress transcription factor C-1-like [Ipomoea nil]	Heat stress transcription factor C-1 OS=Arabidopsis thaliana GN=HSFC1 PE=2 SV=1	GO:0006355/regulation of transcription, DNA-templated,GO:0008152/metabolic process,GO:0006139/nucleobase-containing compound metabolic process,GO:0006351/transcription, DNA-templated,GO:0006725/cellular aromatic compound metabolic process,GO:0006807/nitrogen compound metabolic process,GO:0008150/biological_process,GO:0009058/biosynthetic process,GO:0009059/macromolecule biosynthetic process,GO:00…	GO:0005634/nucleus,GO:0005622/intracellular,GO:0005575/cellular_component,GO:0005623/cell,GO:0043231/intracellular membrane-bounded organelle,GO:0043226/organelle,GO:0043227/membrane-bounded organelle,GO:0043229/intracellular organelle,GO:0044424/intracellular part,GO:0044464/cell part	GO:0003700/transcription factor activity, sequence-specific DNA binding,GO:0043565/sequence-specific DNA binding,GO:0001071/nucleic acid binding transcription factor activity,GO:0003674/molecular_function,GO:0003676/nucleic acid binding,GO:0003677/DNA binding,GO:0005488/binding,GO:0097159/organic cyclic compound binding,GO:1901363/heterocyclic compound binding
Tai6.40922	scaffold7194	22006	23160	-	684	-	-	PREDICTED: zinc finger protein CONSTANS-LIKE 10-like [Ipomoea nil]	Zinc finger protein CONSTANS-LIKE 9 OS=Arabidopsis thaliana GN=COL9 PE=2 SV=1	--	--	GO:0005515/protein binding,GO:0003674/molecular_function,GO:0005488/binding
Tai6.41081	scaffold7284	13268	13842	.	575	-	-	ENOD93, partial [Ipomoea batatas]	Early nodulin-93 OS=Glycine max PE=2 SV=1	--	--	--
Tai6.41191	scaffold7339	7657	8452	.	796	-	-	PREDICTED: beta-amylase 3, chloroplastic [Ipomoea nil]	Beta-amylase 3, chloroplastic OS=Arabidopsis thaliana GN=BAM3 PE=1 SV=3	GO:0000272/polysaccharide catabolic process,GO:0008152/metabolic process,GO:0005975/carbohydrate metabolic process,GO:0005976/polysaccharide metabolic process,GO:0008150/biological_process,GO:0009056/catabolic process,GO:0009057/macromolecule catabolic process,GO:0016052/carbohydrate catabolic process,GO:0043170/macromolecule metabolic process,GO:0044238/primary metabolic process,GO:0071704/organ…	--	GO:0016161/beta-amylase activity,GO:0003674/molecular_function,GO:0003824/catalytic activity,GO:0004553/hydrolase activity, hydrolyzing O-glycosyl compounds,GO:0016160/amylase activity,GO:0016787/hydrolase activity,GO:0016798/hydrolase activity, acting on glycosyl bonds
Tai6.41219	scaffold7354	7291	9296	+	1106	-	-	PREDICTED: auxin response factor 9-like isoform X1 [Ipomoea nil]	Auxin response factor 7 OS=Oryza sativa subsp. japonica GN=ARF7 PE=2 SV=1	--	--	--
Tai6.41247	scaffold7374	24325	26679	.	2355	-	-	PREDICTED: xyloglucan galactosyltransferase XLT2 isoform X1 [Ipomoea nil]	Xyloglucan galactosyltransferase KATAMARI1 homolog OS=Oryza sativa subsp. japonica GN=Os03g0144800 PE=2 SV=1	--	--	--
Tai6.41260	scaffold7377	16675	18161	.	1487	-	-	PREDICTED: feruloyl CoA ortho-hydroxylase 1-like [Ipomoea nil]	Feruloyl CoA ortho-hydroxylase 1 OS=Arabidopsis thaliana GN=F6'H1 PE=1 SV=1	GO:0055114/oxidation-reduction process,GO:0008152/metabolic process,GO:0008150/biological_process,GO:0044699/single-organism process,GO:0044710/single-organism metabolic process	--	GO:0016491/oxidoreductase activity,GO:0003674/molecular_function,GO:0003824/catalytic activity
Tai6.41261	scaffold7378	7448	10328	-	974	-	-	inositol oxygenase 1 [Morus notabilis]	Inositol oxygenase 1 OS=Arabidopsis thaliana GN=MIOX1 PE=2 SV=1	GO:0019310/inositol catabolic process,GO:0055114/oxidation-reduction process,GO:0008152/metabolic process,GO:0005975/carbohydrate metabolic process,GO:0006020/inositol metabolic process,GO:0006066/alcohol metabolic process,GO:0008150/biological_process,GO:0009056/catabolic process,GO:0009987/cellular process,GO:0016052/carbohydrate catabolic process,GO:0019751/polyol metabolic process,GO:0044237/…	GO:0005737/cytoplasm,GO:0005622/intracellular,GO:0005575/cellular_component,GO:0005623/cell,GO:0044424/intracellular part,GO:0044464/cell part	GO:0005506/iron ion binding,GO:0050113/inositol oxygenase activity,GO:0003674/molecular_function,GO:0005488/binding,GO:0046872/metal ion binding,GO:0043167/ion binding,GO:0043169/cation binding,GO:0046914/transition metal ion binding,GO:0003824/catalytic activity,GO:0016491/oxidoreductase activity,GO:0016701/oxidoreductase activity, acting on single donors with incorporation of molecular oxygen
Tai6.41316	scaffold7417	25015	26344	+	1135	-	-	PREDICTED: xyloglucan endotransglucosylase..hydrolase protein 15-like isoform X1 [Ipomoea nil]	Xyloglucan endotransglucosylase/hydrolase protein 15 OS=Arabidopsis thaliana GN=XTH15 PE=1 SV=1	GO:0005975/carbohydrate metabolic process,GO:0006073/cellular glucan metabolic process,GO:0008152/metabolic process,GO:0008150/biological_process,GO:0044238/primary metabolic process,GO:0071704/organic substance metabolic process,GO:0005976/polysaccharide metabolic process,GO:0009987/cellular process,GO:0043170/macromolecule metabolic process,GO:0044042/glucan metabolic process,GO:0044237/cellula…	GO:0005618/cell wall,GO:0048046/apoplast,GO:0005575/cellular_component,GO:0005623/cell,GO:0030312/external encapsulating structure,GO:0044464/cell part,GO:0071944/cell periphery,GO:0005576/extracellular region	GO:0004553/hydrolase activity, hydrolyzing O-glycosyl compounds,GO:0016762/xyloglucan:xyloglucosyl transferase activity,GO:0003674/molecular_function,GO:0003824/catalytic activity,GO:0016787/hydrolase activity,GO:0016798/hydrolase activity, acting on glycosyl bonds,GO:0016740/transferase activity,GO:0016757/transferase activity, transferring glycosyl groups,GO:0016758/transferase activity, transf…
Tai6.41369	scaffold7454	20051	20796	.	746	-	-	--	--	--	--	--
Tai6.41537	scaffold7532	2508	4567	+	1536	-	-	PREDICTED: protein BRASSINAZOLE-RESISTANT 1 [Solanum lycopersicum]	Protein BRASSINAZOLE-RESISTANT 1 OS=Arabidopsis thaliana GN=BZR1 PE=1 SV=1	--	--	--
Tai6.41542	scaffold7535	10472	11126	.	655	-	-	PREDICTED: TBC1 domain family member 13 [Ipomoea nil]	--	--	--	--
Tai6.41753	scaffold7672	9548	10550	.	1003	-	-	PREDICTED: uncharacterized protein At1g15400 [Ipomoea nil]	Uncharacterized protein At1g15400 OS=Arabidopsis thaliana GN=At1g15400 PE=1 SV=2	--	--	--
Tai6.41979	scaffold7804	22562	23952	+	672	-	-	lipid transfer protein 1a [Ipomoea batatas]	Non-specific lipid-transfer protein 2B OS=Oryza sativa subsp. japonica GN=LTP2-B PE=2 SV=1	--	--	--
Tai6.42047	scaffold7835	15043	17641	-	810	-	-	PREDICTED: uncharacterized protein LOC109194088 [Ipomoea nil]	--	--	--	--
Tai6.42275	scaffold7974	3520	6092	-	732	-	-	PREDICTED: cyclin-dependent kinase inhibitor 3-like [Ipomoea nil]	Cyclin-dependent kinase inhibitor 5 OS=Oryza sativa subsp. japonica GN=KRP5 PE=2 SV=1	GO:0007050/cell cycle arrest,GO:0051726/regulation of cell cycle,GO:0007049/cell cycle,GO:0008150/biological_process,GO:0009987/cellular process,GO:0022402/cell cycle process,GO:0044699/single-organism process,GO:0044763/single-organism cellular process,GO:0045786/negative regulation of cell cycle,GO:0048519/negative regulation of biological process,GO:0048523/negative regulation of cellular proc…	GO:0005634/nucleus,GO:0005622/intracellular,GO:0005575/cellular_component,GO:0005623/cell,GO:0043231/intracellular membrane-bounded organelle,GO:0043226/organelle,GO:0043227/membrane-bounded organelle,GO:0043229/intracellular organelle,GO:0044424/intracellular part,GO:0044464/cell part	GO:0004861/cyclin-dependent protein serine/threonine kinase inhibitor activity,GO:0003674/molecular_function,GO:0004857/enzyme inhibitor activity,GO:0004860/protein kinase inhibitor activity,GO:0019887/protein kinase regulator activity,GO:0016538/cyclin-dependent protein serine/threonine kinase regulator activity,GO:0019207/kinase regulator activity,GO:0019210/kinase inhibitor activity,GO:0030234…
Tai6.42278	scaffold7973	31627	38059	+	2606	-	-	PREDICTED: protein farnesyltransferase..geranylgeranyltransferase type-1 subunit alpha [Ipomoea nil]	Protein farnesyltransferase/geranylgeranyltransferase type-1 subunit alpha OS=Solanum lycopersicum GN=FTA PE=1 SV=1	GO:0018342/protein prenylation,GO:0008152/metabolic process,GO:0006464/cellular protein modification process,GO:0008150/biological_process,GO:0009987/cellular process,GO:0019538/protein metabolic process,GO:0036211/protein modification process,GO:0043170/macromolecule metabolic process,GO:0043412/macromolecule modification,GO:0044237/cellular metabolic process,GO:0044238/primary metabolic process…	--	GO:0008318/protein prenyltransferase activity,GO:0003674/molecular_function,GO:0003824/catalytic activity,GO:0004659/prenyltransferase activity,GO:0016740/transferase activity,GO:0016765/transferase activity, transferring alkyl or aryl (other than methyl) groups
Tai6.42538	scaffold8136	19624	21409	+	1705	-	-	PREDICTED: dual specificity protein kinase shkD [Ipomoea nil]	RasGEF domain-containing serine/threonine-protein kinase X OS=Dictyostelium discoideum GN=gefX PE=2 SV=1	GO:0006468/protein phosphorylation,GO:0008152/metabolic process,GO:0006464/cellular protein modification process,GO:0006793/phosphorus metabolic process,GO:0006796/phosphate-containing compound metabolic process,GO:0008150/biological_process,GO:0009987/cellular process,GO:0016310/phosphorylation,GO:0019538/protein metabolic process,GO:0036211/protein modification process,GO:0043170/macromolecule …	--	GO:0004672/protein kinase activity,GO:0003674/molecular_function,GO:0003824/catalytic activity,GO:0016301/kinase activity,GO:0016740/transferase activity,GO:0016772/transferase activity, transferring phosphorus-containing groups,GO:0016773/phosphotransferase activity, alcohol group as acceptor
Tai6.42550	scaffold8154	1	1658	-	1249	-	-	PREDICTED: polynucleotide 3'-phosphatase ZDP isoform X4 [Ipomoea nil]	Polynucleotide 3'-phosphatase ZDP OS=Arabidopsis thaliana GN=ZDP PE=1 SV=1	--	--	--
Tai6.42825	scaffold8356	6433	8652	-	758	-	-	PREDICTED: ribonuclease 3-like [Ipomoea nil]	Ribonuclease 3 OS=Arabidopsis thaliana GN=RNS3 PE=2 SV=1	--	--	GO:0003723/RNA binding,GO:0033897/ribonuclease T2 activity,GO:0003674/molecular_function,GO:0003676/nucleic acid binding,GO:0005488/binding,GO:0097159/organic cyclic compound binding,GO:1901363/heterocyclic compound binding,GO:0003824/catalytic activity,GO:0004518/nuclease activity,GO:0004519/endonuclease activity,GO:0004521/endoribonuclease activity,GO:0004540/ribonuclease activity,GO:0016787/hy…
Tai6.42877	scaffold8392	25127	25752	.	626	-	-	PREDICTED: 2-methylene-furan-3-one reductase [Ipomoea nil]	2-methylene-furan-3-one reductase OS=Solanum lycopersicum GN=EO PE=1 SV=1	--	--	--
Tai6.42880	scaffold8394	17968	19405	+	513	-	-	PREDICTED: perakine reductase-like isoform X2 [Ipomoea nil]	Perakine reductase OS=Rauvolfia serpentina GN=PR PE=1 SV=1	--	--	--
Tai6.42903	scaffold8410	12811	15926	+	2988	-	-	PREDICTED: putative late blight resistance protein homolog R1A-10 [Ipomoea nil]	Putative late blight resistance protein homolog R1B-14 OS=Solanum demissum GN=R1B-14 PE=3 SV=1	--	--	GO:0043531/ADP binding,GO:0000166/nucleotide binding,GO:0003674/molecular_function,GO:0005488/binding,GO:0017076/purine nucleotide binding,GO:0030554/adenyl nucleotide binding,GO:0032553/ribonucleotide binding,GO:0032555/purine ribonucleotide binding,GO:0032559/adenyl ribonucleotide binding,GO:0036094/small molecule binding,GO:0043167/ion binding,GO:0043168/anion binding,GO:0097159/organic cyclic…
Tai6.42956	scaffold8457	8333	10835	+	722	-	-	PREDICTED: uncharacterized protein LOC109194088 [Ipomoea nil]	--	--	--	--
Tai6.43127	scaffold8564	11527	13717	-	935	-	-	PREDICTED: phosphoenolpyruvate carboxykinase [ATP]-like [Ipomoea nil]	Phosphoenolpyruvate carboxykinase [ATP] OS=Cucumis sativus GN=PCK PE=2 SV=1	GO:0006094/gluconeogenesis,GO:0008152/metabolic process,GO:0005975/carbohydrate metabolic process,GO:0005996/monosaccharide metabolic process,GO:0006006/glucose metabolic process,GO:0008150/biological_process,GO:0009058/biosynthetic process,GO:0016051/carbohydrate biosynthetic process,GO:0019318/hexose metabolic process,GO:0019319/hexose biosynthetic process,GO:0044238/primary metabolic process,G…	--	GO:0004611/phosphoenolpyruvate carboxykinase activity,GO:0017076/purine nucleotide binding,GO:0004612/phosphoenolpyruvate carboxykinase (ATP) activity,GO:0005524/ATP binding,GO:0003674/molecular_function,GO:0003824/catalytic activity,GO:0016829/lyase activity,GO:0016830/carbon-carbon lyase activity,GO:0016831/carboxy-lyase activity,GO:0000166/nucleotide binding,GO:0005488/binding,GO:0036094/small…
Tai6.43146	scaffold8580	17335	20463	+	1924	-	-	probable amino acid permease 7 isoform X1 [Quercus suber]	Probable amino acid permease 7 OS=Arabidopsis thaliana GN=AAP7 PE=2 SV=1	--	--	--
Tai6.4319	scaffold203	156947	159466	-	2433	-	-	PREDICTED: protein PLASTID MOVEMENT IMPAIRED 1-RELATED 1-like [Ipomoea nil]	--	--	--	--
Tai6.43252	scaffold8663	18178	19317	.	1140	-	-	xyloglucan xylosyltransferase [Medicago truncatula]	Xyloglucan 6-xylosyltransferase 2 OS=Arabidopsis thaliana GN=XXT2 PE=1 SV=1	--	GO:0016021/integral component of membrane,GO:0005575/cellular_component,GO:0016020/membrane,GO:0031224/intrinsic component of membrane,GO:0044425/membrane part	GO:0016757/transferase activity, transferring glycosyl groups,GO:0003674/molecular_function,GO:0003824/catalytic activity,GO:0016740/transferase activity
Tai6.43269	scaffold8672	5029	8233	.	3205	-	-	--	--	--	--	--
Tai6.43297	scaffold8686	8057	9970	-	1171	-	-	PREDICTED: probable aquaporin TIP1-1 [Ipomoea nil]	Probable aquaporin TIP1-1 OS=Oryza sativa subsp. japonica GN=TIP1-1 PE=2 SV=1	GO:0006810/transport,GO:0008150/biological_process,GO:0051179/localization,GO:0051234/establishment of localization	GO:0016020/membrane,GO:0005575/cellular_component	GO:0005215/transporter activity,GO:0003674/molecular_function
Tai6.43454	scaffold8827	3301	4588	+	1115	-	-	PREDICTED: heat stress transcription factor C-1-like [Ipomoea nil]	Heat stress transcription factor C-1 OS=Arabidopsis thaliana GN=HSFC1 PE=2 SV=1	GO:0006355/regulation of transcription, DNA-templated,GO:0008152/metabolic process,GO:0006139/nucleobase-containing compound metabolic process,GO:0006351/transcription, DNA-templated,GO:0006725/cellular aromatic compound metabolic process,GO:0006807/nitrogen compound metabolic process,GO:0008150/biological_process,GO:0009058/biosynthetic process,GO:0009059/macromolecule biosynthetic process,GO:00…	GO:0005634/nucleus,GO:0005622/intracellular,GO:0005575/cellular_component,GO:0005623/cell,GO:0043231/intracellular membrane-bounded organelle,GO:0043226/organelle,GO:0043227/membrane-bounded organelle,GO:0043229/intracellular organelle,GO:0044424/intracellular part,GO:0044464/cell part	GO:0003700/transcription factor activity, sequence-specific DNA binding,GO:0043565/sequence-specific DNA binding,GO:0001071/nucleic acid binding transcription factor activity,GO:0003674/molecular_function,GO:0003676/nucleic acid binding,GO:0003677/DNA binding,GO:0005488/binding,GO:0097159/organic cyclic compound binding,GO:1901363/heterocyclic compound binding
Tai6.43511	scaffold8865	4720	22501	-	1186	-	-	PREDICTED: DNA mismatch repair protein MSH2 [Ipomoea nil]	DNA mismatch repair protein MSH2 OS=Arabidopsis thaliana GN=MSH2 PE=1 SV=1	GO:0006298/mismatch repair,GO:0008152/metabolic process,GO:0006139/nucleobase-containing compound metabolic process,GO:0006259/DNA metabolic process,GO:0006281/DNA repair,GO:0006725/cellular aromatic compound metabolic process,GO:0006807/nitrogen compound metabolic process,GO:0006950/response to stress,GO:0006974/cellular response to DNA damage stimulus,GO:0008150/biological_process,GO:0009987/ce…	--	GO:0005524/ATP binding,GO:0030983/mismatched DNA binding,GO:0000166/nucleotide binding,GO:0003674/molecular_function,GO:0005488/binding,GO:0017076/purine nucleotide binding,GO:0030554/adenyl nucleotide binding,GO:0032553/ribonucleotide binding,GO:0032555/purine ribonucleotide binding,GO:0032559/adenyl ribonucleotide binding,GO:0035639/purine ribonucleoside triphosphate binding,GO:0036094/small mo…
Tai6.43595	scaffold8946	10183	11540	+	759	-	-	PREDICTED: uncharacterized protein LOC109186822 [Ipomoea nil]	--	--	--	--
Tai6.43604	scaffold8951	16312	16734	+	333	-	-	putative LOV domain-containing protein [Ipomoea indica]	Phototropin-1 OS=Arabidopsis thaliana GN=PHOT1 PE=1 SV=1	--	--	--
Tai6.43605	scaffold8953	1376	3695	+	1873	-	-	PREDICTED: probable flavin-containing monooxygenase 1 [Ipomoea nil]	Probable flavin-containing monooxygenase 1 OS=Arabidopsis thaliana GN=FMO1 PE=2 SV=1	GO:0055114/oxidation-reduction process,GO:0008152/metabolic process,GO:0008150/biological_process,GO:0044699/single-organism process,GO:0044710/single-organism metabolic process	--	GO:0016491/oxidoreductase activity,GO:0004499/N,N-dimethylaniline monooxygenase activity,GO:0050660/flavin adenine dinucleotide binding,GO:0050661/NADP binding,GO:0003674/molecular_function,GO:0003824/catalytic activity,GO:0004497/monooxygenase activity,GO:0016705/oxidoreductase activity, acting on paired donors, with incorporation or reduction of molecular oxygen,GO:0016709/oxidoreductase activi…
Tai6.43684	scaffold9009	12094	15392	-	1328	-	-	PREDICTED: protein NETWORKED 4B [Ipomoea nil]	Protein NETWORKED 4A OS=Arabidopsis thaliana GN=NET4A PE=2 SV=1	--	--	GO:0003779/actin binding,GO:0005515/protein binding,GO:0003674/molecular_function,GO:0005488/binding,GO:0008092/cytoskeletal protein binding
Tai6.43738	scaffold9046	16273	17509	+	598	-	-	PREDICTED: phosphoglucomutase, chloroplastic [Ipomoea nil]	Phosphoglucomutase, chloroplastic OS=Solanum tuberosum GN=PGMP PE=2 SV=1	GO:0005975/carbohydrate metabolic process,GO:0008152/metabolic process,GO:0008150/biological_process,GO:0044238/primary metabolic process,GO:0071704/organic substance metabolic process	--	GO:0016868/intramolecular transferase activity, phosphotransferases,GO:0003674/molecular_function,GO:0003824/catalytic activity,GO:0016853/isomerase activity,GO:0016866/intramolecular transferase activity
Tai6.43975	scaffold9259	1	1474	-	969	-	-	PREDICTED: receptor-like protein kinase FERONIA [Ipomoea nil]	Receptor-like protein kinase FERONIA OS=Arabidopsis thaliana GN=FER PE=1 SV=1	--	--	--
Tai6.43980	scaffold9262	2438	4819	-	1181	-	-	PREDICTED: E3 ubiquitin-protein ligase RMA1H1-like [Ipomoea nil]	E3 ubiquitin-protein ligase RMA1H1 OS=Capsicum annuum GN=RMA1H1 PE=1 SV=1	--	--	--
Tai6.4405	scaffold209	29361	30498	.	1138	-	-	uncharacterized protein LOC21406182 [Morus notabilis]	--	--	--	--
Tai6.44058	scaffold9329	4692	24628	-	1250	-	-	--	--	--	--	--
Tai6.44063	scaffold9332	10024	15841	-	2091	-	-	PREDICTED: uncharacterized protein LOC104119907 isoform X1 [Nicotiana tomentosiformis]	Alpha-glucosidase 2 OS=Bacillus thermoamyloliquefaciens PE=3 SV=1	GO:0005975/carbohydrate metabolic process,GO:0008152/metabolic process,GO:0008150/biological_process,GO:0044238/primary metabolic process,GO:0071704/organic substance metabolic process	--	GO:0004553/hydrolase activity, hydrolyzing O-glycosyl compounds,GO:0003824/catalytic activity,GO:0030246/carbohydrate binding,GO:0003674/molecular_function,GO:0016787/hydrolase activity,GO:0016798/hydrolase activity, acting on glycosyl bonds,GO:0005488/binding
Tai6.4415	scaffold209	99860	101066	-	1114	-	-	PREDICTED: stress enhanced protein 2, chloroplastic-like [Ipomoea nil]	Stress enhanced protein 2, chloroplastic OS=Arabidopsis thaliana GN=SEP2 PE=2 SV=1	--	--	--
Tai6.44318	scaffold9572	7066	7332	-	267	-	-	--	--	--	--	--
Tai6.44457	scaffold9695	501	11439	+	2689	-	-	PREDICTED: 8-hydroxygeraniol dehydrogenase-like isoform X1 [Ipomoea nil]	8-hydroxygeraniol dehydrogenase OS=Catharanthus roseus GN=10HGO PE=1 SV=1	GO:0055114/oxidation-reduction process,GO:0008152/metabolic process,GO:0008150/biological_process,GO:0044699/single-organism process,GO:0044710/single-organism metabolic process	--	--
Tai6.44526	scaffold9778	1239	3333	.	2095	-	-	PREDICTED: organic cation..carnitine transporter 3-like [Ipomoea nil]	Organic cation/carnitine transporter 3 OS=Arabidopsis thaliana GN=OCT3 PE=2 SV=1	GO:0055085/transmembrane transport,GO:0006810/transport,GO:0008150/biological_process,GO:0051179/localization,GO:0051234/establishment of localization	GO:0016021/integral component of membrane,GO:0005575/cellular_component,GO:0016020/membrane,GO:0031224/intrinsic component of membrane,GO:0044425/membrane part	--
Tai6.44601	scaffold9867	2215	3459	+	1095	-	-	--	--	--	--	--
Tai6.44655	scaffold9921	218	2053	.	1836	-	-	PREDICTED: protein ELC-like [Ipomoea nil]	Protein ELC OS=Arabidopsis thaliana GN=ELC PE=1 SV=1	GO:0006464/cellular protein modification process,GO:0015031/protein transport,GO:0008152/metabolic process,GO:0008150/biological_process,GO:0009987/cellular process,GO:0019538/protein metabolic process,GO:0036211/protein modification process,GO:0043170/macromolecule metabolic process,GO:0043412/macromolecule modification,GO:0044237/cellular metabolic process,GO:0044238/primary metabolic process,G…	--	--
Tai6.44747	scaffold10030	1072	2152	-	483	-	-	PREDICTED: uncharacterized WD repeat-containing protein C2A9.03-like isoform X1 [Ipomoea nil]	--	--	--	--
Tai6.44779	scaffold10055	3541	9230	+	2521	-	-	PREDICTED: alpha-1,4 glucan phosphorylase L-2 isozyme, chloroplastic..amyloplastic [Vitis vinifera]	Alpha-1,4 glucan phosphorylase L-2 isozyme, chloroplastic/amyloplastic OS=Solanum tuberosum GN=STP-1 PE=1 SV=1	GO:0005975/carbohydrate metabolic process,GO:0008152/metabolic process,GO:0008150/biological_process,GO:0044238/primary metabolic process,GO:0071704/organic substance metabolic process	--	GO:0008184/glycogen phosphorylase activity,GO:0003674/molecular_function,GO:0003824/catalytic activity,GO:0004645/phosphorylase activity,GO:0016740/transferase activity,GO:0016757/transferase activity, transferring glycosyl groups,GO:0016758/transferase activity, transferring hexosyl groups
Tai6.44780	scaffold10055	9875	11104	+	861	-	-	PREDICTED: alpha-1,4 glucan phosphorylase L-2 isozyme, chloroplastic..amyloplastic-like [Ipomoea nil]	Alpha-1,4 glucan phosphorylase L-2 isozyme, chloroplastic/amyloplastic OS=Solanum tuberosum GN=STP-1 PE=1 SV=1	GO:0005975/carbohydrate metabolic process,GO:0008152/metabolic process,GO:0008150/biological_process,GO:0044238/primary metabolic process,GO:0071704/organic substance metabolic process	--	GO:0008184/glycogen phosphorylase activity,GO:0003674/molecular_function,GO:0003824/catalytic activity,GO:0004645/phosphorylase activity,GO:0016740/transferase activity,GO:0016757/transferase activity, transferring glycosyl groups,GO:0016758/transferase activity, transferring hexosyl groups
Tai6.45124	scaffold10437	7107	9599	.	2493	-	-	PREDICTED: receptor like protein 30-like isoform X2 [Ipomoea nil]	Receptor-like protein 12 OS=Arabidopsis thaliana GN=RLP12 PE=2 SV=2	--	--	--
Tai6.45195	scaffold10513	5437	5806	+	370	-	-	PREDICTED: biotin synthase [Ipomoea nil]	Biotin synthase OS=Arabidopsis thaliana GN=BIO2 PE=2 SV=1	--	--	--
Tai6.45343	scaffold10687	6220	9663	+	1626	-	-	PREDICTED: CBS domain-containing protein CBSX1, chloroplastic-like [Ipomoea nil]	CBS domain-containing protein CBSX1, chloroplastic OS=Arabidopsis thaliana GN=CBSX1 PE=1 SV=2	--	--	--
Tai6.45383	scaffold10731	237	3266	-	1408	-	-	PREDICTED: lipid phosphate phosphatase delta-like [Ipomoea nil]	Lipid phosphate phosphatase delta OS=Arabidopsis thaliana GN=LPPD PE=2 SV=1	--	--	--
Tai6.45531	scaffold10929	175	4146	-	1421	-	-	PREDICTED: uncharacterized protein LOC109171031 [Ipomoea nil]	--	--	--	--
Tai6.45558	scaffold10977	3023	4518	+	1006	-	-	PREDICTED: UNC93-like protein 1 [Ipomoea nil]	UNC93-like protein 1 OS=Arabidopsis thaliana GN=At1g18000 PE=2 SV=2	--	--	--
Tai6.45559	scaffold10977	7453	10084	.	2632	-	-	PREDICTED: L-type lectin-domain containing receptor kinase VIII.1-like [Ipomoea nil]	L-type lectin-domain containing receptor kinase VIII.2 OS=Arabidopsis thaliana GN=LECRK82 PE=2 SV=1	GO:0006468/protein phosphorylation,GO:0008152/metabolic process,GO:0006464/cellular protein modification process,GO:0006793/phosphorus metabolic process,GO:0006796/phosphate-containing compound metabolic process,GO:0008150/biological_process,GO:0009987/cellular process,GO:0016310/phosphorylation,GO:0019538/protein metabolic process,GO:0036211/protein modification process,GO:0043170/macromolecule …	--	GO:0004672/protein kinase activity,GO:0030246/carbohydrate binding,GO:0003674/molecular_function,GO:0003824/catalytic activity,GO:0016301/kinase activity,GO:0016740/transferase activity,GO:0016772/transferase activity, transferring phosphorus-containing groups,GO:0016773/phosphotransferase activity, alcohol group as acceptor,GO:0005488/binding
Tai6.45587	scaffold11006	3175	4902	+	1284	-	-	PREDICTED: thiamine thiazole synthase, chloroplastic-like [Ipomoea nil]	Thiamine thiazole synthase, chloroplastic OS=Citrus sinensis GN=THI1 PE=2 SV=1	GO:0055114/oxidation-reduction process,GO:0008152/metabolic process,GO:0008150/biological_process,GO:0044699/single-organism process,GO:0044710/single-organism metabolic process	--	GO:0016491/oxidoreductase activity,GO:0003674/molecular_function,GO:0003824/catalytic activity
Tai6.45745	scaffold11240	3850	5878	+	1818	-	-	PREDICTED: scarecrow-like protein 30 [Ipomoea nil]	Scarecrow-like protein 14 OS=Arabidopsis thaliana GN=SCL14 PE=2 SV=2	--	--	--
Tai6.45827	scaffold11374	7427	9790	+	1326	-	-	PREDICTED: BAG family molecular chaperone regulator 1-like [Ipomoea nil]	BAG family molecular chaperone regulator 1 OS=Arabidopsis thaliana GN=BAG1 PE=1 SV=1	--	--	GO:0005515/protein binding,GO:0051087/chaperone binding,GO:0003674/molecular_function,GO:0005488/binding
Tai6.46043	scaffold11661	1	742	.	742	-	-	PREDICTED: uncharacterized protein LOC109159885 [Ipomoea nil]	--	--	--	--
Tai6.46055	scaffold11678	3399	4359	.	961	-	-	PREDICTED: probable aquaporin TIP1-1 [Ipomoea nil]	Probable aquaporin TIP1-1 OS=Oryza sativa subsp. japonica GN=TIP1-1 PE=2 SV=1	GO:0006810/transport,GO:0008150/biological_process,GO:0051179/localization,GO:0051234/establishment of localization	GO:0016020/membrane,GO:0005575/cellular_component	GO:0005215/transporter activity,GO:0003674/molecular_function
Tai6.46175	scaffold11861	2857	6380	+	3524	-	-	uncharacterized protein LOC105180271 [Sesamum indicum]	LINE-1 retrotransposable element ORF2 protein OS=Homo sapiens PE=1 SV=1	--	--	--
Tai6.46206	scaffold11905	7753	8695	-	943	-	-	PREDICTED: ankyrin repeat-containing protein NPR4-like [Ipomoea nil]	Ankyrin repeat-containing protein At3g12360 OS=Arabidopsis thaliana GN=At3g12360 PE=2 SV=1	--	--	--
Tai6.46213	scaffold11910	4950	7567	+	2198	-	-	PREDICTED: protein RNA-directed DNA methylation 3 isoform X3 [Ipomoea nil]	Protein RNA-directed DNA methylation 3 OS=Arabidopsis thaliana GN=RDM3 PE=1 SV=1	--	--	--
Tai6.46236	scaffold11957	543	1455	-	683	-	-	PREDICTED: probable methyltransferase PMT11 [Ipomoea nil]	Probable methyltransferase PMT11 OS=Arabidopsis thaliana GN=At2g39750 PE=2 SV=1	--	--	GO:0008168/methyltransferase activity,GO:0003674/molecular_function,GO:0003824/catalytic activity,GO:0016740/transferase activity,GO:0016741/transferase activity, transferring one-carbon groups
Tai6.46373	scaffold12172	1	2452	-	1629	-	-	PREDICTED: microtubule-associated protein SPIRAL2-like [Ipomoea nil]	Microtubule-associated protein TORTIFOLIA1 OS=Arabidopsis thaliana GN=TOR1 PE=1 SV=2	--	--	GO:0005488/binding,GO:0003674/molecular_function
Tai6.46544	scaffold12477	725	1310	-	493	-	-	--	--	--	--	--
Tai6.46596	scaffold12563	1606	6367	-	2045	-	-	PREDICTED: CRS2-associated factor 2, chloroplastic [Ipomoea nil]	CRS2-associated factor 2, chloroplastic OS=Arabidopsis thaliana GN=At1g23400 PE=2 SV=1	--	--	GO:0003723/RNA binding,GO:0003674/molecular_function,GO:0003676/nucleic acid binding,GO:0005488/binding,GO:0097159/organic cyclic compound binding,GO:1901363/heterocyclic compound binding
Tai6.46618	scaffold12595	3467	5573	-	1320	-	-	PREDICTED: protein DETOXIFICATION 14-like isoform X2 [Ipomoea nil]	MATE efflux family protein 5 OS=Arabidopsis thaliana GN=DTXL1 PE=3 SV=1	GO:0006855/drug transmembrane transport,GO:0055085/transmembrane transport,GO:0006810/transport,GO:0008150/biological_process,GO:0042493/response to drug,GO:0015893/drug transport,GO:0042221/response to chemical,GO:0044699/single-organism process,GO:0044765/single-organism transport,GO:0050896/response to stimulus,GO:0051179/localization,GO:0051234/establishment of localization,GO:1902578/single-…	GO:0016020/membrane,GO:0005575/cellular_component	GO:0015238/drug transmembrane transporter activity,GO:0015297/antiporter activity,GO:0003674/molecular_function,GO:0005215/transporter activity,GO:0022857/transmembrane transporter activity,GO:0090484/drug transporter activity,GO:0015291/secondary active transmembrane transporter activity,GO:0022804/active transmembrane transporter activity
Tai6.46632	scaffold12628	2	2499	-	1347	-	-	PREDICTED: filament-like plant protein 4 [Ipomoea nil]	Filament-like plant protein 4 OS=Arabidopsis thaliana GN=FPP4 PE=1 SV=1	--	--	--
Tai6.46678	scaffold12695	2	1461	-	517	-	-	PREDICTED: caffeoylshikimate esterase [Ipomoea nil]	--	--	--	--
Tai6.46841	scaffold12973	6623	6961	-	339	-	-	--	--	--	--	--
Tai6.47330	scaffold13919	4248	6134	+	636	-	-	unnamed protein product [Coffea canephora]	Protein RNA-directed DNA methylation 3 OS=Arabidopsis thaliana GN=RDM3 PE=1 SV=1	--	--	--
Tai6.47414	scaffold14067	1526	2489	-	964	-	-	PREDICTED: 2,3-bisphosphoglycerate-independent phosphoglycerate mutase-like isoform X2 [Ipomoea nil]	2,3-bisphosphoglycerate-independent phosphoglycerate mutase OS=Nicotiana tabacum PE=2 SV=1	--	--	--
Tai6.47418	scaffold14080	5454	6017	+	449	-	-	PREDICTED: probable xyloglucan endotransglucosylase..hydrolase protein 33 [Ipomoea nil]	Probable xyloglucan endotransglucosylase/hydrolase protein 33 OS=Arabidopsis thaliana GN=XTH33 PE=2 SV=2	--	--	--
Tai6.47482	scaffold14202	5361	5712	.	352	-	-	PREDICTED: uncharacterized protein LOC109192617 [Ipomoea nil]	--	--	--	--
Tai6.47488	scaffold14204	592	5936	-	2690	-	-	PREDICTED: protein STRUBBELIG-RECEPTOR FAMILY 7-like [Ipomoea nil]	Protein STRUBBELIG-RECEPTOR FAMILY 7 OS=Arabidopsis thaliana GN=SRF7 PE=1 SV=1	GO:0006468/protein phosphorylation,GO:0008152/metabolic process,GO:0006464/cellular protein modification process,GO:0006793/phosphorus metabolic process,GO:0006796/phosphate-containing compound metabolic process,GO:0008150/biological_process,GO:0009987/cellular process,GO:0016310/phosphorylation,GO:0019538/protein metabolic process,GO:0036211/protein modification process,GO:0043170/macromolecule …	--	GO:0005515/protein binding,GO:0004672/protein kinase activity,GO:0003674/molecular_function,GO:0005488/binding,GO:0003824/catalytic activity,GO:0016301/kinase activity,GO:0016740/transferase activity,GO:0016772/transferase activity, transferring phosphorus-containing groups,GO:0016773/phosphotransferase activity, alcohol group as acceptor
Tai6.47701	scaffold14642	5	1775	-	860	-	-	PREDICTED: dihydrodipicolinate reductase-like protein CRR1, chloroplastic isoform X1 [Ipomoea nil]	Dihydrodipicolinate reductase-like protein CRR1, chloroplastic OS=Arabidopsis thaliana GN=DAPB3 PE=2 SV=1	GO:0009089/lysine biosynthetic process via diaminopimelate,GO:0055114/oxidation-reduction process,GO:0008152/metabolic process,GO:0006082/organic acid metabolic process,GO:0006520/cellular amino acid metabolic process,GO:0006553/lysine metabolic process,GO:0006807/nitrogen compound metabolic process,GO:0008150/biological_process,GO:0008652/cellular amino acid biosynthetic process,GO:0009058/biosy…	--	GO:0008839/4-hydroxy-tetrahydrodipicolinate reductase,GO:0003674/molecular_function,GO:0003824/catalytic activity,GO:0016491/oxidoreductase activity,GO:0016627/oxidoreductase activity, acting on the CH-CH group of donors,GO:0016628/oxidoreductase activity, acting on the CH-CH group of donors, NAD or NADP as acceptor
Tai6.4787	scaffold231	186860	187623	.	764	-	-	PREDICTED: pectinesterase 3-like [Ipomoea nil]	Pectinesterase 1 OS=Arabidopsis thaliana GN=PME1 PE=1 SV=1	--	--	GO:0004857/enzyme inhibitor activity,GO:0003674/molecular_function,GO:0030234/enzyme regulator activity,GO:0098772/molecular function regulator
Tai6.47968	scaffold15137	4022	4901	-	441	-	-	PREDICTED: perakine reductase-like isoform X2 [Ipomoea nil]	Probable aldo-keto reductase 1 OS=Glycine max GN=AKR1 PE=2 SV=1	--	--	--
Tai6.48097	scaffold15460	46	2722	-	889	-	-	PREDICTED: E3 ubiquitin-protein ligase BRE1-like 2 isoform X1 [Ipomoea nil]	E3 ubiquitin-protein ligase BRE1-like 2 OS=Arabidopsis thaliana GN=HUB2 PE=2 SV=2	--	--	--
Tai6.4810	scaffold232	50365	52510	-	1019	-	-	PREDICTED: thioredoxin M2, chloroplastic-like isoform X1 [Ipomoea nil]	Thioredoxin M3, chloroplastic OS=Arabidopsis thaliana GN=GAT1 PE=2 SV=2	GO:0045454/cell redox homeostasis,GO:0008150/biological_process,GO:0009987/cellular process,GO:0019725/cellular homeostasis,GO:0042592/homeostatic process,GO:0044699/single-organism process,GO:0044763/single-organism cellular process,GO:0050789/regulation of biological process,GO:0050794/regulation of cellular process,GO:0065007/biological regulation,GO:0065008/regulation of biological quality	--	--
Tai6.48365	scaffold16080	3386	4897	-	822	-	-	PREDICTED: glucan endo-1,3-beta-D-glucosidase-like [Ipomoea nil]	Glucan endo-1,3-beta-glucosidase OS=Triticum aestivum GN=GLC1 PE=2 SV=1	GO:0005975/carbohydrate metabolic process,GO:0008152/metabolic process,GO:0008150/biological_process,GO:0044238/primary metabolic process,GO:0071704/organic substance metabolic process	--	GO:0004553/hydrolase activity, hydrolyzing O-glycosyl compounds,GO:0003674/molecular_function,GO:0003824/catalytic activity,GO:0016787/hydrolase activity,GO:0016798/hydrolase activity, acting on glycosyl bonds
Tai6.48559	scaffold16518	3052	4684	+	1061	-	-	PREDICTED: glutamic acid-rich protein [Ipomoea nil]	--	--	--	GO:0005515/protein binding,GO:0003674/molecular_function,GO:0005488/binding
Tai6.4860	scaffold234	29940	35247	+	2805	-	-	PREDICTED: CSC1-like protein At1g32090 [Ipomoea nil]	CSC1-like protein At1g32090 OS=Arabidopsis thaliana GN=At1g32090 PE=1 SV=1	--	GO:0016020/membrane,GO:0005575/cellular_component	--
Tai6.48675	scaffold16820	2800	4543	-	1149	-	-	PREDICTED: nuclear transcription factor Y subunit A-10-like isoform X2 [Ipomoea nil]	Nuclear transcription factor Y subunit A-2 OS=Arabidopsis thaliana GN=NFYA2 PE=2 SV=1	GO:0006355/regulation of transcription, DNA-templated,GO:0008152/metabolic process,GO:0006139/nucleobase-containing compound metabolic process,GO:0006351/transcription, DNA-templated,GO:0006725/cellular aromatic compound metabolic process,GO:0006807/nitrogen compound metabolic process,GO:0008150/biological_process,GO:0009058/biosynthetic process,GO:0009059/macromolecule biosynthetic process,GO:00…	--	GO:0003700/transcription factor activity, sequence-specific DNA binding,GO:0001071/nucleic acid binding transcription factor activity,GO:0003674/molecular_function
Tai6.48759	scaffold17018	1	349	.	349	-	-	PREDICTED: uncharacterized protein LOC109180321 isoform X2 [Ipomoea nil]	--	--	--	--
Tai6.48781	scaffold17074	21	4280	-	670	-	-	PREDICTED: ABC transporter G family member 22-like isoform X1 [Ipomoea nil]	ABC transporter G family member 22 OS=Arabidopsis thaliana GN=ABCG22 PE=1 SV=1	--	--	--
Tai6.48792	scaffold17092	815	1470	.	656	-	-	--	--	--	--	--
Tai6.49105	scaffold17899	946	3913	-	1609	-	-	PREDICTED: glycerophosphodiester phosphodiesterase GDPDL3-like [Ipomoea nil]	Glycerophosphodiester phosphodiesterase GDPDL1 OS=Arabidopsis thaliana GN=GDPDL1 PE=1 SV=2	GO:0006629/lipid metabolic process,GO:0008152/metabolic process,GO:0008150/biological_process,GO:0044238/primary metabolic process,GO:0044699/single-organism process,GO:0044710/single-organism metabolic process,GO:0071704/organic substance metabolic process	--	GO:0008081/phosphoric diester hydrolase activity,GO:0003674/molecular_function,GO:0003824/catalytic activity,GO:0016787/hydrolase activity,GO:0016788/hydrolase activity, acting on ester bonds,GO:0042578/phosphoric ester hydrolase activity
Tai6.49117	scaffold17934	2341	3931	+	645	-	-	ADP-glucose pyrophosphorylase alpha subunit IbAGPa1 [Ipomoea batatas]	Glucose-1-phosphate adenylyltransferase small subunit, chloroplastic/amyloplastic OS=Solanum tuberosum PE=1 SV=2	GO:0009058/biosynthetic process,GO:0008152/metabolic process,GO:0008150/biological_process	--	GO:0016779/nucleotidyltransferase activity,GO:0003674/molecular_function,GO:0003824/catalytic activity,GO:0016740/transferase activity,GO:0016772/transferase activity, transferring phosphorus-containing groups
Tai6.49155	scaffold18046	2415	4058	-	866	-	-	PREDICTED: U-box domain-containing protein 4-like [Ipomoea nil]	U-box domain-containing protein 2 OS=Arabidopsis thaliana GN=PUB2 PE=2 SV=1	--	--	GO:0005488/binding,GO:0003674/molecular_function
Tai6.49199	scaffold18164	171	571	.	401	-	-	--	--	--	--	--
Tai6.49254	scaffold18332	174	2300	-	1185	-	-	PREDICTED: protein STRUBBELIG-RECEPTOR FAMILY 7-like [Ipomoea nil]	Protein STRUBBELIG-RECEPTOR FAMILY 7 OS=Arabidopsis thaliana GN=SRF7 PE=1 SV=1	--	--	--
Tai6.49255	scaffold18346	3099	3995	-	633	-	-	PREDICTED: BAG family molecular chaperone regulator 1-like [Ipomoea nil]	BAG family molecular chaperone regulator 1 OS=Arabidopsis thaliana GN=BAG1 PE=1 SV=1	--	--	--
Tai6.49298	scaffold18475	2	1544	-	989	-	-	PREDICTED: RRP12-like protein [Ipomoea nil]	--	--	--	--
Tai6.4946	scaffold241	6047	8201	+	1359	-	-	PREDICTED: bifunctional epoxide hydrolase 2-like isoform X2 [Ipomoea nil]	Bifunctional epoxide hydrolase 2 OS=Sus scrofa GN=EPHX2 PE=2 SV=1	--	--	--
Tai6.49487	scaffold18958	1	876	-	543	-	-	PREDICTED: uncharacterized protein LOC109177350 isoform X2 [Ipomoea nil]	--	--	--	--
Tai6.49527	scaffold19058	169	3457	+	1534	-	-	PREDICTED: 3-dehydrosphinganine reductase TSC10A-like isoform X3 [Ipomoea nil]	3-dehydrosphinganine reductase TSC10A OS=Arabidopsis thaliana GN=TSC10A PE=1 SV=1	--	--	--
Tai6.49533	scaffold19074	3	1435	.	1433	-	-	PREDICTED: serine..threonine-protein kinase prpf4B-like isoform X2 [Ipomoea nil]	--	--	--	--
Tai6.49809	scaffold19908	2988	3777	+	695	-	-	calcium dependent protein kinase [Ipomoea batatas]	Calcium-dependent protein kinase isoform 2 OS=Oryza sativa subsp. japonica GN=CPK2 PE=2 SV=2	GO:0006468/protein phosphorylation,GO:0008152/metabolic process,GO:0006464/cellular protein modification process,GO:0006793/phosphorus metabolic process,GO:0006796/phosphate-containing compound metabolic process,GO:0008150/biological_process,GO:0009987/cellular process,GO:0016310/phosphorylation,GO:0019538/protein metabolic process,GO:0036211/protein modification process,GO:0043170/macromolecule …	--	GO:0004672/protein kinase activity,GO:0005524/ATP binding,GO:0003674/molecular_function,GO:0003824/catalytic activity,GO:0016301/kinase activity,GO:0016740/transferase activity,GO:0016772/transferase activity, transferring phosphorus-containing groups,GO:0016773/phosphotransferase activity, alcohol group as acceptor,GO:0000166/nucleotide binding,GO:0005488/binding,GO:0017076/purine nucleotide bin…
Tai6.49863	scaffold20044	1	2170	-	466	-	-	PREDICTED: filament-like plant protein 4 [Ipomoea nil]	Filament-like plant protein 6 OS=Arabidopsis thaliana GN=FPP6 PE=1 SV=1	--	--	--
Tai6.50193	scaffold20950	2712	3028	+	317	-	-	--	--	--	--	--
Tai6.50233	scaffold21099	1	2632	-	1274	-	-	PREDICTED: uncharacterized protein LOC109159264 isoform X1 [Ipomoea nil]	--	--	--	--
Tai6.50283	scaffold21257	1	918	+	501	-	-	PREDICTED: protein argonaute 5 isoform X2 [Ipomoea nil]	Protein argonaute 5 OS=Arabidopsis thaliana GN=AGO5 PE=1 SV=2	--	--	--
Tai6.50435	scaffold21699	1	3249	-	1131	-	-	class-I knotted1-like homeobox protein IBKN2 [Ipomoea batatas]	Homeotic protein knotted-1 OS=Solanum lycopersicum GN=KN1 PE=2 SV=1	--	GO:0005634/nucleus,GO:0005622/intracellular,GO:0005575/cellular_component,GO:0005623/cell,GO:0043231/intracellular membrane-bounded organelle,GO:0043226/organelle,GO:0043227/membrane-bounded organelle,GO:0043229/intracellular organelle,GO:0044424/intracellular part,GO:0044464/cell part	GO:0003677/DNA binding,GO:0003674/molecular_function,GO:0003676/nucleic acid binding,GO:0005488/binding,GO:0097159/organic cyclic compound binding,GO:1901363/heterocyclic compound binding
Tai6.5056	scaffold246	30392	35181	+	3521	-	-	Calcium-transporting ATPase 2, plasma membrane-type [Capsicum annuum]	Calcium-transporting ATPase 2, plasma membrane-type OS=Arabidopsis thaliana GN=ACA2 PE=1 SV=1	--	--	GO:0005516/calmodulin binding,GO:0000166/nucleotide binding,GO:0005515/protein binding,GO:0003674/molecular_function,GO:0005488/binding,GO:0036094/small molecule binding,GO:0097159/organic cyclic compound binding,GO:1901265/nucleoside phosphate binding,GO:1901363/heterocyclic compound binding
Tai6.50683	scaffold22462	1383	3179	.	1797	-	-	PREDICTED: probable galacturonosyltransferase-like 3 [Ipomoea nil]	Probable galacturonosyltransferase-like 3 OS=Arabidopsis thaliana GN=GATL3 PE=2 SV=1	--	--	GO:0016757/transferase activity, transferring glycosyl groups,GO:0003674/molecular_function,GO:0003824/catalytic activity,GO:0016740/transferase activity
Tai6.5070	scaffold246	189078	190586	.	1509	-	-	PREDICTED: rho GTPase-activating protein gacGG-like isoform X2 [Ipomoea nil]	--	--	--	--
Tai6.50713	scaffold22549	463	2319	-	726	-	-	Ubiquitin-fold modifier-conjugating enzyme [Trema orientalis]	Ubiquitin-conjugating enzyme E2-17 kDa OS=Solanum lycopersicum PE=2 SV=1	--	--	--
Tai6.5072	scaffold246	201266	202060	+	530	-	-	PREDICTED: lysine-rich arabinogalactan protein 18-like [Ipomoea nil]	--	--	--	--
Tai6.50886	scaffold23097	571	2498	-	1095	-	-	PREDICTED: RING-H2 finger protein ATL56-like [Nicotiana sylvestris]	RING-H2 finger protein ATL56 OS=Arabidopsis thaliana GN=ATL56 PE=2 SV=1	--	--	--
Tai6.5090	scaffold248	113089	114617	+	833	-	-	PREDICTED: fasciclin-like arabinogalactan protein 9 isoform X2 [Ipomoea nil]	Fasciclin-like arabinogalactan protein 9 OS=Arabidopsis thaliana GN=FLA9 PE=1 SV=1	--	--	--
Tai6.50964	scaffold23366	2392	3105	+	593	-	-	--	--	--	--	--
Tai6.51050	scaffold23590	1	2050	.	2050	-	-	PREDICTED: putative clathrin assembly protein At2g25430 [Ipomoea nil]	Putative clathrin assembly protein At2g25430 OS=Arabidopsis thaliana GN=At2g25430 PE=1 SV=2	--	--	GO:0005543/phospholipid binding,GO:0003674/molecular_function,GO:0005488/binding,GO:0008289/lipid binding,GO:0043167/ion binding,GO:0043168/anion binding
Tai6.51119	scaffold23819	2003	3274	+	867	-	-	PREDICTED: uridine-cytidine kinase C-like isoform X1 [Ipomoea nil]	Uridine-cytidine kinase C OS=Dictyostelium discoideum GN=udkC PE=3 SV=1	GO:0008152/metabolic process,GO:0008150/biological_process	--	GO:0005524/ATP binding,GO:0016301/kinase activity,GO:0000166/nucleotide binding,GO:0003674/molecular_function,GO:0005488/binding,GO:0017076/purine nucleotide binding,GO:0030554/adenyl nucleotide binding,GO:0032553/ribonucleotide binding,GO:0032555/purine ribonucleotide binding,GO:0032559/adenyl ribonucleotide binding,GO:0035639/purine ribonucleoside triphosphate binding,GO:0036094/small molecule …
Tai6.51269	scaffold24254	606	2960	-	663	-	-	ubiquitin-conjugating enzyme E2-17 kDa [Lactuca sativa]	Ubiquitin-conjugating enzyme E2-17 kDa OS=Solanum lycopersicum PE=2 SV=1	--	--	--
Tai6.51356	scaffold24534	1	552	-	408	-	-	PREDICTED: vegetative cell wall protein gp1-like [Ipomoea nil]	--	--	--	--
Tai6.51402	scaffold24703	2827	3165	.	339	-	-	PREDICTED: SPX domain-containing membrane protein At4g22990-like isoform X2 [Ipomoea nil]	SPX domain-containing membrane protein At4g22990 OS=Arabidopsis thaliana GN=At4g22990 PE=2 SV=2	--	--	--
Tai6.515	scaffold16	81674	84122	+	998	-	-	PREDICTED: DNA repair RAD52-like protein 1, mitochondrial [Ipomoea nil]	--	--	--	--
Tai6.51775	scaffold25889	572	1617	+	868	-	-	PREDICTED: calcium-dependent protein kinase SK5-like [Ipomoea nil]	Calcium-dependent protein kinase SK5 OS=Glycine max PE=1 SV=1	--	--	GO:0005509/calcium ion binding,GO:0003674/molecular_function,GO:0005488/binding,GO:0046872/metal ion binding,GO:0043167/ion binding,GO:0043169/cation binding
Tai6.51786	scaffold25935	51	1057	.	1007	-	-	PREDICTED: toll-like receptor 13 [Ipomoea nil]	--	--	--	--
Tai6.51797	scaffold25963	782	2841	-	969	-	-	PREDICTED: UDP-glucose 4-epimerase GEPI48-like [Ipomoea nil]	UDP-glucose 4-epimerase GEPI48 OS=Cyamopsis tetragonoloba PE=2 SV=1	--	--	--
Tai6.51867	scaffold26219	1342	2835	.	1494	-	-	--	--	--	--	--
Tai6.51969	scaffold26567	1	1592	+	904	-	-	PREDICTED: putative late blight resistance protein homolog R1B-14 [Ipomoea nil]	Putative late blight resistance protein homolog R1B-13 OS=Solanum demissum GN=R1B-13 PE=3 SV=1	--	--	--
Tai6.51987	scaffold26637	1	1806	-	742	-	-	PREDICTED: probable ADP-ribosylation factor GTPase-activating protein AGD5 [Ipomoea nil]	Probable ADP-ribosylation factor GTPase-activating protein AGD5 OS=Arabidopsis thaliana GN=AGD5 PE=1 SV=1	--	--	GO:0005096/GTPase activator activity,GO:0003674/molecular_function,GO:0008047/enzyme activator activity,GO:0030234/enzyme regulator activity,GO:0030695/GTPase regulator activity,GO:0060589/nucleoside-triphosphatase regulator activity,GO:0098772/molecular function regulator
Tai6.52241	scaffold27489	128	737	+	442	-	-	PREDICTED: uncharacterized protein LOC109165409 [Ipomoea nil]	--	--	--	--
Tai6.52243	scaffold27489	1100	2823	.	1724	-	-	PREDICTED: uncharacterized protein LOC109165409 [Ipomoea nil]	--	--	--	--
Tai6.52333	scaffold27830	1	835	.	835	-	-	PREDICTED: calmodulin-binding protein 60 B-like isoform X2 [Ipomoea nil]	--	--	--	--
Tai6.5235	scaffold259	35381	37078	-	1009	-	-	PREDICTED: zingipain-2-like [Ipomoea nil]	Senescence-specific cysteine protease SAG12 OS=Arabidopsis thaliana GN=SAG12 PE=1 SV=1	GO:0006508/proteolysis,GO:0008152/metabolic process,GO:0008150/biological_process,GO:0019538/protein metabolic process,GO:0043170/macromolecule metabolic process,GO:0044238/primary metabolic process,GO:0071704/organic substance metabolic process	--	GO:0008234/cysteine-type peptidase activity,GO:0003674/molecular_function,GO:0003824/catalytic activity,GO:0008233/peptidase activity,GO:0070011/peptidase activity, acting on L-amino acid peptides,GO:0016787/hydrolase activity
Tai6.52622	scaffold28867	2	441	.	440	-	-	--	--	--	--	--
Tai6.52660	scaffold28965	130	1270	-	856	-	-	PREDICTED: uncharacterized protein LOC109164561 [Ipomoea nil]	--	--	--	--
Tai6.52747	scaffold29315	2	1263	+	1014	-	-	PREDICTED: cellulose synthase-like protein D3 [Ipomoea nil]	Cellulose synthase-like protein D3 OS=Arabidopsis thaliana GN=CSLD3 PE=1 SV=1	GO:0030244/cellulose biosynthetic process,GO:0000271/polysaccharide biosynthetic process,GO:0008152/metabolic process,GO:0005975/carbohydrate metabolic process,GO:0005976/polysaccharide metabolic process,GO:0006073/cellular glucan metabolic process,GO:0008150/biological_process,GO:0009058/biosynthetic process,GO:0009059/macromolecule biosynthetic process,GO:0009250/glucan biosynthetic process,GO:…	GO:0016020/membrane,GO:0005575/cellular_component	GO:0016760/cellulose synthase (UDP-forming) activity,GO:0003674/molecular_function,GO:0003824/catalytic activity,GO:0008194/UDP-glycosyltransferase activity,GO:0016740/transferase activity,GO:0016757/transferase activity, transferring glycosyl groups,GO:0016758/transferase activity, transferring hexosyl groups,GO:0016759/cellulose synthase activity,GO:0035251/UDP-glucosyltransferase activity,GO:0…
Tai6.52749	scaffold29315	1545	2623	.	1079	-	-	PREDICTED: cellulose synthase-like protein D3 [Ipomoea nil]	Cellulose synthase-like protein D2 OS=Oryza sativa subsp. indica GN=CSLD2 PE=3 SV=1	GO:0030244/cellulose biosynthetic process,GO:0000271/polysaccharide biosynthetic process,GO:0008152/metabolic process,GO:0005975/carbohydrate metabolic process,GO:0005976/polysaccharide metabolic process,GO:0006073/cellular glucan metabolic process,GO:0008150/biological_process,GO:0009058/biosynthetic process,GO:0009059/macromolecule biosynthetic process,GO:0009250/glucan biosynthetic process,GO:…	GO:0016020/membrane,GO:0005575/cellular_component	GO:0016760/cellulose synthase (UDP-forming) activity,GO:0003674/molecular_function,GO:0003824/catalytic activity,GO:0008194/UDP-glycosyltransferase activity,GO:0016740/transferase activity,GO:0016757/transferase activity, transferring glycosyl groups,GO:0016758/transferase activity, transferring hexosyl groups,GO:0016759/cellulose synthase activity,GO:0035251/UDP-glucosyltransferase activity,GO:0…
Tai6.52764	scaffold29366	583	1940	-	745	-	-	PREDICTED: mitogen-activated protein kinase kinase kinase 1-like [Ipomoea nil]	Mitogen-activated protein kinase kinase kinase 1 OS=Arabidopsis thaliana GN=MEKK1 PE=1 SV=2	--	--	--
Tai6.52851	scaffold29674	136	548	-	302	-	-	proteinase inhibitor SPLTI-a [Ipomoea batatas]	Inhibitor of trypsin and hageman factor OS=Cucurbita maxima PE=1 SV=1	--	--	--
Tai6.52880	scaffold29789	1	213	-	213	-	-	PREDICTED: galactinol synthase 2-like isoform X2 [Ipomoea nil]	Galactinol synthase 2 OS=Solanum lycopersicum GN=GOLS2 PE=2 SV=1	--	--	--
Tai6.53056	scaffold30485	929	2318	.	1390	-	-	PREDICTED: uncharacterized protein LOC109181239 [Ipomoea nil]	Putative late blight resistance protein homolog R1B-14 OS=Solanum demissum GN=R1B-14 PE=3 SV=1	--	--	--
Tai6.53089	scaffold30587	1	961	-	511	-	-	PREDICTED: beta-amylase 3, chloroplastic [Ipomoea nil]	Beta-amylase 3, chloroplastic OS=Arabidopsis thaliana GN=BAM3 PE=1 SV=3	GO:0000272/polysaccharide catabolic process,GO:0008152/metabolic process,GO:0005975/carbohydrate metabolic process,GO:0005976/polysaccharide metabolic process,GO:0008150/biological_process,GO:0009056/catabolic process,GO:0009057/macromolecule catabolic process,GO:0016052/carbohydrate catabolic process,GO:0043170/macromolecule metabolic process,GO:0044238/primary metabolic process,GO:0071704/organ…	--	GO:0016161/beta-amylase activity,GO:0003674/molecular_function,GO:0003824/catalytic activity,GO:0004553/hydrolase activity, hydrolyzing O-glycosyl compounds,GO:0016160/amylase activity,GO:0016787/hydrolase activity,GO:0016798/hydrolase activity, acting on glycosyl bonds
Tai6.53141	scaffold30811	590	2442	-	1017	-	-	PREDICTED: uncharacterized protein LOC109177435 [Ipomoea nil]	--	--	--	--
Tai6.53172	scaffold30940	863	2429	+	701	-	-	PREDICTED: RING finger and transmembrane domain-containing protein 2-like [Ipomoea nil]	--	--	--	--
Tai6.53425	scaffold31886	6	1902	+	520	-	-	PREDICTED: acyl-CoA-binding domain-containing protein 3-like isoform X2 [Ipomoea nil]	Acyl-CoA-binding domain-containing protein 3 OS=Arabidopsis thaliana GN=ACBP3 PE=1 SV=1	--	--	GO:0000062/fatty-acyl-CoA binding,GO:0003674/molecular_function,GO:0005488/binding,GO:0043167/ion binding,GO:0043168/anion binding,GO:0048037/cofactor binding,GO:0050662/coenzyme binding,GO:1901681/sulfur compound binding
Tai6.53443	scaffold31961	6	542	-	461	-	-	PREDICTED: armadillo repeat-containing protein 6 [Ipomoea nil]	Armadillo repeat-containing protein 6 OS=Homo sapiens GN=ARMC6 PE=1 SV=2	--	--	--
Tai6.53456	scaffold32018	1616	2105	+	366	-	-	--	--	--	--	--
Tai6.53572	scaffold32560	72	2196	+	593	-	-	PREDICTED: phosphoglucomutase, chloroplastic [Ipomoea nil]	Phosphoglucomutase, chloroplastic OS=Solanum tuberosum GN=PGMP PE=2 SV=1	GO:0005975/carbohydrate metabolic process,GO:0008152/metabolic process,GO:0008150/biological_process,GO:0044238/primary metabolic process,GO:0071704/organic substance metabolic process	--	GO:0016868/intramolecular transferase activity, phosphotransferases,GO:0003674/molecular_function,GO:0003824/catalytic activity,GO:0016853/isomerase activity,GO:0016866/intramolecular transferase activity
Tai6.53662	scaffold32922	924	2186	-	962	-	-	--	--	--	--	--
Tai6.53690	scaffold33094	1	744	.	744	-	-	PREDICTED: uncharacterized protein LOC109182802 [Ipomoea nil]	--	--	--	--
Tai6.53941	scaffold34282	982	1741	+	588	-	-	PREDICTED: protein NUCLEAR FUSION DEFECTIVE 4-like [Ipomoea nil]	Protein NUCLEAR FUSION DEFECTIVE 4 OS=Arabidopsis thaliana GN=NFD4 PE=3 SV=1	--	--	--
Tai6.53954	scaffold34339	1006	2004	-	594	-	-	PREDICTED: BAG family molecular chaperone regulator 1-like [Ipomoea nil]	BAG family molecular chaperone regulator 1 OS=Arabidopsis thaliana GN=BAG1 PE=1 SV=1	--	--	GO:0051087/chaperone binding,GO:0005515/protein binding,GO:0003674/molecular_function,GO:0005488/binding
Tai6.54070	scaffold34861	28	1055	+	784	-	-	PREDICTED: protein SLOW GREEN 1, chloroplastic [Ipomoea nil]	protein SLOW GREEN 1, chloroplastic OS=Arabidopsis thaliana GN=SG1 PE=1 SV=1	--	--	--
Tai6.54160	scaffold35272	577	913	+	337	-	-	PREDICTED: trinucleotide repeat-containing gene 18 protein-like [Ipomoea nil]	--	--	--	--
Tai6.54232	scaffold35691	4	1798	+	763	-	-	PREDICTED: AMP deaminase isoform X2 [Ipomoea nil]	AMP deaminase OS=Arabidopsis thaliana GN=AMPD PE=1 SV=2	--	--	--
Tai6.54372	scaffold36510	889	1671	+	538	-	-	PREDICTED: putative E3 ubiquitin-protein ligase LIN-1 [Ipomoea nil]	Putative E3 ubiquitin-protein ligase LIN-1 OS=Lotus japonicus GN=CERBERUS PE=2 SV=2	--	--	GO:0005515/protein binding,GO:0003674/molecular_function,GO:0005488/binding
Tai6.54373	scaffold36507	8	1673	-	1105	-	-	PREDICTED: cellulose synthase A catalytic subunit 2 [UDP-forming]-like [Ipomoea nil]	Cellulose synthase A catalytic subunit 2 [UDP-forming] OS=Arabidopsis thaliana GN=CESA2 PE=1 SV=1	GO:0030244/cellulose biosynthetic process,GO:0000271/polysaccharide biosynthetic process,GO:0008152/metabolic process,GO:0005975/carbohydrate metabolic process,GO:0005976/polysaccharide metabolic process,GO:0006073/cellular glucan metabolic process,GO:0008150/biological_process,GO:0009058/biosynthetic process,GO:0009059/macromolecule biosynthetic process,GO:0009250/glucan biosynthetic process,GO:…	GO:0016020/membrane,GO:0005575/cellular_component	GO:0016760/cellulose synthase (UDP-forming) activity,GO:0003674/molecular_function,GO:0003824/catalytic activity,GO:0008194/UDP-glycosyltransferase activity,GO:0016740/transferase activity,GO:0016757/transferase activity, transferring glycosyl groups,GO:0016758/transferase activity, transferring hexosyl groups,GO:0016759/cellulose synthase activity,GO:0035251/UDP-glucosyltransferase activity,GO:0…
Tai6.54378	scaffold36548	300	1556	+	590	-	-	PREDICTED: magnesium transporter MRS2-3-like [Ipomoea nil]	Magnesium transporter MRS2-3 OS=Arabidopsis thaliana GN=MRS2-3 PE=2 SV=1	--	--	--
Tai6.54393	scaffold36680	2	1616	-	1235	-	-	PREDICTED: receptor-like protein kinase HSL1 isoform X2 [Ipomoea nil]	Receptor-like protein kinase HSL1 OS=Arabidopsis thaliana GN=HSL1 PE=2 SV=1	--	--	GO:0005515/protein binding,GO:0003674/molecular_function,GO:0005488/binding
Tai6.54407	scaffold36751	1	1630	-	737	-	-	PREDICTED: BEL1-like homeodomain protein 2 isoform X2 [Ipomoea nil]	BEL1-like homeodomain protein 4 OS=Arabidopsis thaliana GN=BLH4 PE=1 SV=2	GO:0006355/regulation of transcription, DNA-templated,GO:0008152/metabolic process,GO:0006139/nucleobase-containing compound metabolic process,GO:0006351/transcription, DNA-templated,GO:0006725/cellular aromatic compound metabolic process,GO:0006807/nitrogen compound metabolic process,GO:0008150/biological_process,GO:0009058/biosynthetic process,GO:0009059/macromolecule biosynthetic process,GO:00…	--	GO:0003677/DNA binding,GO:0003674/molecular_function,GO:0003676/nucleic acid binding,GO:0005488/binding,GO:0097159/organic cyclic compound binding,GO:1901363/heterocyclic compound binding
Tai6.54486	scaffold37110	1	1564	+	1409	-	-	PREDICTED: tRNA pseudouridine synthase A, mitochondrial isoform X2 [Ipomoea nil]	tRNA pseudouridine synthase A, mitochondrial OS=Mus musculus GN=Pus1 PE=1 SV=2	GO:0001522/pseudouridine synthesis,GO:0009451/RNA modification,GO:0008152/metabolic process,GO:0006139/nucleobase-containing compound metabolic process,GO:0006725/cellular aromatic compound metabolic process,GO:0006807/nitrogen compound metabolic process,GO:0008150/biological_process,GO:0009987/cellular process,GO:0016070/RNA metabolic process,GO:0034641/cellular nitrogen compound metabolic proce…	--	GO:0003723/RNA binding,GO:0009982/pseudouridine synthase activity,GO:0003674/molecular_function,GO:0003676/nucleic acid binding,GO:0005488/binding,GO:0097159/organic cyclic compound binding,GO:1901363/heterocyclic compound binding,GO:0003824/catalytic activity,GO:0016853/isomerase activity,GO:0016866/intramolecular transferase activity
Tai6.54573	scaffold37499	74	1404	-	722	-	-	PREDICTED: protein RNA-directed DNA methylation 3 isoform X7 [Ipomoea nil]	Protein RNA-directed DNA methylation 3 OS=Arabidopsis thaliana GN=RDM3 PE=1 SV=1	--	--	--
Tai6.54748	scaffold38624	1	686	.	686	-	-	PREDICTED: uncharacterized protein LOC109217366 [Nicotiana attenuata]	--	--	--	--
Tai6.54830	scaffold39085	355	939	+	495	-	-	PREDICTED: tubby-like F-box protein 5 [Ipomoea nil]	Tubby-like F-box protein 5 OS=Oryza sativa subsp. japonica GN=TULP5 PE=2 SV=1	--	--	GO:0005515/protein binding,GO:0003674/molecular_function,GO:0005488/binding
Tai6.55027	scaffold40332	1	1093	-	475	-	-	PREDICTED: calmodulin-binding protein 60 B-like isoform X2 [Ipomoea nil]	Calmodulin-binding protein 60 B OS=Arabidopsis thaliana GN=CBP60B PE=2 SV=1	--	--	--
Tai6.55119	scaffold40940	2	900	+	451	-	-	PREDICTED: probable RNA-dependent RNA polymerase 5 [Ipomoea nil]	Probable RNA-dependent RNA polymerase 3 OS=Arabidopsis thaliana GN=RDR3 PE=3 SV=2	--	--	GO:0003968/RNA-directed 5'-3' RNA polymerase activity,GO:0003674/molecular_function,GO:0003824/catalytic activity,GO:0016740/transferase activity,GO:0016772/transferase activity, transferring phosphorus-containing groups,GO:0016779/nucleotidyltransferase activity,GO:0034062/5'-3' RNA polymerase activity,GO:0097747/RNA polymerase activity
Tai6.5532	scaffold275	44919	46938	.	2020	-	-	PREDICTED: uncharacterized protein LOC109173449 [Ipomoea nil]	--	--	--	--
Tai6.55450	scaffold43784	1	520	-	431	-	-	PREDICTED: protein IQ-DOMAIN 14-like isoform X1 [Ipomoea nil]	Protein IQ-DOMAIN 14 OS=Arabidopsis thaliana GN=IQD14 PE=1 SV=1	--	--	GO:0005515/protein binding,GO:0003674/molecular_function,GO:0005488/binding
Tai6.5571	scaffold277	217675	218450	.	776	-	-	PREDICTED: receptor-like kinase TMK4 [Ipomoea nil]	--	--	--	--
Tai6.5620	scaffold281	57810	58602	-	667	-	-	--	--	--	--	--
Tai6.5625	scaffold281	143365	144501	+	896	-	-	PREDICTED: uncharacterized protein LOC102580342 [Solanum tuberosum]	--	--	--	--
Tai6.5636	scaffold280	35260	38399	-	1381	-	-	PREDICTED: probable E3 ubiquitin-protein ligase RNF217 [Ipomoea nil]	Probable E3 ubiquitin-protein ligase RNF217 OS=Xenopus laevis GN=rnf217 PE=2 SV=1	--	--	--
Tai6.5664	scaffold282	3	3014	-	2068	-	-	PREDICTED: probable pectate lyase 5 isoform X2 [Ipomoea nil]	Probable pectate lyase 12 OS=Arabidopsis thaliana GN=At3g53190 PE=2 SV=2	--	--	--
Tai6.5791	scaffold290	177245	180112	+	1946	-	-	PREDICTED: calmodulin-binding transcription activator 2-like isoform X2 [Ipomoea nil]	Calmodulin-binding transcription activator 2 OS=Arabidopsis thaliana GN=CMTA2 PE=1 SV=1	--	--	--
Tai6.5810	scaffold293	33622	35744	-	1272	-	-	PREDICTED: acyl-CoA-binding domain-containing protein 3-like isoform X1 [Ipomoea nil]	Acyl-CoA-binding domain-containing protein 3 OS=Arabidopsis thaliana GN=ACBP3 PE=1 SV=1	--	--	GO:0000062/fatty-acyl-CoA binding,GO:0003674/molecular_function,GO:0005488/binding,GO:0043167/ion binding,GO:0043168/anion binding,GO:0048037/cofactor binding,GO:0050662/coenzyme binding,GO:1901681/sulfur compound binding
Tai6.5835	scaffold294	126678	128080	+	646	-	-	PREDICTED: pyrophosphate--fructose 6-phosphate 1-phosphotransferase subunit alpha [Ipomoea nil]	Pyrophosphate--fructose 6-phosphate 1-phosphotransferase subunit alpha OS=Solanum tuberosum GN=PFP-ALPHA PE=1 SV=2	--	--	--
Tai6.5856	scaffold297	6605	8458	+	451	-	-	PREDICTED: filament-like plant protein 4 [Ipomoea nil]	--	--	--	--
Tai6.5932	scaffold301	31156	32487	+	830	-	-	PREDICTED: receptor-like protein kinase FERONIA [Ipomoea nil]	Receptor-like protein kinase FERONIA OS=Arabidopsis thaliana GN=FER PE=1 SV=1	--	--	--
Tai6.5960	scaffold302	175430	175966	.	537	-	-	PREDICTED: G-type lectin S-receptor-like serine..threonine-protein kinase SD3-1 [Ipomoea nil]	G-type lectin S-receptor-like serine/threonine-protein kinase SD3-1 OS=Arabidopsis thaliana GN=SD31 PE=3 SV=1	--	--	--
Tai6.5968	scaffold303	69860	71952	+	1244	-	-	PREDICTED: acyl-CoA-binding domain-containing protein 3-like isoform X1 [Ipomoea nil]	Acyl-CoA-binding domain-containing protein 3 OS=Arabidopsis thaliana GN=ACBP3 PE=1 SV=1	--	--	GO:0000062/fatty-acyl-CoA binding,GO:0003674/molecular_function,GO:0005488/binding,GO:0043167/ion binding,GO:0043168/anion binding,GO:0048037/cofactor binding,GO:0050662/coenzyme binding,GO:1901681/sulfur compound binding
Tai6.6030	scaffold307	46022	49164	+	1166	-	-	PREDICTED: inositol 3-kinase-like [Ipomoea nil]	Inositol 3-kinase OS=Arabidopsis thaliana GN=At5g58730 PE=2 SV=1	--	--	--
Tai6.607	scaffold18	341990	345546	-	1756	-	-	PREDICTED: CSC1-like protein At1g32090 [Ipomoea nil]	CSC1-like protein At1g32090 OS=Arabidopsis thaliana GN=At1g32090 PE=1 SV=1	--	GO:0016020/membrane,GO:0005575/cellular_component	--
Tai6.6097	scaffold312	61451	63297	-	1187	-	-	PREDICTED: probable aminotransferase ACS12 [Ipomoea nil]	Probable aminotransferase ACS10 OS=Arabidopsis thaliana GN=ACS10 PE=1 SV=1	GO:0009058/biosynthetic process,GO:0008152/metabolic process,GO:0008150/biological_process	--	GO:0030170/pyridoxal phosphate binding,GO:0003674/molecular_function,GO:0005488/binding,GO:0019842/vitamin binding,GO:0036094/small molecule binding,GO:0043167/ion binding,GO:0043168/anion binding,GO:0048037/cofactor binding,GO:0070279/vitamin B6 binding,GO:0097159/organic cyclic compound binding,GO:1901363/heterocyclic compound binding
Tai6.6098	scaffold312	60139	61293	.	1155	-	-	PREDICTED: probable aminotransferase ACS12 [Ipomoea nil]	Probable aminotransferase ACS10 OS=Arabidopsis thaliana GN=ACS10 PE=1 SV=1	GO:0009058/biosynthetic process,GO:0008152/metabolic process,GO:0008150/biological_process	--	GO:0030170/pyridoxal phosphate binding,GO:0003674/molecular_function,GO:0005488/binding,GO:0019842/vitamin binding,GO:0036094/small molecule binding,GO:0043167/ion binding,GO:0043168/anion binding,GO:0048037/cofactor binding,GO:0070279/vitamin B6 binding,GO:0097159/organic cyclic compound binding,GO:1901363/heterocyclic compound binding
Tai6.610	scaffold18	299530	381465	+	1085	-	-	PREDICTED: cellulose synthase-like protein D3 [Camelina sativa]	Cellulose synthase-like protein D2 OS=Oryza sativa subsp. japonica GN=CSLD2 PE=2 SV=1	GO:0030244/cellulose biosynthetic process,GO:0000271/polysaccharide biosynthetic process,GO:0008152/metabolic process,GO:0005975/carbohydrate metabolic process,GO:0005976/polysaccharide metabolic process,GO:0006073/cellular glucan metabolic process,GO:0008150/biological_process,GO:0009058/biosynthetic process,GO:0009059/macromolecule biosynthetic process,GO:0009250/glucan biosynthetic process,GO:…	GO:0016020/membrane,GO:0005575/cellular_component	GO:0016760/cellulose synthase (UDP-forming) activity,GO:0003674/molecular_function,GO:0003824/catalytic activity,GO:0008194/UDP-glycosyltransferase activity,GO:0016740/transferase activity,GO:0016757/transferase activity, transferring glycosyl groups,GO:0016758/transferase activity, transferring hexosyl groups,GO:0016759/cellulose synthase activity,GO:0035251/UDP-glucosyltransferase activity,GO:0…
Tai6.6377	scaffold337	35167	36142	+	976	-	-	PREDICTED: B2 protein-like isoform X1 [Ipomoea nil]	B2 protein OS=Daucus carota PE=2 SV=1	--	--	--
Tai6.649	scaffold20	322668	324013	-	4078	-	-	PREDICTED: elongation factor Tu, mitochondrial [Ipomoea nil]	Elongation factor Tu, mitochondrial OS=Arabidopsis thaliana GN=TUFA PE=1 SV=1	--	--	GO:0003924/GTPase activity,GO:0005525/GTP binding,GO:0003674/molecular_function,GO:0003824/catalytic activity,GO:0017111/nucleoside-triphosphatase activity,GO:0016462/pyrophosphatase activity,GO:0016787/hydrolase activity,GO:0016817/hydrolase activity, acting on acid anhydrides,GO:0016818/hydrolase activity, acting on acid anhydrides, in phosphorus-containing anhydrides,GO:0000166/nucleotide bind…
Tai6.6547	scaffold350	90878	97477	-	1851	-	-	PREDICTED: putative late blight resistance protein homolog R1A-10 [Ipomoea nil]	Disease resistance protein RPP13 OS=Arabidopsis thaliana GN=RPP13 PE=2 SV=2	--	--	GO:0043531/ADP binding,GO:0000166/nucleotide binding,GO:0003674/molecular_function,GO:0005488/binding,GO:0017076/purine nucleotide binding,GO:0030554/adenyl nucleotide binding,GO:0032553/ribonucleotide binding,GO:0032555/purine ribonucleotide binding,GO:0032559/adenyl ribonucleotide binding,GO:0036094/small molecule binding,GO:0043167/ion binding,GO:0043168/anion binding,GO:0097159/organic cyclic…
Tai6.6608	scaffold355	140176	141742	+	846	-	-	lipid transfer protein 1a [Ipomoea batatas]	Non-specific lipid-transfer protein 3 OS=Oryza sativa subsp. indica GN=LTP110-A PE=2 SV=1	--	--	--
Tai6.6680	scaffold359	80235	81180	-	450	-	-	granule bound starch synthase I, partial [Ipomoea batatas]	Granule-bound starch synthase 1, chloroplastic/amyloplastic OS=Ipomoea batatas GN=WAXY PE=2 SV=2	--	--	--
Tai6.6682	scaffold359	83301	84407	-	881	-	-	--	--	--	--	--
Tai6.6696	scaffold362	196990	200212	-	1316	-	-	PREDICTED: metacaspase-1-like [Ipomoea nil]	Metacaspase-1 OS=Arabidopsis thaliana GN=AMC1 PE=1 SV=1	--	--	--
Tai6.673	scaffold21	228314	229962	-	606	-	-	PREDICTED: BEL1-like homeodomain protein 2 isoform X2 [Ipomoea nil]	BEL1-like homeodomain protein 4 OS=Arabidopsis thaliana GN=BLH4 PE=1 SV=2	GO:0006355/regulation of transcription, DNA-templated,GO:0008152/metabolic process,GO:0006139/nucleobase-containing compound metabolic process,GO:0006351/transcription, DNA-templated,GO:0006725/cellular aromatic compound metabolic process,GO:0006807/nitrogen compound metabolic process,GO:0008150/biological_process,GO:0009058/biosynthetic process,GO:0009059/macromolecule biosynthetic process,GO:00…	--	GO:0003677/DNA binding,GO:0003674/molecular_function,GO:0003676/nucleic acid binding,GO:0005488/binding,GO:0097159/organic cyclic compound binding,GO:1901363/heterocyclic compound binding
Tai6.6784	scaffold368	130442	131981	-	2956	-	-	PREDICTED: UPF0481 protein At3g47200-like [Ipomoea nil]	UPF0481 protein At3g47200 OS=Arabidopsis thaliana GN=At3g47200 PE=2 SV=1	--	--	--
Tai6.7037	scaffold380	187452	188114	.	663	-	-	--	--	--	--	--
Tai6.7123	scaffold388	184017	185284	+	1072	-	-	PREDICTED: filament-like plant protein 7 isoform X1 [Ipomoea nil]	Filament-like plant protein 7 OS=Arabidopsis thaliana GN=FPP7 PE=3 SV=2	--	--	--
Tai6.7175	scaffold390	92323	93150	.	828	-	-	PREDICTED: uncharacterized protein LOC109181280 [Ipomoea nil]	Putative ribonuclease H protein At1g65750 OS=Arabidopsis thaliana GN=At1g65750 PE=3 SV=1	--	--	--
Tai6.7386	scaffold401	134603	134893	.	291	-	-	--	--	--	--	--
Tai6.7450	scaffold405	5988	6576	+	589	-	-	PREDICTED: uncharacterized protein LOC109158099 [Ipomoea nil]	--	--	--	--
Tai6.7452	scaffold405	8260	9339	.	1080	-	-	PREDICTED: uncharacterized protein LOC109158152 isoform X2 [Ipomoea nil]	--	--	--	--
Tai6.7453	scaffold405	9721	10993	+	5908	-	-	PREDICTED: uncharacterized protein LOC109158152 isoform X2 [Ipomoea nil]	Chitin biosynthesis protein CHS5 OS=Saccharomyces cerevisiae (strain ATCC 204508 / S288c) GN=CHS5 PE=1 SV=1	--	--	--
Tai6.7481	scaffold407	9564	13359	-	3044	-	-	PREDICTED: rhodanese-like domain-containing protein 10 [Ipomoea nil]	Rhodanese-like domain-containing protein 10 OS=Arabidopsis thaliana GN=STR10 PE=2 SV=1	--	--	--
Tai6.7797	scaffold433	15213	18741	+	1685	-	-	PREDICTED: E3 ubiquitin-protein ligase At1g63170-like [Ipomoea nil]	E3 ubiquitin-protein ligase At1g12760 OS=Arabidopsis thaliana GN=At1g12760 PE=1 SV=1	--	--	--
Tai6.7922	scaffold445	93185	94408	+	539	-	-	PREDICTED: calcium-binding protein PBP1-like [Ipomoea nil]	Calcium-binding protein PBP1 OS=Arabidopsis thaliana GN=PBP1 PE=1 SV=1	--	--	GO:0005509/calcium ion binding,GO:0003674/molecular_function,GO:0005488/binding,GO:0046872/metal ion binding,GO:0043167/ion binding,GO:0043169/cation binding
Tai6.8179	scaffold468	46713	52636	+	705	-	-	PREDICTED: uncharacterized protein LOC104606543 [Nelumbo nucifera]	--	--	--	GO:0005509/calcium ion binding,GO:0003674/molecular_function,GO:0005488/binding,GO:0046872/metal ion binding,GO:0043167/ion binding,GO:0043169/cation binding
Tai6.8180	scaffold468	52151	52604	-	454	-	-	PREDICTED: uncharacterized protein LOC102587458 [Solanum tuberosum]	--	--	--	GO:0005509/calcium ion binding,GO:0003674/molecular_function,GO:0005488/binding,GO:0046872/metal ion binding,GO:0043167/ion binding,GO:0043169/cation binding
Tai6.8263	scaffold475	92166	94584	+	828	-	-	PREDICTED: uncharacterized protein LOC109194088 [Ipomoea nil]	--	--	--	--
Tai6.8354	scaffold473	41567	42032	+	466	-	-	--	--	--	--	--
Tai6.8474	scaffold490	79951	81624	-	1562	-	-	PREDICTED: uncharacterized protein LOC109161384 [Ipomoea nil]	--	--	--	--
Tai6.8494	scaffold492	84925	90965	+	3129	-	-	PREDICTED: uncharacterized protein LOC109180812 [Ipomoea nil]	--	--	--	--
Tai6.8545	scaffold497	3023	5237	+	1218	-	-	PREDICTED: uncharacterized protein LOC109175997 [Ipomoea nil]	--	--	--	--
Tai6.8776	scaffold519	71320	71799	+	344	-	-	PREDICTED: AP2-like ethylene-responsive transcription factor ANT [Ipomoea nil]	AP2-like ethylene-responsive transcription factor ANT OS=Arabidopsis thaliana GN=ANT PE=1 SV=2	--	--	--
Tai6.8785	scaffold520	63038	67140	+	2159	-	-	PREDICTED: endoplasmic reticulum oxidoreductin-1-like [Ipomoea nil]	Endoplasmic reticulum oxidoreductin-1 OS=Arabidopsis thaliana GN=AERO1 PE=1 SV=1	--	--	--
Tai6.8786	scaffold520	121883	128300	+	2124	-	-	PREDICTED: probable inositol transporter 2 [Ipomoea nil]	Probable inositol transporter 2 OS=Arabidopsis thaliana GN=INT2 PE=1 SV=1	GO:0055085/transmembrane transport,GO:0006810/transport,GO:0008150/biological_process,GO:0051179/localization,GO:0051234/establishment of localization	GO:0016021/integral component of membrane,GO:0005575/cellular_component,GO:0016020/membrane,GO:0031224/intrinsic component of membrane,GO:0044425/membrane part	GO:0022857/transmembrane transporter activity,GO:0003674/molecular_function,GO:0005215/transporter activity
Tai6.8894	scaffold527	69521	71885	+	3808	-	-	PREDICTED: scarecrow-like protein 11 [Ipomoea nil]	Scarecrow-like protein 11 OS=Arabidopsis thaliana GN=SCL11 PE=2 SV=1	--	--	--
Tai6.9051	scaffold542	57458	59178	.	1721	-	-	PREDICTED: uncharacterized protein LOC109152905 [Ipomoea nil]	--	--	--	--
Tai6.9055	scaffold542	94120	95035	.	916	-	-	PREDICTED: filament-like plant protein 4 [Ipomoea nil]	Filament-like plant protein 6 OS=Arabidopsis thaliana GN=FPP6 PE=1 SV=1	--	--	--
Tai6.923	scaffold31	161844	165567	-	1057	-	-	PREDICTED: protein DCL, chloroplastic-like [Ipomoea nil]	Protein DCL, chloroplastic OS=Solanum lycopersicum GN=DCL PE=2 SV=1	--	--	--
Tai6.9284	scaffold563	202188	203956	-	1324	-	-	PREDICTED: uncharacterized oxidoreductase At4g09670 [Ipomoea nil]	Uncharacterized oxidoreductase At4g09670 OS=Arabidopsis thaliana GN=At4g09670 PE=1 SV=1	--	--	GO:0016491/oxidoreductase activity,GO:0003674/molecular_function,GO:0003824/catalytic activity
Tai6.9316	scaffold564	168223	170321	.	2099	-	-	PREDICTED: xyloglucan 6-xylosyltransferase 2-like [Ipomoea nil]	Xyloglucan 6-xylosyltransferase 2 OS=Arabidopsis thaliana GN=XXT2 PE=1 SV=1	--	GO:0016021/integral component of membrane,GO:0005575/cellular_component,GO:0016020/membrane,GO:0031224/intrinsic component of membrane,GO:0044425/membrane part	GO:0016757/transferase activity, transferring glycosyl groups,GO:0003674/molecular_function,GO:0003824/catalytic activity,GO:0016740/transferase activity
Tai6.9466	scaffold573	179003	182082	-	820	-	-	PREDICTED: uncharacterized protein LOC109159483 [Ipomoea nil]	--	--	--	--
Tai6.9597	scaffold589	127373	128418	-	365	-	-	TBC1 domain family member 8B-like isoform X3 [Olea europaea var. sylvestris]	TBC1 domain family member 8 OS=Mus musculus GN=Tbc1d8 PE=2 SV=2	--	--	--
Tai6.9610	scaffold590	54409	55749	-	1156	-	-	PREDICTED: uncharacterized protein LOC109185355 [Ipomoea nil]	--	--	--	--
Tai6.9838	scaffold612	267186	268287	+	1005	-	-	--	--	--	--	--
Tai6.9947	scaffold620	61354	62957	+	2449	-	-	PREDICTED: premnaspirodiene oxygenase-like [Ipomoea nil]	Premnaspirodiene oxygenase OS=Hyoscyamus muticus GN=CYP71D55 PE=1 SV=1	GO:0055114/oxidation-reduction process,GO:0008152/metabolic process,GO:0008150/biological_process,GO:0044699/single-organism process,GO:0044710/single-organism metabolic process	--	GO:0005506/iron ion binding,GO:0016705/oxidoreductase activity, acting on paired donors, with incorporation or reduction of molecular oxygen,GO:0020037/heme binding,GO:0003674/molecular_function,GO:0005488/binding,GO:0046872/metal ion binding,GO:0043167/ion binding,GO:0043169/cation binding,GO:0046914/transition metal ion binding,GO:0003824/catalytic activity,GO:0016491/oxidoreductase activity,GO…
novel.10000	scaffold1374	78666	79430	.	765	-	PF02893:GRAM domain	PREDICTED: GEM-like protein 4 [Ipomoea nil]	GEM-like protein 4 OS=Arabidopsis thaliana GN=At5g08350 PE=2 SV=1	--	--	--
novel.10183	scaffold1383	116447	117091	.	645	-	-	hypothetical protein GLYMA_07G032900 [Glycine max]	--	--	--	--
novel.10472	scaffold13967	5107	6086	.	980	-	-	--	--	--	--	--
novel.10476	scaffold1397	16837	20586	+	1639	-	PF01554:MatE	PREDICTED: protein DETOXIFICATION 29-like [Ipomoea nil]	Protein TRANSPARENT TESTA 12 OS=Arabidopsis thaliana GN=TT12 PE=2 SV=1	GO:0006855/drug transmembrane transport,GO:0055085/transmembrane transport,GO:0006810/transport,GO:0008150/biological_process,GO:0042493/response to drug,GO:0015893/drug transport,GO:0042221/response to chemical,GO:0044699/single-organism process,GO:0044765/single-organism transport,GO:0050896/response to stimulus,GO:0051179/localization,GO:0051234/establishment of localization,GO:1902578/single-…	GO:0016020/membrane,GO:0005575/cellular_component	GO:0015238/drug transmembrane transporter activity,GO:0015297/antiporter activity,GO:0003674/molecular_function,GO:0005215/transporter activity,GO:0022857/transmembrane transporter activity,GO:0090484/drug transporter activity,GO:0015291/secondary active transmembrane transporter activity,GO:0022804/active transmembrane transporter activity
novel.10477	scaffold1397	28365	40562	+	4857	-	PF01554:MatE	PREDICTED: protein DETOXIFICATION 29-like isoform X2 [Ipomoea nil]	Protein TRANSPARENT TESTA 12 OS=Arabidopsis thaliana GN=TT12 PE=2 SV=1	GO:0006855/drug transmembrane transport,GO:0055085/transmembrane transport,GO:0006810/transport,GO:0008150/biological_process,GO:0042493/response to drug,GO:0015893/drug transport,GO:0042221/response to chemical,GO:0044699/single-organism process,GO:0044765/single-organism transport,GO:0050896/response to stimulus,GO:0051179/localization,GO:0051234/establishment of localization,GO:1902578/single-…	GO:0016020/membrane,GO:0005575/cellular_component	GO:0015238/drug transmembrane transporter activity,GO:0015297/antiporter activity,GO:0003674/molecular_function,GO:0005215/transporter activity,GO:0022857/transmembrane transporter activity,GO:0090484/drug transporter activity,GO:0015291/secondary active transmembrane transporter activity,GO:0022804/active transmembrane transporter activity
novel.10485	scaffold1397	81276	82582	-	1059	-	-	PREDICTED: uncharacterized protein LOC109191309 isoform X2 [Ipomoea nil]	--	--	--	--
novel.10813	scaffold1408	71809	73463	-	1260	-	-	PREDICTED: uncharacterized protein LOC109171780 [Ipomoea nil]	2,3-bisphosphoglycerate-independent phosphoglycerate mutase 1 OS=Archaeoglobus fulgidus (strain ATCC 49558 / VC-16 / DSM 4304 / JCM 9628 / NBRC 100126) GN=apgM1 PE=1 SV=1	--	--	--
novel.10861	scaffold141	61985	63048	-	892	-	-	--	--	--	--	--
novel.10868	scaffold141	159271	165722	-	3684	-	SSF52058:	PREDICTED: TMV resistance protein N-like [Ipomoea nil]	Disease resistance protein TAO1 OS=Arabidopsis thaliana GN=TAO1 PE=3 SV=1	--	--	--
novel.1094	scaffold10322	4397	5226	+	830	-	-	PREDICTED: uncharacterized protein LOC109149645 isoform X1 [Ipomoea nil]	Protein FAM135B OS=Xenopus laevis GN=fam135b PE=2 SV=1	--	--	--
novel.10950	scaffold1414	38631	40984	-	1580	-	SSF48264:|PF00067:Cytochrome P450	PREDICTED: cytochrome P450 71A2-like [Ipomoea nil]	Cytochrome P450 71A2 OS=Solanum melongena GN=CYP71A2 PE=2 SV=1	GO:0055114/oxidation-reduction process,GO:0008152/metabolic process,GO:0008150/biological_process,GO:0044699/single-organism process,GO:0044710/single-organism metabolic process	--	GO:0005506/iron ion binding,GO:0016705/oxidoreductase activity, acting on paired donors, with incorporation or reduction of molecular oxygen,GO:0020037/heme binding,GO:0003674/molecular_function,GO:0005488/binding,GO:0046872/metal ion binding,GO:0043167/ion binding,GO:0043169/cation binding,GO:0046914/transition metal ion binding,GO:0003824/catalytic activity,GO:0016491/oxidoreductase activity,GO…
novel.11002	scaffold1416	40640	42376	.	1737	-	-	PREDICTED: uncharacterized protein LOC109177515 [Ipomoea nil]	--	--	--	--
novel.11132	scaffold1422	78255	79143	.	889	-	-	PREDICTED: protein NRT1.. PTR FAMILY 4.3-like [Ipomoea nil]	--	--	--	--
novel.11219	scaffold1426	16745	22937	+	1581	-	-	--	--	--	--	--
novel.11318	scaffold143	108242	118560	+	1815	-	PF00800:Prephenate dehydratase|SSF53850:|SSF55021:	PREDICTED: arogenate dehydratase..prephenate dehydratase 1, chloroplastic [Ipomoea nil]	Arogenate dehydratase/prephenate dehydratase 1, chloroplastic OS=Arabidopsis thaliana GN=ADT1 PE=1 SV=1	GO:0009094/L-phenylalanine biosynthetic process,GO:0008152/metabolic process,GO:0006082/organic acid metabolic process,GO:0006520/cellular amino acid metabolic process,GO:0006558/L-phenylalanine metabolic process,GO:0006725/cellular aromatic compound metabolic process,GO:0006807/nitrogen compound metabolic process,GO:0008150/biological_process,GO:0008652/cellular amino acid biosynthetic process,G…	--	GO:0004664/prephenate dehydratase activity,GO:0003674/molecular_function,GO:0003824/catalytic activity,GO:0016829/lyase activity,GO:0016835/carbon-oxygen lyase activity,GO:0016836/hydro-lyase activity
novel.11336	scaffold143	235735	237077	.	1343	-	-	PREDICTED: uncharacterized protein LOC109169746 [Ipomoea nil]	--	--	--	--
novel.11369	scaffold1431	115820	117457	-	1384	-	SSF56112:|PF00069:Protein kinase domain	PREDICTED: probable inactive receptor kinase At5g67200 [Ipomoea nil]	Probable inactive receptor kinase At5g67200 OS=Arabidopsis thaliana GN=At5g67200 PE=1 SV=1	GO:0006468/protein phosphorylation,GO:0008152/metabolic process,GO:0006464/cellular protein modification process,GO:0006793/phosphorus metabolic process,GO:0006796/phosphate-containing compound metabolic process,GO:0008150/biological_process,GO:0009987/cellular process,GO:0016310/phosphorylation,GO:0019538/protein metabolic process,GO:0036211/protein modification process,GO:0043170/macromolecule …	--	GO:0004672/protein kinase activity,GO:0005524/ATP binding,GO:0003674/molecular_function,GO:0003824/catalytic activity,GO:0016301/kinase activity,GO:0016740/transferase activity,GO:0016772/transferase activity, transferring phosphorus-containing groups,GO:0016773/phosphotransferase activity, alcohol group as acceptor,GO:0000166/nucleotide binding,GO:0005488/binding,GO:0017076/purine nucleotide bin…
novel.11382	scaffold1432	23294	27380	-	1092	-	SSF52047:	PREDICTED: putative late blight resistance protein homolog R1B-8 [Ipomoea nil]	--	--	--	--
novel.1153	scaffold1035	155857	156545	.	689	-	PF08263:Leucine rich repeat N-terminal domain	PREDICTED: leucine-rich repeat extensin-like protein 4 [Ipomoea nil]	Leucine-rich repeat extensin-like protein 4 OS=Arabidopsis thaliana GN=LRX4 PE=2 SV=1	--	--	--
novel.1171	scaffold10356	2957	6844	-	1661	-	PF03348:Serine incorporator (Serinc)	PREDICTED: probable serine incorporator [Nicotiana tomentosiformis]	Probable serine incorporator OS=Dictyostelium discoideum GN=serinc PE=3 SV=1	--	GO:0016020/membrane,GO:0005575/cellular_component	--
novel.1197	scaffold10363	5169	5695	.	527	-	-	PREDICTED: ABC transporter B family member 19-like [Ipomoea nil]	ABC transporter B family member 19 OS=Arabidopsis thaliana GN=ABCB19 PE=1 SV=1	--	--	--
novel.12601	scaffold1494	106367	106924	+	387	-	-	--	--	--	--	--
novel.12602	scaffold14940	13	440	.	428	-	-	PREDICTED: uncharacterized protein LOC109162138 [Ipomoea nil]	--	--	--	--
novel.12753	scaffold15	175193	182503	+	3841	-	PF01373:Glycosyl hydrolase family 14|SSF51445:	RecName: Full=Beta-amylase; AltName: Full=1,4-alpha-D-glucan maltohydrolase	Beta-amylase OS=Ipomoea batatas GN=BMY1 PE=1 SV=4	GO:0000272/polysaccharide catabolic process,GO:0008152/metabolic process,GO:0005975/carbohydrate metabolic process,GO:0005976/polysaccharide metabolic process,GO:0008150/biological_process,GO:0009056/catabolic process,GO:0009057/macromolecule catabolic process,GO:0016052/carbohydrate catabolic process,GO:0043170/macromolecule metabolic process,GO:0044238/primary metabolic process,GO:0071704/organ…	--	GO:0016161/beta-amylase activity,GO:0003674/molecular_function,GO:0003824/catalytic activity,GO:0004553/hydrolase activity, hydrolyzing O-glycosyl compounds,GO:0016160/amylase activity,GO:0016787/hydrolase activity,GO:0016798/hydrolase activity, acting on glycosyl bonds
novel.12767	scaffold15	271032	271356	.	325	-	-	--	--	--	--	--
novel.1288	scaffold104	154173	154969	.	797	-	-	--	--	--	--	--
novel.12886	scaffold1504	14451	25657	+	2666	-	-	PREDICTED: LOB domain-containing protein 4-like [Ipomoea nil]	LOB domain-containing protein 4 OS=Arabidopsis thaliana GN=LBD4 PE=2 SV=1	--	--	--
novel.12899	scaffold15049	2	776	.	775	-	SSF51110:|PF00954:S-locus glycoprotein domain|SSF57414:	PREDICTED: G-type lectin S-receptor-like serine..threonine-protein kinase SD3-1 [Ipomoea nil]	G-type lectin S-receptor-like serine/threonine-protein kinase SD3-1 OS=Arabidopsis thaliana GN=SD31 PE=3 SV=1	GO:0048544/recognition of pollen,GO:0000003/reproduction,GO:0007154/cell communication,GO:0008037/cell recognition,GO:0008150/biological_process,GO:0009856/pollination,GO:0009875/pollen-pistil interaction,GO:0009987/cellular process,GO:0022414/reproductive process,GO:0032501/multicellular organismal process,GO:0044699/single-organism process,GO:0044702/single organism reproductive process,GO:0044…	--	--
novel.12907	scaffold1505	16070	16801	-	619	-	-	--	--	--	--	--
novel.12973	scaffold1509	36751	37104	.	354	-	-	--	--	--	--	--
novel.13220	scaffold1520	95656	96260	.	605	-	-	hypothetical protein POPTR_008G035900v3 [Populus trichocarpa]	--	--	--	--
novel.13425	scaffold15312	2395	5211	-	1264	-	SSF55021:	PREDICTED: ACT domain-containing protein ACR11-like isoform X1 [Ipomoea nil]	ACT domain-containing protein ACR11 OS=Arabidopsis thaliana GN=ACR11 PE=1 SV=1	--	--	--
novel.1349	scaffold1041	83639	85471	-	1126	-	PF04749:PLAC8 family	PREDICTED: protein PLANT CADMIUM RESISTANCE 2-like [Ipomoea nil]	Cell number regulator 2 OS=Zea mays GN=CNR2 PE=2 SV=1	--	--	--
novel.13585	scaffold154	370271	370595	.	325	-	-	PREDICTED: omega-amidase, chloroplastic-like isoform X4 [Ipomoea nil]	--	--	--	--
novel.13758	scaffold1548	83621	84500	+	595	-	-	PREDICTED: GDSL esterase..lipase LIP-4-like [Ipomoea nil]	GDSL esterase/lipase LIP-4 OS=Arabidopsis thaliana GN=LIP4 PE=2 SV=1	--	--	--
novel.13868	scaffold1553	38037	40967	-	2579	-	PF10312:Conserved mid region of cactin|PF09732:Cactus-binding C-terminus of cactin protein	PREDICTED: cactin [Solanum tuberosum]	Cactin OS=Arabidopsis thaliana GN=CTN PE=1 SV=1	--	--	GO:0005515/protein binding,GO:0003674/molecular_function,GO:0005488/binding
novel.13929	scaffold15570	700	1981	.	1282	-	PF00931:NB-ARC domain|SSF52540:	PREDICTED: putative late blight resistance protein homolog R1A-3 isoform X1 [Ipomoea nil]	Putative late blight resistance protein homolog R1A-6 OS=Solanum demissum GN=R1A-6 PE=3 SV=2	--	--	GO:0043531/ADP binding,GO:0000166/nucleotide binding,GO:0003674/molecular_function,GO:0005488/binding,GO:0017076/purine nucleotide binding,GO:0030554/adenyl nucleotide binding,GO:0032553/ribonucleotide binding,GO:0032555/purine ribonucleotide binding,GO:0032559/adenyl ribonucleotide binding,GO:0036094/small molecule binding,GO:0043167/ion binding,GO:0043168/anion binding,GO:0097159/organic cyclic…
novel.14082	scaffold1566	11385	17620	+	4073	-	SSF52200:|SSF52540:|PF01582:TIR domain|PF00931:NB-ARC domain	PREDICTED: TMV resistance protein N-like [Ipomoea nil]	TMV resistance protein N OS=Nicotiana glutinosa GN=N PE=1 SV=1	GO:0007165/signal transduction,GO:0007154/cell communication,GO:0008150/biological_process,GO:0009987/cellular process,GO:0023052/signaling,GO:0044699/single-organism process,GO:0044700/single organism signaling,GO:0050789/regulation of biological process,GO:0050794/regulation of cellular process,GO:0050896/response to stimulus,GO:0051716/cellular response to stimulus,GO:0065007/biological regula…	--	GO:0005515/protein binding,GO:0043531/ADP binding,GO:0003674/molecular_function,GO:0005488/binding,GO:0000166/nucleotide binding,GO:0017076/purine nucleotide binding,GO:0030554/adenyl nucleotide binding,GO:0032553/ribonucleotide binding,GO:0032555/purine ribonucleotide binding,GO:0032559/adenyl ribonucleotide binding,GO:0036094/small molecule binding,GO:0043167/ion binding,GO:0043168/anion bindin…
novel.14124	scaffold1569	38982	39370	.	389	-	-	PREDICTED: dual specificity protein kinase shkD [Ipomoea nil]	--	--	--	--
novel.1431	scaffold1045	79836	80704	+	869	-	-	unnamed protein product [Coffea canephora]	--	--	--	--
novel.1432	scaffold1045	81376	82699	+	701	-	PF00225:Kinesin motor domain|SSF52540:	PREDICTED: kinesin-like protein KIN-7F [Vitis vinifera]	Kinesin-like protein NACK1 OS=Arabidopsis thaliana GN=NACK1 PE=1 SV=1	GO:0007018/microtubule-based movement,GO:0007017/microtubule-based process,GO:0006928/movement of cell or subcellular component,GO:0008150/biological_process,GO:0009987/cellular process,GO:0044699/single-organism process,GO:0044763/single-organism cellular process	--	GO:0003777/microtubule motor activity,GO:0005524/ATP binding,GO:0008017/microtubule binding,GO:0003674/molecular_function,GO:0003774/motor activity,GO:0003824/catalytic activity,GO:0017111/nucleoside-triphosphatase activity,GO:0016462/pyrophosphatase activity,GO:0016787/hydrolase activity,GO:0016817/hydrolase activity, acting on acid anhydrides,GO:0016818/hydrolase activity, acting on acid anhydr…
novel.14331	scaffold1578	43036	43943	.	908	-	-	PREDICTED: uncharacterized protein LOC109185027 [Ipomoea nil]	--	--	--	--
novel.14457	scaffold1583	104286	105224	.	939	-	-	PREDICTED: uncharacterized protein LOC109191381 [Ipomoea nil]	--	--	--	--
novel.14498	scaffold1586	105160	106493	-	913	-	-	PREDICTED: aspartate aminotransferase, cytoplasmic-like [Ipomoea nil]	Aspartate aminotransferase, cytoplasmic OS=Oryza sativa subsp. japonica GN=Os01g0760600 PE=2 SV=1	--	--	--
novel.15143	scaffold1614	66161	66918	.	758	-	-	PREDICTED: ALBINO3-like protein 2, chloroplastic isoform X1 [Ipomoea nil]	--	--	--	--
novel.15240	scaffold16192	2933	3775	.	843	-	PF00560:Leucine Rich Repeat|SSF52058:	PREDICTED: receptor like protein 30-like [Ipomoea nil]	Phytosulfokine receptor 1 OS=Daucus carota GN=PSKR PE=1 SV=1	--	--	GO:0005515/protein binding,GO:0003674/molecular_function,GO:0005488/binding
novel.15245	scaffold162	97863	133015	+	2645	-	SSF50386:|PF00197:Trypsin and protease inhibitor	sporamin B [Ipomoea batatas]	Sporamin B OS=Ipomoea batatas PE=2 SV=1	--	--	GO:0004866/endopeptidase inhibitor activity,GO:0003674/molecular_function,GO:0004857/enzyme inhibitor activity,GO:0061135/endopeptidase regulator activity,GO:0030414/peptidase inhibitor activity,GO:0030234/enzyme regulator activity,GO:0061134/peptidase regulator activity,GO:0098772/molecular function regulator
novel.15656	scaffold16405	4001	4748	-	604	-	-	PREDICTED: protein LONGIFOLIA 1-like [Ipomoea nil]	Protein LONGIFOLIA 1 OS=Arabidopsis thaliana GN=LNG1 PE=1 SV=1	--	--	--
novel.15669	scaffold16417	669	1615	+	866	-	-	--	--	--	--	--
novel.15737	scaffold1645	159205	159978	.	774	-	-	PREDICTED: xyloglucan 6-xylosyltransferase 2-like [Ipomoea nil]	Xyloglucan 6-xylosyltransferase 1 OS=Arabidopsis thaliana GN=XXT1 PE=1 SV=1	--	--	--
novel.15771	scaffold16469	4477	4692	.	216	-	-	--	--	--	--	--
novel.159	scaffold10005	1751	2937	+	898	-	-	--	--	--	--	--
novel.16005	scaffold1658	56847	57124	.	278	-	-	--	--	--	--	--
novel.16183	scaffold1669	41955	42911	.	957	-	-	PREDICTED: uncharacterized protein LOC109179576 isoform X2 [Ipomoea nil]	--	--	--	--
novel.16371	scaffold168	73165	77052	-	1964	-	SSF102886:|PF01218:Coproporphyrinogen III oxidase	PREDICTED: coproporphyrinogen-III oxidase 1, chloroplastic-like [Ipomoea nil]	Oxygen-dependent coproporphyrinogen-III oxidase, chloroplastic OS=Nicotiana tabacum GN=CPX PE=2 SV=1	GO:0006779/porphyrin-containing compound biosynthetic process,GO:0055114/oxidation-reduction process,GO:0008152/metabolic process,GO:0006725/cellular aromatic compound metabolic process,GO:0006778/porphyrin-containing compound metabolic process,GO:0006807/nitrogen compound metabolic process,GO:0008150/biological_process,GO:0009058/biosynthetic process,GO:0009987/cellular process,GO:0018130/hetero…	--	GO:0004109/coproporphyrinogen oxidase activity,GO:0003674/molecular_function,GO:0003824/catalytic activity,GO:0016491/oxidoreductase activity,GO:0016627/oxidoreductase activity, acting on the CH-CH group of donors,GO:0016634/oxidoreductase activity, acting on the CH-CH group of donors, oxygen as acceptor
novel.16390	scaffold1680	1	1485	-	1485	-	-	PREDICTED: plant cysteine oxidase 2-like [Ipomoea nil]	--	--	--	--
novel.16411	scaffold1681	66802	78132	+	1207	-	PF00403:Heavy-metal-associated domain|SSF55008:	PREDICTED: heavy metal-associated isoprenylated plant protein 9 isoform X1 [Ipomoea nil]	--	GO:0030001/metal ion transport,GO:0006810/transport,GO:0006811/ion transport,GO:0006812/cation transport,GO:0008150/biological_process,GO:0051179/localization,GO:0051234/establishment of localization	--	GO:0046872/metal ion binding,GO:0003674/molecular_function,GO:0005488/binding,GO:0043167/ion binding,GO:0043169/cation binding
novel.16492	scaffold16862	3307	4525	+	1099	-	SSF52047:|SSF81383:|PF00646:F-box domain	PREDICTED: F-box..FBD..LRR-repeat protein At1g13570-like isoform X1 [Ipomoea nil]	F-box/FBD/LRR-repeat protein At1g13570 OS=Arabidopsis thaliana GN=At1g13570 PE=2 SV=1	--	--	GO:0005515/protein binding,GO:0003674/molecular_function,GO:0005488/binding
novel.16535	scaffold16882	3921	4507	-	401	-	SSF55961:|PF10604:Polyketide cyclase / dehydrase and lipid transport	PREDICTED: abscisic acid receptor PYL8-like [Ipomoea nil]	Abscisic acid receptor PYL8 OS=Arabidopsis thaliana GN=PYL8 PE=1 SV=1	--	--	--
novel.16597	scaffold16912	1	366	.	366	-	-	--	--	--	--	--
novel.16622	scaffold1693	95286	96617	.	1332	-	-	--	--	--	--	--
novel.16635	scaffold1694	64022	64453	+	432	-	-	--	--	--	--	--
novel.16664	scaffold1695	103273	103778	.	506	-	-	--	--	--	--	--
novel.16868	scaffold1702	114217	116398	+	1872	-	-	--	--	--	--	--
novel.16895	scaffold17048	2940	4449	+	579	-	-	hypothetical protein AQUCO_00400466v1 [Aquilegia coerulea]	--	--	--	--
novel.16928	scaffold1706	92872	97089	.	4218	-	PF13976:GAG-pre-integrase domain|PF00665:Integrase core domain|PF07727:Reverse transcriptase (RNA-dependent DNA polymerase)|SSF56672:|SSF53098:	PREDICTED: uncharacterized protein LOC109157818 [Ipomoea nil]	Copia protein OS=Drosophila melanogaster GN=GIP PE=1 SV=3	GO:0015074/DNA integration,GO:0008152/metabolic process,GO:0006139/nucleobase-containing compound metabolic process,GO:0006259/DNA metabolic process,GO:0006725/cellular aromatic compound metabolic process,GO:0006807/nitrogen compound metabolic process,GO:0008150/biological_process,GO:0009987/cellular process,GO:0034641/cellular nitrogen compound metabolic process,GO:0043170/macromolecule metaboli…	--	GO:0003676/nucleic acid binding,GO:0003674/molecular_function,GO:0005488/binding,GO:0097159/organic cyclic compound binding,GO:1901363/heterocyclic compound binding
novel.16975	scaffold17092	363	747	+	385	-	-	--	--	--	--	--
novel.17003	scaffold171	110495	125383	+	2161	-	PF00069:Protein kinase domain|PF03822:NAF domain|SSF56112:	PREDICTED: CBL-interacting protein kinase 32 [Ricinus communis]	CBL-interacting protein kinase 32 OS=Oryza sativa subsp. japonica GN=CIPK32 PE=2 SV=2	GO:0006468/protein phosphorylation,GO:0007165/signal transduction,GO:0008152/metabolic process,GO:0006464/cellular protein modification process,GO:0006793/phosphorus metabolic process,GO:0006796/phosphate-containing compound metabolic process,GO:0008150/biological_process,GO:0009987/cellular process,GO:0016310/phosphorylation,GO:0019538/protein metabolic process,GO:0036211/protein modification pr…	--	GO:0004672/protein kinase activity,GO:0005524/ATP binding,GO:0003674/molecular_function,GO:0003824/catalytic activity,GO:0016301/kinase activity,GO:0016740/transferase activity,GO:0016772/transferase activity, transferring phosphorus-containing groups,GO:0016773/phosphotransferase activity, alcohol group as acceptor,GO:0000166/nucleotide binding,GO:0005488/binding,GO:0017076/purine nucleotide bin…
novel.17154	scaffold17176	3470	4389	.	920	-	-	PREDICTED: uncharacterized protein LOC109191422 [Ipomoea nil]	--	--	--	--
novel.1734	scaffold1055	2038	19118	+	5084	-	SSF48403:	PREDICTED: ankyrin repeat protein SKIP35 [Ipomoea nil]	Ankyrin repeat protein SKIP35 OS=Arabidopsis thaliana GN=SKIP35 PE=1 SV=1	--	--	--
novel.17438	scaffold1733	31525	33096	+	1458	-	SSF52058:|SSF46785:	PREDICTED: TMV resistance protein N-like [Ipomoea nil]	Probable WRKY transcription factor 19 OS=Arabidopsis thaliana GN=WRKY19 PE=2 SV=1	--	--	--
novel.17455	scaffold17341	1	466	+	466	-	-	PREDICTED: uncharacterized protein LOC109190685 [Ipomoea nil]	--	--	--	--
novel.17459	scaffold17346	171	1875	-	677	-	-	PREDICTED: ras-related protein RABA1d [Ipomoea nil]	Ras-related protein RIC2 OS=Oryza sativa subsp. japonica GN=RIC2 PE=2 SV=2	--	--	--
novel.17513	scaffold17380	2738	4304	+	1392	-	PF00170:bZIP transcription factor|SSF57959:	PREDICTED: ABSCISIC ACID-INSENSITIVE 5-like protein 7 [Ipomoea nil]	G-box-binding factor 4 OS=Arabidopsis thaliana GN=GBF4 PE=1 SV=1	GO:0006355/regulation of transcription, DNA-templated,GO:0008152/metabolic process,GO:0006139/nucleobase-containing compound metabolic process,GO:0006351/transcription, DNA-templated,GO:0006725/cellular aromatic compound metabolic process,GO:0006807/nitrogen compound metabolic process,GO:0008150/biological_process,GO:0009058/biosynthetic process,GO:0009059/macromolecule biosynthetic process,GO:00…	--	GO:0003700/transcription factor activity, sequence-specific DNA binding,GO:0001071/nucleic acid binding transcription factor activity,GO:0003674/molecular_function
novel.17520	scaffold1739	47848	49325	.	1478	-	-	PREDICTED: uncharacterized protein LOC107831884 [Nicotiana tabacum]	--	--	--	--
novel.17847	scaffold1756	8910	25229	-	4739	-	SSF52058:|SSF46785:|SSF52540:|PF00931:NB-ARC domain	PREDICTED: TMV resistance protein N-like [Ipomoea nil]	TMV resistance protein N OS=Nicotiana glutinosa GN=N PE=1 SV=1	--	--	GO:0043531/ADP binding,GO:0000166/nucleotide binding,GO:0003674/molecular_function,GO:0005488/binding,GO:0017076/purine nucleotide binding,GO:0030554/adenyl nucleotide binding,GO:0032553/ribonucleotide binding,GO:0032555/purine ribonucleotide binding,GO:0032559/adenyl ribonucleotide binding,GO:0036094/small molecule binding,GO:0043167/ion binding,GO:0043168/anion binding,GO:0097159/organic cyclic…
novel.17908	scaffold176	24481	25186	.	706	-	SSF54277:|PF00564:PB1 domain	PREDICTED: uncharacterized protein LOC109168028 isoform X1 [Ipomoea nil]	--	--	--	GO:0005515/protein binding,GO:0003674/molecular_function,GO:0005488/binding
novel.17909	scaffold176	25697	27593	.	1897	-	-	PREDICTED: uncharacterized protein LOC109168028 isoform X1 [Ipomoea nil]	--	--	--	--
novel.17969	scaffold1762	28574	36660	+	2525	-	SSF50800:|PF03476:MOSC N-terminal beta barrel domain|PF03473:MOSC domain|SSF141673:	PREDICTED: mitochondrial amidoxime reducing component 2-like isoform X1 [Nicotiana tabacum]	Mitochondrial amidoxime reducing component 2 OS=Bos taurus GN=MARC2 PE=2 SV=1	--	--	GO:0003824/catalytic activity,GO:0030151/molybdenum ion binding,GO:0030170/pyridoxal phosphate binding,GO:0003674/molecular_function,GO:0005488/binding,GO:0046872/metal ion binding,GO:0043167/ion binding,GO:0043169/cation binding,GO:0046914/transition metal ion binding,GO:0019842/vitamin binding,GO:0036094/small molecule binding,GO:0043168/anion binding,GO:0048037/cofactor binding,GO:0070279/vita…
novel.1821	scaffold1057	77486	78523	.	1038	-	-	--	--	--	--	--
novel.18301	scaffold1781	5199	7218	-	692	-	PF01963:TraB family	PREDICTED: traB domain-containing protein isoform X2 [Ipomoea nil]	--	--	--	--
novel.18320	scaffold1781	93592	94499	.	908	-	-	PREDICTED: multiple organellar RNA editing factor 2, chloroplastic-like [Ipomoea nil]	Multiple organellar RNA editing factor 2, chloroplastic OS=Arabidopsis thaliana GN=MORF2 PE=1 SV=1	--	--	--
novel.18369	scaffold1783	73256	78162	+	1370	-	-	PREDICTED: uncharacterized protein LOC109181374 [Ipomoea nil]	--	--	--	--
novel.18460	scaffold179	179045	186409	+	2251	-	PF01417:ENTH domain|SSF48464:	PREDICTED: clathrin interactor EPSIN 2-like isoform X2 [Ipomoea nil]	Clathrin interactor EPSIN 2 OS=Arabidopsis thaliana GN=EPSIN2 PE=1 SV=1	--	--	--
novel.18572	scaffold1795	72513	81396	+	2181	-	SSF51206:|SSF81324:|PF00520:Ion transport protein	PREDICTED: cyclic nucleotide-gated ion channel 2 [Ipomoea nil]	Cyclic nucleotide-gated ion channel 2 OS=Arabidopsis thaliana GN=CNGC2 PE=1 SV=1	GO:0006811/ion transport,GO:0055085/transmembrane transport,GO:0006810/transport,GO:0008150/biological_process,GO:0051179/localization,GO:0051234/establishment of localization	GO:0016020/membrane,GO:0005575/cellular_component	GO:0005216/ion channel activity,GO:0003674/molecular_function,GO:0005215/transporter activity,GO:0022857/transmembrane transporter activity,GO:0015075/ion transmembrane transporter activity,GO:0015267/channel activity,GO:0022803/passive transmembrane transporter activity,GO:0022891/substrate-specific transmembrane transporter activity,GO:0022838/substrate-specific channel activity,GO:0022892/subs…
novel.18576	scaffold1795	94594	95113	.	520	-	-	--	--	--	--	--
novel.18682	scaffold18	387016	393018	-	2100	-	PF01553:Acyltransferase|PF14829:Glycerol-3-phosphate acyltransferase N-terminal|SSF69593:	PREDICTED: glycerol-3-phosphate acyltransferase, chloroplastic isoform X1 [Ipomoea nil]	Glycerol-3-phosphate acyltransferase, chloroplastic OS=Cucurbita moschata PE=1 SV=1	GO:0008152/metabolic process,GO:0008150/biological_process	--	GO:0016746/transferase activity, transferring acyl groups,GO:0004366/glycerol-3-phosphate O-acyltransferase activity,GO:0003674/molecular_function,GO:0003824/catalytic activity,GO:0016740/transferase activity,GO:0008374/O-acyltransferase activity,GO:0016747/transferase activity, transferring acyl groups other than amino-acyl groups
novel.19207	scaffold1829	2206	3040	.	835	-	PF03018:Dirigent-like protein	PREDICTED: dirigent protein 22-like [Ipomoea nil]	Dirigent protein 19 OS=Arabidopsis thaliana GN=DIR19 PE=2 SV=1	--	--	--
novel.1923	scaffold10604	4	1218	.	1215	-	-	--	--	--	--	--
novel.1932	scaffold10609	7084	8953	.	1870	-	SSF52058:|PF13855:Leucine rich repeat|PF13516:Leucine Rich repeat|SSF52047:|PF08263:Leucine rich repeat N-terminal domain	PREDICTED: serine..threonine-protein kinase BRI1-like 2 [Ipomoea nil]	Serine/threonine-protein kinase BRI1-like 2 OS=Arabidopsis thaliana GN=BRL2 PE=1 SV=1	--	--	GO:0005515/protein binding,GO:0003674/molecular_function,GO:0005488/binding
novel.19545	scaffold18468	1	539	.	539	-	-	WD40 repeat protein [Ipomoea urbinei]	Protein TRANSPARENT TESTA GLABRA 1 OS=Arabidopsis thaliana GN=TTG1 PE=1 SV=1	--	--	--
novel.19585	scaffold1848	65354	65791	.	438	-	-	--	--	--	--	--
novel.19994	scaffold1873	157059	157706	.	648	-	-	PREDICTED: abscisic acid receptor PYL8-like [Ipomoea nil]	Abscisic acid receptor PYL10 OS=Arabidopsis thaliana GN=PYL10 PE=1 SV=1	--	--	--
novel.2014	scaffold10642	2908	6108	+	2596	-	PF00069:Protein kinase domain|SSF52058:|SSF56112:|PF13855:Leucine rich repeat	PREDICTED: probable inactive receptor kinase At5g67200 [Ipomoea nil]	Probable inactive receptor kinase At5g67200 OS=Arabidopsis thaliana GN=At5g67200 PE=1 SV=1	GO:0006468/protein phosphorylation,GO:0008152/metabolic process,GO:0006464/cellular protein modification process,GO:0006793/phosphorus metabolic process,GO:0006796/phosphate-containing compound metabolic process,GO:0008150/biological_process,GO:0009987/cellular process,GO:0016310/phosphorylation,GO:0019538/protein metabolic process,GO:0036211/protein modification process,GO:0043170/macromolecule …	--	GO:0004672/protein kinase activity,GO:0005524/ATP binding,GO:0005515/protein binding,GO:0003674/molecular_function,GO:0003824/catalytic activity,GO:0016301/kinase activity,GO:0016740/transferase activity,GO:0016772/transferase activity, transferring phosphorus-containing groups,GO:0016773/phosphotransferase activity, alcohol group as acceptor,GO:0000166/nucleotide binding,GO:0005488/binding,GO:00…
novel.20241	scaffold189	5909	8702	+	1374	-	-	PREDICTED: probable serine..threonine-protein kinase abkC isoform X3 [Ipomoea nil]	Uncharacterized aarF domain-containing protein kinase 2 OS=Mus musculus GN=Adck2 PE=2 SV=1	--	--	--
novel.20377	scaffold1897	20077	21834	-	1392	-	PF01513:ATP-NAD kinase|SSF111331:	PREDICTED: NADH kinase [Ipomoea nil]	NADH kinase OS=Arabidopsis thaliana GN=NADK3 PE=1 SV=1	GO:0006741/NADP biosynthetic process,GO:0008152/metabolic process,GO:0006139/nucleobase-containing compound metabolic process,GO:0006725/cellular aromatic compound metabolic process,GO:0006732/coenzyme metabolic process,GO:0006733/oxidoreduction coenzyme metabolic process,GO:0006739/NADP metabolic process,GO:0006753/nucleoside phosphate metabolic process,GO:0006793/phosphorus metabolic process,GO…	--	GO:0003951/NAD+ kinase activity,GO:0003674/molecular_function,GO:0003824/catalytic activity,GO:0016301/kinase activity,GO:0016740/transferase activity,GO:0016772/transferase activity, transferring phosphorus-containing groups,GO:0016773/phosphotransferase activity, alcohol group as acceptor
novel.20389	scaffold1897	58535	61582	-	1586	-	-	PREDICTED: interactor of constitutive active ROPs 4-like [Ipomoea nil]	Interactor of constitutive active ROPs 4 OS=Arabidopsis thaliana GN=ICR4 PE=1 SV=2	--	--	--
novel.20477	scaffold190	188482	197844	+	5634	-	PF00069:Protein kinase domain|SSF52058:|PF08263:Leucine rich repeat N-terminal domain|PF13855:Leucine rich repeat|SSF56112:	PREDICTED: probably inactive leucine-rich repeat receptor-like protein kinase At3g28040 [Ipomoea nil]	Probably inactive leucine-rich repeat receptor-like protein kinase At3g28040 OS=Arabidopsis thaliana GN=At3g28040 PE=2 SV=1	GO:0006468/protein phosphorylation,GO:0008152/metabolic process,GO:0006464/cellular protein modification process,GO:0006793/phosphorus metabolic process,GO:0006796/phosphate-containing compound metabolic process,GO:0008150/biological_process,GO:0009987/cellular process,GO:0016310/phosphorylation,GO:0019538/protein metabolic process,GO:0036211/protein modification process,GO:0043170/macromolecule …	--	GO:0004672/protein kinase activity,GO:0005524/ATP binding,GO:0005515/protein binding,GO:0003674/molecular_function,GO:0003824/catalytic activity,GO:0016301/kinase activity,GO:0016740/transferase activity,GO:0016772/transferase activity, transferring phosphorus-containing groups,GO:0016773/phosphotransferase activity, alcohol group as acceptor,GO:0000166/nucleotide binding,GO:0005488/binding,GO:00…
novel.20578	scaffold1907	92453	95347	-	2605	-	PF00069:Protein kinase domain|SSF56112:|PF13855:Leucine rich repeat|SSF52058:|PF08263:Leucine rich repeat N-terminal domain	PREDICTED: probable inactive receptor kinase At5g67200 [Ipomoea nil]	Probable inactive receptor kinase At5g67200 OS=Arabidopsis thaliana GN=At5g67200 PE=1 SV=1	GO:0006468/protein phosphorylation,GO:0008152/metabolic process,GO:0006464/cellular protein modification process,GO:0006793/phosphorus metabolic process,GO:0006796/phosphate-containing compound metabolic process,GO:0008150/biological_process,GO:0009987/cellular process,GO:0016310/phosphorylation,GO:0019538/protein metabolic process,GO:0036211/protein modification process,GO:0043170/macromolecule …	--	GO:0004672/protein kinase activity,GO:0005524/ATP binding,GO:0005515/protein binding,GO:0003674/molecular_function,GO:0003824/catalytic activity,GO:0016301/kinase activity,GO:0016740/transferase activity,GO:0016772/transferase activity, transferring phosphorus-containing groups,GO:0016773/phosphotransferase activity, alcohol group as acceptor,GO:0000166/nucleotide binding,GO:0005488/binding,GO:00…
novel.2058	scaffold10659	42	1867	-	1826	-	SSF53335:|PF08241:Methyltransferase domain	PREDICTED: uncharacterized protein LOC109174091 [Ipomoea nil]	--	GO:0008152/metabolic process,GO:0008150/biological_process	--	GO:0008168/methyltransferase activity,GO:0003674/molecular_function,GO:0003824/catalytic activity,GO:0016740/transferase activity,GO:0016741/transferase activity, transferring one-carbon groups
novel.20665	scaffold1910	82844	92771	-	4695	-	-	PREDICTED: golgin subfamily B member 1-like isoform X1 [Ipomoea nil]	WEB family protein At4g27595, chloroplastic OS=Arabidopsis thaliana GN=At4g27595 PE=2 SV=1	--	--	--
novel.20673	scaffold1911	39393	39986	-	594	-	PF09358:Ubiquitin fold domain	PREDICTED: ubiquitin-activating enzyme E1 1-like isoform X3 [Ipomoea nil]	Ubiquitin-activating enzyme E1 1 OS=Arabidopsis thaliana GN=UBA1 PE=1 SV=1	--	--	--
novel.20674	scaffold1911	40175	45001	-	2941	-	PF16190:Ubiquitin-activating enzyme E1 FCCH domain|SSF69572:|PF16191:Ubiquitin-activating enzyme E1 four-helix bundle|PF00899:ThiF family|PF10585:Ubiquitin-activating enzyme active site	PREDICTED: ubiquitin-activating enzyme E1 1 isoform X1 [Ipomoea nil]	Ubiquitin-activating enzyme E1 1 OS=Arabidopsis thaliana GN=UBA1 PE=1 SV=1	--	--	GO:0008641/small protein activating enzyme activity,GO:0003674/molecular_function,GO:0003824/catalytic activity,GO:0016874/ligase activity,GO:0016877/ligase activity, forming carbon-sulfur bonds
novel.20893	scaffold1926	1	3853	+	1788	-	PF01204:Trehalase|SSF48208:	PREDICTED: probable trehalase [Nicotiana tabacum]	Probable trehalase OS=Oryza sativa subsp. japonica GN=Os10g0521000 PE=2 SV=1	GO:0005991/trehalose metabolic process,GO:0008152/metabolic process,GO:0005975/carbohydrate metabolic process,GO:0005984/disaccharide metabolic process,GO:0008150/biological_process,GO:0009311/oligosaccharide metabolic process,GO:0009987/cellular process,GO:0044237/cellular metabolic process,GO:0044238/primary metabolic process,GO:0044262/cellular carbohydrate metabolic process,GO:0044699/single-…	--	GO:0004555/alpha,alpha-trehalase activity,GO:0003824/catalytic activity,GO:0003674/molecular_function,GO:0004553/hydrolase activity, hydrolyzing O-glycosyl compounds,GO:0015927/trehalase activity,GO:0016787/hydrolase activity,GO:0016798/hydrolase activity, acting on glycosyl bonds
novel.209	scaffold1002	62544	65410	-	1720	-	PF00153:Mitochondrial carrier protein|SSF103506:	PREDICTED: mitochondrial adenine nucleotide transporter ADNT1-like isoform X2 [Nicotiana sylvestris]	Mitochondrial adenine nucleotide transporter ADNT1 OS=Arabidopsis thaliana GN=ADNT1 PE=2 SV=1	--	--	--
novel.21025	scaffold19335	160	1994	+	1442	-	-	PREDICTED: serine..threonine-protein kinase STY17-like isoform X2 [Ipomoea nil]	--	--	--	--
novel.21198	scaffold1941	36405	37071	.	667	-	-	PREDICTED: cucumber peeling cupredoxin-like [Ipomoea nil]	--	--	--	--
novel.21584	scaffold1967	61985	64001	+	1912	-	PF01554:MatE	PREDICTED: protein DETOXIFICATION 48-like [Ipomoea nil]	MATE efflux family protein 5 OS=Arabidopsis thaliana GN=DTXL1 PE=3 SV=1	GO:0006855/drug transmembrane transport,GO:0055085/transmembrane transport,GO:0006810/transport,GO:0008150/biological_process,GO:0042493/response to drug,GO:0015893/drug transport,GO:0042221/response to chemical,GO:0044699/single-organism process,GO:0044765/single-organism transport,GO:0050896/response to stimulus,GO:0051179/localization,GO:0051234/establishment of localization,GO:1902578/single-…	GO:0016020/membrane,GO:0005575/cellular_component	GO:0015238/drug transmembrane transporter activity,GO:0015297/antiporter activity,GO:0003674/molecular_function,GO:0005215/transporter activity,GO:0022857/transmembrane transporter activity,GO:0090484/drug transporter activity,GO:0015291/secondary active transmembrane transporter activity,GO:0022804/active transmembrane transporter activity
novel.21642	scaffold197	235035	236056	.	1022	-	PF05904:Plant protein of unknown function (DUF863)	PREDICTED: uncharacterized protein LOC109189790 [Ipomoea nil]	--	--	--	--
novel.2176	scaffold107	96375	100804	-	2412	-	PF03140:Plant protein of unknown function	PREDICTED: putative UPF0481 protein At3g02645 [Ipomoea nil]	UPF0481 protein At3g47200 OS=Arabidopsis thaliana GN=At3g47200 PE=2 SV=1	--	--	--
novel.21761	scaffold19757	2523	3776	.	1254	-	PF01554:MatE	PREDICTED: protein DETOXIFICATION 29-like isoform X1 [Ipomoea nil]	Protein TRANSPARENT TESTA 12 OS=Arabidopsis thaliana GN=TT12 PE=2 SV=1	GO:0006855/drug transmembrane transport,GO:0055085/transmembrane transport,GO:0006810/transport,GO:0008150/biological_process,GO:0042493/response to drug,GO:0015893/drug transport,GO:0042221/response to chemical,GO:0044699/single-organism process,GO:0044765/single-organism transport,GO:0050896/response to stimulus,GO:0051179/localization,GO:0051234/establishment of localization,GO:1902578/single-…	GO:0016020/membrane,GO:0005575/cellular_component	GO:0015238/drug transmembrane transporter activity,GO:0015297/antiporter activity,GO:0003674/molecular_function,GO:0005215/transporter activity,GO:0022857/transmembrane transporter activity,GO:0090484/drug transporter activity,GO:0015291/secondary active transmembrane transporter activity,GO:0022804/active transmembrane transporter activity
novel.21806	scaffold19789	3102	3794	.	693	-	PF03092:BT1 family	PREDICTED: probable folate-biopterin transporter 3 isoform X2 [Ipomoea nil]	Probable folate-biopterin transporter 3 OS=Arabidopsis thaliana GN=At1g79710 PE=2 SV=1	GO:0006810/transport,GO:0008150/biological_process,GO:0051179/localization,GO:0051234/establishment of localization	GO:0016021/integral component of membrane,GO:0005575/cellular_component,GO:0016020/membrane,GO:0031224/intrinsic component of membrane,GO:0044425/membrane part	--
novel.2198	scaffold107	203298	207147	-	2003	-	PF00883:Cytosol aminopeptidase family, catalytic domain|SSF53187:|SSF52949:|PF02789:Cytosol aminopeptidase family, N-terminal domain	PREDICTED: leucine aminopeptidase 1-like [Ipomoea nil]	Leucine aminopeptidase 2, chloroplastic OS=Solanum lycopersicum GN=LAPA2 PE=2 SV=1	GO:0006508/proteolysis,GO:0008152/metabolic process,GO:0008150/biological_process,GO:0019538/protein metabolic process,GO:0043170/macromolecule metabolic process,GO:0044238/primary metabolic process,GO:0071704/organic substance metabolic process	GO:0005622/intracellular,GO:0005575/cellular_component,GO:0005623/cell,GO:0044464/cell part	GO:0004177/aminopeptidase activity,GO:0003674/molecular_function,GO:0003824/catalytic activity,GO:0008233/peptidase activity,GO:0008238/exopeptidase activity,GO:0070011/peptidase activity, acting on L-amino acid peptides,GO:0016787/hydrolase activity
novel.22048	scaffold1991	88430	89217	-	788	-	SSF52540:|PF00025:ADP-ribosylation factor family	PREDICTED: protein IQ-DOMAIN 32-like isoform X2 [Ipomoea nil]	GTP-binding protein SAR1A OS=Arabidopsis thaliana GN=SAR1A PE=2 SV=1	--	--	GO:0005525/GTP binding,GO:0000166/nucleotide binding,GO:0001882/nucleoside binding,GO:0001883/purine nucleoside binding,GO:0003674/molecular_function,GO:0005488/binding,GO:0017076/purine nucleotide binding,GO:0019001/guanyl nucleotide binding,GO:0032549/ribonucleoside binding,GO:0032550/purine ribonucleoside binding,GO:0032553/ribonucleotide binding,GO:0032555/purine ribonucleotide binding,GO:003…
novel.22123	scaffold19967	1	718	.	718	-	SSF51445:|PF00332:Glycosyl hydrolases family 17	PREDICTED: glucan endo-1,3-beta-glucosidase [Ipomoea nil]	Glucan endo-1,3-beta-glucosidase OS=Triticum aestivum GN=GLC1 PE=2 SV=1	GO:0005975/carbohydrate metabolic process,GO:0008152/metabolic process,GO:0008150/biological_process,GO:0044238/primary metabolic process,GO:0071704/organic substance metabolic process	--	GO:0004553/hydrolase activity, hydrolyzing O-glycosyl compounds,GO:0003674/molecular_function,GO:0003824/catalytic activity,GO:0016787/hydrolase activity,GO:0016798/hydrolase activity, acting on glycosyl bonds
novel.22142	scaffold1998	27951	29134	+	533	-	-	PREDICTED: diacylglycerol O-acyltransferase 1-like [Ipomoea nil]	Diacylglycerol O-acyltransferase 1 OS=Arabidopsis thaliana GN=DGAT1 PE=1 SV=2	--	--	--
novel.22143	scaffold1998	29274	43592	+	1438	-	PF03062:MBOAT, membrane-bound O-acyltransferase family	Diacylglycerol O-acyltransferase [Actinidia chinensis var. chinensis]	Diacylglycerol O-acyltransferase 1 OS=Arabidopsis thaliana GN=DGAT1 PE=1 SV=2	--	--	--
novel.2220	scaffold10705	5318	11377	+	1096	-	-	--	--	--	--	--
novel.22286	scaffold20	212184	213221	+	1038	-	PF04844:Transcriptional repressor, ovate	PREDICTED: transcription repressor OFP12-like [Ipomoea nil]	Transcription repressor OFP12 OS=Arabidopsis thaliana GN=OFP12 PE=1 SV=1	--	--	--
novel.22893	scaffold203	159829	161420	-	1404	-	PF10358:N-terminal C2 in EEIG1 and EHBP1 proteins	PREDICTED: protein PLASTID MOVEMENT IMPAIRED 1-RELATED 1-like [Ipomoea nil]	--	--	--	--
novel.23118	scaffold20411	1	1092	.	1092	-	SSF51445:|PF00332:Glycosyl hydrolases family 17	PREDICTED: glucan endo-1,3-beta-D-glucosidase-like [Ipomoea nil]	Glucan endo-1,3-beta-glucosidase 10 OS=Arabidopsis thaliana GN=At5g42100 PE=1 SV=1	GO:0005975/carbohydrate metabolic process,GO:0008152/metabolic process,GO:0008150/biological_process,GO:0044238/primary metabolic process,GO:0071704/organic substance metabolic process	--	GO:0004553/hydrolase activity, hydrolyzing O-glycosyl compounds,GO:0003674/molecular_function,GO:0003824/catalytic activity,GO:0016787/hydrolase activity,GO:0016798/hydrolase activity, acting on glycosyl bonds
novel.23357	scaffold2054	69588	70089	.	502	-	SSF51735:|PF00056:lactate/malate dehydrogenase, NAD binding domain	PREDICTED: L-lactate dehydrogenase A-like [Ipomoea nil]	L-lactate dehydrogenase A OS=Hordeum vulgare PE=1 SV=1	GO:0055114/oxidation-reduction process,GO:0008152/metabolic process,GO:0008150/biological_process,GO:0044699/single-organism process,GO:0044710/single-organism metabolic process	--	GO:0016491/oxidoreductase activity,GO:0003674/molecular_function,GO:0003824/catalytic activity
novel.23359	scaffold2054	70593	71365	.	773	-	-	--	--	--	--	--
novel.23416	scaffold20580	3019	3688	-	591	-	PF00657:GDSL-like Lipase/Acylhydrolase	PREDICTED: GDSL esterase..lipase LIP-4-like [Ipomoea nil]	GDSL esterase/lipase LIP-4 OS=Arabidopsis thaliana GN=LIP4 PE=2 SV=1	--	--	GO:0016788/hydrolase activity, acting on ester bonds,GO:0003674/molecular_function,GO:0003824/catalytic activity,GO:0016787/hydrolase activity
novel.23471	scaffold2061	61972	64789	-	1609	-	-	PREDICTED: uncharacterized protein LOC109158301 isoform X4 [Ipomoea nil]	--	--	--	--
novel.23679	scaffold2073	24318	41218	+	8334	-	-	PREDICTED: uncharacterized protein LOC109158152 isoform X3 [Ipomoea nil]	--	--	--	--
novel.23682	scaffold2073	42519	43685	-	1167	-	-	PREDICTED: uncharacterized protein LOC109158099 [Ipomoea nil]	--	--	--	--
novel.238	scaffold1003	52444	55837	-	900	-	-	--	--	--	--	--
novel.23830	scaffold2080	51297	51561	.	265	-	-	PREDICTED: eukaryotic translation initiation factor NCBP [Ipomoea nil]	--	--	--	--
novel.23889	scaffold2083	68196	69320	.	1125	-	PF05553:Cotton fibre expressed protein	PREDICTED: uncharacterized protein LOC109192309 [Ipomoea nil]	--	--	--	--
novel.23910	scaffold2084	68821	69714	.	894	-	PF07797:Protein of unknown function (DUF1639)	PREDICTED: uncharacterized protein LOC109155948 isoform X1 [Ipomoea nil]	--	--	--	--
novel.23947	scaffold2087	36109	41382	-	2167	-	PF00010:Helix-loop-helix DNA-binding domain|SSF47459:	PREDICTED: transcription factor bHLH63 [Ipomoea nil]	Transcription factor bHLH63 OS=Arabidopsis thaliana GN=BHLH63 PE=1 SV=1	--	--	GO:0046983/protein dimerization activity,GO:0005515/protein binding,GO:0003674/molecular_function,GO:0005488/binding
novel.24012	scaffold209	59466	61245	+	1016	-	PF01554:MatE	unnamed protein product [Coffea canephora]	MATE efflux family protein ALF5 OS=Arabidopsis thaliana GN=ALF5 PE=2 SV=1	GO:0006855/drug transmembrane transport,GO:0055085/transmembrane transport,GO:0006810/transport,GO:0008150/biological_process,GO:0042493/response to drug,GO:0015893/drug transport,GO:0042221/response to chemical,GO:0044699/single-organism process,GO:0044765/single-organism transport,GO:0050896/response to stimulus,GO:0051179/localization,GO:0051234/establishment of localization,GO:1902578/single-…	GO:0016020/membrane,GO:0005575/cellular_component	GO:0015238/drug transmembrane transporter activity,GO:0015297/antiporter activity,GO:0003674/molecular_function,GO:0005215/transporter activity,GO:0022857/transmembrane transporter activity,GO:0090484/drug transporter activity,GO:0015291/secondary active transmembrane transporter activity,GO:0022804/active transmembrane transporter activity
novel.24113	scaffold2096	54738	58577	-	2903	-	PF05617:Prolamin-like|SSF47699:	PREDICTED: protein SET DOMAIN GROUP 41 [Ipomoea nil]	Protein SET DOMAIN GROUP 41 OS=Arabidopsis thaliana GN=SDG41 PE=2 SV=1	--	--	--
novel.24179	scaffold21	66279	68260	+	1341	-	SSF48264:|PF00067:Cytochrome P450	PREDICTED: abscisic acid 8'-hydroxylase 4-like [Ipomoea nil]	Abscisic acid 8'-hydroxylase 4 OS=Arabidopsis thaliana GN=CYP707A4 PE=2 SV=2	GO:0055114/oxidation-reduction process,GO:0008152/metabolic process,GO:0008150/biological_process,GO:0044699/single-organism process,GO:0044710/single-organism metabolic process	--	GO:0005506/iron ion binding,GO:0016705/oxidoreductase activity, acting on paired donors, with incorporation or reduction of molecular oxygen,GO:0020037/heme binding,GO:0003674/molecular_function,GO:0005488/binding,GO:0046872/metal ion binding,GO:0043167/ion binding,GO:0043169/cation binding,GO:0046914/transition metal ion binding,GO:0003824/catalytic activity,GO:0016491/oxidoreductase activity,GO…
novel.24217	scaffold21	311483	313298	-	1004	-	SSF46565:	PREDICTED: auxilin-like protein 1 isoform X1 [Ipomoea nil]	Auxilin-like protein 1 OS=Arabidopsis thaliana GN=AUL1 PE=2 SV=2	--	--	--
novel.2442	scaffold1078	92209	96066	-	2132	-	PF00249:Myb-like DNA-binding domain|SSF46689:	PREDICTED: transcription factor PCL1-like isoform X1 [Ipomoea nil]	Transcription factor LUX OS=Arabidopsis thaliana GN=LUX PE=1 SV=1	--	--	GO:0003677/DNA binding,GO:0003674/molecular_function,GO:0003676/nucleic acid binding,GO:0005488/binding,GO:0097159/organic cyclic compound binding,GO:1901363/heterocyclic compound binding
novel.24496	scaffold21170	1	952	-	501	-	-	PREDICTED: acetyl-CoA acetyltransferase, cytosolic 1-like [Ipomoea nil]	--	--	--	--
novel.2450	scaffold10783	2775	4099	.	1325	-	-	PREDICTED: uncharacterized protein LOC109147923 [Ipomoea nil]	--	--	--	--
novel.2472	scaffold10792	7516	9601	+	1994	-	PF00191:Annexin|SSF47874:	PREDICTED: annexin-like protein RJ4 [Ipomoea nil]	Annexin-like protein RJ4 OS=Fragaria ananassa PE=2 SV=2	--	--	GO:0005509/calcium ion binding,GO:0005544/calcium-dependent phospholipid binding,GO:0003674/molecular_function,GO:0005488/binding,GO:0046872/metal ion binding,GO:0043167/ion binding,GO:0043169/cation binding,GO:0005543/phospholipid binding,GO:0008289/lipid binding,GO:0043168/anion binding
novel.24783	scaffold2134	17478	21075	-	1736	-	PF01293:Phosphoenolpyruvate carboxykinase|SSF68923:	PREDICTED: phosphoenolpyruvate carboxykinase [ATP]-like [Ipomoea nil]	Phosphoenolpyruvate carboxykinase [ATP] OS=Cucumis sativus GN=PCK PE=2 SV=1	GO:0006094/gluconeogenesis,GO:0008152/metabolic process,GO:0005975/carbohydrate metabolic process,GO:0005996/monosaccharide metabolic process,GO:0006006/glucose metabolic process,GO:0008150/biological_process,GO:0009058/biosynthetic process,GO:0016051/carbohydrate biosynthetic process,GO:0019318/hexose metabolic process,GO:0019319/hexose biosynthetic process,GO:0044238/primary metabolic process,G…	--	GO:0004612/phosphoenolpyruvate carboxykinase (ATP) activity,GO:0005524/ATP binding,GO:0004611/phosphoenolpyruvate carboxykinase activity,GO:0017076/purine nucleotide binding,GO:0003674/molecular_function,GO:0003824/catalytic activity,GO:0016829/lyase activity,GO:0016830/carbon-carbon lyase activity,GO:0016831/carboxy-lyase activity,GO:0000166/nucleotide binding,GO:0005488/binding,GO:0030554/adeny…
novel.24819	scaffold21354	2973	3586	.	614	-	-	--	--	--	--	--
novel.24820	scaffold21356	1	1995	-	604	-	PF10440:Ubiquitin-binding WIYLD domain	PREDICTED: uncharacterized protein LOC109186664 isoform X1 [Ipomoea nil]	--	--	--	GO:0018024/histone-lysine N-methyltransferase activity,GO:0003674/molecular_function,GO:0003824/catalytic activity,GO:0008168/methyltransferase activity,GO:0008170/N-methyltransferase activity,GO:0008276/protein methyltransferase activity,GO:0008757/S-adenosylmethionine-dependent methyltransferase activity,GO:0016278/lysine N-methyltransferase activity,GO:0016279/protein-lysine N-methyltransferas…
novel.24987	scaffold2147	35239	36734	.	1496	-	SSF50978:	PREDICTED: WD repeat-containing protein RUP2-like [Ipomoea nil]	WD repeat-containing protein RUP2 OS=Arabidopsis thaliana GN=RUP2 PE=1 SV=1	--	--	GO:0005515/protein binding,GO:0003674/molecular_function,GO:0005488/binding
novel.25068	scaffold2150	67995	69328	.	1334	-	-	PREDICTED: uncharacterized protein LOC109158102 [Ipomoea nil]	--	--	--	--
novel.25235	scaffold216	223668	224124	.	457	-	PF03942:DTW domain	PREDICTED: DTW domain-containing protein 2 [Ipomoea nil]	DTW domain-containing protein 2 OS=Homo sapiens GN=DTWD2 PE=1 SV=1	--	--	--
novel.25384	scaffold2168	84791	87061	.	2271	-	PF13041:PPR repeat family|SSF48452:|PF01535:PPR repeat	PREDICTED: pentatricopeptide repeat-containing protein At2g33680-like [Nicotiana attenuata]	Pentatricopeptide repeat-containing protein At4g13650 OS=Arabidopsis thaliana GN=PCMP-H42 PE=2 SV=2	--	--	GO:0005515/protein binding,GO:0003674/molecular_function,GO:0005488/binding
novel.25457	scaffold2170	74722	77954	-	899	-	-	Small nuclear ribonucleoprotein E [Capsicum annuum]	Small nuclear ribonucleoprotein E OS=Bos taurus GN=SNRPE PE=3 SV=1	--	--	--
novel.2550	scaffold10823	16939	17372	.	434	-	-	--	--	--	--	--
novel.25616	scaffold21781	2028	2238	.	211	-	-	--	--	--	--	--
novel.25627	scaffold2179	36052	37234	.	1183	-	-	PREDICTED: protein QUIRKY isoform X1 [Ipomoea nil]	Protein QUIRKY OS=Arabidopsis thaliana GN=QKY PE=2 SV=1	--	--	--
novel.25751	scaffold21853	2449	3521	.	1073	-	PF04720:PDDEXK-like family of unknown function	PREDICTED: uncharacterized protein LOC109158140 [Ipomoea nil]	--	--	--	--
novel.259	scaffold10041	8686	12349	+	2875	-	SSF56014:|PF01077:Nitrite and sulphite reductase 4Fe-4S domain|PF03460:Nitrite/Sulfite reductase ferredoxin-like half domain|SSF55124:	PREDICTED: ferredoxin--nitrite reductase, chloroplastic-like [Ipomoea nil]	Ferredoxin--nitrite reductase, chloroplastic OS=Arabidopsis thaliana GN=NIR1 PE=1 SV=1	GO:0055114/oxidation-reduction process,GO:0008152/metabolic process,GO:0008150/biological_process,GO:0044699/single-organism process,GO:0044710/single-organism metabolic process	--	GO:0016491/oxidoreductase activity,GO:0020037/heme binding,GO:0051536/iron-sulfur cluster binding,GO:0003674/molecular_function,GO:0003824/catalytic activity,GO:0005488/binding,GO:0046906/tetrapyrrole binding,GO:0097159/organic cyclic compound binding,GO:1901363/heterocyclic compound binding,GO:0051540/metal cluster binding
novel.25932	scaffold21966	1	1400	.	1400	-	PF04577:Protein of unknown function (DUF563)	PREDICTED: EGF domain-specific O-linked N-acetylglucosamine transferase [Ipomoea nil]	--	--	--	GO:0016757/transferase activity, transferring glycosyl groups,GO:0003674/molecular_function,GO:0003824/catalytic activity,GO:0016740/transferase activity
novel.26188	scaffold22128	2478	3223	.	746	-	PF14009:Domain of unknown function (DUF4228)	PREDICTED: uncharacterized protein LOC109151153 [Ipomoea nil]	--	--	--	--
novel.26241	scaffold2216	3369	27147	-	1969	-	-	hypothetical protein GOBAR_AA27328 [Gossypium barbadense]	Glyceraldehyde-3-phosphate dehydrogenase, cytosolic OS=Dianthus caryophyllus GN=GAPC PE=3 SV=1	--	--	--
novel.26250	scaffold2216	61440	64490	+	2361	-	PF10358:N-terminal C2 in EEIG1 and EHBP1 proteins	PREDICTED: uncharacterized protein LOC109172030 [Ipomoea nil]	--	--	--	--
novel.26289	scaffold2218	85988	86788	.	801	-	PF00847:AP2 domain|SSF54171:	PREDICTED: ethylene-responsive transcription factor 1B-like [Ipomoea nil]	Ethylene-responsive transcription factor 1B OS=Arabidopsis thaliana GN=ERF1B PE=1 SV=2	GO:0006355/regulation of transcription, DNA-templated,GO:0008152/metabolic process,GO:0006139/nucleobase-containing compound metabolic process,GO:0006351/transcription, DNA-templated,GO:0006725/cellular aromatic compound metabolic process,GO:0006807/nitrogen compound metabolic process,GO:0008150/biological_process,GO:0009058/biosynthetic process,GO:0009059/macromolecule biosynthetic process,GO:00…	--	GO:0003700/transcription factor activity, sequence-specific DNA binding,GO:0003677/DNA binding,GO:0001071/nucleic acid binding transcription factor activity,GO:0003674/molecular_function,GO:0003676/nucleic acid binding,GO:0005488/binding,GO:0097159/organic cyclic compound binding,GO:1901363/heterocyclic compound binding
novel.26347	scaffold2221	41597	43134	.	1538	-	PF00642:Zinc finger C-x8-C-x5-C-x3-H type (and similar)|SSF90229:	PREDICTED: zinc finger CCCH domain-containing protein 2-like [Ipomoea nil]	Zinc finger CCCH domain-containing protein 2 OS=Arabidopsis thaliana GN=At1g03790 PE=2 SV=1	--	--	GO:0046872/metal ion binding,GO:0003674/molecular_function,GO:0005488/binding,GO:0043167/ion binding,GO:0043169/cation binding
novel.26357	scaffold2221	136794	138168	+	1375	-	PF00226:DnaJ domain|SSF46565:	PREDICTED: chaperone protein dnaJ 20, chloroplastic [Ipomoea nil]	Chaperone protein dnaJ 20, chloroplastic OS=Arabidopsis thaliana GN=ATJ20 PE=1 SV=2	--	--	--
novel.26438	scaffold2227	63167	63624	.	458	-	-	PREDICTED: uncharacterized protein LOC109177147 [Ipomoea nil]	--	--	--	--
novel.26522	scaffold223	208239	208889	-	514	-	SSF48371:|PF00806:Pumilio-family RNA binding repeat	PREDICTED: putative pumilio homolog 7, chloroplastic [Ipomoea nil]	Putative pumilio homolog 7, chloroplastic OS=Arabidopsis thaliana GN=APUM7 PE=3 SV=2	--	--	GO:0005488/binding,GO:0003723/RNA binding,GO:0003674/molecular_function,GO:0003676/nucleic acid binding,GO:0097159/organic cyclic compound binding,GO:1901363/heterocyclic compound binding
novel.26589	scaffold2235	1948	19221	+	1526	-	PF03171:2OG-Fe(II) oxygenase superfamily|PF14226:non-haem dioxygenase in morphine synthesis N-terminal|SSF51197:	PREDICTED: flavonol synthase..flavanone 3-hydroxylase [Ipomoea nil]	Flavonol synthase/flavanone 3-hydroxylase (Fragment) OS=Matthiola incana PE=2 SV=1	GO:0055114/oxidation-reduction process,GO:0008152/metabolic process,GO:0008150/biological_process,GO:0044699/single-organism process,GO:0044710/single-organism metabolic process	--	GO:0016491/oxidoreductase activity,GO:0003674/molecular_function,GO:0003824/catalytic activity
novel.26617	scaffold22361	2793	3279	.	487	-	SSF49363:	PREDICTED: purple acid phosphatase 23 isoform X1 [Ipomoea nil]	Purple acid phosphatase 23 OS=Arabidopsis thaliana GN=PAP23 PE=1 SV=2	--	--	GO:0003993/acid phosphatase activity,GO:0046872/metal ion binding,GO:0003674/molecular_function,GO:0003824/catalytic activity,GO:0016787/hydrolase activity,GO:0016788/hydrolase activity, acting on ester bonds,GO:0016791/phosphatase activity,GO:0042578/phosphoric ester hydrolase activity,GO:0005488/binding,GO:0043167/ion binding,GO:0043169/cation binding
novel.26654	scaffold22382	1	733	-	733	-	PF07651:ANTH domain|SSF89009:|SSF48464:	PREDICTED: putative clathrin assembly protein At2g25430 [Ipomoea nil]	Probable clathrin assembly protein At4g32285 OS=Arabidopsis thaliana GN=At4g32285 PE=1 SV=2	--	--	GO:0005543/phospholipid binding,GO:0003674/molecular_function,GO:0005488/binding,GO:0008289/lipid binding,GO:0043167/ion binding,GO:0043168/anion binding
novel.26665	scaffold224	12580	12934	.	355	-	-	hypothetical protein CRG98_014138 [Punica granatum]	Retrovirus-related Pol polyprotein from transposon TNT 1-94 OS=Nicotiana tabacum PE=2 SV=1	--	--	--
novel.26706	scaffold2242	23864	24644	.	781	-	PF14111:Domain of unknown function (DUF4283)	PREDICTED: uncharacterized protein LOC109172115 [Ipomoea nil]	--	--	--	--
novel.26736	scaffold2246	28529	30572	-	1193	-	-	hypothetical protein ACMD2_26596 [Ananas comosus]	--	--	--	--
novel.26810	scaffold22501	1	729	+	641	-	-	PREDICTED: uncharacterized protein LOC109162138 [Ipomoea nil]	--	--	--	--
novel.26963	scaffold2260	28532	29732	+	707	-	SSF57667:	PREDICTED: protein SHOOT GRAVITROPISM 5-like [Ipomoea nil]	Protein SHOOT GRAVITROPISM 5 OS=Arabidopsis thaliana GN=SGR5 PE=1 SV=1	--	--	GO:0003676/nucleic acid binding,GO:0003674/molecular_function,GO:0005488/binding,GO:0097159/organic cyclic compound binding,GO:1901363/heterocyclic compound binding
novel.26990	scaffold22620	1	3407	-	3407	-	-	--	--	--	--	--
novel.27102	scaffold227	129151	130742	.	1592	-	-	--	--	--	--	--
novel.27221	scaffold2277	63880	68674	-	4139	-	PF14309:Domain of unknown function (DUF4378)	PREDICTED: protein LONGIFOLIA 1-like [Ipomoea nil]	Protein LONGIFOLIA 1 OS=Arabidopsis thaliana GN=LNG1 PE=1 SV=1	--	--	--
novel.27325	scaffold2286	34488	35268	.	781	-	-	--	--	--	--	--
novel.27374	scaffold229	35932	37331	+	1400	-	-	--	--	--	--	--
novel.27552	scaffold23	373204	375604	-	2401	-	-	PREDICTED: uncharacterized protein LOC108851761 [Raphanus sativus]	--	--	--	--
novel.27553	scaffold23	383247	385034	.	1788	-	PF00847:AP2 domain|SSF54171:	PREDICTED: ethylene-responsive transcription factor CRF1-like [Ipomoea nil]	Ethylene-responsive transcription factor CRF2 OS=Arabidopsis thaliana GN=CRF2 PE=1 SV=1	GO:0006355/regulation of transcription, DNA-templated,GO:0008152/metabolic process,GO:0006139/nucleobase-containing compound metabolic process,GO:0006351/transcription, DNA-templated,GO:0006725/cellular aromatic compound metabolic process,GO:0006807/nitrogen compound metabolic process,GO:0008150/biological_process,GO:0009058/biosynthetic process,GO:0009059/macromolecule biosynthetic process,GO:00…	--	GO:0003700/transcription factor activity, sequence-specific DNA binding,GO:0003677/DNA binding,GO:0001071/nucleic acid binding transcription factor activity,GO:0003674/molecular_function,GO:0003676/nucleic acid binding,GO:0005488/binding,GO:0097159/organic cyclic compound binding,GO:1901363/heterocyclic compound binding
novel.27645	scaffold2304	46871	47920	.	1050	-	-	--	--	--	--	--
novel.2774	scaffold109	247358	248304	.	947	-	-	PREDICTED: exocyst complex component EXO70B1-like [Ipomoea nil]	--	--	--	--
novel.27779	scaffold231	220825	238577	+	2190	-	PF04570:zinc-finger of the FCS-type, C2-C2	PREDICTED: uncharacterized protein LOC109187500 [Ipomoea nil]	--	--	--	--
novel.2785	scaffold109	300581	306448	-	3081	-	SSF81698:|SSF51045:|PF01846:FF domain|PF00397:WW domain	PREDICTED: pre-mRNA-processing protein 40A isoform X2 [Ipomoea nil]	Pre-mRNA-processing protein 40A OS=Arabidopsis thaliana GN=PRP40A PE=1 SV=1	--	--	GO:0005515/protein binding,GO:0003674/molecular_function,GO:0005488/binding
novel.27879	scaffold2316	82398	84351	.	1954	-	PF01697:Glycosyltransferase family 92	PREDICTED: galactan beta-1,4-galactosyltransferase GALS3-like [Ipomoea nil]	--	--	--	--
novel.27882	scaffold23167	1298	3240	+	1239	-	PF13855:Leucine rich repeat|SSF52058:	PREDICTED: phospholipase A I isoform X1 [Ipomoea nil]	Phospholipase A I OS=Arabidopsis thaliana GN=PLA1 PE=2 SV=1	--	--	GO:0005515/protein binding,GO:0003674/molecular_function,GO:0005488/binding
novel.27983	scaffold2321	49002	84313	+	3930	-	PF00931:NB-ARC domain|SSF52058:|SSF52540:	PREDICTED: putative late blight resistance protein homolog R1A-3 isoform X1 [Ipomoea nil]	Putative late blight resistance protein homolog R1B-16 OS=Solanum demissum GN=R1B-16 PE=3 SV=1	--	--	GO:0043531/ADP binding,GO:0000166/nucleotide binding,GO:0003674/molecular_function,GO:0005488/binding,GO:0017076/purine nucleotide binding,GO:0030554/adenyl nucleotide binding,GO:0032553/ribonucleotide binding,GO:0032555/purine ribonucleotide binding,GO:0032559/adenyl ribonucleotide binding,GO:0036094/small molecule binding,GO:0043167/ion binding,GO:0043168/anion binding,GO:0097159/organic cyclic…
novel.28082	scaffold233	23750	41718	-	938	-	-	--	--	--	--	--
novel.2819	scaffold10912	9367	10851	+	859	-	SSF53182:	PREDICTED: uncharacterized protein LOC109165228 [Ipomoea nil]	--	--	--	--
novel.28192	scaffold2335	32309	35683	+	2467	-	SSF81606:|PF00481:Protein phosphatase 2C	probable protein phosphatase 2C 46 [Manihot esculenta]	Probable protein phosphatase 2C 60 OS=Oryza sativa subsp. japonica GN=Os06g0717800 PE=2 SV=1	--	--	GO:0003824/catalytic activity,GO:0003674/molecular_function
novel.28194	scaffold2335	42476	44932	-	1466	-	PF13436:Glycine-zipper domain	NEP1-interacting protein-like 1 isoform X1 [Hevea brasiliensis]	NEP1-interacting protein 1 OS=Arabidopsis thaliana GN=NIP1 PE=1 SV=2	--	--	--
novel.28196	scaffold2335	57488	61345	-	1286	-	-	PREDICTED: probable prolyl 4-hydroxylase 8 [Ipomoea nil]	Probable prolyl 4-hydroxylase 10 OS=Arabidopsis thaliana GN=P4H10 PE=2 SV=1	--	--	--
novel.28236	scaffold23386	106	427	.	322	-	-	--	--	--	--	--
novel.28520	scaffold2356	22433	22846	-	414	-	-	PREDICTED: uncharacterized protein LOC109159108 [Ipomoea nil]	--	--	--	--
novel.28532	scaffold2356	83925	85342	-	1418	-	SSF75005:|PF04616:Glycosyl hydrolases family 43	PREDICTED: uncharacterized protein LOC109164557 [Ipomoea nil]	--	GO:0005975/carbohydrate metabolic process,GO:0008152/metabolic process,GO:0008150/biological_process,GO:0044238/primary metabolic process,GO:0071704/organic substance metabolic process	--	GO:0004553/hydrolase activity, hydrolyzing O-glycosyl compounds,GO:0003674/molecular_function,GO:0003824/catalytic activity,GO:0016787/hydrolase activity,GO:0016798/hydrolase activity, acting on glycosyl bonds
novel.28680	scaffold23668	2652	3287	.	636	-	-	PREDICTED: pyrophosphate--fructose 6-phosphate 1-phosphotransferase subunit alpha [Ipomoea nil]	Pyrophosphate--fructose 6-phosphate 1-phosphotransferase subunit alpha OS=Solanum tuberosum GN=PFP-ALPHA PE=1 SV=2	--	--	--
novel.28758	scaffold23721	9	441	-	433	-	-	--	--	--	--	--
novel.28836	scaffold23780	789	2039	+	1048	-	-	PREDICTED: coproporphyrinogen-III oxidase 1, chloroplastic-like [Ipomoea nil]	Oxygen-dependent coproporphyrinogen-III oxidase, chloroplastic OS=Nicotiana tabacum GN=CPX PE=2 SV=1	--	--	--
novel.28951	scaffold2386	69586	71716	+	2131	-	PF07714:Protein tyrosine kinase|SSF56112:|PF00139:Legume lectin domain|SSF49899:	PREDICTED: L-type lectin-domain containing receptor kinase IX.1-like [Ipomoea nil]	L-type lectin-domain containing receptor kinase IX.1 OS=Arabidopsis thaliana GN=LECRK91 PE=2 SV=1	GO:0006468/protein phosphorylation,GO:0008152/metabolic process,GO:0006464/cellular protein modification process,GO:0006793/phosphorus metabolic process,GO:0006796/phosphate-containing compound metabolic process,GO:0008150/biological_process,GO:0009987/cellular process,GO:0016310/phosphorylation,GO:0019538/protein metabolic process,GO:0036211/protein modification process,GO:0043170/macromolecule …	--	GO:0004672/protein kinase activity,GO:0030246/carbohydrate binding,GO:0003674/molecular_function,GO:0003824/catalytic activity,GO:0016301/kinase activity,GO:0016740/transferase activity,GO:0016772/transferase activity, transferring phosphorus-containing groups,GO:0016773/phosphotransferase activity, alcohol group as acceptor,GO:0005488/binding
novel.29088	scaffold23979	2743	3252	.	510	-	-	--	--	--	--	--
novel.29172	scaffold2401	77452	82643	+	277	-	-	Vacuolar ATP synthase catalytic subunit-related .. V-ATPase-related .. vacuolar proton pump-related [Theobroma cacao]	--	--	--	--
novel.29177	scaffold24010	702	1347	.	646	-	PF00335:Tetraspanin family	PREDICTED: tetraspanin-2 [Ipomoea nil]	Tetraspanin-2 OS=Arabidopsis thaliana GN=TET2 PE=2 SV=1	--	GO:0016021/integral component of membrane,GO:0005575/cellular_component,GO:0016020/membrane,GO:0031224/intrinsic component of membrane,GO:0044425/membrane part	--
novel.29243	scaffold24066	1	2562	-	1209	-	-	PREDICTED: uncharacterized protein LOC109155623 isoform X1 [Ipomoea nil]	--	--	--	--
novel.29427	scaffold242	198642	200139	-	937	-	-	--	--	--	--	--
novel.29506	scaffold2425	1	2804	-	2416	-	SSF48208:|PF01204:Trehalase	PREDICTED: probable trehalase [Ipomoea nil]	Trehalase OS=Arabidopsis thaliana GN=TRE1 PE=2 SV=1	GO:0005991/trehalose metabolic process,GO:0008152/metabolic process,GO:0005975/carbohydrate metabolic process,GO:0005984/disaccharide metabolic process,GO:0008150/biological_process,GO:0009311/oligosaccharide metabolic process,GO:0009987/cellular process,GO:0044237/cellular metabolic process,GO:0044238/primary metabolic process,GO:0044262/cellular carbohydrate metabolic process,GO:0044699/single-…	--	GO:0003824/catalytic activity,GO:0004555/alpha,alpha-trehalase activity,GO:0003674/molecular_function,GO:0004553/hydrolase activity, hydrolyzing O-glycosyl compounds,GO:0015927/trehalase activity,GO:0016787/hydrolase activity,GO:0016798/hydrolase activity, acting on glycosyl bonds
novel.29550	scaffold2429	17517	17835	.	319	-	-	--	--	--	--	--
novel.29644	scaffold2434	68377	69468	.	1092	-	-	--	--	--	--	--
novel.29868	scaffold2447	43337	44187	.	851	-	-	PREDICTED: protein NRT1.. PTR FAMILY 4.3-like [Ipomoea nil]	--	--	--	--
novel.29948	scaffold2450	93011	116005	+	2369	-	SSF48452:	PREDICTED: uncharacterized protein LOC109183906 [Ipomoea nil]	--	--	--	GO:0005515/protein binding,GO:0003674/molecular_function,GO:0005488/binding
novel.30063	scaffold2459	82293	83082	.	790	-	SSF117281:	PREDICTED: protein UNUSUAL FLORAL ORGANS [Ipomoea nil]	Protein UNUSUAL FLORAL ORGANS OS=Arabidopsis thaliana GN=UFO PE=1 SV=2	--	--	--
novel.30080	scaffold246	48497	49162	.	666	-	-	PREDICTED: formin-like protein 6 [Ipomoea nil]	--	--	--	--
novel.3032	scaffold11	46045	48143	-	1293	-	-	PREDICTED: SNF2 domain-containing protein CLASSY 3-like [Ipomoea nil]	--	--	--	--
novel.30449	scaffold2484	54935	55686	.	752	-	-	hypothetical protein A4A49_24889 [Nicotiana attenuata]	--	--	--	--
novel.3056	scaffold11	292782	293732	.	951	-	SSF54171:|PF00847:AP2 domain	PREDICTED: ethylene-responsive transcription factor ERF022-like [Ipomoea nil]	Ethylene-responsive transcription factor ERF022 OS=Arabidopsis thaliana GN=ERF022 PE=2 SV=1	GO:0006355/regulation of transcription, DNA-templated,GO:0008152/metabolic process,GO:0006139/nucleobase-containing compound metabolic process,GO:0006351/transcription, DNA-templated,GO:0006725/cellular aromatic compound metabolic process,GO:0006807/nitrogen compound metabolic process,GO:0008150/biological_process,GO:0009058/biosynthetic process,GO:0009059/macromolecule biosynthetic process,GO:00…	--	GO:0003677/DNA binding,GO:0003700/transcription factor activity, sequence-specific DNA binding,GO:0003674/molecular_function,GO:0003676/nucleic acid binding,GO:0005488/binding,GO:0097159/organic cyclic compound binding,GO:1901363/heterocyclic compound binding,GO:0001071/nucleic acid binding transcription factor activity
novel.30695	scaffold25	347190	347955	-	766	-	PF14111:Domain of unknown function (DUF4283)	PREDICTED: uncharacterized protein LOC109177287 [Ipomoea nil]	--	--	--	--
novel.30749	scaffold25024	545	1356	.	812	-	PF13499:EF-hand domain pair|SSF47473:	PREDICTED: uncharacterized protein LOC104606543 [Nelumbo nucifera]	--	--	--	GO:0005509/calcium ion binding,GO:0003674/molecular_function,GO:0005488/binding,GO:0046872/metal ion binding,GO:0043167/ion binding,GO:0043169/cation binding
novel.30790	scaffold2506	36854	39896	+	1683	-	SSF54495:|PF00179:Ubiquitin-conjugating enzyme	PREDICTED: ubiquitin-conjugating enzyme E2-17 kDa-like [Capsicum annuum]	Ubiquitin-conjugating enzyme E2 5A OS=Oryza sativa subsp. japonica GN=UBC5A PE=2 SV=1	--	--	--
novel.308	scaffold10055	11999	12885	.	887	-	SSF63411:|PF00675:Insulinase (Peptidase family M16)	PREDICTED: probable mitochondrial-processing peptidase subunit beta, mitochondrial [Ipomoea nil]	Probable mitochondrial-processing peptidase subunit beta OS=Arabidopsis thaliana GN=At3g02090 PE=2 SV=2	--	--	GO:0003824/catalytic activity,GO:0046872/metal ion binding,GO:0003674/molecular_function,GO:0005488/binding,GO:0043167/ion binding,GO:0043169/cation binding
novel.30896	scaffold25121	2554	3119	.	566	-	PF04810:Sec23/Sec24 zinc finger|SSF81995:|SSF82919:	PREDICTED: protein transport protein SEC23 [Ipomoea nil]	Protein transport protein SEC23 OS=Coccidioides immitis (strain RS) GN=SEC23 PE=3 SV=1	GO:0006886/intracellular protein transport,GO:0006888/ER to Golgi vesicle-mediated transport,GO:0008104/protein localization,GO:0006810/transport,GO:0008150/biological_process,GO:0015031/protein transport,GO:0015833/peptide transport,GO:0033036/macromolecule localization,GO:0034613/cellular protein localization,GO:0042886/amide transport,GO:0045184/establishment of protein localization,GO:0046907…	GO:0030127/COPII vesicle coat,GO:0005622/intracellular,GO:0005575/cellular_component,GO:0016020/membrane,GO:0005623/cell,GO:0005737/cytoplasm,GO:0030134/ER to Golgi transport vesicle,GO:0030133/transport vesicle,GO:0030658/transport vesicle membrane,GO:0012505/endomembrane system,GO:0012506/vesicle membrane,GO:0012507/ER to Golgi transport vesicle membrane,GO:0030117/membrane coat,GO:0030120/vesi…	GO:0008270/zinc ion binding,GO:0003674/molecular_function,GO:0005488/binding,GO:0046872/metal ion binding,GO:0043167/ion binding,GO:0043169/cation binding,GO:0046914/transition metal ion binding
novel.30907	scaffold2513	56444	64748	-	2447	-	SSF51197:	PREDICTED: uncharacterized protein LOC109153161 isoform X1 [Ipomoea nil]	--	--	--	--
novel.31085	scaffold2526	42054	43674	.	1621	-	PF13456:Reverse transcriptase-like|PF13966:zinc-binding in reverse transcriptase|SSF53098:	PREDICTED: uncharacterized protein LOC109158742 [Ipomoea nil]	Putative ribonuclease H protein At1g65750 OS=Arabidopsis thaliana GN=At1g65750 PE=3 SV=1	--	--	GO:0003676/nucleic acid binding,GO:0003674/molecular_function,GO:0005488/binding,GO:0097159/organic cyclic compound binding,GO:1901363/heterocyclic compound binding
novel.31220	scaffold2536	75398	81838	-	2641	-	PF00139:Legume lectin domain|PF00069:Protein kinase domain|SSF49899:|SSF56112:	PREDICTED: L-type lectin-domain containing receptor kinase IX.1-like [Ipomoea nil]	L-type lectin-domain containing receptor kinase IX.1 OS=Arabidopsis thaliana GN=LECRK91 PE=2 SV=1	GO:0006468/protein phosphorylation,GO:0008152/metabolic process,GO:0006464/cellular protein modification process,GO:0006793/phosphorus metabolic process,GO:0006796/phosphate-containing compound metabolic process,GO:0008150/biological_process,GO:0009987/cellular process,GO:0016310/phosphorylation,GO:0019538/protein metabolic process,GO:0036211/protein modification process,GO:0043170/macromolecule …	--	GO:0030246/carbohydrate binding,GO:0004672/protein kinase activity,GO:0005524/ATP binding,GO:0003674/molecular_function,GO:0005488/binding,GO:0003824/catalytic activity,GO:0016301/kinase activity,GO:0016740/transferase activity,GO:0016772/transferase activity, transferring phosphorus-containing groups,GO:0016773/phosphotransferase activity, alcohol group as acceptor,GO:0000166/nucleotide binding,…
novel.31554	scaffold2559	54148	54612	+	465	-	-	PREDICTED: calmodulin-binding protein 60 B-like isoform X1 [Ipomoea nil]	--	--	--	--
novel.3157	scaffold1101	115694	117304	-	293	-	-	hypothetical protein T459_28039 [Capsicum annuum]	--	--	--	--
novel.317	scaffold1006	69419	76691	-	1551	-	PF12796:Ankyrin repeats (3 copies)|SSF48403:	PREDICTED: ankyrin repeat-containing protein ITN1-like [Ipomoea nil]	Putative ankyrin repeat protein RF_0381 OS=Rickettsia felis (strain ATCC VR-1525 / URRWXCal2) GN=RF_0381 PE=3 SV=1	--	--	--
novel.3190	scaffold11027	3009	8014	-	2249	-	-	PREDICTED: protein CHUP1, chloroplastic isoform X2 [Ipomoea nil]	Protein CHUP1, chloroplastic OS=Arabidopsis thaliana GN=CHUP1 PE=1 SV=1	--	--	--
novel.31994	scaffold25871	1831	2982	-	798	-	PF01161:Phosphatidylethanolamine-binding protein|SSF49777:	PREDICTED: CEN-like protein 1 [Ipomoea nil]	CEN-like protein 1 OS=Nicotiana tabacum GN=CET1 PE=2 SV=1	--	--	--
novel.32082	scaffold25935	1368	2852	-	967	-	SSF52047:|PF13855:Leucine rich repeat	PREDICTED: toll-like receptor 13 [Ipomoea nil]	F-box/LRR-repeat protein 14 OS=Bos taurus GN=FBXL14 PE=2 SV=1	--	--	GO:0005515/protein binding,GO:0003674/molecular_function,GO:0005488/binding
novel.32187	scaffold2599	47524	51699	+	1795	-	PF03552:Cellulose synthase	PREDICTED: cellulose synthase A catalytic subunit 2 [UDP-forming]-like [Ipomoea nil]	Probable cellulose synthase A catalytic subunit 9 [UDP-forming] OS=Arabidopsis thaliana GN=CESA9 PE=2 SV=1	GO:0030244/cellulose biosynthetic process,GO:0000271/polysaccharide biosynthetic process,GO:0008152/metabolic process,GO:0005975/carbohydrate metabolic process,GO:0005976/polysaccharide metabolic process,GO:0006073/cellular glucan metabolic process,GO:0008150/biological_process,GO:0009058/biosynthetic process,GO:0009059/macromolecule biosynthetic process,GO:0009250/glucan biosynthetic process,GO:…	GO:0016020/membrane,GO:0005575/cellular_component	GO:0016760/cellulose synthase (UDP-forming) activity,GO:0003674/molecular_function,GO:0003824/catalytic activity,GO:0008194/UDP-glycosyltransferase activity,GO:0016740/transferase activity,GO:0016757/transferase activity, transferring glycosyl groups,GO:0016758/transferase activity, transferring hexosyl groups,GO:0016759/cellulose synthase activity,GO:0035251/UDP-glucosyltransferase activity,GO:0…
novel.32258	scaffold2600	20288	21908	-	1621	-	-	--	--	--	--	--
novel.32357	scaffold2607	53912	57694	+	2807	-	PF01535:PPR repeat|PF13041:PPR repeat family	Pentatricopeptide repeat-containing protein, partial [Actinidia chinensis var. chinensis]	Pentatricopeptide repeat-containing protein At2g37320 OS=Arabidopsis thaliana GN=PCMP-E50 PE=2 SV=1	--	--	--
novel.32392	scaffold261	56821	57068	.	248	-	-	--	--	--	--	--
novel.32446	scaffold2613	80595	81993	+	1399	-	-	--	--	--	--	--
novel.32498	scaffold2616	37036	37673	.	638	-	-	PREDICTED: magnesium transporter MRS2-3-like [Ipomoea nil]	Magnesium transporter MRS2-3 OS=Arabidopsis thaliana GN=MRS2-3 PE=2 SV=1	--	--	--
novel.325	scaffold1006	122295	126923	+	1977	-	PF01925:Sulfite exporter TauE/SafE	PREDICTED: uncharacterized protein LOC109178646 isoform X2 [Ipomoea nil]	--	--	GO:0016021/integral component of membrane,GO:0005575/cellular_component,GO:0016020/membrane,GO:0031224/intrinsic component of membrane,GO:0044425/membrane part	--
novel.32562	scaffold26199	1909	2989	+	394	-	-	PREDICTED: cellulose synthase A catalytic subunit 2 [UDP-forming]-like [Nicotiana tabacum]	Cellulose synthase A catalytic subunit 5 [UDP-forming] OS=Arabidopsis thaliana GN=CESA5 PE=1 SV=2	--	--	--
novel.33034	scaffold265	124945	131457	+	2449	-	PF08543:Phosphomethylpyrimidine kinase|SSF53613:	PREDICTED: thiamine biosynthetic bifunctional enzyme TH1, chloroplastic [Ipomoea nil]	Thiamine biosynthetic bifunctional enzyme TH1, chloroplastic OS=Arabidopsis thaliana GN=TH1 PE=1 SV=1	--	--	--
novel.33130	scaffold2656	71634	72064	.	431	-	-	PREDICTED: clathrin light chain 2-like [Ipomoea nil]	Clathrin light chain 2 OS=Arabidopsis thaliana GN=CLC2 PE=1 SV=1	--	--	--
novel.33368	scaffold267	158552	158857	.	306	-	-	PREDICTED: protein SLOW GREEN 1, chloroplastic [Ipomoea nil]	--	--	--	--
novel.33389	scaffold26715	4	500	.	497	-	PF00630:Filamin/ABP280 repeat|SSF81296:	PREDICTED: uncharacterized protein LOC109178982 [Ipomoea nil]	--	--	--	--
novel.33816	scaffold27	530533	532332	.	1800	-	PF00847:AP2 domain|SSF54171:	PREDICTED: ethylene-responsive transcription factor CRF1-like [Ipomoea nil]	Ethylene-responsive transcription factor CRF1 OS=Arabidopsis thaliana GN=CRF1 PE=1 SV=1	GO:0006355/regulation of transcription, DNA-templated,GO:0008152/metabolic process,GO:0006139/nucleobase-containing compound metabolic process,GO:0006351/transcription, DNA-templated,GO:0006725/cellular aromatic compound metabolic process,GO:0006807/nitrogen compound metabolic process,GO:0008150/biological_process,GO:0009058/biosynthetic process,GO:0009059/macromolecule biosynthetic process,GO:00…	--	GO:0003700/transcription factor activity, sequence-specific DNA binding,GO:0003677/DNA binding,GO:0001071/nucleic acid binding transcription factor activity,GO:0003674/molecular_function,GO:0003676/nucleic acid binding,GO:0005488/binding,GO:0097159/organic cyclic compound binding,GO:1901363/heterocyclic compound binding
novel.33833	scaffold270	171068	171411	.	344	-	-	PREDICTED: toll..interleukin-1 receptor-like protein [Ipomoea nil]	TMV resistance protein N OS=Nicotiana glutinosa GN=N PE=1 SV=1	--	--	--
novel.33850	scaffold27007	956	1550	.	595	-	SSF52200:|PF01582:TIR domain	disease resistance protein tao1 [Quercus suber]	TMV resistance protein N OS=Nicotiana glutinosa GN=N PE=1 SV=1	GO:0007165/signal transduction,GO:0007154/cell communication,GO:0008150/biological_process,GO:0009987/cellular process,GO:0023052/signaling,GO:0044699/single-organism process,GO:0044700/single organism signaling,GO:0050789/regulation of biological process,GO:0050794/regulation of cellular process,GO:0050896/response to stimulus,GO:0051716/cellular response to stimulus,GO:0065007/biological regula…	--	GO:0005515/protein binding,GO:0003674/molecular_function,GO:0005488/binding
novel.33912	scaffold2705	24605	28701	+	2002	-	SSF50129:|PF08240:Alcohol dehydrogenase GroES-like domain|PF00107:Zinc-binding dehydrogenase|SSF51735:	PREDICTED: alcohol dehydrogenase 3 [Ipomoea nil]	Alcohol dehydrogenase 1 OS=Solanum tuberosum GN=ADH1 PE=2 SV=1	GO:0055114/oxidation-reduction process,GO:0008152/metabolic process,GO:0008150/biological_process,GO:0044699/single-organism process,GO:0044710/single-organism metabolic process	--	--
novel.33914	scaffold2705	28914	29832	-	653	-	PF03141:Putative S-adenosyl-L-methionine-dependent methyltransferase|SSF53335:	PREDICTED: probable methyltransferase PMT10 [Ipomoea nil]	Probable methyltransferase PMT11 OS=Arabidopsis thaliana GN=At2g39750 PE=2 SV=1	--	--	GO:0008168/methyltransferase activity,GO:0003674/molecular_function,GO:0003824/catalytic activity,GO:0016740/transferase activity,GO:0016741/transferase activity, transferring one-carbon groups
novel.33915	scaffold2705	30090	33991	-	938	-	SSF53335:|PF03141:Putative S-adenosyl-L-methionine-dependent methyltransferase	PREDICTED: probable methyltransferase PMT10 [Ipomoea nil]	Probable methyltransferase PMT10 OS=Arabidopsis thaliana GN=At1g77260 PE=2 SV=1	--	--	GO:0008168/methyltransferase activity,GO:0003674/molecular_function,GO:0003824/catalytic activity,GO:0016740/transferase activity,GO:0016741/transferase activity, transferring one-carbon groups
novel.33929	scaffold27050	2216	2887	.	672	-	-	--	--	--	--	--
novel.34016	scaffold271	128958	129814	.	857	-	-	PREDICTED: uncharacterized protein LOC109176261 [Ipomoea nil]	--	--	--	--
novel.34173	scaffold2720	76421	76931	.	511	-	-	--	--	--	--	--
novel.34246	scaffold2727	26011	30648	-	3194	-	PF02181:Formin Homology 2 Domain|SSF101447:	PREDICTED: formin-like protein 1 [Ipomoea nil]	Formin-like protein 1 OS=Arabidopsis thaliana GN=FH1 PE=1 SV=1	--	--	--
novel.34264	scaffold27282	299	2383	-	1381	-	PF14008:Iron/zinc purple acid phosphatase-like protein C|PF00149:Calcineurin-like phosphoesterase|SSF56300:	Purple acid phosphatase [Actinidia chinensis var. chinensis]	Purple acid phosphatase 15 OS=Arabidopsis thaliana GN=PAP15 PE=1 SV=1	--	--	GO:0016787/hydrolase activity,GO:0003674/molecular_function,GO:0003824/catalytic activity
novel.34344	scaffold2733	59745	60075	-	331	-	-	--	--	--	--	--
novel.34479	scaffold2741	46902	47339	.	438	-	-	--	--	--	--	--
novel.345	scaffold1007	84296	85236	-	853	-	PF01218:Coproporphyrinogen III oxidase|SSF102886:	PREDICTED: coproporphyrinogen-III oxidase 1, chloroplastic-like [Ipomoea nil]	Oxygen-dependent coproporphyrinogen-III oxidase, chloroplastic OS=Nicotiana tabacum GN=CPX PE=2 SV=1	GO:0006779/porphyrin-containing compound biosynthetic process,GO:0055114/oxidation-reduction process,GO:0008152/metabolic process,GO:0006725/cellular aromatic compound metabolic process,GO:0006778/porphyrin-containing compound metabolic process,GO:0006807/nitrogen compound metabolic process,GO:0008150/biological_process,GO:0009058/biosynthetic process,GO:0009987/cellular process,GO:0018130/hetero…	--	GO:0004109/coproporphyrinogen oxidase activity,GO:0003674/molecular_function,GO:0003824/catalytic activity,GO:0016491/oxidoreductase activity,GO:0016627/oxidoreductase activity, acting on the CH-CH group of donors,GO:0016634/oxidoreductase activity, acting on the CH-CH group of donors, oxygen as acceptor
novel.34757	scaffold2759	48078	52918	-	3039	-	-	PREDICTED: uncharacterized protein LOC109165409 [Ipomoea nil]	--	--	--	--
novel.34808	scaffold27614	907	2205	.	1299	-	-	uncharacterized protein LOC106439247 isoform X2 [Brassica napus]	--	--	--	--
novel.34816	scaffold27622	1278	2815	-	1148	-	SSF53649:	PREDICTED: uncharacterized protein LOC109171780 [Ipomoea nil]	2,3-bisphosphoglycerate-independent phosphoglycerate mutase 1 OS=Archaeoglobus fulgidus (strain ATCC 49558 / VC-16 / DSM 4304 / JCM 9628 / NBRC 100126) GN=apgM1 PE=1 SV=1	GO:0008152/metabolic process,GO:0008150/biological_process	--	GO:0003824/catalytic activity,GO:0003674/molecular_function
novel.34907	scaffold277	222054	224324	.	2271	-	PF00078:Reverse transcriptase (RNA-dependent DNA polymerase)|PF13456:Reverse transcriptase-like|PF13966:zinc-binding in reverse transcriptase|SSF53098:	PREDICTED: uncharacterized protein LOC109164833 [Ipomoea nil]	Putative ribonuclease H protein At1g65750 OS=Arabidopsis thaliana GN=At1g65750 PE=3 SV=1	--	--	GO:0003676/nucleic acid binding,GO:0003674/molecular_function,GO:0005488/binding,GO:0097159/organic cyclic compound binding,GO:1901363/heterocyclic compound binding
novel.35073	scaffold27795	1	864	.	864	-	PF02183:Homeobox associated leucine zipper|SSF46689:|PF00046:Homeobox domain	PREDICTED: homeobox-leucine zipper protein HOX6-like isoform X1 [Ipomoea nil]	Homeobox-leucine zipper protein ATHB-7 OS=Arabidopsis thaliana GN=ATHB-7 PE=2 SV=2	GO:0006355/regulation of transcription, DNA-templated,GO:0008152/metabolic process,GO:0006139/nucleobase-containing compound metabolic process,GO:0006351/transcription, DNA-templated,GO:0006725/cellular aromatic compound metabolic process,GO:0006807/nitrogen compound metabolic process,GO:0008150/biological_process,GO:0009058/biosynthetic process,GO:0009059/macromolecule biosynthetic process,GO:00…	--	GO:0003700/transcription factor activity, sequence-specific DNA binding,GO:0043565/sequence-specific DNA binding,GO:0003677/DNA binding,GO:0001071/nucleic acid binding transcription factor activity,GO:0003674/molecular_function,GO:0003676/nucleic acid binding,GO:0005488/binding,GO:0097159/organic cyclic compound binding,GO:1901363/heterocyclic compound binding
novel.35074	scaffold27796	2316	2795	.	480	-	-	IaaM [Ipomoea batatas]	--	--	--	--
novel.35092	scaffold278	137513	146728	+	978	-	-	PREDICTED: uncharacterized protein LOC100261167 [Vitis vinifera]	--	--	--	--
novel.35433	scaffold280	192063	194525	+	2008	-	PF14389:Leucine-zipper of ternary complex factor MIP1	PREDICTED: uncharacterized protein LOC109165243 [Ipomoea nil]	--	--	--	--
novel.35657	scaffold2819	30271	32409	-	1170	-	-	--	--	--	--	--
novel.35878	scaffold28374	2070	2642	.	573	-	-	PREDICTED: uncharacterized protein YNL011C isoform X2 [Ipomoea nil]	--	--	--	--
novel.35941	scaffold28435	711	2724	.	2014	-	SSF56112:|SSF52058:|PF00069:Protein kinase domain	brassinosteroid LRR receptor kinase-like [Sesamum indicum]	Brassinosteroid LRR receptor kinase OS=Solanum lycopersicum GN=CURL3 PE=1 SV=1	GO:0006468/protein phosphorylation,GO:0008152/metabolic process,GO:0006464/cellular protein modification process,GO:0006793/phosphorus metabolic process,GO:0006796/phosphate-containing compound metabolic process,GO:0008150/biological_process,GO:0009987/cellular process,GO:0016310/phosphorylation,GO:0019538/protein metabolic process,GO:0036211/protein modification process,GO:0043170/macromolecule …	--	GO:0004672/protein kinase activity,GO:0005524/ATP binding,GO:0003674/molecular_function,GO:0003824/catalytic activity,GO:0016301/kinase activity,GO:0016740/transferase activity,GO:0016772/transferase activity, transferring phosphorus-containing groups,GO:0016773/phosphotransferase activity, alcohol group as acceptor,GO:0000166/nucleotide binding,GO:0005488/binding,GO:0017076/purine nucleotide bin…
novel.36243	scaffold2865	62962	65443	-	415	-	-	PREDICTED: uncharacterized protein LOC109174368 [Ipomoea nil]	--	--	--	--
novel.36270	scaffold28682	276	2695	.	2420	-	-	--	--	--	--	--
novel.36562	scaffold28899	1988	2671	.	684	-	-	--	--	--	--	--
novel.36812	scaffold29003	1	562	.	562	-	-	PREDICTED: fasciclin-like arabinogalactan protein 17 [Ipomoea nil]	Fasciclin-like arabinogalactan protein 17 OS=Arabidopsis thaliana GN=FLA17 PE=2 SV=1	--	--	--
novel.36903	scaffold291	197812	198610	-	627	-	SSF50249:	PREDICTED: uncharacterized protein LOC109183353 isoform X2 [Ipomoea nil]	--	--	--	--
novel.36931	scaffold29121	10	1146	-	1137	-	PF04434:SWIM zinc finger	PREDICTED: uncharacterized protein LOC109184816 [Ipomoea nil]	--	--	--	GO:0008270/zinc ion binding,GO:0003674/molecular_function,GO:0005488/binding,GO:0046872/metal ion binding,GO:0043167/ion binding,GO:0043169/cation binding,GO:0046914/transition metal ion binding
novel.36950	scaffold29141	2	1892	.	1891	-	PF12819:Carbohydrate-binding protein of the ER|SSF56112:	PREDICTED: receptor-like protein kinase THESEUS 1 [Ipomoea nil]	Receptor-like protein kinase THESEUS 1 OS=Arabidopsis thaliana GN=THE1 PE=1 SV=1	--	--	--
novel.36951	scaffold29141	2189	2642	.	454	-	SSF56112:|PF07714:Protein tyrosine kinase	hypothetical protein POPTR_001G405500v3 [Populus trichocarpa]	Receptor-like protein kinase HERK 1 OS=Arabidopsis thaliana GN=HERK1 PE=1 SV=1	GO:0006468/protein phosphorylation,GO:0008152/metabolic process,GO:0006464/cellular protein modification process,GO:0006793/phosphorus metabolic process,GO:0006796/phosphate-containing compound metabolic process,GO:0008150/biological_process,GO:0009987/cellular process,GO:0016310/phosphorylation,GO:0019538/protein metabolic process,GO:0036211/protein modification process,GO:0043170/macromolecule …	--	GO:0004672/protein kinase activity,GO:0003674/molecular_function,GO:0003824/catalytic activity,GO:0016301/kinase activity,GO:0016740/transferase activity,GO:0016772/transferase activity, transferring phosphorus-containing groups,GO:0016773/phosphotransferase activity, alcohol group as acceptor
novel.37008	scaffold2920	60453	60888	.	436	-	-	PREDICTED: leucine-rich repeat extensin-like protein 3 [Ipomoea nil]	--	--	--	--
novel.3706	scaffold11221	7340	9832	-	1635	-	SSF53784:	PREDICTED: ATP-dependent 6-phosphofructokinase 6-like isoform X1 [Ipomoea nil]	ATP-dependent 6-phosphofructokinase 3 OS=Arabidopsis thaliana GN=PFK3 PE=1 SV=1	GO:0006096/glycolytic process,GO:0008152/metabolic process,GO:0005975/carbohydrate metabolic process,GO:0006082/organic acid metabolic process,GO:0006090/pyruvate metabolic process,GO:0006091/generation of precursor metabolites and energy,GO:0006139/nucleobase-containing compound metabolic process,GO:0006163/purine nucleotide metabolic process,GO:0006165/nucleoside diphosphate phosphorylation,GO:…	--	GO:0003872/6-phosphofructokinase activity,GO:0003674/molecular_function,GO:0003824/catalytic activity,GO:0008443/phosphofructokinase activity,GO:0016301/kinase activity,GO:0016740/transferase activity,GO:0016772/transferase activity, transferring phosphorus-containing groups,GO:0016773/phosphotransferase activity, alcohol group as acceptor,GO:0019200/carbohydrate kinase activity
novel.37193	scaffold29345	1806	2618	.	813	-	SSF53613:|PF00294:pfkB family carbohydrate kinase	PREDICTED: inositol 3-kinase-like [Ipomoea nil]	Inositol 3-kinase OS=Arabidopsis thaliana GN=At5g58730 PE=2 SV=1	--	--	--
novel.37326	scaffold2946	1	1101	.	1101	-	PF03016:Exostosin family	PREDICTED: xyloglucan galactosyltransferase XLT2-like [Ipomoea nil]	Xyloglucan galactosyltransferase KATAMARI1 homolog OS=Oryza sativa subsp. japonica GN=Os03g0144800 PE=2 SV=1	--	--	--
novel.3746	scaffold1124	70222	78732	+	2220	-	PF00939:Sodium:sulfate symporter transmembrane region	PREDICTED: dicarboxylate transporter 2.1, chloroplastic-like [Ipomoea nil]	Dicarboxylate transporter 2.1, chloroplastic OS=Arabidopsis thaliana GN=DIT2-1 PE=1 SV=1	GO:0006814/sodium ion transport,GO:0055085/transmembrane transport,GO:0006810/transport,GO:0006811/ion transport,GO:0006812/cation transport,GO:0030001/metal ion transport,GO:0008150/biological_process,GO:0015672/monovalent inorganic cation transport,GO:0051179/localization,GO:0051234/establishment of localization	GO:0016020/membrane,GO:0005575/cellular_component	GO:0005215/transporter activity,GO:0003674/molecular_function
novel.37497	scaffold29588	1890	2587	.	698	-	SSF48264:|PF00067:Cytochrome P450	PREDICTED: cytochrome P450 82C4-like [Ipomoea nil]	Cytochrome P450 82C4 OS=Arabidopsis thaliana GN=CYP82C4 PE=2 SV=1	GO:0055114/oxidation-reduction process,GO:0008152/metabolic process,GO:0008150/biological_process,GO:0044699/single-organism process,GO:0044710/single-organism metabolic process	--	GO:0005506/iron ion binding,GO:0016705/oxidoreductase activity, acting on paired donors, with incorporation or reduction of molecular oxygen,GO:0020037/heme binding,GO:0003674/molecular_function,GO:0005488/binding,GO:0046872/metal ion binding,GO:0043167/ion binding,GO:0043169/cation binding,GO:0046914/transition metal ion binding,GO:0003824/catalytic activity,GO:0016491/oxidoreductase activity,GO…
novel.37627	scaffold29698	1	523	-	523	-	-	PREDICTED: uncharacterized protein LOC109147923 [Ipomoea nil]	--	--	--	--
novel.37632	scaffold297	48148	49206	-	667	-	SSF144074:	PREDICTED: transcription factor E2FC-like [Ipomoea nil]	Transcription factor E2FA OS=Arabidopsis thaliana GN=E2FA PE=1 SV=1	--	--	--
novel.37685	scaffold29730	2291	2574	.	284	-	-	--	--	--	--	--
novel.37839	scaffold29823	572	783	.	212	-	-	--	--	--	--	--
novel.37907	scaffold29872	1	1874	-	1743	-	-	--	--	--	--	--
novel.38	scaffold10	139141	140291	-	1151	-	PF03514:GRAS domain family	PREDICTED: protein SCARECROW-like [Ipomoea nil]	DELLA protein GAI1 OS=Vitis vinifera GN=GAI1 PE=2 SV=1	--	--	--
novel.38173	scaffold30	27041	30345	-	1389	-	SSF47459:|PF00010:Helix-loop-helix DNA-binding domain	PREDICTED: transcription factor BPE-like isoform X1 [Ipomoea nil]	Transcription factor bHLH79 OS=Arabidopsis thaliana GN=BHLH79 PE=2 SV=1	--	--	GO:0046983/protein dimerization activity,GO:0005515/protein binding,GO:0003674/molecular_function,GO:0005488/binding
novel.38580	scaffold302	176031	177333	-	1070	-	SSF51110:|PF01453:D-mannose binding lectin	PREDICTED: G-type lectin S-receptor-like serine..threonine-protein kinase SD3-1 [Ipomoea nil]	G-type lectin S-receptor-like serine/threonine-protein kinase SD3-1 OS=Arabidopsis thaliana GN=SD31 PE=3 SV=1	--	--	--
novel.38747	scaffold3032	52986	55579	.	2594	-	PF00462:Glutaredoxin|SSF52833:	PREDICTED: uncharacterized protein At3g28850-like [Ipomoea nil]	Uncharacterized protein At3g28850 OS=Arabidopsis thaliana GN=At3g28850 PE=3 SV=1	GO:0045454/cell redox homeostasis,GO:0008150/biological_process,GO:0009987/cellular process,GO:0019725/cellular homeostasis,GO:0042592/homeostatic process,GO:0044699/single-organism process,GO:0044763/single-organism cellular process,GO:0050789/regulation of biological process,GO:0050794/regulation of cellular process,GO:0065007/biological regulation,GO:0065008/regulation of biological quality	--	GO:0009055/electron carrier activity,GO:0015035/protein disulfide oxidoreductase activity,GO:0003674/molecular_function,GO:0015036/disulfide oxidoreductase activity,GO:0003824/catalytic activity,GO:0016491/oxidoreductase activity,GO:0016667/oxidoreductase activity, acting on a sulfur group of donors
novel.3883	scaffold11293	4896	5700	+	445	-	-	PREDICTED: uncharacterized protein LOC109155023 [Ipomoea nil]	--	--	--	--
novel.38833	scaffold3041	26910	28017	+	1108	-	PF00153:Mitochondrial carrier protein|SSF103506:	PREDICTED: solute carrier family 25 member 44-like isoform X2 [Ipomoea nil]	Mitochondrial substrate carrier family protein J OS=Dictyostelium discoideum GN=mcfJ PE=2 SV=1	--	--	--
novel.38920	scaffold30485	68	928	-	861	-	PF00931:NB-ARC domain|SSF52540:	PREDICTED: uncharacterized protein LOC109181374 [Ipomoea nil]	Putative disease resistance RPP13-like protein 2 OS=Arabidopsis thaliana GN=RPP13L2 PE=3 SV=1	--	--	GO:0043531/ADP binding,GO:0000166/nucleotide binding,GO:0003674/molecular_function,GO:0005488/binding,GO:0017076/purine nucleotide binding,GO:0030554/adenyl nucleotide binding,GO:0032553/ribonucleotide binding,GO:0032555/purine ribonucleotide binding,GO:0032559/adenyl ribonucleotide binding,GO:0036094/small molecule binding,GO:0043167/ion binding,GO:0043168/anion binding,GO:0097159/organic cyclic…
novel.3904	scaffold113	201839	205247	.	3409	-	SSF52058:|PF07714:Protein tyrosine kinase|SSF56112:|PF00560:Leucine Rich Repeat	PREDICTED: probable LRR receptor-like serine..threonine-protein kinase At3g47570 [Ipomoea nil]	Putative receptor-like protein kinase At3g47110 OS=Arabidopsis thaliana GN=At3g47110 PE=3 SV=1	GO:0006468/protein phosphorylation,GO:0008152/metabolic process,GO:0006464/cellular protein modification process,GO:0006793/phosphorus metabolic process,GO:0006796/phosphate-containing compound metabolic process,GO:0008150/biological_process,GO:0009987/cellular process,GO:0016310/phosphorylation,GO:0019538/protein metabolic process,GO:0036211/protein modification process,GO:0043170/macromolecule …	--	GO:0004672/protein kinase activity,GO:0005515/protein binding,GO:0003674/molecular_function,GO:0003824/catalytic activity,GO:0016301/kinase activity,GO:0016740/transferase activity,GO:0016772/transferase activity, transferring phosphorus-containing groups,GO:0016773/phosphotransferase activity, alcohol group as acceptor,GO:0005488/binding
novel.39040	scaffold30567	1019	1492	.	474	-	-	--	--	--	--	--
novel.39144	scaffold30633	2	1337	.	1336	-	-	PREDICTED: uncharacterized protein LOC109159883 [Ipomoea nil]	--	--	--	--
novel.39303	scaffold3075	30872	35462	-	3192	-	-	--	--	--	--	--
novel.39548	scaffold30953	3	1324	.	1322	-	PF00226:DnaJ domain|SSF46565:	PREDICTED: chaperone protein dnaJ 20, chloroplastic [Ipomoea nil]	Chaperone protein dnaJ 20, chloroplastic OS=Arabidopsis thaliana GN=ATJ20 PE=1 SV=2	--	--	--
novel.39610	scaffold31	93044	93402	+	359	-	-	PREDICTED: uncharacterized protein LOC109149390 [Ipomoea nil]	--	--	--	--
novel.39698	scaffold31045	377	781	.	405	-	-	--	--	--	--	--
novel.39775	scaffold311	86333	87049	.	717	-	-	PREDICTED: receptor-like protein kinase HERK 1 [Nicotiana tabacum]	Probable receptor-like protein kinase At2g39360 OS=Arabidopsis thaliana GN=At2g39360 PE=2 SV=1	--	--	--
novel.39983	scaffold3129	19268	19767	.	500	-	-	ADP-glucose pyrophosphorylase small subunit 1, partial [Ipomoea batatas]	Glucose-1-phosphate adenylyltransferase small subunit, chloroplastic/amyloplastic OS=Solanum tuberosum PE=1 SV=2	--	--	--
novel.40114	scaffold314	138213	142359	+	1861	-	PF00005:ABC transporter|SSF52540:|PF01061:ABC-2 type transporter	PREDICTED: pleiotropic drug resistance protein 3-like isoform X2 [Ipomoea nil]	Pleiotropic drug resistance protein 3 OS=Nicotiana tabacum GN=PDR3 PE=2 SV=1	--	GO:0016020/membrane,GO:0005575/cellular_component	GO:0005524/ATP binding,GO:0016887/ATPase activity,GO:0000166/nucleotide binding,GO:0003674/molecular_function,GO:0005488/binding,GO:0017076/purine nucleotide binding,GO:0030554/adenyl nucleotide binding,GO:0032553/ribonucleotide binding,GO:0032555/purine ribonucleotide binding,GO:0032559/adenyl ribonucleotide binding,GO:0035639/purine ribonucleoside triphosphate binding,GO:0036094/small molecule …
novel.40124	scaffold3141	21097	21569	.	473	-	-	--	--	--	--	--
novel.40125	scaffold3141	33043	41599	+	3979	-	PF01582:TIR domain|PF13306:Leucine rich repeats (6 copies)|PF00931:NB-ARC domain|SSF52058:|SSF52200:|SSF52540:	PREDICTED: protein SUPPRESSOR OF npr1-1, CONSTITUTIVE 1-like [Ipomoea nil]	TMV resistance protein N OS=Nicotiana glutinosa GN=N PE=1 SV=1	GO:0007165/signal transduction,GO:0007154/cell communication,GO:0008150/biological_process,GO:0009987/cellular process,GO:0023052/signaling,GO:0044699/single-organism process,GO:0044700/single organism signaling,GO:0050789/regulation of biological process,GO:0050794/regulation of cellular process,GO:0050896/response to stimulus,GO:0051716/cellular response to stimulus,GO:0065007/biological regula…	--	GO:0005515/protein binding,GO:0043531/ADP binding,GO:0003674/molecular_function,GO:0005488/binding,GO:0000166/nucleotide binding,GO:0017076/purine nucleotide binding,GO:0030554/adenyl nucleotide binding,GO:0032553/ribonucleotide binding,GO:0032555/purine ribonucleotide binding,GO:0032559/adenyl ribonucleotide binding,GO:0036094/small molecule binding,GO:0043167/ion binding,GO:0043168/anion bindin…
novel.40134	scaffold31412	1614	2372	.	759	-	-	--	--	--	--	--
novel.4014	scaffold11351	4267	4988	.	722	-	-	PREDICTED: disease resistance protein RPM1-like isoform X2 [Ipomoea nil]	--	--	--	--
novel.40280	scaffold3154	32917	62368	-	2260	-	PF00197:Trypsin and protease inhibitor|SSF50386:	sporamin [Ipomoea batatas]	Sporamin A OS=Ipomoea batatas PE=2 SV=1	--	--	GO:0004866/endopeptidase inhibitor activity,GO:0003674/molecular_function,GO:0004857/enzyme inhibitor activity,GO:0061135/endopeptidase regulator activity,GO:0030414/peptidase inhibitor activity,GO:0030234/enzyme regulator activity,GO:0061134/peptidase regulator activity,GO:0098772/molecular function regulator
novel.40309	scaffold31574	8	2192	.	2185	-	SSF56672:|PF00078:Reverse transcriptase (RNA-dependent DNA polymerase)	unnamed protein product [Ipomoea batatas]	LINE-1 retrotransposable element ORF2 protein OS=Mus musculus GN=Pol PE=1 SV=2	--	--	--
novel.40419	scaffold3167	16963	17348	.	386	-	-	PREDICTED: putative cyclic nucleotide-gated ion channel 8 [Ipomoea nil]	Putative cyclic nucleotide-gated ion channel 7 OS=Arabidopsis thaliana GN=CNGC7 PE=3 SV=1	--	--	--
novel.40642	scaffold3183	39270	40145	+	777	-	-	PREDICTED: glucan endo-1,3-beta-glucosidase 1-like [Ipomoea nil]	--	--	--	--
novel.40648	scaffold31836	79	984	.	906	-	PF01408:Oxidoreductase family, NAD-binding Rossmann fold|SSF51735:	PREDICTED: uncharacterized oxidoreductase At4g09670-like [Ipomoea nil]	Uncharacterized oxidoreductase At4g09670 OS=Arabidopsis thaliana GN=At4g09670 PE=1 SV=1	--	--	GO:0016491/oxidoreductase activity,GO:0003674/molecular_function,GO:0003824/catalytic activity
novel.4072	scaffold1139	21603	22450	.	848	-	-	--	--	--	--	--
novel.40757	scaffold3190	46589	49233	-	2545	-	-	PREDICTED: DNA replication ATP-dependent helicase..nuclease DNA2 [Ipomoea nil]	--	--	--	--
novel.40784	scaffold31939	2	382	.	381	-	-	--	--	--	--	--
novel.40786	scaffold3194	29756	35166	-	1938	-	PF14299:Phloem protein 2	PREDICTED: uncharacterized protein LOC109169316 isoform X1 [Ipomoea nil]	F-box protein PP2-B11 OS=Arabidopsis thaliana GN=PP2B11 PE=1 SV=1	--	--	--
novel.40860	scaffold32	167564	171617	-	1633	-	PF08458:Plant pleckstrin homology-like region|PF05703:Auxin canalisation	PREDICTED: VAN3-binding protein [Ipomoea nil]	VAN3-binding protein OS=Arabidopsis thaliana GN=VAB PE=1 SV=1	--	--	--
novel.40936	scaffold3204	17426	18202	.	777	-	PF00847:AP2 domain|SSF54171:	PREDICTED: ethylene-responsive transcription factor 1B-like [Ipomoea nil]	Ethylene-responsive transcription factor 1B OS=Arabidopsis thaliana GN=ERF1B PE=1 SV=2	GO:0006355/regulation of transcription, DNA-templated,GO:0008152/metabolic process,GO:0006139/nucleobase-containing compound metabolic process,GO:0006351/transcription, DNA-templated,GO:0006725/cellular aromatic compound metabolic process,GO:0006807/nitrogen compound metabolic process,GO:0008150/biological_process,GO:0009058/biosynthetic process,GO:0009059/macromolecule biosynthetic process,GO:00…	--	GO:0003700/transcription factor activity, sequence-specific DNA binding,GO:0003677/DNA binding,GO:0001071/nucleic acid binding transcription factor activity,GO:0003674/molecular_function,GO:0003676/nucleic acid binding,GO:0005488/binding,GO:0097159/organic cyclic compound binding,GO:1901363/heterocyclic compound binding
novel.41260	scaffold323	118227	135060	-	8077	-	-	--	--	--	--	--
novel.41261	scaffold323	125584	132748	+	2039	-	-	--	--	--	--	--
novel.41365	scaffold32385	9	291	.	283	-	-	PREDICTED: putative F-box..kelch-repeat protein At1g15680 [Ipomoea nil]	--	--	--	--
novel.41574	scaffold3254	58456	59851	.	1396	-	SSF56112:|PF07714:Protein tyrosine kinase	PREDICTED: G-type lectin S-receptor-like serine..threonine-protein kinase SD3-1 [Ipomoea nil]	G-type lectin S-receptor-like serine/threonine-protein kinase SD3-1 OS=Arabidopsis thaliana GN=SD31 PE=3 SV=1	GO:0006468/protein phosphorylation,GO:0008152/metabolic process,GO:0006464/cellular protein modification process,GO:0006793/phosphorus metabolic process,GO:0006796/phosphate-containing compound metabolic process,GO:0008150/biological_process,GO:0009987/cellular process,GO:0016310/phosphorylation,GO:0019538/protein metabolic process,GO:0036211/protein modification process,GO:0043170/macromolecule …	--	GO:0004672/protein kinase activity,GO:0003674/molecular_function,GO:0003824/catalytic activity,GO:0016301/kinase activity,GO:0016740/transferase activity,GO:0016772/transferase activity, transferring phosphorus-containing groups,GO:0016773/phosphotransferase activity, alcohol group as acceptor
novel.41708	scaffold3267	14169	16063	.	1895	-	SSF50965:|SSF81296:|PF09118:Domain of unknown function (DUF1929)|PF07250:Glyoxal oxidase N-terminus	PREDICTED: galactose oxidase [Solanum tuberosum]	--	--	--	--
novel.41737	scaffold327	180415	181985	.	1571	-	SSF57850:|PF12906:RING-variant domain	PREDICTED: uncharacterized protein LOC109157852 [Ipomoea nil]	--	--	--	GO:0008270/zinc ion binding,GO:0003674/molecular_function,GO:0005488/binding,GO:0046872/metal ion binding,GO:0043167/ion binding,GO:0043169/cation binding,GO:0046914/transition metal ion binding
novel.41760	scaffold3271	25092	26289	-	739	-	-	putative DNA..RNA-binding protein Alba [Rosa chinensis]	--	--	--	--
novel.4198	scaffold1142	120294	121953	+	509	-	PF14764:AP-5 complex subunit, vesicle trafficking	PREDICTED: AP-5 complex subunit zeta-1 isoform X2 [Ipomoea nil]	--	--	GO:0044599/AP-5 adaptor complex,GO:0005622/intracellular,GO:0005575/cellular_component,GO:0016020/membrane,GO:0005623/cell,GO:0005737/cytoplasm,GO:0030119/AP-type membrane coat adaptor complex,GO:0030117/membrane coat,GO:0032991/macromolecular complex,GO:0043234/protein complex,GO:0044424/intracellular part,GO:0044425/membrane part,GO:0044444/cytoplasmic part,GO:0044464/cell part,GO:0048475/coate…	--
novel.41987	scaffold3290	6994	7907	.	914	-	-	--	--	--	--	--
novel.42098	scaffold33	136421	138229	+	817	-	-	PREDICTED: protein MOR1-like [Ipomoea nil]	Protein MOR1 OS=Arabidopsis thaliana GN=MOR1 PE=1 SV=1	--	--	--
novel.42154	scaffold3301	16171	23590	+	1275	-	PF00722:Glycosyl hydrolases family 16|SSF49899:|PF06955:Xyloglucan endo-transglycosylase (XET) C-terminus	PREDICTED: xyloglucan endotransglucosylase..hydrolase protein 24-like [Ipomoea nil]	Probable xyloglucan endotransglucosylase/hydrolase protein 16 OS=Arabidopsis thaliana GN=XTH16 PE=2 SV=2	GO:0005975/carbohydrate metabolic process,GO:0006073/cellular glucan metabolic process,GO:0008152/metabolic process,GO:0008150/biological_process,GO:0044238/primary metabolic process,GO:0071704/organic substance metabolic process,GO:0005976/polysaccharide metabolic process,GO:0009987/cellular process,GO:0043170/macromolecule metabolic process,GO:0044042/glucan metabolic process,GO:0044237/cellula…	GO:0005618/cell wall,GO:0048046/apoplast,GO:0005575/cellular_component,GO:0005623/cell,GO:0030312/external encapsulating structure,GO:0044464/cell part,GO:0071944/cell periphery,GO:0005576/extracellular region	GO:0004553/hydrolase activity, hydrolyzing O-glycosyl compounds,GO:0016762/xyloglucan:xyloglucosyl transferase activity,GO:0003674/molecular_function,GO:0003824/catalytic activity,GO:0016787/hydrolase activity,GO:0016798/hydrolase activity, acting on glycosyl bonds,GO:0016740/transferase activity,GO:0016757/transferase activity, transferring glycosyl groups,GO:0016758/transferase activity, transf…
novel.42156	scaffold3301	24951	36840	+	2276	-	PF00722:Glycosyl hydrolases family 16|SSF49899:|PF06955:Xyloglucan endo-transglycosylase (XET) C-terminus	PREDICTED: xyloglucan endotransglucosylase..hydrolase protein 22-like [Ipomoea nil]	Xyloglucan endotransglucosylase/hydrolase protein 15 OS=Arabidopsis thaliana GN=XTH15 PE=1 SV=1	GO:0005975/carbohydrate metabolic process,GO:0006073/cellular glucan metabolic process,GO:0008152/metabolic process,GO:0008150/biological_process,GO:0044238/primary metabolic process,GO:0071704/organic substance metabolic process,GO:0005976/polysaccharide metabolic process,GO:0009987/cellular process,GO:0043170/macromolecule metabolic process,GO:0044042/glucan metabolic process,GO:0044237/cellula…	GO:0005618/cell wall,GO:0048046/apoplast,GO:0005575/cellular_component,GO:0005623/cell,GO:0030312/external encapsulating structure,GO:0044464/cell part,GO:0071944/cell periphery,GO:0005576/extracellular region	GO:0004553/hydrolase activity, hydrolyzing O-glycosyl compounds,GO:0016762/xyloglucan:xyloglucosyl transferase activity,GO:0003674/molecular_function,GO:0003824/catalytic activity,GO:0016787/hydrolase activity,GO:0016798/hydrolase activity, acting on glycosyl bonds,GO:0016740/transferase activity,GO:0016757/transferase activity, transferring glycosyl groups,GO:0016758/transferase activity, transf…
novel.42193	scaffold3305	34285	43570	+	770	-	-	PREDICTED: protein FLUORESCENT IN BLUE LIGHT, chloroplastic-like isoform X1 [Ipomoea nil]	Protein FLUORESCENT IN BLUE LIGHT, chloroplastic OS=Arabidopsis thaliana GN=FLU PE=1 SV=1	--	--	--
novel.4229	scaffold11434	6133	6522	.	390	-	-	--	--	--	--	--
novel.42295	scaffold3315	22995	42822	-	5617	-	SSF52540:|PF00931:NB-ARC domain|SSF52058:	PREDICTED: putative late blight resistance protein homolog R1A-4 [Ipomoea nil]	Putative late blight resistance protein homolog R1A-4 OS=Solanum demissum GN=R1A-4 PE=5 SV=2	--	--	GO:0043531/ADP binding,GO:0000166/nucleotide binding,GO:0003674/molecular_function,GO:0005488/binding,GO:0017076/purine nucleotide binding,GO:0030554/adenyl nucleotide binding,GO:0032553/ribonucleotide binding,GO:0032555/purine ribonucleotide binding,GO:0032559/adenyl ribonucleotide binding,GO:0036094/small molecule binding,GO:0043167/ion binding,GO:0043168/anion binding,GO:0097159/organic cyclic…
novel.4233	scaffold11439	1789	8588	-	1408	-	PF01975:Survival protein SurE|SSF64167:	PREDICTED: uncharacterized protein LOC109163763 [Ipomoea nil]	5'-nucleotidase SurE OS=Pelobacter carbinolicus (strain DSM 2380 / Gra Bd 1) GN=surE PE=3 SV=1	--	--	GO:0016787/hydrolase activity,GO:0003674/molecular_function,GO:0003824/catalytic activity
novel.42330	scaffold3318	17782	18192	+	330	-	-	PREDICTED: uncharacterized protein LOC109158406 [Ipomoea nil]	--	--	--	--
novel.42503	scaffold33324	487	2131	.	1645	-	PF00320:GATA zinc finger|SSF57716:	PREDICTED: GATA transcription factor 8-like [Ipomoea nil]	GATA transcription factor 8 OS=Arabidopsis thaliana GN=GATA8 PE=2 SV=1	GO:0006355/regulation of transcription, DNA-templated,GO:0008152/metabolic process,GO:0006139/nucleobase-containing compound metabolic process,GO:0006351/transcription, DNA-templated,GO:0006725/cellular aromatic compound metabolic process,GO:0006807/nitrogen compound metabolic process,GO:0008150/biological_process,GO:0009058/biosynthetic process,GO:0009059/macromolecule biosynthetic process,GO:00…	--	GO:0003700/transcription factor activity, sequence-specific DNA binding,GO:0008270/zinc ion binding,GO:0043565/sequence-specific DNA binding,GO:0001071/nucleic acid binding transcription factor activity,GO:0003674/molecular_function,GO:0005488/binding,GO:0046872/metal ion binding,GO:0043167/ion binding,GO:0043169/cation binding,GO:0046914/transition metal ion binding,GO:0003676/nucleic acid bindi…
novel.42536	scaffold33359	1845	2130	.	286	-	-	PREDICTED: universal stress protein PHOS34 [Ipomoea nil]	--	--	--	--
novel.42538	scaffold3336	19600	22785	-	575	-	-	Auxin-responsive protein [Actinidia chinensis var. chinensis]	Auxin-responsive protein SAUR24 OS=Arabidopsis thaliana GN=SAUR24 PE=2 SV=1	--	--	--
novel.42651	scaffold33453	918	2113	.	1196	-	-	PREDICTED: basic leucine zipper 61-like [Ipomoea nil]	Basic leucine zipper 34 OS=Arabidopsis thaliana GN=BZIP34 PE=1 SV=1	--	--	--
novel.42683	scaffold3348	34120	39709	-	3327	-	SSF51197:|PF05964:F/Y-rich N-terminus|PF05965:F/Y rich C-terminus|PF02373:JmjC domain, hydroxylase|PF02928:C5HC2 zinc finger|PF02375:jmjN domain	PREDICTED: lysine-specific demethylase JMJ18-like [Ipomoea nil]	Putative lysine-specific demethylase JMJ16 OS=Arabidopsis thaliana GN=JMJ16 PE=2 SV=1	--	GO:0005634/nucleus,GO:0005622/intracellular,GO:0005575/cellular_component,GO:0005623/cell,GO:0043231/intracellular membrane-bounded organelle,GO:0043226/organelle,GO:0043227/membrane-bounded organelle,GO:0043229/intracellular organelle,GO:0044424/intracellular part,GO:0044464/cell part	--
novel.4278	scaffold1146	31486	39974	+	4534	-	SSF54897:|SSF52743:|PF05922:Peptidase inhibitor I9|PF00082:Subtilase family	PREDICTED: subtilisin-like protease SBT1.9 [Ipomoea nil]	Subtilisin-like protease SBT1.7 OS=Arabidopsis thaliana GN=SBT1.7 PE=1 SV=1	GO:0006508/proteolysis,GO:0008152/metabolic process,GO:0008150/biological_process,GO:0019538/protein metabolic process,GO:0043170/macromolecule metabolic process,GO:0044238/primary metabolic process,GO:0071704/organic substance metabolic process	--	GO:0004252/serine-type endopeptidase activity,GO:0003674/molecular_function,GO:0003824/catalytic activity,GO:0004175/endopeptidase activity,GO:0008236/serine-type peptidase activity,GO:0008233/peptidase activity,GO:0070011/peptidase activity, acting on L-amino acid peptides,GO:0016787/hydrolase activity,GO:0017171/serine hydrolase activity
novel.42798	scaffold33548	1	2104	.	2104	-	-	PREDICTED: uncharacterized protein LOC109208241 isoform X3 [Nicotiana attenuata]	--	--	--	--
novel.42946	scaffold337	4989	5577	.	589	-	-	--	--	--	--	--
novel.43015	scaffold3375	11515	15042	-	2443	-	PF13646:HEAT repeats|SSF48371:	PREDICTED: importin-5-like [Ipomoea nil]	Importin-5 OS=Mus musculus GN=Ipo5 PE=1 SV=3	--	--	GO:0005488/binding,GO:0003674/molecular_function
novel.43027	scaffold3377	18643	30956	+	2428	-	SSF51445:|PF00232:Glycosyl hydrolase family 1	PREDICTED: beta-glucosidase 44-like [Ipomoea nil]	Beta-glucosidase 44 OS=Arabidopsis thaliana GN=BGLU44 PE=2 SV=1	GO:0005975/carbohydrate metabolic process,GO:0008152/metabolic process,GO:0008150/biological_process,GO:0044238/primary metabolic process,GO:0071704/organic substance metabolic process	--	GO:0004553/hydrolase activity, hydrolyzing O-glycosyl compounds,GO:0003674/molecular_function,GO:0003824/catalytic activity,GO:0016787/hydrolase activity,GO:0016798/hydrolase activity, acting on glycosyl bonds
novel.43145	scaffold3388	40212	66170	+	3666	-	SSF52058:|PF00931:NB-ARC domain|SSF52540:	PREDICTED: putative late blight resistance protein homolog R1B-14 [Ipomoea nil]	Putative late blight resistance protein homolog R1B-14 OS=Solanum demissum GN=R1B-14 PE=3 SV=1	--	--	GO:0043531/ADP binding,GO:0000166/nucleotide binding,GO:0003674/molecular_function,GO:0005488/binding,GO:0017076/purine nucleotide binding,GO:0030554/adenyl nucleotide binding,GO:0032553/ribonucleotide binding,GO:0032555/purine ribonucleotide binding,GO:0032559/adenyl ribonucleotide binding,GO:0036094/small molecule binding,GO:0043167/ion binding,GO:0043168/anion binding,GO:0097159/organic cyclic…
novel.43203	scaffold3392	39110	43966	+	2639	-	-	PREDICTED: peroxisomal membrane protein 13-like isoform X2 [Ipomoea nil]	Peroxisomal membrane protein 13 OS=Arabidopsis thaliana GN=PEX13 PE=1 SV=1	--	--	--
novel.43359	scaffold34005	1	1991	+	1327	-	PF01554:MatE	PREDICTED: protein DETOXIFICATION 14-like isoform X1 [Ipomoea nil]	MATE efflux family protein 5 OS=Arabidopsis thaliana GN=DTXL1 PE=3 SV=1	GO:0006855/drug transmembrane transport,GO:0055085/transmembrane transport,GO:0006810/transport,GO:0008150/biological_process,GO:0042493/response to drug,GO:0015893/drug transport,GO:0042221/response to chemical,GO:0044699/single-organism process,GO:0044765/single-organism transport,GO:0050896/response to stimulus,GO:0051179/localization,GO:0051234/establishment of localization,GO:1902578/single-…	GO:0016020/membrane,GO:0005575/cellular_component	GO:0015238/drug transmembrane transporter activity,GO:0015297/antiporter activity,GO:0003674/molecular_function,GO:0005215/transporter activity,GO:0022857/transmembrane transporter activity,GO:0090484/drug transporter activity,GO:0015291/secondary active transmembrane transporter activity,GO:0022804/active transmembrane transporter activity
novel.43481	scaffold3410	64617	65148	.	532	-	-	--	--	--	--	--
novel.43548	scaffold3417	55811	56814	.	1004	-	-	--	--	--	--	--
novel.43606	scaffold3421	11894	14266	+	1545	-	SSF48371:|PF13513:HEAT-like repeat|PF02985:HEAT repeat	PREDICTED: microtubule-associated protein SPIRAL2-like [Ipomoea nil]	Microtubule-associated protein TORTIFOLIA1 OS=Arabidopsis thaliana GN=TOR1 PE=1 SV=2	--	--	GO:0005488/binding,GO:0005515/protein binding,GO:0003674/molecular_function
novel.43628	scaffold3423	54600	55326	.	727	-	-	--	--	--	--	--
novel.43659	scaffold34263	1322	2014	-	419	-	SSF51445:|PF03662:Glycosyl hydrolase family 79, N-terminal domain	PREDICTED: heparanase-like protein 3 [Ipomoea nil]	Heparanase-like protein 3 OS=Arabidopsis thaliana GN=At5g34940 PE=2 SV=2	--	GO:0016020/membrane,GO:0005575/cellular_component	GO:0016798/hydrolase activity, acting on glycosyl bonds,GO:0003674/molecular_function,GO:0003824/catalytic activity,GO:0016787/hydrolase activity
novel.4369	scaffold1149	123905	125056	.	1152	-	SSF48150:|PF07934:8-oxoguanine DNA glycosylase, N-terminal domain|SSF55945:	PREDICTED: N-glycosylase..DNA lyase OGG1 [Ipomoea nil]	N-glycosylase/DNA lyase OGG1 OS=Arabidopsis thaliana GN=OGG1 PE=1 SV=1	GO:0006281/DNA repair,GO:0006289/nucleotide-excision repair,GO:0008152/metabolic process,GO:0006139/nucleobase-containing compound metabolic process,GO:0006259/DNA metabolic process,GO:0006725/cellular aromatic compound metabolic process,GO:0006807/nitrogen compound metabolic process,GO:0006950/response to stress,GO:0006974/cellular response to DNA damage stimulus,GO:0008150/biological_process,GO…	--	GO:0003824/catalytic activity,GO:0003684/damaged DNA binding,GO:0008534/oxidized purine nucleobase lesion DNA N-glycosylase activity,GO:0003674/molecular_function,GO:0003676/nucleic acid binding,GO:0003677/DNA binding,GO:0005488/binding,GO:0097159/organic cyclic compound binding,GO:1901363/heterocyclic compound binding,GO:0000702/oxidized base lesion DNA N-glycosylase activity,GO:0003906/DNA-(apu…
novel.44184	scaffold34726	1	883	.	883	-	SSF46689:	PREDICTED: transcription factor DIVARICATA-like [Ipomoea nil]	Transcription factor DIVARICATA OS=Antirrhinum majus GN=DIVARICATA PE=2 SV=1	--	--	GO:0003677/DNA binding,GO:0003674/molecular_function,GO:0003676/nucleic acid binding,GO:0005488/binding,GO:0097159/organic cyclic compound binding,GO:1901363/heterocyclic compound binding
novel.44212	scaffold3476	29661	30626	.	966	-	-	PREDICTED: uncharacterized protein LOC109193797 isoform X1 [Ipomoea nil]	--	--	--	--
novel.4424	scaffold1150	113543	120017	+	5067	-	PF02727:Copper amine oxidase, N2 domain|SSF49998:|SSF54416:|PF02728:Copper amine oxidase, N3 domain|PF01179:Copper amine oxidase, enzyme domain	primary amine oxidase 1 [Sesamum indicum]	Primary amine oxidase (Fragment) OS=Lens culinaris PE=1 SV=3	GO:0009308/amine metabolic process,GO:0055114/oxidation-reduction process,GO:0008152/metabolic process,GO:0006807/nitrogen compound metabolic process,GO:0008150/biological_process,GO:0071704/organic substance metabolic process,GO:1901564/organonitrogen compound metabolic process,GO:0044699/single-organism process,GO:0044710/single-organism metabolic process	--	GO:0005507/copper ion binding,GO:0008131/primary amine oxidase activity,GO:0048038/quinone binding,GO:0003674/molecular_function,GO:0005488/binding,GO:0046872/metal ion binding,GO:0043167/ion binding,GO:0043169/cation binding,GO:0046914/transition metal ion binding,GO:0003824/catalytic activity,GO:0016491/oxidoreductase activity,GO:0016638/oxidoreductase activity, acting on the CH-NH2 group of do…
novel.44312	scaffold3485	16371	20756	-	3296	-	PF00514:Armadillo/beta-catenin-like repeat|SSF48371:	PREDICTED: vacuolar protein 8-like [Ipomoea nil]	U-box domain-containing protein 4 OS=Arabidopsis thaliana GN=PUB4 PE=1 SV=3	--	--	GO:0005515/protein binding,GO:0005488/binding,GO:0003674/molecular_function
novel.44331	scaffold3486	53434	55191	-	613	-	-	PREDICTED: uncharacterized protein LOC109192256 isoform X1 [Ipomoea nil]	Shugoshin-1 OS=Zea mays GN=SGO1 PE=2 SV=1	--	--	--
novel.44332	scaffold3486	61386	63554	+	1860	-	SSF51126:	PREDICTED: probable pectate lyase 5 [Ipomoea nil]	Probable pectate lyase 13 OS=Arabidopsis thaliana GN=PMR6 PE=1 SV=1	--	--	--
novel.44476	scaffold3498	55587	59557	+	2403	-	PF13976:GAG-pre-integrase domain	PREDICTED: uncharacterized protein LOC109157013 [Ipomoea nil]	Retrovirus-related Pol polyprotein from transposon TNT 1-94 OS=Nicotiana tabacum PE=2 SV=1	--	--	--
novel.44815	scaffold3525	35570	48445	-	3360	-	PF00609:Diacylglycerol kinase accessory domain|SSF111331:	PREDICTED: diacylglycerol kinase 5-like isoform X1 [Ipomoea nil]	Diacylglycerol kinase 5 OS=Arabidopsis thaliana GN=DGK5 PE=2 SV=1	GO:0007205/protein kinase C-activating G-protein coupled receptor signaling pathway,GO:0007165/signal transduction,GO:0007154/cell communication,GO:0007186/G-protein coupled receptor signaling pathway,GO:0008150/biological_process,GO:0009987/cellular process,GO:0023052/signaling,GO:0044699/single-organism process,GO:0044700/single organism signaling,GO:0050789/regulation of biological process,GO:…	--	GO:0004143/diacylglycerol kinase activity,GO:0003674/molecular_function,GO:0003824/catalytic activity,GO:0016301/kinase activity,GO:0016740/transferase activity,GO:0016772/transferase activity, transferring phosphorus-containing groups,GO:0016773/phosphotransferase activity, alcohol group as acceptor
novel.45003	scaffold3544	64533	65355	.	823	-	SSF52058:	PREDICTED: systemin receptor SR160 [Ipomoea nil]	Brassinosteroid LRR receptor kinase OS=Solanum lycopersicum GN=CURL3 PE=1 SV=1	--	--	--
novel.45100	scaffold355	183497	185054	.	1558	-	PF07714:Protein tyrosine kinase|SSF56112:	PREDICTED: receptor-like protein kinase FERONIA [Ipomoea nil]	Receptor-like protein kinase FERONIA OS=Arabidopsis thaliana GN=FER PE=1 SV=1	GO:0006468/protein phosphorylation,GO:0008152/metabolic process,GO:0006464/cellular protein modification process,GO:0006793/phosphorus metabolic process,GO:0006796/phosphate-containing compound metabolic process,GO:0008150/biological_process,GO:0009987/cellular process,GO:0016310/phosphorylation,GO:0019538/protein metabolic process,GO:0036211/protein modification process,GO:0043170/macromolecule …	--	GO:0004672/protein kinase activity,GO:0003674/molecular_function,GO:0003824/catalytic activity,GO:0016301/kinase activity,GO:0016740/transferase activity,GO:0016772/transferase activity, transferring phosphorus-containing groups,GO:0016773/phosphotransferase activity, alcohol group as acceptor
novel.45177	scaffold35590	1000	1410	.	411	-	-	PREDICTED: vesicle-associated membrane protein 721-like [Ipomoea nil]	Putative vesicle-associated membrane protein 726 OS=Arabidopsis thaliana GN=VAMP726 PE=3 SV=2	--	--	--
novel.45272	scaffold3568	58238	63186	+	2223	-	SSF54001:|PF02902:Ulp1 protease family, C-terminal catalytic domain	PREDICTED: uncharacterized protein LOC109154502 [Ipomoea nil]	Protein ORF73 OS=Human herpesvirus 8 type P (isolate GK18) GN=ORF73 PE=4 SV=1	GO:0006508/proteolysis,GO:0008152/metabolic process,GO:0008150/biological_process,GO:0019538/protein metabolic process,GO:0043170/macromolecule metabolic process,GO:0044238/primary metabolic process,GO:0071704/organic substance metabolic process	--	GO:0008234/cysteine-type peptidase activity,GO:0003674/molecular_function,GO:0003824/catalytic activity,GO:0008233/peptidase activity,GO:0070011/peptidase activity, acting on L-amino acid peptides,GO:0016787/hydrolase activity
novel.45462	scaffold35891	2	404	.	403	-	-	PREDICTED: protein GLUTAMINE DUMPER 3-like [Ipomoea nil]	--	--	--	--
novel.45737	scaffold36103	33	775	-	743	-	PF03141:Putative S-adenosyl-L-methionine-dependent methyltransferase	PREDICTED: probable methyltransferase PMT10 [Ipomoea nil]	Probable methyltransferase PMT11 OS=Arabidopsis thaliana GN=At2g39750 PE=2 SV=1	--	--	GO:0008168/methyltransferase activity,GO:0003674/molecular_function,GO:0003824/catalytic activity,GO:0016740/transferase activity,GO:0016741/transferase activity, transferring one-carbon groups
novel.45838	scaffold36233	1	596	.	596	-	-	PREDICTED: autophagy-related protein 18h-like isoform X1 [Ipomoea nil]	--	--	--	--
novel.45865	scaffold3626	35699	39015	-	3030	-	PF00332:Glycosyl hydrolases family 17|PF07983:X8 domain|SSF51445:	PREDICTED: glucan endo-1,3-beta-glucosidase 2-like isoform X2 [Solanum pennellii]	Glucan endo-1,3-beta-glucosidase 2 OS=Arabidopsis thaliana GN=At1g66250 PE=1 SV=2	GO:0005975/carbohydrate metabolic process,GO:0008152/metabolic process,GO:0008150/biological_process,GO:0044238/primary metabolic process,GO:0071704/organic substance metabolic process	--	GO:0004553/hydrolase activity, hydrolyzing O-glycosyl compounds,GO:0003674/molecular_function,GO:0003824/catalytic activity,GO:0016787/hydrolase activity,GO:0016798/hydrolase activity, acting on glycosyl bonds
novel.46166	scaffold3650	21044	21614	.	571	-	-	uncharacterized protein LOC105173909 [Sesamum indicum]	--	--	--	--
novel.46344	scaffold3665	64921	70445	+	2283	-	SSF48264:|PF00067:Cytochrome P450	PREDICTED: cytochrome P450 78A6-like [Ipomoea nil]	Cytochrome P450 78A6 OS=Arabidopsis thaliana GN=CYP78A6 PE=2 SV=1	GO:0055114/oxidation-reduction process,GO:0008152/metabolic process,GO:0008150/biological_process,GO:0044699/single-organism process,GO:0044710/single-organism metabolic process	--	GO:0005506/iron ion binding,GO:0016705/oxidoreductase activity, acting on paired donors, with incorporation or reduction of molecular oxygen,GO:0020037/heme binding,GO:0003674/molecular_function,GO:0005488/binding,GO:0046872/metal ion binding,GO:0043167/ion binding,GO:0043169/cation binding,GO:0046914/transition metal ion binding,GO:0003824/catalytic activity,GO:0016491/oxidoreductase activity,GO…
novel.46531	scaffold3681	16796	17546	.	751	-	SSF52058:	PREDICTED: leucine-rich repeat extensin-like protein 4 [Solanum lycopersicum]	Leucine-rich repeat extensin-like protein 2 OS=Arabidopsis thaliana GN=LRX2 PE=2 SV=1	--	--	--
novel.46550	scaffold3683	12359	14131	+	780	-	SSF81383:|SSF54518:|PF00646:F-box domain|PF01167:Tub family	PREDICTED: tubby-like F-box protein 5 [Ipomoea nil]	Tubby-like F-box protein 2 OS=Arabidopsis thaliana GN=TULP2 PE=2 SV=1	--	--	GO:0005515/protein binding,GO:0003674/molecular_function,GO:0005488/binding
novel.46551	scaffold3683	16267	17143	+	586	-	PF00646:F-box domain|SSF81383:	PREDICTED: tubby-like F-box protein 5 [Ipomoea nil]	Tubby-like F-box protein 2 OS=Arabidopsis thaliana GN=TULP2 PE=2 SV=1	--	--	GO:0005515/protein binding,GO:0003674/molecular_function,GO:0005488/binding
novel.47027	scaffold372	121065	122590	.	1526	-	-	PREDICTED: zinc finger protein 511 [Ipomoea nil]	Ribonucleoside-diphosphate reductase small chain OS=Nicotiana tabacum PE=2 SV=1	--	--	--
novel.47105	scaffold3728	59616	60821	.	1206	-	-	PREDICTED: transcription factor MYB44-like [Ipomoea nil]	--	--	--	--
novel.47262	scaffold3742	47249	47948	.	700	-	PF03208:PRA1 family protein	PREDICTED: PRA1 family protein B4-like [Ipomoea nil]	PRA1 family protein B4 OS=Arabidopsis thaliana GN=PRA1B4 PE=1 SV=1	--	--	--
novel.47464	scaffold376	47317	50640	+	1689	-	PF02190:ATP-dependent protease La (LON) substrate-binding domain|SSF88697:	PREDICTED: uncharacterized protein LOC109175862 isoform X1 [Ipomoea nil]	--	--	--	--
novel.47742	scaffold37889	213	1415	+	788	-	-	PREDICTED: uncharacterized protein LOC109148708 isoform X1 [Ipomoea nil]	--	--	--	--
novel.47783	scaffold379	179341	180069	.	729	-	PF13639:Ring finger domain|SSF57850:	E3 ubiquitin-protein ligase EL5-like [Olea europaea var. sylvestris]	RING-H2 finger protein ATL60 OS=Arabidopsis thaliana GN=ATL60 PE=2 SV=1	--	--	--
novel.47883	scaffold38	191441	197513	+	1543	-	PF07712:Stress up-regulated Nod 19	PREDICTED: uncharacterized protein LOC109186451 [Ipomoea nil]	--	--	--	--
novel.47963	scaffold3804	32414	34422	-	1180	-	SSF51735:|SSF52283:|PF00389:D-isomer specific 2-hydroxyacid dehydrogenase, catalytic domain|PF02826:D-isomer specific 2-hydroxyacid dehydrogenase, NAD binding domain	formate dehydrogenase, mitochondrial [Olea europaea var. sylvestris]	Formate dehydrogenase, mitochondrial OS=Solanum tuberosum GN=FDH1 PE=1 SV=2	GO:0008152/metabolic process,GO:0055114/oxidation-reduction process,GO:0008150/biological_process,GO:0044699/single-organism process,GO:0044710/single-organism metabolic process	--	GO:0016616/oxidoreductase activity, acting on the CH-OH group of donors, NAD or NADP as acceptor,GO:0051287/NAD binding,GO:0003674/molecular_function,GO:0003824/catalytic activity,GO:0016491/oxidoreductase activity,GO:0016614/oxidoreductase activity, acting on CH-OH group of donors,GO:0000166/nucleotide binding,GO:0005488/binding,GO:0036094/small molecule binding,GO:0048037/cofactor binding,GO:00…
novel.48007	scaffold3808	56044	61180	+	1430	-	PF00561:alpha/beta hydrolase fold|SSF53474:	PREDICTED: bifunctional epoxide hydrolase 2-like isoform X3 [Ipomoea nil]	Bifunctional epoxide hydrolase 2 OS=Rattus norvegicus GN=Ephx2 PE=1 SV=1	--	--	--
novel.48074	scaffold3815	59536	60930	.	1395	-	-	PREDICTED: uncharacterized protein LOC109146813 [Ipomoea nil]	--	--	--	--
novel.48118	scaffold382	46675	48465	.	1791	-	PF05678:VQ motif	PREDICTED: VQ motif-containing protein 9-like [Ipomoea nil]	VQ motif-containing protein 9 OS=Arabidopsis thaliana GN=VQ9 PE=1 SV=1	--	--	--
novel.48138	scaffold38207	912	1335	.	424	-	-	--	--	--	--	--
novel.48269	scaffold38343	909	1358	.	450	-	PF13976:GAG-pre-integrase domain	pol polyprotein [Citrus x paradisi]	Retrovirus-related Pol polyprotein from transposon TNT 1-94 OS=Nicotiana tabacum PE=2 SV=1	--	--	--
novel.4835	scaffold11671	3	1573	.	1571	-	SSF53098:|PF13966:zinc-binding in reverse transcriptase|PF13456:Reverse transcriptase-like	unnamed protein product [Ipomoea batatas]	Putative ribonuclease H protein At1g65750 OS=Arabidopsis thaliana GN=At1g65750 PE=3 SV=1	--	--	GO:0003676/nucleic acid binding,GO:0003674/molecular_function,GO:0005488/binding,GO:0097159/organic cyclic compound binding,GO:1901363/heterocyclic compound binding
novel.48408	scaffold38494	1	779	+	640	-	-	PREDICTED: ABC transporter B family member 25, mitochondrial isoform X1 [Ipomoea nil]	ABC transporter B family member 25, mitochondrial OS=Arabidopsis thaliana GN=ABCB25 PE=1 SV=1	--	--	--
novel.485	scaffold10113	3223	5772	+	1639	-	SSF50104:|PF11942:Spt5 transcription elongation factor, acidic N-terminal|PF03439:Early transcription elongation factor of RNA pol II, NGN section	PREDICTED: putative transcription elongation factor SPT5 homolog 1 isoform X1 [Ipomoea nil]	Putative transcription elongation factor SPT5 homolog 1 OS=Arabidopsis thaliana GN=At4g08350 PE=1 SV=2	--	--	--
novel.48553	scaffold3866	43724	44385	.	662	-	-	PREDICTED: BEL1-like homeodomain protein 9 [Ipomoea nil]	--	--	--	--
novel.48554	scaffold3866	55279	57349	.	2071	-	PF07250:Glyoxal oxidase N-terminus|PF09118:Domain of unknown function (DUF1929)|SSF81296:|SSF50965:	PREDICTED: galactose oxidase [Solanum tuberosum]	--	--	--	--
novel.48603	scaffold387	183068	200418	+	295	-	-	PREDICTED: UDP-glucuronate 4-epimerase 6-like [Ipomoea nil]	UDP-glucuronate 4-epimerase 6 OS=Arabidopsis thaliana GN=GAE6 PE=1 SV=1	--	--	--
novel.48822	scaffold389	218990	227454	-	5616	-	PF11886:Translocase of chloroplast 159/132, membrane anchor domain|PF04548:AIG1 family|SSF52540:	PREDICTED: translocase of chloroplast 159, chloroplastic-like isoform X1 [Ipomoea nil]	Translocase of chloroplast 159, chloroplastic OS=Arabidopsis thaliana GN=TOC159 PE=1 SV=1	--	--	GO:0005525/GTP binding,GO:0000166/nucleotide binding,GO:0001882/nucleoside binding,GO:0001883/purine nucleoside binding,GO:0003674/molecular_function,GO:0005488/binding,GO:0017076/purine nucleotide binding,GO:0019001/guanyl nucleotide binding,GO:0032549/ribonucleoside binding,GO:0032550/purine ribonucleoside binding,GO:0032553/ribonucleotide binding,GO:0032555/purine ribonucleotide binding,GO:003…
novel.48827	scaffold389	248589	256514	-	4556	-	SSF50978:|SSF48371:|PF00400:WD domain, G-beta repeat	PREDICTED: putative E3 ubiquitin-protein ligase LIN-1 isoform X1 [Ipomoea nil]	Putative E3 ubiquitin-protein ligase LIN-1 OS=Lotus japonicus GN=CERBERUS PE=2 SV=2	--	--	GO:0005515/protein binding,GO:0005488/binding,GO:0003674/molecular_function
novel.48946	scaffold390	97677	99130	-	1454	-	SSF56219:|PF03372:Endonuclease/Exonuclease/phosphatase family|SSF56672:|PF00078:Reverse transcriptase (RNA-dependent DNA polymerase)	PREDICTED: uncharacterized protein LOC109167502 [Ipomoea nil]	Transposon TX1 uncharacterized 149 kDa protein OS=Xenopus laevis PE=3 SV=1	--	--	--
novel.49002	scaffold3902	58665	61423	+	2759	-	-	--	--	--	--	--
novel.49065	scaffold3908	4090	10695	-	2141	-	PF01554:MatE	PREDICTED: protein DETOXIFICATION 29-like isoform X1 [Ipomoea nil]	Protein TRANSPARENT TESTA 12 OS=Arabidopsis thaliana GN=TT12 PE=2 SV=1	GO:0006855/drug transmembrane transport,GO:0055085/transmembrane transport,GO:0006810/transport,GO:0008150/biological_process,GO:0042493/response to drug,GO:0015893/drug transport,GO:0042221/response to chemical,GO:0044699/single-organism process,GO:0044765/single-organism transport,GO:0050896/response to stimulus,GO:0051179/localization,GO:0051234/establishment of localization,GO:1902578/single-…	GO:0016020/membrane,GO:0005575/cellular_component	GO:0015238/drug transmembrane transporter activity,GO:0015297/antiporter activity,GO:0003674/molecular_function,GO:0005215/transporter activity,GO:0022857/transmembrane transporter activity,GO:0090484/drug transporter activity,GO:0015291/secondary active transmembrane transporter activity,GO:0022804/active transmembrane transporter activity
novel.4921	scaffold117	164437	166090	-	615	-	-	PREDICTED: protein furry homolog-like [Ipomoea nil]	--	--	--	--
novel.49229	scaffold3924	34521	35531	.	1011	-	-	hypothetical protein CDL12_29742 [Handroanthus impetiginosus]	--	--	--	--
novel.49345	scaffold3935	45072	45546	.	475	-	-	PREDICTED: zinc finger BED domain-containing protein RICESLEEPER 2-like [Daucus carota subsp. sativus]	Zinc finger BED domain-containing protein RICESLEEPER 4 OS=Oryza sativa subsp. japonica GN=Os01g0518400 PE=2 SV=3	--	--	--
novel.49369	scaffold3937	23917	25536	-	1620	-	SSF48371:	PREDICTED: importin-5-like [Ipomoea nil]	--	--	--	GO:0005488/binding,GO:0003674/molecular_function
novel.49498	scaffold3948	12051	23575	+	5025	-	PF00931:NB-ARC domain|SSF52058:|SSF52540:	PREDICTED: TMV resistance protein N-like [Ipomoea nil]	TMV resistance protein N OS=Nicotiana glutinosa GN=N PE=1 SV=1	--	--	GO:0043531/ADP binding,GO:0000166/nucleotide binding,GO:0003674/molecular_function,GO:0005488/binding,GO:0017076/purine nucleotide binding,GO:0030554/adenyl nucleotide binding,GO:0032553/ribonucleotide binding,GO:0032555/purine ribonucleotide binding,GO:0032559/adenyl ribonucleotide binding,GO:0036094/small molecule binding,GO:0043167/ion binding,GO:0043168/anion binding,GO:0097159/organic cyclic…
novel.49516	scaffold395	89010	89299	.	290	-	-	--	--	--	--	--
novel.49574	scaffold3956	1556	4477	-	1122	-	-	PREDICTED: uncharacterized protein LOC109189836 [Ipomoea nil]	--	--	--	--
novel.49575	scaffold3956	6732	8722	-	1486	-	-	PREDICTED: uncharacterized protein LOC109189836 [Ipomoea nil]	--	--	--	--
novel.49695	scaffold397	83651	84062	.	412	-	-	--	--	--	--	--
novel.49854	scaffold3982	3369	19262	+	7526	-	SSF52058:|SSF46785:|PF01582:TIR domain|SSF52540:|PF00931:NB-ARC domain|SSF52200:	PREDICTED: TMV resistance protein N-like isoform X1 [Ipomoea nil]	TMV resistance protein N OS=Nicotiana glutinosa GN=N PE=1 SV=1	GO:0007165/signal transduction,GO:0007154/cell communication,GO:0008150/biological_process,GO:0009987/cellular process,GO:0023052/signaling,GO:0044699/single-organism process,GO:0044700/single organism signaling,GO:0050789/regulation of biological process,GO:0050794/regulation of cellular process,GO:0050896/response to stimulus,GO:0051716/cellular response to stimulus,GO:0065007/biological regula…	--	GO:0005515/protein binding,GO:0043531/ADP binding,GO:0003674/molecular_function,GO:0005488/binding,GO:0000166/nucleotide binding,GO:0017076/purine nucleotide binding,GO:0030554/adenyl nucleotide binding,GO:0032553/ribonucleotide binding,GO:0032555/purine ribonucleotide binding,GO:0032559/adenyl ribonucleotide binding,GO:0036094/small molecule binding,GO:0043167/ion binding,GO:0043168/anion bindin…
novel.49932	scaffold399	86844	87634	+	791	-	PF03195:Lateral organ boundaries (LOB) domain	PREDICTED: LOB domain-containing protein 21 [Ipomoea nil]	LOB domain-containing protein 21 OS=Arabidopsis thaliana GN=LBD21 PE=2 SV=1	--	--	--
novel.49935	scaffold399	130204	151884	-	3582	-	SSF50249:|PF07541:Eukaryotic translation initiation factor 2 alpha subunit|SSF110993:|PF00575:S1 RNA binding domain|SSF116742:	PREDICTED: peptide-N4-..N-acetyl-beta-glucosaminyl..asparagine amidase A-like [Ipomoea nil]	Peptide-N4-(N-acetyl-beta-glucosaminyl)asparagine amidase A OS=Prunus dulcis PE=1 SV=2	--	--	GO:0003723/RNA binding,GO:0003743/translation initiation factor activity,GO:0003676/nucleic acid binding,GO:0003674/molecular_function,GO:0005488/binding,GO:0097159/organic cyclic compound binding,GO:1901363/heterocyclic compound binding,GO:0008135/translation factor activity, RNA binding
novel.50093	scaffold4	505344	508978	-	1444	-	PF01699:Sodium/calcium exchanger protein|PF13499:EF-hand domain pair|SSF47473:	PREDICTED: uncharacterized protein LOC109163646 [Ipomoea nil]	Putative vacuolar cation/proton exchanger 6 OS=Arabidopsis thaliana GN=CAX6 PE=3 SV=3	GO:0055085/transmembrane transport,GO:0006810/transport,GO:0008150/biological_process,GO:0051179/localization,GO:0051234/establishment of localization	GO:0016021/integral component of membrane,GO:0005575/cellular_component,GO:0016020/membrane,GO:0031224/intrinsic component of membrane,GO:0044425/membrane part	GO:0005509/calcium ion binding,GO:0003674/molecular_function,GO:0005488/binding,GO:0046872/metal ion binding,GO:0043167/ion binding,GO:0043169/cation binding
novel.5017	scaffold11736	3292	3691	.	400	-	-	--	--	--	--	--
novel.50373	scaffold4025	3122	5756	+	1469	-	PF00010:Helix-loop-helix DNA-binding domain|SSF47459:	PREDICTED: transcription factor bHLH63 [Ipomoea nil]	Transcription factor bHLH63 OS=Arabidopsis thaliana GN=BHLH63 PE=1 SV=1	--	--	GO:0046983/protein dimerization activity,GO:0005515/protein binding,GO:0003674/molecular_function,GO:0005488/binding
novel.50582	scaffold4042	7808	10947	+	1965	-	PF00010:Helix-loop-helix DNA-binding domain|SSF47459:	PREDICTED: transcription factor SCREAM2-like [Ipomoea nil]	Transcription factor ICE1 OS=Arabidopsis thaliana GN=SCRM PE=1 SV=1	--	--	GO:0046983/protein dimerization activity,GO:0005515/protein binding,GO:0003674/molecular_function,GO:0005488/binding
novel.5059	scaffold1175	109914	110513	.	600	-	SSF52058:|PF13855:Leucine rich repeat	PREDICTED: probable inactive receptor kinase At5g67200 [Ipomoea nil]	Probable inactive receptor kinase At5g67200 OS=Arabidopsis thaliana GN=At5g67200 PE=1 SV=1	--	--	GO:0005515/protein binding,GO:0003674/molecular_function,GO:0005488/binding
novel.50648	scaffold405	10648	27046	-	7859	-	-	PREDICTED: uncharacterized protein LOC109158152 isoform X3 [Ipomoea nil]	Chitin biosynthesis protein CHS5 OS=Saccharomyces cerevisiae (strain ATCC 204508 / S288c) GN=CHS5 PE=1 SV=1	--	--	--
novel.50680	scaffold405	215705	227148	+	2656	-	PF00722:Glycosyl hydrolases family 16|SSF49899:|PF06955:Xyloglucan endo-transglycosylase (XET) C-terminus	PREDICTED: xyloglucan endotransglucosylase..hydrolase protein 24-like [Ipomoea nil]	Probable xyloglucan endotransglucosylase/hydrolase protein 16 OS=Arabidopsis thaliana GN=XTH16 PE=2 SV=2	GO:0005975/carbohydrate metabolic process,GO:0006073/cellular glucan metabolic process,GO:0008152/metabolic process,GO:0008150/biological_process,GO:0044238/primary metabolic process,GO:0071704/organic substance metabolic process,GO:0005976/polysaccharide metabolic process,GO:0009987/cellular process,GO:0043170/macromolecule metabolic process,GO:0044042/glucan metabolic process,GO:0044237/cellula…	GO:0005618/cell wall,GO:0048046/apoplast,GO:0005575/cellular_component,GO:0005623/cell,GO:0030312/external encapsulating structure,GO:0044464/cell part,GO:0071944/cell periphery,GO:0005576/extracellular region	GO:0004553/hydrolase activity, hydrolyzing O-glycosyl compounds,GO:0016762/xyloglucan:xyloglucosyl transferase activity,GO:0003674/molecular_function,GO:0003824/catalytic activity,GO:0016787/hydrolase activity,GO:0016798/hydrolase activity, acting on glycosyl bonds,GO:0016740/transferase activity,GO:0016757/transferase activity, transferring glycosyl groups,GO:0016758/transferase activity, transf…
novel.50952	scaffold4074	38264	45789	-	3075	-	PF00005:ABC transporter|SSF52540:|PF01061:ABC-2 type transporter	PREDICTED: ABC transporter G family member 22-like isoform X1 [Ipomoea nil]	ABC transporter G family member 22 OS=Arabidopsis thaliana GN=ABCG22 PE=1 SV=1	--	GO:0016020/membrane,GO:0005575/cellular_component	GO:0005524/ATP binding,GO:0016887/ATPase activity,GO:0000166/nucleotide binding,GO:0003674/molecular_function,GO:0005488/binding,GO:0017076/purine nucleotide binding,GO:0030554/adenyl nucleotide binding,GO:0032553/ribonucleotide binding,GO:0032555/purine ribonucleotide binding,GO:0032559/adenyl ribonucleotide binding,GO:0035639/purine ribonucleoside triphosphate binding,GO:0036094/small molecule …
novel.51043	scaffold4086	19661	21782	+	1497	-	-	--	--	--	--	--
novel.51155	scaffold4099	2388	3707	+	1164	-	-	--	--	--	--	--
novel.5119	scaffold1178	40188	40693	.	506	-	-	--	--	--	--	--
novel.5120	scaffold1178	41012	41623	.	612	-	-	--	--	--	--	--
novel.51271	scaffold4104	17560	34645	-	5784	-	SSF54292:|PF00111:2Fe-2S iron-sulfur cluster binding domain	PREDICTED: uncharacterized protein LOC109192912 [Ipomoea nil]	Ferredoxin-3, chloroplastic OS=Zea mays GN=FDX3 PE=2 SV=1	--	--	GO:0009055/electron carrier activity,GO:0051536/iron-sulfur cluster binding,GO:0003674/molecular_function,GO:0005488/binding,GO:0051540/metal cluster binding
novel.51607	scaffold41387	1	939	.	939	-	SSF74788:|PF03081:Exo70 exocyst complex subunit	PREDICTED: exocyst complex component EXO70B1-like [Ipomoea nil]	--	GO:0006887/exocytosis,GO:0016192/vesicle-mediated transport,GO:0046903/secretion,GO:0006810/transport,GO:0008150/biological_process,GO:0009987/cellular process,GO:0032940/secretion by cell,GO:0044699/single-organism process,GO:0044763/single-organism cellular process,GO:0044765/single-organism transport,GO:0051179/localization,GO:0051234/establishment of localization,GO:1902578/single-organism lo…	GO:0000145/exocyst,GO:0005622/intracellular,GO:0005575/cellular_component,GO:0005623/cell,GO:0005737/cytoplasm,GO:0005938/cell cortex,GO:0032991/macromolecular complex,GO:0043234/protein complex,GO:0044424/intracellular part,GO:0044444/cytoplasmic part,GO:0044448/cell cortex part,GO:0044464/cell part,GO:0071944/cell periphery,GO:0099023/tethering complex,GO:0099568/cytoplasmic region	--
novel.51618	scaffold41391	68	572	.	505	-	SSF56112:|PF00069:Protein kinase domain	PREDICTED: serine..threonine-protein kinase EDR1-like isoform X1 [Ipomoea nil]	Serine/threonine-protein kinase EDR1 OS=Arabidopsis thaliana GN=EDR1 PE=1 SV=1	GO:0006468/protein phosphorylation,GO:0008152/metabolic process,GO:0006464/cellular protein modification process,GO:0006793/phosphorus metabolic process,GO:0006796/phosphate-containing compound metabolic process,GO:0008150/biological_process,GO:0009987/cellular process,GO:0016310/phosphorylation,GO:0019538/protein metabolic process,GO:0036211/protein modification process,GO:0043170/macromolecule …	--	GO:0004672/protein kinase activity,GO:0005524/ATP binding,GO:0003674/molecular_function,GO:0003824/catalytic activity,GO:0016301/kinase activity,GO:0016740/transferase activity,GO:0016772/transferase activity, transferring phosphorus-containing groups,GO:0016773/phosphotransferase activity, alcohol group as acceptor,GO:0000166/nucleotide binding,GO:0005488/binding,GO:0017076/purine nucleotide bin…
novel.51674	scaffold41450	3	284	+	282	-	-	starch phosphorylase [Ipomoea batatas]	Alpha-1,4 glucan phosphorylase L isozyme, chloroplastic/amyloplastic OS=Ipomoea batatas PE=2 SV=1	--	--	--
novel.51836	scaffold4165	19688	20537	+	755	-	SSF52540:|PF00005:ABC transporter	PREDICTED: putative multidrug resistance protein [Ipomoea nil]	Putative multidrug resistance protein OS=Oryza sativa subsp. japonica GN=Os02g0190300 PE=3 SV=1	--	--	GO:0005524/ATP binding,GO:0016887/ATPase activity,GO:0000166/nucleotide binding,GO:0003674/molecular_function,GO:0005488/binding,GO:0017076/purine nucleotide binding,GO:0030554/adenyl nucleotide binding,GO:0032553/ribonucleotide binding,GO:0032555/purine ribonucleotide binding,GO:0032559/adenyl ribonucleotide binding,GO:0035639/purine ribonucleoside triphosphate binding,GO:0036094/small molecule …
novel.52315	scaffold42185	86	808	.	723	-	SSF56112:|PF03109:ABC1 family	PREDICTED: probable serine..threonine-protein kinase abkC isoform X2 [Ipomoea nil]	Probable serine/threonine-protein kinase abkC OS=Dictyostelium discoideum GN=abkC PE=3 SV=1	--	--	--
novel.52517	scaffold424	71798	74708	-	1845	-	PF03662:Glycosyl hydrolase family 79, N-terminal domain|SSF51445:	PREDICTED: heparanase-like protein 3 [Ipomoea nil]	Heparanase-like protein 3 OS=Arabidopsis thaliana GN=At5g34940 PE=2 SV=2	--	GO:0016020/membrane,GO:0005575/cellular_component	GO:0016798/hydrolase activity, acting on glycosyl bonds,GO:0003674/molecular_function,GO:0003824/catalytic activity,GO:0016787/hydrolase activity
novel.53082	scaffold431	60195	67473	+	7279	-	-	--	--	--	--	--
novel.53084	scaffold431	127955	128643	.	689	-	PF00564:PB1 domain|SSF54277:	PREDICTED: uncharacterized protein LOC109151402 isoform X1 [Ipomoea nil]	--	--	--	GO:0005515/protein binding,GO:0003674/molecular_function,GO:0005488/binding
novel.53309	scaffold4337	22590	23532	.	943	-	-	hypothetical protein CDL12_29742 [Handroanthus impetiginosus]	--	--	--	--
novel.5351	scaffold11869	5827	6241	.	415	-	-	PREDICTED: uncharacterized protein LOC109163754 [Ipomoea nil]	--	--	--	--
novel.53522	scaffold4359	27190	28362	.	1173	-	SSF90229:|PF00642:Zinc finger C-x8-C-x5-C-x3-H type (and similar)	PREDICTED: zinc finger CCCH domain-containing protein 2-like [Ipomoea nil]	Zinc finger CCCH domain-containing protein 2 OS=Arabidopsis thaliana GN=At1g03790 PE=2 SV=1	--	--	GO:0046872/metal ion binding,GO:0003674/molecular_function,GO:0005488/binding,GO:0043167/ion binding,GO:0043169/cation binding
novel.53565	scaffold4362	41162	50367	-	3459	-	PF14299:Phloem protein 2|SSF52540:|SSF52058:|PF00931:NB-ARC domain	PREDICTED: putative late blight resistance protein homolog R1A-3 isoform X2 [Ipomoea nil]	Putative late blight resistance protein homolog R1B-17 OS=Solanum demissum GN=R1B-17 PE=3 SV=1	--	--	GO:0043531/ADP binding,GO:0000166/nucleotide binding,GO:0003674/molecular_function,GO:0005488/binding,GO:0017076/purine nucleotide binding,GO:0030554/adenyl nucleotide binding,GO:0032553/ribonucleotide binding,GO:0032555/purine ribonucleotide binding,GO:0032559/adenyl ribonucleotide binding,GO:0036094/small molecule binding,GO:0043167/ion binding,GO:0043168/anion binding,GO:0097159/organic cyclic…
novel.53597	scaffold43685	1	591	.	591	-	-	--	--	--	--	--
novel.53798	scaffold4398	52879	53342	.	464	-	SSF53098:|PF13456:Reverse transcriptase-like	PREDICTED: uncharacterized protein LOC109186242 [Ipomoea nil]	--	--	--	GO:0003676/nucleic acid binding,GO:0003674/molecular_function,GO:0005488/binding,GO:0097159/organic cyclic compound binding,GO:1901363/heterocyclic compound binding
novel.54132	scaffold4437	42212	46169	+	1175	-	-	PREDICTED: uncharacterized protein LOC109167603 [Ipomoea nil]	--	--	--	--
novel.54197	scaffold4448	3975	4831	.	857	-	PF13966:zinc-binding in reverse transcriptase	PREDICTED: uncharacterized protein LOC109158742 [Ipomoea nil]	Putative ribonuclease H protein At1g65750 OS=Arabidopsis thaliana GN=At1g65750 PE=3 SV=1	--	--	--
novel.54207	scaffold4449	20844	23324	+	1224	-	SSF56112:|PF07714:Protein tyrosine kinase	PREDICTED: probable receptor-like protein kinase At5g15080 [Ipomoea nil]	Receptor-like serine/threonine-protein kinase At3g01300 OS=Arabidopsis thaliana GN=At3g01300 PE=2 SV=1	GO:0006468/protein phosphorylation,GO:0008152/metabolic process,GO:0006464/cellular protein modification process,GO:0006793/phosphorus metabolic process,GO:0006796/phosphate-containing compound metabolic process,GO:0008150/biological_process,GO:0009987/cellular process,GO:0016310/phosphorylation,GO:0019538/protein metabolic process,GO:0036211/protein modification process,GO:0043170/macromolecule …	--	GO:0004672/protein kinase activity,GO:0003674/molecular_function,GO:0003824/catalytic activity,GO:0016301/kinase activity,GO:0016740/transferase activity,GO:0016772/transferase activity, transferring phosphorus-containing groups,GO:0016773/phosphotransferase activity, alcohol group as acceptor
novel.54282	scaffold4458	23418	24935	-	1518	-	-	PREDICTED: putative late blight resistance protein homolog R1C-3 isoform X3 [Ipomoea nil]	--	--	--	--
novel.54636	scaffold4509	30983	33132	+	846	-	SSF90229:|PF00642:Zinc finger C-x8-C-x5-C-x3-H type (and similar)	PREDICTED: zinc finger CCCH domain-containing protein 43-like isoform X1 [Ipomoea nil]	Zinc finger CCCH domain-containing protein 67 OS=Arabidopsis thaliana GN=At5g63260 PE=2 SV=2	--	--	GO:0046872/metal ion binding,GO:0003674/molecular_function,GO:0005488/binding,GO:0043167/ion binding,GO:0043169/cation binding
novel.54703	scaffold4519	34516	34846	.	331	-	-	--	--	--	--	--
novel.54705	scaffold452	9544	9938	.	395	-	-	PREDICTED: auxin-induced protein 15A-like [Ipomoea nil]	Auxin-responsive protein SAUR36 OS=Arabidopsis thaliana GN=SAUR36 PE=2 SV=1	--	--	--
novel.54708	scaffold452	48342	52114	+	2843	-	SSF53271:|PF00156:Phosphoribosyl transferase domain	PREDICTED: adenine phosphoribosyltransferase 4-like [Ipomoea nil]	Adenine phosphoribosyltransferase 3 OS=Arabidopsis thaliana GN=APT3 PE=1 SV=1	GO:0009116/nucleoside metabolic process,GO:0008152/metabolic process,GO:0006139/nucleobase-containing compound metabolic process,GO:0006725/cellular aromatic compound metabolic process,GO:0006807/nitrogen compound metabolic process,GO:0008150/biological_process,GO:0009987/cellular process,GO:0034641/cellular nitrogen compound metabolic process,GO:0044237/cellular metabolic process,GO:0044238/prim…	--	--
novel.54891	scaffold4554	47175	48132	.	958	-	PF03018:Dirigent-like protein	PREDICTED: dirigent protein 22-like [Ipomoea nil]	Dirigent protein 19 OS=Arabidopsis thaliana GN=DIR19 PE=2 SV=1	--	--	--
novel.550	scaffold10134	7904	11616	.	3713	-	-	--	--	--	--	--
novel.55057	scaffold458	184152	185694	+	1543	-	-	PREDICTED: protein SENSITIVE TO PROTON RHIZOTOXICITY 1-like [Ipomoea nil]	Zinc finger protein STOP1 homolog OS=Oryza sativa subsp. japonica GN=Os01g0871200 PE=2 SV=1	--	--	--
novel.55077	scaffold4581	26378	26930	.	553	-	-	PREDICTED: sarcolemmal membrane-associated protein [Ipomoea nil]	--	--	--	--
novel.55213	scaffold46	36432	37187	.	756	-	PF03105:SPX domain	PREDICTED: phosphate transporter PHO1 homolog 3-like isoform X2 [Ipomoea nil]	Phosphate transporter PHO1 homolog 3 OS=Arabidopsis thaliana GN=PHO1;H3 PE=2 SV=2	--	--	--
novel.55267	scaffold46	375185	375828	.	644	-	PF04810:Sec23/Sec24 zinc finger|SSF82919:	PREDICTED: protein transport protein SEC23 [Ipomoea nil]	Protein transport protein SEC23 OS=Coccidioides immitis (strain RS) GN=SEC23 PE=3 SV=1	GO:0006886/intracellular protein transport,GO:0006888/ER to Golgi vesicle-mediated transport,GO:0008104/protein localization,GO:0006810/transport,GO:0008150/biological_process,GO:0015031/protein transport,GO:0015833/peptide transport,GO:0033036/macromolecule localization,GO:0034613/cellular protein localization,GO:0042886/amide transport,GO:0045184/establishment of protein localization,GO:0046907…	GO:0030127/COPII vesicle coat,GO:0005622/intracellular,GO:0005575/cellular_component,GO:0016020/membrane,GO:0005623/cell,GO:0005737/cytoplasm,GO:0030134/ER to Golgi transport vesicle,GO:0030133/transport vesicle,GO:0030658/transport vesicle membrane,GO:0012505/endomembrane system,GO:0012506/vesicle membrane,GO:0012507/ER to Golgi transport vesicle membrane,GO:0030117/membrane coat,GO:0030120/vesi…	GO:0008270/zinc ion binding,GO:0003674/molecular_function,GO:0005488/binding,GO:0046872/metal ion binding,GO:0043167/ion binding,GO:0043169/cation binding,GO:0046914/transition metal ion binding
novel.55428	scaffold462	175430	178586	+	1702	-	SSF103473:|PF00083:Sugar (and other) transporter	PREDICTED: sugar transporter ERD6-like 16 [Ipomoea nil]	Sugar transporter ERD6-like 16 OS=Arabidopsis thaliana GN=At5g18840 PE=2 SV=2	GO:0055085/transmembrane transport,GO:0006810/transport,GO:0008150/biological_process,GO:0051179/localization,GO:0051234/establishment of localization	GO:0016021/integral component of membrane,GO:0005575/cellular_component,GO:0016020/membrane,GO:0031224/intrinsic component of membrane,GO:0044425/membrane part	GO:0022857/transmembrane transporter activity,GO:0003674/molecular_function,GO:0005215/transporter activity
novel.55525	scaffold4637	33049	33678	.	630	-	-	--	--	--	--	--
novel.55530	scaffold4638	26291	48832	+	7481	-	SSF52200:|SSF52540:|PF01582:TIR domain|PF00931:NB-ARC domain|SSF46785:	PREDICTED: TMV resistance protein N-like [Ipomoea nil]	TMV resistance protein N OS=Nicotiana glutinosa GN=N PE=1 SV=1	GO:0007165/signal transduction,GO:0007154/cell communication,GO:0008150/biological_process,GO:0009987/cellular process,GO:0023052/signaling,GO:0044699/single-organism process,GO:0044700/single organism signaling,GO:0050789/regulation of biological process,GO:0050794/regulation of cellular process,GO:0050896/response to stimulus,GO:0051716/cellular response to stimulus,GO:0065007/biological regula…	--	GO:0005515/protein binding,GO:0043531/ADP binding,GO:0003674/molecular_function,GO:0005488/binding,GO:0000166/nucleotide binding,GO:0017076/purine nucleotide binding,GO:0030554/adenyl nucleotide binding,GO:0032553/ribonucleotide binding,GO:0032555/purine ribonucleotide binding,GO:0032559/adenyl ribonucleotide binding,GO:0036094/small molecule binding,GO:0043167/ion binding,GO:0043168/anion bindin…
novel.55567	scaffold464	181860	182208	.	349	-	-	--	--	--	--	--
novel.55796	scaffold467	89612	92806	+	1778	-	-	PREDICTED: RNA-binding protein 38-like [Ipomoea nil]	Probable RNA-binding protein ARP1 OS=Arabidopsis thaliana GN=ARP1 PE=2 SV=1	--	--	--
novel.55809	scaffold467	181684	182077	.	394	-	-	hypothetical protein M569_00222, partial [Genlisea aurea]	--	--	--	--
novel.55812	scaffold4671	7407	32308	+	1226	-	PF00664:ABC transporter transmembrane region|SSF90123:	ABC transporter B family member 21-like [Helianthus annuus]	ABC transporter B family member 5 OS=Arabidopsis thaliana GN=ABCB5 PE=3 SV=1	GO:0006810/transport,GO:0055085/transmembrane transport,GO:0008150/biological_process,GO:0051179/localization,GO:0051234/establishment of localization	GO:0016021/integral component of membrane,GO:0005575/cellular_component,GO:0016020/membrane,GO:0031224/intrinsic component of membrane,GO:0044425/membrane part	GO:0005524/ATP binding,GO:0042626/ATPase activity, coupled to transmembrane movement of substances,GO:0000166/nucleotide binding,GO:0003674/molecular_function,GO:0005488/binding,GO:0017076/purine nucleotide binding,GO:0030554/adenyl nucleotide binding,GO:0032553/ribonucleotide binding,GO:0032555/purine ribonucleotide binding,GO:0032559/adenyl ribonucleotide binding,GO:0035639/purine ribonucleosid…
novel.5591	scaffold11959	1372	1875	.	504	-	-	--	--	--	--	--
novel.56104	scaffold4715	5526	6404	.	879	-	-	PREDICTED: uncharacterized protein LOC109177147 [Ipomoea nil]	--	--	--	--
novel.56124	scaffold4719	3213	4093	-	712	-	-	HIG1 domain family member 1B like [Actinidia chinensis var. chinensis]	--	--	--	--
novel.56202	scaffold473	36840	43383	-	1637	-	-	--	--	--	--	--
novel.56204	scaffold473	38394	41628	-	351	-	-	--	--	--	--	--
novel.56271	scaffold4738	17692	28985	+	4368	-	PF04755:PAP_fibrillin	PREDICTED: protein REVERSION-TO-ETHYLENE SENSITIVITY1-like [Ipomoea nil]	Protein REVERSION-TO-ETHYLENE SENSITIVITY1 OS=Arabidopsis thaliana GN=RTE1 PE=1 SV=1	--	--	--
novel.5649	scaffold11972	3486	4006	.	521	-	-	PREDICTED: uncharacterized protein LOC109175803 [Ipomoea nil]	--	--	--	--
novel.56628	scaffold4794	17452	20452	+	2044	-	PF06775:Putative adipose-regulatory protein (Seipin)	PREDICTED: seipin-1 [Ipomoea nil]	Phosphoglucomutase, chloroplastic OS=Solanum tuberosum GN=PGMP PE=2 SV=1	GO:0019915/lipid storage,GO:0008150/biological_process,GO:0010876/lipid localization,GO:0033036/macromolecule localization,GO:0051179/localization,GO:0051235/maintenance of location,GO:0065007/biological regulation,GO:0065008/regulation of biological quality	--	--
novel.567	scaffold1014	109552	110429	.	878	-	SSF50978:|PF00400:WD domain, G-beta repeat	PREDICTED: WD repeat-containing protein RUP2-like [Ipomoea nil]	WD repeat-containing protein RUP2 OS=Arabidopsis thaliana GN=RUP2 PE=1 SV=1	--	--	GO:0005515/protein binding,GO:0003674/molecular_function,GO:0005488/binding
novel.5677	scaffold1199	64066	73019	-	3082	-	PF01554:MatE	PREDICTED: protein DETOXIFICATION 29-like [Ipomoea nil]	Protein TRANSPARENT TESTA 12 OS=Arabidopsis thaliana GN=TT12 PE=2 SV=1	GO:0006855/drug transmembrane transport,GO:0055085/transmembrane transport,GO:0006810/transport,GO:0008150/biological_process,GO:0042493/response to drug,GO:0015893/drug transport,GO:0042221/response to chemical,GO:0044699/single-organism process,GO:0044765/single-organism transport,GO:0050896/response to stimulus,GO:0051179/localization,GO:0051234/establishment of localization,GO:1902578/single-…	GO:0016020/membrane,GO:0005575/cellular_component	GO:0015238/drug transmembrane transporter activity,GO:0015297/antiporter activity,GO:0003674/molecular_function,GO:0005215/transporter activity,GO:0022857/transmembrane transporter activity,GO:0090484/drug transporter activity,GO:0015291/secondary active transmembrane transporter activity,GO:0022804/active transmembrane transporter activity
novel.56790	scaffold4812	29160	34081	-	4922	-	SSF56672:|PF00078:Reverse transcriptase (RNA-dependent DNA polymerase)|SSF56219:|PF03372:Endonuclease/Exonuclease/phosphatase family	PREDICTED: uncharacterized protein LOC109169412 [Ipomoea nil]	LINE-1 retrotransposable element ORF2 protein OS=Homo sapiens PE=1 SV=1	--	--	--
novel.56861	scaffold4824	1225	2206	.	982	-	-	hypothetical protein L484_024236 [Morus notabilis]	--	--	--	--
novel.56984	scaffold484	8286	8767	.	482	-	-	--	--	--	--	--
novel.5699	scaffold12	36919	37653	+	735	-	PF13966:zinc-binding in reverse transcriptase	PREDICTED: uncharacterized protein LOC109193865 [Ipomoea nil]	Putative ribonuclease H protein At1g65750 OS=Arabidopsis thaliana GN=At1g65750 PE=3 SV=1	--	--	--
novel.57060	scaffold4849	33744	34717	-	865	-	-	--	--	--	--	--
novel.57220	scaffold4873	37001	44842	+	4668	-	PF00939:Sodium:sulfate symporter transmembrane region	PREDICTED: dicarboxylate transporter 2, chloroplastic-like [Ipomoea nil]	Dicarboxylate transporter 2, chloroplastic OS=Spinacia oleracea GN=DIT2 PE=1 SV=1	GO:0006814/sodium ion transport,GO:0055085/transmembrane transport,GO:0006810/transport,GO:0006811/ion transport,GO:0006812/cation transport,GO:0030001/metal ion transport,GO:0008150/biological_process,GO:0015672/monovalent inorganic cation transport,GO:0051179/localization,GO:0051234/establishment of localization	GO:0016020/membrane,GO:0005575/cellular_component	GO:0005215/transporter activity,GO:0003674/molecular_function
novel.57221	scaffold4873	37012	43001	-	1557	-	PF00939:Sodium:sulfate symporter transmembrane region	PREDICTED: dicarboxylate transporter 2, chloroplastic-like [Ipomoea nil]	Dicarboxylate transporter 2.1, chloroplastic OS=Arabidopsis thaliana GN=DIT2-1 PE=1 SV=1	GO:0006814/sodium ion transport,GO:0055085/transmembrane transport,GO:0006810/transport,GO:0006811/ion transport,GO:0006812/cation transport,GO:0030001/metal ion transport,GO:0008150/biological_process,GO:0015672/monovalent inorganic cation transport,GO:0051179/localization,GO:0051234/establishment of localization	GO:0016020/membrane,GO:0005575/cellular_component	GO:0005215/transporter activity,GO:0003674/molecular_function
novel.5737	scaffold120	12712	15859	-	1720	-	SSF52540:|PF16796:Microtubule binding	PREDICTED: kinesin-like protein KIN-14T [Ipomoea nil]	Kinesin-3 OS=Arabidopsis thaliana GN=ATK3 PE=2 SV=1	--	--	GO:0008017/microtubule binding,GO:0005515/protein binding,GO:0003674/molecular_function,GO:0005488/binding,GO:0008092/cytoskeletal protein binding,GO:0015631/tubulin binding
novel.57383	scaffold49	90699	91291	.	593	-	-	PREDICTED: uncharacterized protein LOC109161304 isoform X1 [Ipomoea nil]	--	--	--	--
novel.57390	scaffold49	108908	110653	+	1116	-	SSF50978:	PREDICTED: uncharacterized protein LOC109161506 isoform X1 [Ipomoea nil]	--	--	--	GO:0005515/protein binding,GO:0003674/molecular_function,GO:0005488/binding
novel.57565	scaffold4911	46515	47423	.	909	-	-	PREDICTED: uncharacterized protein LOC109191260 [Ipomoea nil]	--	--	--	--
novel.57571	scaffold4914	4346	9332	-	477	-	-	PREDICTED: glucan endo-1,3-beta-D-glucosidase-like [Ipomoea nil]	Glucan endo-1,3-beta-D-glucosidase OS=Olea europaea GN=OLE9 PE=1 SV=1	--	--	--
novel.57595	scaffold4917	77579	79431	-	404	-	-	--	--	--	--	--
novel.57624	scaffold4922	68060	69151	.	1092	-	PF13456:Reverse transcriptase-like|PF13966:zinc-binding in reverse transcriptase|SSF53098:	PREDICTED: uncharacterized protein LOC109164833 [Ipomoea nil]	Putative ribonuclease H protein At1g65750 OS=Arabidopsis thaliana GN=At1g65750 PE=3 SV=1	--	--	GO:0003676/nucleic acid binding,GO:0003674/molecular_function,GO:0005488/binding,GO:0097159/organic cyclic compound binding,GO:1901363/heterocyclic compound binding
novel.57681	scaffold4931	35155	37052	-	1898	-	SSF51110:|PF00954:S-locus glycoprotein domain	PREDICTED: G-type lectin S-receptor-like serine..threonine-protein kinase SD3-1 [Ipomoea nil]	G-type lectin S-receptor-like serine/threonine-protein kinase SD3-1 OS=Arabidopsis thaliana GN=SD31 PE=3 SV=1	GO:0048544/recognition of pollen,GO:0000003/reproduction,GO:0007154/cell communication,GO:0008037/cell recognition,GO:0008150/biological_process,GO:0009856/pollination,GO:0009875/pollen-pistil interaction,GO:0009987/cellular process,GO:0022414/reproductive process,GO:0032501/multicellular organismal process,GO:0044699/single-organism process,GO:0044702/single organism reproductive process,GO:0044…	--	--
novel.57945	scaffold497	158593	161812	-	1904	-	PF04784:Protein of unknown function, DUF547|PF14389:Leucine-zipper of ternary complex factor MIP1	PREDICTED: uncharacterized protein LOC109153296 isoform X1 [Ipomoea nil]	--	--	--	--
novel.58011	scaffold498	66858	67431	.	574	-	SSF54160:	PREDICTED: uncharacterized protein LOC109178836 [Ipomoea nil]	--	--	--	--
novel.58030	scaffold4983	22069	24924	+	2420	-	-	PREDICTED: ACT domain-containing protein DS12, chloroplastic-like isoform X2 [Ipomoea nil]	ACT domain-containing protein DS12, chloroplastic OS=Oryza sativa subsp. japonica GN=Os08g0242700 PE=3 SV=2	--	--	--
novel.58094	scaffold4991	34612	35128	.	517	-	-	--	--	--	--	--
novel.58254	scaffold5005	40769	44713	-	1526	-	SSF51197:	PREDICTED: lysine-specific demethylase JMJ30-like [Ipomoea nil]	Putative lysine-specific demethylase JMJD5 OS=Arabidopsis thaliana GN=JMJD5 PE=2 SV=1	--	--	--
novel.58362	scaffold5024	22882	23878	+	997	-	-	homeobox-leucine zipper protein ATHB-6 isoform X2 [Populus trichocarpa]	--	--	--	--
novel.58552	scaffold5053	16957	18440	-	1484	-	PF13976:GAG-pre-integrase domain|PF14223:gag-polypeptide of LTR copia-type	PREDICTED: uncharacterized protein LOC109158431 [Ipomoea nil]	--	--	--	--
novel.58661	scaffold5071	950	3740	-	2574	-	PF00072:Response regulator receiver domain|SSF52172:	PREDICTED: two-component response regulator ARR9-like [Ipomoea nil]	Two-component response regulator ARR8 OS=Arabidopsis thaliana GN=ARR8 PE=1 SV=1	GO:0000160/phosphorelay signal transduction system,GO:0007165/signal transduction,GO:0035556/intracellular signal transduction,GO:0007154/cell communication,GO:0008150/biological_process,GO:0009987/cellular process,GO:0023052/signaling,GO:0044699/single-organism process,GO:0044700/single organism signaling,GO:0050789/regulation of biological process,GO:0050794/regulation of cellular process,GO:00…	--	--
novel.58830	scaffold51	87649	87984	.	336	-	-	--	--	--	--	--
novel.58945	scaffold5113	21392	21876	.	485	-	-	--	--	--	--	--
novel.58959	scaffold5116	4144	5300	.	1157	-	PF00462:Glutaredoxin|SSF52833:	PREDICTED: uncharacterized protein At5g39865-like [Ipomoea nil]	Uncharacterized protein At5g39865 OS=Arabidopsis thaliana GN=At5g39865 PE=2 SV=1	GO:0045454/cell redox homeostasis,GO:0008150/biological_process,GO:0009987/cellular process,GO:0019725/cellular homeostasis,GO:0042592/homeostatic process,GO:0044699/single-organism process,GO:0044763/single-organism cellular process,GO:0050789/regulation of biological process,GO:0050794/regulation of cellular process,GO:0065007/biological regulation,GO:0065008/regulation of biological quality	--	GO:0009055/electron carrier activity,GO:0015035/protein disulfide oxidoreductase activity,GO:0003674/molecular_function,GO:0015036/disulfide oxidoreductase activity,GO:0003824/catalytic activity,GO:0016491/oxidoreductase activity,GO:0016667/oxidoreductase activity, acting on a sulfur group of donors
novel.59033	scaffold5122	29026	54139	-	999	-	-	hypothetical protein AXF42_Ash014810 [Apostasia shenzhenica]	--	--	--	--
novel.59373	scaffold518	13127	15226	-	1767	-	SSF56112:|PF07714:Protein tyrosine kinase	PREDICTED: protein kinase APK1A, chloroplastic-like [Ipomoea nil]	Protein kinase APK1B, chloroplastic OS=Arabidopsis thaliana GN=APK1B PE=2 SV=2	GO:0006468/protein phosphorylation,GO:0008152/metabolic process,GO:0006464/cellular protein modification process,GO:0006793/phosphorus metabolic process,GO:0006796/phosphate-containing compound metabolic process,GO:0008150/biological_process,GO:0009987/cellular process,GO:0016310/phosphorylation,GO:0019538/protein metabolic process,GO:0036211/protein modification process,GO:0043170/macromolecule …	--	GO:0004672/protein kinase activity,GO:0003674/molecular_function,GO:0003824/catalytic activity,GO:0016301/kinase activity,GO:0016740/transferase activity,GO:0016772/transferase activity, transferring phosphorus-containing groups,GO:0016773/phosphotransferase activity, alcohol group as acceptor
novel.59445	scaffold519	10805	11688	.	884	-	-	PREDICTED: uncharacterized protein LOC107062455 isoform X2 [Solanum tuberosum]	--	--	--	--
novel.59478	scaffold5197	9896	12613	+	1839	-	-	PREDICTED: protein ANTI-SILENCING 1-like isoform X1 [Ipomoea nil]	--	--	--	--
novel.5959	scaffold1208	46254	58819	-	3369	-	PF00916:Sulfate permease family	PREDICTED: probable sulfate transporter 3.5 isoform X1 [Ipomoea nil]	Probable sulfate transporter 3.5 OS=Arabidopsis thaliana GN=SULTR3;5 PE=2 SV=1	GO:0008272/sulfate transport,GO:0006810/transport,GO:0006811/ion transport,GO:0006820/anion transport,GO:0008150/biological_process,GO:0015698/inorganic anion transport,GO:0044699/single-organism process,GO:0044765/single-organism transport,GO:0051179/localization,GO:0051234/establishment of localization,GO:0072348/sulfur compound transport,GO:1902578/single-organism localization	GO:0016021/integral component of membrane,GO:0005575/cellular_component,GO:0016020/membrane,GO:0031224/intrinsic component of membrane,GO:0044425/membrane part	GO:0015116/sulfate transmembrane transporter activity,GO:0003674/molecular_function,GO:0005215/transporter activity,GO:0022857/transmembrane transporter activity,GO:0008509/anion transmembrane transporter activity,GO:0015075/ion transmembrane transporter activity,GO:0015103/inorganic anion transmembrane transporter activity,GO:0022891/substrate-specific transmembrane transporter activity,GO:00228…
novel.59617	scaffold5210	34197	35847	.	1651	-	SSF90229:|PF00642:Zinc finger C-x8-C-x5-C-x3-H type (and similar)	PREDICTED: zinc finger CCCH domain-containing protein 2-like [Ipomoea nil]	Zinc finger CCCH domain-containing protein 2 OS=Arabidopsis thaliana GN=At1g03790 PE=2 SV=1	--	--	GO:0046872/metal ion binding,GO:0003674/molecular_function,GO:0005488/binding,GO:0043167/ion binding,GO:0043169/cation binding
novel.59649	scaffold522	126427	130160	+	1027	-	-	PREDICTED: ABC transporter C family member 13 isoform X1 [Ipomoea nil]	ABC transporter C family member 13 OS=Arabidopsis thaliana GN=ABCC13 PE=2 SV=3	--	--	--
novel.59778	scaffold524	159650	164899	-	3758	-	PF05911:Filament-like plant protein, long coiled-coil	PREDICTED: filament-like plant protein 7 isoform X1 [Ipomoea nil]	Filament-like plant protein 7 OS=Arabidopsis thaliana GN=FPP7 PE=3 SV=2	--	--	--
novel.59947	scaffold527	69684	89718	-	2342	-	PF03514:GRAS domain family	PREDICTED: scarecrow-like protein 11 [Ipomoea nil]	Scarecrow-like protein 14 OS=Arabidopsis thaliana GN=SCL14 PE=2 SV=2	--	--	--
novel.60004	scaffold528	31940	43266	+	4553	-	PF00931:NB-ARC domain|SSF52200:|PF01582:TIR domain|SSF46785:|SSF52540:	PREDICTED: TMV resistance protein N-like isoform X3 [Ipomoea nil]	TMV resistance protein N OS=Nicotiana glutinosa GN=N PE=1 SV=1	GO:0007165/signal transduction,GO:0007154/cell communication,GO:0008150/biological_process,GO:0009987/cellular process,GO:0023052/signaling,GO:0044699/single-organism process,GO:0044700/single organism signaling,GO:0050789/regulation of biological process,GO:0050794/regulation of cellular process,GO:0050896/response to stimulus,GO:0051716/cellular response to stimulus,GO:0065007/biological regula…	--	GO:0043531/ADP binding,GO:0005515/protein binding,GO:0000166/nucleotide binding,GO:0003674/molecular_function,GO:0005488/binding,GO:0017076/purine nucleotide binding,GO:0030554/adenyl nucleotide binding,GO:0032553/ribonucleotide binding,GO:0032555/purine ribonucleotide binding,GO:0032559/adenyl ribonucleotide binding,GO:0036094/small molecule binding,GO:0043167/ion binding,GO:0043168/anion bindin…
novel.60381	scaffold5337	3325	5234	-	1405	-	PF06697:Protein of unknown function (DUF1191)	PREDICTED: uncharacterized protein LOC109168076 [Ipomoea nil]	--	--	--	--
novel.60499	scaffold536	63374	64810	+	704	-	-	--	--	--	--	--
novel.60500	scaffold536	65496	69524	+	2420	-	SSF53335:|PF00145:C-5 cytosine-specific DNA methylase	PREDICTED: DNA ..cytosine-5..-methyltransferase DRM2-like isoform X1 [Ipomoea nil]	DNA (cytosine-5)-methyltransferase DRM2 OS=Arabidopsis thaliana GN=DRM2 PE=1 SV=1	--	--	--
novel.60554	scaffold537	103293	105010	-	1068	-	PF00651:BTB/POZ domain|SSF54695:|PF03000:NPH3 family	PREDICTED: BTB..POZ domain-containing protein At3g08570 [Ipomoea nil]	BTB/POZ domain-containing protein At3g08570 OS=Arabidopsis thaliana GN=At3g08570 PE=2 SV=2	--	--	GO:0005515/protein binding,GO:0003674/molecular_function,GO:0005488/binding
novel.60878	scaffold541	181222	184394	-	3173	-	PF07734:F-box associated|SSF81383:|PF00646:F-box domain	PREDICTED: F-box protein At3g07870-like [Ipomoea nil]	F-box protein At3g07870 OS=Arabidopsis thaliana GN=At3g07870 PE=2 SV=1	--	--	GO:0005515/protein binding,GO:0003674/molecular_function,GO:0005488/binding
novel.61034	scaffold5433	33515	33731	.	217	-	-	PREDICTED: microsomal glutathione S-transferase 3-like [Ipomoea nil]	--	--	--	--
novel.61135	scaffold545	86469	87928	.	1460	-	-	--	--	--	--	--
novel.61152	scaffold545	162424	177011	-	2127	-	PF13516:Leucine Rich repeat|SSF52058:|PF08263:Leucine rich repeat N-terminal domain	PREDICTED: systemin receptor SR160 [Ipomoea nil]	Systemin receptor SR160 OS=Solanum peruvianum PE=1 SV=1	--	--	GO:0005515/protein binding,GO:0003674/molecular_function,GO:0005488/binding
novel.61251	scaffold5466	54549	57156	+	2393	-	SSF56112:|PF00560:Leucine Rich Repeat|SSF52058:|PF00069:Protein kinase domain	PREDICTED: leucine-rich repeat receptor-like serine..threonine-protein kinase At1g17230 [Ipomoea nil]	Leucine-rich repeat receptor-like serine/threonine-protein kinase At1g17230 OS=Arabidopsis thaliana GN=At1g17230 PE=2 SV=2	GO:0006468/protein phosphorylation,GO:0008152/metabolic process,GO:0006464/cellular protein modification process,GO:0006793/phosphorus metabolic process,GO:0006796/phosphate-containing compound metabolic process,GO:0008150/biological_process,GO:0009987/cellular process,GO:0016310/phosphorylation,GO:0019538/protein metabolic process,GO:0036211/protein modification process,GO:0043170/macromolecule …	--	GO:0005515/protein binding,GO:0004672/protein kinase activity,GO:0005524/ATP binding,GO:0003674/molecular_function,GO:0005488/binding,GO:0003824/catalytic activity,GO:0016301/kinase activity,GO:0016740/transferase activity,GO:0016772/transferase activity, transferring phosphorus-containing groups,GO:0016773/phosphotransferase activity, alcohol group as acceptor,GO:0000166/nucleotide binding,GO:00…
novel.61391	scaffold549	91463	92694	.	1232	-	-	--	--	--	--	--
novel.61439	scaffold55	75076	75914	+	715	-	PF13359:DDE superfamily endonuclease	PREDICTED: uncharacterized protein LOC109168595 [Ipomoea nil]	--	--	--	--
novel.61447	scaffold55	214729	215778	.	1050	-	-	--	--	--	--	--
novel.61476	scaffold5504	24075	25151	+	1077	-	SSF52540:|PF00931:NB-ARC domain	PREDICTED: putative late blight resistance protein homolog R1A-4 isoform X1 [Ipomoea nil]	Disease resistance protein RPP13 OS=Arabidopsis thaliana GN=RPP13 PE=2 SV=2	--	--	GO:0043531/ADP binding,GO:0000166/nucleotide binding,GO:0003674/molecular_function,GO:0005488/binding,GO:0017076/purine nucleotide binding,GO:0030554/adenyl nucleotide binding,GO:0032553/ribonucleotide binding,GO:0032555/purine ribonucleotide binding,GO:0032559/adenyl ribonucleotide binding,GO:0036094/small molecule binding,GO:0043167/ion binding,GO:0043168/anion binding,GO:0097159/organic cyclic…
novel.61477	scaffold5504	25767	26509	.	743	-	-	PREDICTED: putative disease resistance RPP13-like protein 3 [Ipomoea nil]	Putative late blight resistance protein homolog R1B-12 OS=Solanum demissum GN=R1B-12 PE=3 SV=2	--	--	--
novel.61506	scaffold551	68333	70017	.	1685	-	-	PREDICTED: uncharacterized protein LOC109177515 [Ipomoea nil]	--	--	--	--
novel.61768	scaffold5556	36504	40259	-	1121	-	PF00097:Zinc finger, C3HC4 type (RING finger)|SSF57850:	PREDICTED: E3 ubiquitin-protein ligase RNF170-like isoform X2 [Ipomoea nil]	E3 ubiquitin-protein ligase RNF170 OS=Bos taurus GN=RNF170 PE=3 SV=2	--	--	GO:0046872/metal ion binding,GO:0003674/molecular_function,GO:0005488/binding,GO:0043167/ion binding,GO:0043169/cation binding
novel.6178	scaffold1217	107460	108343	.	884	-	-	PREDICTED: uncharacterized protein LOC109177147 [Ipomoea nil]	--	--	--	--
novel.61881	scaffold5574	13073	17703	+	4388	-	SSF56672:|PF00078:Reverse transcriptase (RNA-dependent DNA polymerase)	LINE-type retrotransposon LIb DNA [Ipomoea batatas]	LINE-1 retrotransposable element ORF2 protein OS=Homo sapiens PE=1 SV=1	--	--	--
novel.61979	scaffold559	90160	90902	-	521	-	SSF56112:	PREDICTED: somatic embryogenesis receptor kinase 2-like [Ipomoea nil]	Somatic embryogenesis receptor kinase 2 OS=Arabidopsis thaliana GN=SERK2 PE=1 SV=1	--	--	--
novel.61988	scaffold559	156596	158120	.	1525	-	PF05678:VQ motif	PREDICTED: VQ motif-containing protein 9-like isoform X2 [Ipomoea nil]	VQ motif-containing protein 9 OS=Arabidopsis thaliana GN=VQ9 PE=1 SV=1	--	--	--
novel.62009	scaffold5595	2998	9672	-	1294	-	SSF53474:|PF03959:Serine hydrolase (FSH1)	PREDICTED: rhodanese-like domain-containing protein 6 [Ipomoea nil]	Rhodanese-like domain-containing protein 6 OS=Arabidopsis thaliana GN=STR6 PE=2 SV=1	--	--	--
novel.6211	scaffold12185	5324	8016	-	1154	-	PF02880:Phosphoglucomutase/phosphomannomutase, alpha/beta/alpha domain III|SSF53738:|SSF55957:|PF02879:Phosphoglucomutase/phosphomannomutase, alpha/beta/alpha domain II|PF00408:Phosphoglucomutase/phosphomannomutase, C-terminal domain	Alpha-D-phosphohexomutase superfamily, partial [Corchorus capsularis]	Phosphoglucomutase, chloroplastic OS=Arabidopsis thaliana GN=PGMP PE=1 SV=2	GO:0005975/carbohydrate metabolic process,GO:0071704/organic substance metabolic process,GO:0008152/metabolic process,GO:0008150/biological_process,GO:0044238/primary metabolic process	--	GO:0016868/intramolecular transferase activity, phosphotransferases,GO:0003674/molecular_function,GO:0003824/catalytic activity,GO:0016853/isomerase activity,GO:0016866/intramolecular transferase activity
novel.62186	scaffold5619	9576	17286	+	1924	-	PF06628:Catalase-related immune-responsive|SSF56634:|PF00199:Catalase	catalase isozyme 3 isoform X2 [Sesamum indicum]	Catalase OS=Avicennia marina PE=2 SV=1	GO:0055114/oxidation-reduction process,GO:0008152/metabolic process,GO:0008150/biological_process,GO:0044699/single-organism process,GO:0044710/single-organism metabolic process	--	GO:0020037/heme binding,GO:0004096/catalase activity,GO:0003674/molecular_function,GO:0005488/binding,GO:0046906/tetrapyrrole binding,GO:0097159/organic cyclic compound binding,GO:1901363/heterocyclic compound binding,GO:0003824/catalytic activity,GO:0004601/peroxidase activity,GO:0016491/oxidoreductase activity,GO:0016209/antioxidant activity,GO:0016684/oxidoreductase activity, acting on peroxid…
novel.62274	scaffold563	220459	222629	+	871	-	-	PREDICTED: uncharacterized protein LOC109169897 [Ipomoea nil]	--	--	--	--
novel.6231	scaffold122	202418	203300	.	883	-	-	PREDICTED: chlorophyll a-b binding protein 6, chloroplastic [Ipomoea nil]	--	--	--	--
novel.62593	scaffold5689	6966	8253	.	1288	-	-	PREDICTED: uncharacterized protein LOC109166168 [Ipomoea nil]	--	--	--	--
novel.62734	scaffold5704	20041	25978	+	1992	-	-	PREDICTED: multiple organellar RNA editing factor 2, chloroplastic-like [Ipomoea nil]	Multiple organellar RNA editing factor 2, chloroplastic OS=Arabidopsis thaliana GN=MORF2 PE=1 SV=1	--	--	--
novel.63023	scaffold575	75139	75605	.	467	-	-	--	--	--	--	--
novel.63255	scaffold58	172759	174079	.	1321	-	-	PREDICTED: transcription repressor OFP7-like isoform X1 [Ipomoea nil]	--	--	--	--
novel.6333	scaffold12239	4324	6248	-	1509	-	PF06203:CCT motif	PREDICTED: zinc finger protein CONSTANS-LIKE 4-like [Ipomoea nil]	Zinc finger protein CONSTANS-LIKE 5 OS=Arabidopsis thaliana GN=COL5 PE=2 SV=2	--	--	GO:0005515/protein binding,GO:0003674/molecular_function,GO:0005488/binding
novel.63496	scaffold5830	31750	33022	.	1273	-	PF14416:PMR5 N terminal Domain|PF13839:GDSL/SGNH-like Acyl-Esterase family found in Pmr5 and Cas1p	PREDICTED: protein trichome birefringence-like 19 [Ipomoea nil]	Protein trichome birefringence-like 19 OS=Arabidopsis thaliana GN=TBL19 PE=3 SV=1	--	--	--
novel.63497	scaffold5830	36154	38175	-	1479	-	PF13041:PPR repeat family|PF01535:PPR repeat|SSF48452:	PREDICTED: pentatricopeptide repeat-containing protein At3g29230-like [Nicotiana tabacum]	Pentatricopeptide repeat-containing protein At3g29230 OS=Arabidopsis thaliana GN=PCMP-E27 PE=2 SV=1	--	--	GO:0005515/protein binding,GO:0003674/molecular_function,GO:0005488/binding
novel.63535	scaffold5839	8	5302	+	3815	-	PF00534:Glycosyl transferases group 1|SSF53756:|PF00862:Sucrose synthase	unnamed protein product [Coffea canephora]	Sucrose synthase 2 OS=Pisum sativum GN=SUS2 PE=2 SV=1	GO:0005985/sucrose metabolic process,GO:0008152/metabolic process,GO:0005975/carbohydrate metabolic process,GO:0005984/disaccharide metabolic process,GO:0008150/biological_process,GO:0009311/oligosaccharide metabolic process,GO:0009987/cellular process,GO:0044237/cellular metabolic process,GO:0044238/primary metabolic process,GO:0044262/cellular carbohydrate metabolic process,GO:0044699/single-or…	--	GO:0016157/sucrose synthase activity,GO:0003674/molecular_function,GO:0003824/catalytic activity,GO:0008194/UDP-glycosyltransferase activity,GO:0016740/transferase activity,GO:0016757/transferase activity, transferring glycosyl groups,GO:0016758/transferase activity, transferring hexosyl groups,GO:0035251/UDP-glucosyltransferase activity,GO:0046527/glucosyltransferase activity
novel.63663	scaffold586	166596	167341	.	746	-	-	--	--	--	--	--
novel.63811	scaffold589	104834	108457	+	1903	-	PF16045:LisH	PREDICTED: protein TONNEAU 1a-like isoform X2 [Ipomoea nil]	Protein TONNEAU 1b OS=Arabidopsis thaliana GN=TON1B PE=1 SV=1	--	--	GO:0005515/protein binding,GO:0003674/molecular_function,GO:0005488/binding
novel.64073	scaffold594	72295	73875	+	891	-	PF08246:Cathepsin propeptide inhibitor domain (I29)|SSF54001:|PF00112:Papain family cysteine protease	Oryzain alpha chain like [Actinidia chinensis var. chinensis]	Oryzain alpha chain OS=Oryza sativa subsp. japonica GN=Os04g0650000 PE=1 SV=2	GO:0006508/proteolysis,GO:0008152/metabolic process,GO:0008150/biological_process,GO:0019538/protein metabolic process,GO:0043170/macromolecule metabolic process,GO:0044238/primary metabolic process,GO:0071704/organic substance metabolic process	--	GO:0008234/cysteine-type peptidase activity,GO:0003674/molecular_function,GO:0003824/catalytic activity,GO:0008233/peptidase activity,GO:0070011/peptidase activity, acting on L-amino acid peptides,GO:0016787/hydrolase activity
novel.64109	scaffold5945	23012	24557	-	1172	-	-	PREDICTED: transcription factor bHLH62-like [Ipomoea nil]	Transcription factor bHLH78 OS=Arabidopsis thaliana GN=BHLH78 PE=2 SV=1	--	--	--
novel.64290	scaffold5986	9107	10796	-	431	-	PF10440:Ubiquitin-binding WIYLD domain	PREDICTED: uncharacterized protein LOC109186664 isoform X1 [Ipomoea nil]	--	--	--	GO:0018024/histone-lysine N-methyltransferase activity,GO:0003674/molecular_function,GO:0003824/catalytic activity,GO:0008168/methyltransferase activity,GO:0008170/N-methyltransferase activity,GO:0008276/protein methyltransferase activity,GO:0008757/S-adenosylmethionine-dependent methyltransferase activity,GO:0016278/lysine N-methyltransferase activity,GO:0016279/protein-lysine N-methyltransferas…
novel.64311	scaffold599	90564	93906	-	1255	-	SSF140990:	PREDICTED: uncharacterized protein LOC109155320 isoform X1 [Ipomoea nil]	--	--	--	--
novel.6452	scaffold1230	37336	38808	.	1473	-	PF14223:gag-polypeptide of LTR copia-type|PF14244:gag-polypeptide of LTR copia-type	PREDICTED: uncharacterized protein LOC109153082 [Ipomoea nil]	--	--	--	--
novel.6456	scaffold1230	61660	68367	+	1958	-	SSF50129:|SSF51735:|PF00107:Zinc-binding dehydrogenase|PF08240:Alcohol dehydrogenase GroES-like domain	alcohol dehydrogenase-like isoform X1 [Quercus suber]	Alcohol dehydrogenase 1 OS=Solanum tuberosum GN=ADH1 PE=2 SV=1	GO:0055114/oxidation-reduction process,GO:0008152/metabolic process,GO:0008150/biological_process,GO:0044699/single-organism process,GO:0044710/single-organism metabolic process	--	--
novel.64613	scaffold603	20824	22422	+	1448	-	PF05007:Mannosyltransferase (PIG-M)	PREDICTED: GPI mannosyltransferase 1 [Ipomoea nil]	GPI mannosyltransferase 1 OS=Arabidopsis thaliana GN=PIGM PE=2 SV=1	GO:0006506/GPI anchor biosynthetic process,GO:0008152/metabolic process,GO:0006464/cellular protein modification process,GO:0006497/protein lipidation,GO:0006505/GPI anchor metabolic process,GO:0006629/lipid metabolic process,GO:0006643/membrane lipid metabolic process,GO:0006644/phospholipid metabolic process,GO:0006650/glycerophospholipid metabolic process,GO:0006661/phosphatidylinositol biosyn…	GO:0016021/integral component of membrane,GO:0005575/cellular_component,GO:0016020/membrane,GO:0031224/intrinsic component of membrane,GO:0044425/membrane part	GO:0016758/transferase activity, transferring hexosyl groups,GO:0003674/molecular_function,GO:0003824/catalytic activity,GO:0016740/transferase activity,GO:0016757/transferase activity, transferring glycosyl groups
novel.64661	scaffold604	19870	20780	.	911	-	-	--	--	--	--	--
novel.6475	scaffold12317	30	604	.	575	-	-	PREDICTED: L-ascorbate oxidase homolog [Nicotiana tabacum]	--	--	--	--
novel.64771	scaffold6060	1	3352	-	1495	-	SSF46565:|SSF49493:|PF00684:DnaJ central domain|SSF57938:|PF01556:DnaJ C terminal domain|PF00226:DnaJ domain	PREDICTED: dnaJ protein homolog isoform X1 [Ipomoea nil]	DnaJ protein homolog 2 OS=Allium porrum GN=LDJ2 PE=2 SV=1	GO:0006457/protein folding,GO:0008150/biological_process,GO:0009987/cellular process	--	GO:0051082/unfolded protein binding,GO:0031072/heat shock protein binding,GO:0005515/protein binding,GO:0003674/molecular_function,GO:0005488/binding
novel.64857	scaffold608	59739	64012	-	2219	-	PF00520:Ion transport protein|SSF81324:	PREDICTED: protein CNGC15b-like [Ipomoea nil]	Putative cyclic nucleotide-gated ion channel 15 OS=Arabidopsis thaliana GN=CNGC15 PE=3 SV=1	GO:0006811/ion transport,GO:0055085/transmembrane transport,GO:0006810/transport,GO:0008150/biological_process,GO:0051179/localization,GO:0051234/establishment of localization	GO:0016020/membrane,GO:0005575/cellular_component	GO:0005216/ion channel activity,GO:0003674/molecular_function,GO:0005215/transporter activity,GO:0022857/transmembrane transporter activity,GO:0015075/ion transmembrane transporter activity,GO:0015267/channel activity,GO:0022803/passive transmembrane transporter activity,GO:0022891/substrate-specific transmembrane transporter activity,GO:0022838/substrate-specific channel activity,GO:0022892/subs…
novel.6487	scaffold1232	41915	44899	-	2220	-	PF13837:Myb/SANT-like DNA-binding domain	PREDICTED: trihelix transcription factor ASIL1-like [Ipomoea nil]	Trihelix transcription factor ASIL2 OS=Arabidopsis thaliana GN=ASIL2 PE=2 SV=1	--	--	--
novel.64893	scaffold6087	20928	22938	-	1779	-	SSF100934:|SSF100920:|PF00012:Hsp70 protein	70-kDa heat shock protein [Ipomoea batatas]	Heat shock cognate 70 kDa protein 2 OS=Solanum lycopersicum GN=HSC-2 PE=2 SV=1	--	--	--
novel.64969	scaffold610	146205	148696	.	2492	-	-	--	--	--	--	--
novel.64973	scaffold6102	24466	25618	-	694	-	-	PREDICTED: putative transcription elongation factor SPT5 homolog 1 [Ipomoea nil]	Putative transcription elongation factor SPT5 homolog 1 OS=Arabidopsis thaliana GN=At4g08350 PE=1 SV=2	--	--	--
novel.64974	scaffold6102	26382	28025	-	1090	-	SSF50104:	PREDICTED: putative transcription elongation factor SPT5 homolog 1 isoform X1 [Ipomoea nil]	Putative transcription elongation factor SPT5 homolog 1 OS=Arabidopsis thaliana GN=At4g08350 PE=1 SV=2	--	--	--
novel.64975	scaffold6102	29279	29573	.	295	-	-	--	--	--	--	--
novel.65091	scaffold612	258675	259348	.	674	-	-	sucrose transporter-like protein [Ipomoea batatas]	Sucrose transport protein SUT4 OS=Oryza sativa subsp. indica GN=SUT4 PE=3 SV=1	--	--	--
novel.6511	scaffold12326	4156	5943	-	1346	-	PF01582:TIR domain|PF00931:NB-ARC domain|SSF52200:|SSF52540:	PREDICTED: TMV resistance protein N-like [Ipomoea nil]	TMV resistance protein N OS=Nicotiana glutinosa GN=N PE=1 SV=1	GO:0007165/signal transduction,GO:0007154/cell communication,GO:0008150/biological_process,GO:0009987/cellular process,GO:0023052/signaling,GO:0044699/single-organism process,GO:0044700/single organism signaling,GO:0050789/regulation of biological process,GO:0050794/regulation of cellular process,GO:0050896/response to stimulus,GO:0051716/cellular response to stimulus,GO:0065007/biological regula…	--	GO:0005515/protein binding,GO:0043531/ADP binding,GO:0003674/molecular_function,GO:0005488/binding,GO:0000166/nucleotide binding,GO:0017076/purine nucleotide binding,GO:0030554/adenyl nucleotide binding,GO:0032553/ribonucleotide binding,GO:0032555/purine ribonucleotide binding,GO:0032559/adenyl ribonucleotide binding,GO:0036094/small molecule binding,GO:0043167/ion binding,GO:0043168/anion bindin…
novel.65138	scaffold613	64757	66483	.	1727	-	PF00083:Sugar (and other) transporter|SSF103473:	PREDICTED: organic cation..carnitine transporter 3-like [Ipomoea nil]	Organic cation/carnitine transporter 3 OS=Arabidopsis thaliana GN=OCT3 PE=2 SV=1	GO:0055085/transmembrane transport,GO:0006810/transport,GO:0008150/biological_process,GO:0051179/localization,GO:0051234/establishment of localization	GO:0016021/integral component of membrane,GO:0005575/cellular_component,GO:0016020/membrane,GO:0031224/intrinsic component of membrane,GO:0044425/membrane part	GO:0022857/transmembrane transporter activity,GO:0003674/molecular_function,GO:0005215/transporter activity
novel.65477	scaffold6194	53722	55651	-	905	-	-	PREDICTED: uncharacterized protein LOC109159883 [Ipomoea nil]	--	--	--	--
novel.65607	scaffold622	50164	50824	.	661	-	-	PREDICTED: U-box domain-containing protein 9-like [Ipomoea nil]	U-box domain-containing protein 9 OS=Arabidopsis thaliana GN=PUB9 PE=1 SV=1	--	--	--
[truncated: 197 more rows]

## Sheet: sub_cluster_2
Table S3. Gene informations in four sub-clusters respectively-Cluster 2
gene_id	gene_name	gene_chr	gene_start	gene_end	gene_strand	gene_length	gene_biotype	gene_description	NR Description	Swissprot Description	biological_process	cellular_component	molecular_function
[truncated: 1,699 more rows]

## Sheet: sub_cluster_3
Table S3. Gene informations in four sub-clusters respectively-Cluster 3
gene_id	NR Description	Swissprot Description	biological_process	cellular_component	molecular_function
[truncated: 2 more rows]

## Sheet: sub_cluster_4
Table S3. Gene informations in four sub-clusters respectively-Cluster 4
[truncated: 23,367 more rows]
