# Supplementary material for: RNA-Seq and iTRAQ reveal multiple pathways involved in storage root formation and development in sweet potato (Ipomoea batatas L.)
Source: BMC Plant Biol. 2019 Apr 11;19:136. doi: 10.1186/s12870-019-1731-0 (PMC6458706; doi:10.1186/s12870-019-1731-0)
Supplement: Supplementary file 5 — Table S3. The detailed information of unigenes in each GO functional category of transcriptome analysis. (XLS 72 kb) [file 12870_2019_1731_MOESM5_ESM.xls]

## Sheet: go1_GOenrich_significant
Table S3 The detailed information of unigenes in each GO functional category of transcriptome analysis.
Category	ID	Description	GeneRatio	BgRatio	pvalue	padj	geneID	Count
BP	GO:0044262	cellular carbohydrate metabolic process	24/290	238/13983	1.54284e-10	4.52053e-08	Tai6.54373/novel.29506/novel.6701/novel.20893/Tai6.25728/Tai6.52747/Tai6.52749/Tai6.28942/Tai6.610/Tai6.39066/novel.50680/novel.32187/Tai6.25488/novel.71495/novel.42156/Tai6.10257/Tai6.24501/novel.42154/Tai6.22671/Tai6.27856/Tai6.41316/novel.63535/novel.75288/Tai6.41261	24
BP	GO:0005976	polysaccharide metabolic process	20/290	194/13983	3.74186e-09	5.48183e-07	novel.12753/Tai6.54373/novel.6701/Tai6.53089/Tai6.41191/Tai6.52747/Tai6.52749/Tai6.28942/Tai6.610/Tai6.39066/novel.50680/novel.32187/Tai6.25488/novel.71495/novel.42156/Tai6.10257/Tai6.24501/novel.42154/Tai6.22671/Tai6.41316	20
BP	GO:0006073	cellular glucan metabolic process	17/290	169/13983	8.1907e-08	4.79975e-06	Tai6.54373/novel.6701/Tai6.52747/Tai6.52749/Tai6.28942/Tai6.610/Tai6.39066/novel.50680/novel.32187/Tai6.25488/novel.71495/novel.42156/Tai6.10257/Tai6.24501/novel.42154/Tai6.22671/Tai6.41316	17
BP	GO:0044042	glucan metabolic process	17/290	169/13983	8.1907e-08	4.79975e-06	Tai6.54373/novel.6701/Tai6.52747/Tai6.52749/Tai6.28942/Tai6.610/Tai6.39066/novel.50680/novel.32187/Tai6.25488/novel.71495/novel.42156/Tai6.10257/Tai6.24501/novel.42154/Tai6.22671/Tai6.41316	17
BP	GO:0044264	cellular polysaccharide metabolic process	17/290	169/13983	8.1907e-08	4.79975e-06	Tai6.54373/novel.6701/Tai6.52747/Tai6.52749/Tai6.28942/Tai6.610/Tai6.39066/novel.50680/novel.32187/Tai6.25488/novel.71495/novel.42156/Tai6.10257/Tai6.24501/novel.42154/Tai6.22671/Tai6.41316	17
BP	GO:0007165	signal transduction	21/290	333/13983	6.26275e-06	0.000222891	Tai6.3880/novel.70189/novel.14082/novel.60004/novel.33850/novel.49854/Tai6.34456/Tai6.14394/novel.55530/novel.76988/Tai6.26542/novel.58661/novel.40125/Tai6.16337/novel.669/Tai6.16762/novel.6511/novel.17003/Tai6.2752/novel.44815/Tai6.2754	21
BP	GO:0023052	signaling	21/290	333/13983	6.26275e-06	0.000222891	Tai6.3880/novel.70189/novel.14082/novel.60004/novel.33850/novel.49854/Tai6.34456/Tai6.14394/novel.55530/novel.76988/Tai6.26542/novel.58661/novel.40125/Tai6.16337/novel.669/Tai6.16762/novel.6511/novel.17003/Tai6.2752/novel.44815/Tai6.2754	21
BP	GO:0044700	single organism signaling	21/290	333/13983	6.26275e-06	0.000222891	Tai6.3880/novel.70189/novel.14082/novel.60004/novel.33850/novel.49854/Tai6.34456/Tai6.14394/novel.55530/novel.76988/Tai6.26542/novel.58661/novel.40125/Tai6.16337/novel.669/Tai6.16762/novel.6511/novel.17003/Tai6.2752/novel.44815/Tai6.2754	21
BP	GO:0007154	cell communication	25/290	447/13983	6.84647e-06	0.000222891	Tai6.3880/novel.70189/novel.14082/novel.60004/novel.7883/novel.33850/novel.49854/Tai6.34456/Tai6.14394/novel.55530/novel.12899/novel.76988/Tai6.26542/novel.57681/novel.58661/novel.40125/Tai6.16337/novel.669/Tai6.16762/novel.6511/novel.17003/novel.71535/Tai6.2752/novel.44815/Tai6.2754	25
BP	GO:0044723	single-organism carbohydrate metabolic process	18/290	318/13983	0.000117453	0.00344137	Tai6.54373/novel.29506/novel.20893/Tai6.25728/Tai6.52747/Tai6.52749/Tai6.610/novel.32187/Tai6.43127/Tai6.25488/Tai6.27856/novel.24783/novel.63535/novel.3706/Tai6.10480/novel.75288/Tai6.37605/Tai6.41261	18
BP	GO:0051716	cellular response to stimulus	23/290	479/13983	0.00016659	0.00443734	Tai6.3880/novel.70189/novel.14082/novel.60004/novel.33850/novel.49854/Tai6.34456/Tai6.14394/novel.55530/novel.76988/Tai6.26542/novel.58661/novel.40125/Tai6.16337/novel.4369/novel.669/Tai6.16762/novel.6511/novel.17003/Tai6.2752/novel.44815/Tai6.2754/Tai6.43511	23
BP	GO:0006888	ER to Golgi vesicle-mediated transport	4/290	16/13983	0.00027085	0.00661324	Tai6.14669/novel.55267/Tai6.28965/novel.30896	4
BP	GO:0006855	drug transmembrane transport	10/290	133/13983	0.000450735	0.00880435	Tai6.46618/novel.43359/novel.24012/novel.21761/novel.49065/novel.10477/novel.21584/Tai6.28710/novel.5677/novel.10476	10
BP	GO:0015893	drug transport	10/290	133/13983	0.000450735	0.00880435	Tai6.46618/novel.43359/novel.24012/novel.21761/novel.49065/novel.10477/novel.21584/Tai6.28710/novel.5677/novel.10476	10
BP	GO:0042493	response to drug	10/290	133/13983	0.000450735	0.00880435	Tai6.46618/novel.43359/novel.24012/novel.21761/novel.49065/novel.10477/novel.21584/Tai6.28710/novel.5677/novel.10476	10
BP	GO:0005984	disaccharide metabolic process	6/290	56/13983	0.00102727	0.0188118	novel.29506/novel.20893/Tai6.25728/Tai6.27856/novel.63535/novel.75288	6
BP	GO:0009311	oligosaccharide metabolic process	6/290	64/13983	0.00206645	0.0356158	novel.29506/novel.20893/Tai6.25728/Tai6.27856/novel.63535/novel.75288	6
BP	GO:0048193	Golgi vesicle transport	4/290	30/13983	0.00324624	0.0489115	Tai6.14669/novel.55267/Tai6.28965/novel.30896	4
BP	GO:0035556	intracellular signal transduction	6/290	70/13983	0.00325956	0.0489115	novel.76988/Tai6.26542/novel.58661/Tai6.16337/novel.669/Tai6.16762	6
BP	GO:0006814	sodium ion transport	3/290	15/13983	0.00333867	0.0489115	novel.3746/novel.57221/novel.57220	3
BP	GO:0016051	carbohydrate biosynthetic process	10/290	175/13983	0.00357614	0.0498957	Tai6.54373/Tai6.25728/Tai6.52747/Tai6.52749/Tai6.610/novel.32187/Tai6.43127/Tai6.25488/Tai6.27856/novel.24783	10
CC	GO:0048046	apoplast	11/83	48/4517	5.34e-10	1.869e-08	novel.6701/Tai6.28942/Tai6.39066/novel.50680/novel.71495/novel.42156/Tai6.10257/Tai6.24501/novel.42154/Tai6.22671/Tai6.41316	11
CC	GO:0005576	extracellular region	11/83	54/4517	2.06988e-09	3.62229e-08	novel.6701/Tai6.28942/Tai6.39066/novel.50680/novel.71495/novel.42156/Tai6.10257/Tai6.24501/novel.42154/Tai6.22671/Tai6.41316	11
CC	GO:0005618	cell wall	12/83	128/4517	2.79776e-06	2.44804e-05	novel.6701/Tai6.28942/Tai6.39066/novel.50680/novel.71495/novel.42156/Tai6.10257/Tai6.24501/novel.42154/Tai6.22671/Tai6.41316/novel.9088	12
CC	GO:0030312	external encapsulating structure	12/83	128/4517	2.79776e-06	2.44804e-05	novel.6701/Tai6.28942/Tai6.39066/novel.50680/novel.71495/novel.42156/Tai6.10257/Tai6.24501/novel.42154/Tai6.22671/Tai6.41316/novel.9088	12
CC	GO:0012507	ER to Golgi transport vesicle membrane	4/83	13/4517	6.68217e-05	0.000334109	Tai6.14669/novel.55267/Tai6.28965/novel.30896	4
CC	GO:0030127	COPII vesicle coat	4/83	13/4517	6.68217e-05	0.000334109	Tai6.14669/novel.55267/Tai6.28965/novel.30896	4
CC	GO:0030134	ER to Golgi transport vesicle	4/83	13/4517	6.68217e-05	0.000334109	Tai6.14669/novel.55267/Tai6.28965/novel.30896	4
CC	GO:0071944	cell periphery	13/83	217/4517	0.000134536	0.000588595	novel.6701/Tai6.28942/Tai6.39066/novel.50680/novel.71495/novel.42156/Tai6.10257/Tai6.24501/novel.42154/novel.51607/Tai6.22671/Tai6.41316/novel.9088	13
CC	GO:0030133	transport vesicle	4/83	26/4517	0.0011645	0.00407577	Tai6.14669/novel.55267/Tai6.28965/novel.30896	4
CC	GO:0030658	transport vesicle membrane	4/83	26/4517	0.0011645	0.00407577	Tai6.14669/novel.55267/Tai6.28965/novel.30896	4
CC	GO:0012506	vesicle membrane	4/83	32/4517	0.00257612	0.00474548	Tai6.14669/novel.55267/Tai6.28965/novel.30896	4
CC	GO:0030120	vesicle coat	4/83	32/4517	0.00257612	0.00474548	Tai6.14669/novel.55267/Tai6.28965/novel.30896	4
CC	GO:0030135	coated vesicle	4/83	32/4517	0.00257612	0.00474548	Tai6.14669/novel.55267/Tai6.28965/novel.30896	4
CC	GO:0030659	cytoplasmic vesicle membrane	4/83	32/4517	0.00257612	0.00474548	Tai6.14669/novel.55267/Tai6.28965/novel.30896	4
CC	GO:0030662	coated vesicle membrane	4/83	32/4517	0.00257612	0.00474548	Tai6.14669/novel.55267/Tai6.28965/novel.30896	4
CC	GO:0031410	cytoplasmic vesicle	4/83	32/4517	0.00257612	0.00474548	Tai6.14669/novel.55267/Tai6.28965/novel.30896	4
CC	GO:0031982	vesicle	4/83	32/4517	0.00257612	0.00474548	Tai6.14669/novel.55267/Tai6.28965/novel.30896	4
CC	GO:0044433	cytoplasmic vesicle part	4/83	32/4517	0.00257612	0.00474548	Tai6.14669/novel.55267/Tai6.28965/novel.30896	4
CC	GO:0097708	intracellular vesicle	4/83	32/4517	0.00257612	0.00474548	Tai6.14669/novel.55267/Tai6.28965/novel.30896	4
CC	GO:0030117	membrane coat	5/83	63/4517	0.00566097	0.00943494	Tai6.14669/novel.55267/Tai6.28965/novel.4198/novel.30896	5
CC	GO:0048475	coated membrane	5/83	63/4517	0.00566097	0.00943494	Tai6.14669/novel.55267/Tai6.28965/novel.4198/novel.30896	5
MF	GO:0016762	xyloglucan:xyloglucosyl transferase activity	11/463	48/21920	3.70689e-09	9.78619e-07	novel.6701/Tai6.28942/Tai6.39066/novel.50680/novel.71495/novel.42156/Tai6.10257/Tai6.24501/novel.42154/Tai6.22671/Tai6.41316	11
MF	GO:0000062	fatty-acyl-CoA binding	4/463	9/21920	2.27598e-05	0.00300429	Tai6.5968/Tai6.25009/Tai6.5810/Tai6.53425	4
MF	GO:1901681	sulfur compound binding	5/463	19/21920	3.74546e-05	0.003296	novel.76380/Tai6.5968/Tai6.25009/Tai6.5810/Tai6.53425	5
MF	GO:0015238	drug transmembrane transporter activity	10/463	133/21920	0.000535807	0.0282906	Tai6.46618/novel.43359/novel.24012/novel.21761/novel.49065/novel.10477/novel.21584/Tai6.28710/novel.5677/novel.10476	10
MF	GO:0090484	drug transporter activity	10/463	133/21920	0.000535807	0.0282906	Tai6.46618/novel.43359/novel.24012/novel.21761/novel.49065/novel.10477/novel.21584/Tai6.28710/novel.5677/novel.10476	10
MF	GO:0004555	alpha,alpha-trehalase activity	2/463	3/21920	0.00131689	0.0496656	novel.29506/novel.20893	2
MF	GO:0015927	trehalase activity	2/463	3/21920	0.00131689	0.0496656	novel.29506/novel.20893	2

## Sheet: go2_GOenrich_significant
Category	ID	Description	GeneRatio	BgRatio	pvalue	padj	geneID	Count
BP	GO:0006979	response to oxidative stress	63/620	181/13983	8.28068e-40	2.20266e-37	novel.10468/Tai6.20135/novel.40828/novel.13404/Tai6.54578/Tai6.22754/novel.23055/novel.66573/Tai6.31661/novel.77995/novel.15281/novel.75051/Tai6.8535/novel.59571/Tai6.24995/novel.41448/novel.55108/novel.59420/Tai6.48078/Tai6.10913/novel.63036/novel.7927/Tai6.42223/novel.11509/novel.4226/Tai6.38096/Tai6.41331/Tai6.20134/Tai6.42530/Tai6.22756/novel.6202/novel.19108/novel.24847/Tai6.12080/novel.7472…	63
BP	GO:0006022	aminoglycan metabolic process	10/620	27/13983	1.1628e-07	2.81186e-06	novel.69521/novel.69522/Tai6.18159/novel.78871/Tai6.21158/Tai6.33843/novel.405/Tai6.34957/Tai6.6169/Tai6.10819	10
BP	GO:0006026	aminoglycan catabolic process	10/620	27/13983	1.1628e-07	2.81186e-06	novel.69521/novel.69522/Tai6.18159/novel.78871/Tai6.21158/Tai6.33843/novel.405/Tai6.34957/Tai6.6169/Tai6.10819	10
BP	GO:0006030	chitin metabolic process	10/620	27/13983	1.1628e-07	2.81186e-06	novel.69521/novel.69522/Tai6.18159/novel.78871/Tai6.21158/Tai6.33843/novel.405/Tai6.34957/Tai6.6169/Tai6.10819	10
BP	GO:0006032	chitin catabolic process	10/620	27/13983	1.1628e-07	2.81186e-06	novel.69521/novel.69522/Tai6.18159/novel.78871/Tai6.21158/Tai6.33843/novel.405/Tai6.34957/Tai6.6169/Tai6.10819	10
BP	GO:0006040	amino sugar metabolic process	10/620	27/13983	1.1628e-07	2.81186e-06	novel.69521/novel.69522/Tai6.18159/novel.78871/Tai6.21158/Tai6.33843/novel.405/Tai6.34957/Tai6.6169/Tai6.10819	10
BP	GO:0016998	cell wall macromolecule catabolic process	10/620	27/13983	1.1628e-07	2.81186e-06	novel.69521/novel.69522/Tai6.18159/novel.78871/Tai6.21158/Tai6.33843/novel.405/Tai6.34957/Tai6.6169/Tai6.10819	10
BP	GO:0044036	cell wall macromolecule metabolic process	10/620	27/13983	1.1628e-07	2.81186e-06	novel.69521/novel.69522/Tai6.18159/novel.78871/Tai6.21158/Tai6.33843/novel.405/Tai6.34957/Tai6.6169/Tai6.10819	10
BP	GO:0046348	amino sugar catabolic process	10/620	27/13983	1.1628e-07	2.81186e-06	novel.69521/novel.69522/Tai6.18159/novel.78871/Tai6.21158/Tai6.33843/novel.405/Tai6.34957/Tai6.6169/Tai6.10819	10
BP	GO:1901071	glucosamine-containing compound metabolic process	10/620	27/13983	1.1628e-07	2.81186e-06	novel.69521/novel.69522/Tai6.18159/novel.78871/Tai6.21158/Tai6.33843/novel.405/Tai6.34957/Tai6.6169/Tai6.10819	10
BP	GO:1901072	glucosamine-containing compound catabolic process	10/620	27/13983	1.1628e-07	2.81186e-06	novel.69521/novel.69522/Tai6.18159/novel.78871/Tai6.21158/Tai6.33843/novel.405/Tai6.34957/Tai6.6169/Tai6.10819	10
BP	GO:1901136	carbohydrate derivative catabolic process	11/620	39/13983	6.42338e-07	1.42385e-05	novel.69521/novel.69522/Tai6.18159/novel.78871/Tai6.21158/Tai6.33843/novel.405/Tai6.34957/Tai6.6169/novel.15817/Tai6.10819	11
BP	GO:0009607	response to biotic stimulus	13/620	62/13983	2.52594e-06	5.16846e-05	Tai6.15742/Tai6.13520/Tai6.40381/Tai6.31390/Tai6.4063/Tai6.11487/Tai6.25155/novel.44979/Tai6.42489/Tai6.30263/Tai6.38803/Tai6.11344/novel.33840	13
BP	GO:0006952	defense response	16/620	109/13983	2.36113e-05	0.000448614	novel.25317/Tai6.15742/novel.78590/Tai6.13520/Tai6.40381/Tai6.31390/Tai6.4063/Tai6.11487/novel.78589/Tai6.25155/novel.44979/Tai6.42489/Tai6.30263/Tai6.38803/Tai6.11344/novel.33840	16
BP	GO:1901565	organonitrogen compound catabolic process	10/620	59/13983	0.000240242	0.00426029	novel.69521/novel.69522/Tai6.18159/novel.78871/Tai6.21158/Tai6.33843/novel.405/Tai6.34957/Tai6.6169/Tai6.10819	10
BP	GO:0071554	cell wall organization or biogenesis	15/620	133/13983	0.00081097	0.0134824	novel.69521/Tai6.37317/novel.61838/novel.44895/novel.69522/novel.70495/Tai6.18159/novel.78871/Tai6.21158/Tai6.33843/novel.405/Tai6.34957/novel.73081/Tai6.6169/Tai6.10819	15
CC	GO:0009521	photosystem	9/153	69/4517	0.000461469	0.0128889	novel.26859/novel.68804/Tai6.9974/Tai6.50157/Tai6.41972/Tai6.16822/Tai6.32259/Tai6.622/Tai6.25785	9
CC	GO:0009538	photosystem I reaction center	4/153	12/4517	0.000506643	0.0128889	novel.26859/novel.68804/Tai6.9974/Tai6.25785	4
CC	GO:0034357	photosynthetic membrane	9/153	72/4517	0.000635506	0.0128889	novel.26859/novel.68804/Tai6.9974/Tai6.50157/Tai6.41972/Tai6.16822/Tai6.32259/Tai6.622/Tai6.25785	9
CC	GO:0009579	thylakoid	9/153	76/4517	0.00094771	0.0128889	novel.26859/novel.68804/Tai6.9974/Tai6.50157/Tai6.41972/Tai6.16822/Tai6.32259/Tai6.622/Tai6.25785	9
CC	GO:0044436	thylakoid part	9/153	76/4517	0.00094771	0.0128889	novel.26859/novel.68804/Tai6.9974/Tai6.50157/Tai6.41972/Tai6.16822/Tai6.32259/Tai6.622/Tai6.25785	9
MF	GO:0004601	peroxidase activity	64/794	202/21920	1.7147e-42	3.12075e-40	novel.10468/Tai6.20135/novel.40828/novel.13404/Tai6.54578/Tai6.22754/novel.23055/novel.66573/Tai6.31661/novel.77995/novel.15281/novel.75051/Tai6.8535/novel.59571/Tai6.24995/novel.41448/novel.55108/novel.59420/Tai6.48078/Tai6.10913/novel.63036/novel.7927/Tai6.42223/novel.11509/novel.4226/Tai6.38096/Tai6.41331/Tai6.20134/Tai6.42530/Tai6.22756/novel.6202/novel.19108/novel.24847/Tai6.12080/novel.7472…	64
MF	GO:0016684	oxidoreductase activity, acting on peroxide as acceptor	64/794	205/21920	4.79638e-42	4.3647e-40	novel.10468/Tai6.20135/novel.40828/novel.13404/Tai6.54578/Tai6.22754/novel.23055/novel.66573/Tai6.31661/novel.77995/novel.15281/novel.75051/Tai6.8535/novel.59571/Tai6.24995/novel.41448/novel.55108/novel.59420/Tai6.48078/Tai6.10913/novel.63036/novel.7927/Tai6.42223/novel.11509/novel.4226/Tai6.38096/Tai6.41331/Tai6.20134/Tai6.42530/Tai6.22756/novel.6202/novel.19108/novel.24847/Tai6.12080/novel.7472…	64
MF	GO:0016209	antioxidant activity	64/794	212/21920	4.90128e-41	2.97345e-39	novel.10468/Tai6.20135/novel.40828/novel.13404/Tai6.54578/Tai6.22754/novel.23055/novel.66573/Tai6.31661/novel.77995/novel.15281/novel.75051/Tai6.8535/novel.59571/Tai6.24995/novel.41448/novel.55108/novel.59420/Tai6.48078/Tai6.10913/novel.63036/novel.7927/Tai6.42223/novel.11509/novel.4226/Tai6.38096/Tai6.41331/Tai6.20134/Tai6.42530/Tai6.22756/novel.6202/novel.19108/novel.24847/Tai6.12080/novel.7472…	64
MF	GO:0004568	chitinase activity	10/794	27/21920	1.77197e-08	8.06247e-07	novel.69521/novel.69522/Tai6.18159/novel.78871/Tai6.21158/Tai6.33843/novel.405/Tai6.34957/Tai6.6169/Tai6.10819	10
MF	GO:0008061	chitin binding	7/794	14/21920	2.18967e-07	7.9704e-06	novel.69521/Tai6.18159/Tai6.33843/novel.405/Tai6.34957/Tai6.6169/Tai6.10819	7
MF	GO:0008171	O-methyltransferase activity	13/794	62/21920	2.69805e-07	8.18409e-06	novel.66192/Tai6.39846/Tai6.8871/Tai6.39175/novel.32065/novel.46418/novel.10246/novel.6532/Tai6.49821/Tai6.24261/novel.66191/Tai6.42150/novel.11286	13
MF	GO:0005542	folic acid binding	4/794	4/21920	1.70904e-06	3.88806e-05	novel.16849/Tai6.28472/Tai6.30786/Tai6.37409	4
MF	GO:0072341	modified amino acid binding	4/794	4/21920	1.70904e-06	3.88806e-05	novel.16849/Tai6.28472/Tai6.30786/Tai6.37409	4
MF	GO:0016872	intramolecular lyase activity	6/794	15/21920	8.38117e-06	0.000169486	Tai6.33632/Tai6.48400/Tai6.15773/Tai6.41483/Tai6.32804/Tai6.7312	6
MF	GO:0005507	copper ion binding	17/794	143/21920	1.7184e-05	0.000312749	novel.21813/novel.46228/Tai6.40075/novel.601/novel.600/Tai6.33651/novel.6143/novel.62270/Tai6.7541/novel.6803/Tai6.15394/Tai6.7331/Tai6.5408/novel.25043/Tai6.38554/novel.28632/novel.39930	17
MF	GO:0009916	alternative oxidase activity	5/794	11/21920	2.37168e-05	0.000392405	Tai6.39969/Tai6.34672/novel.61054/Tai6.13021/Tai6.28788	5
MF	GO:0008168	methyltransferase activity	28/794	338/21920	4.53761e-05	0.000688205	novel.2671/novel.66192/Tai6.11251/Tai6.18649/Tai6.39846/novel.33327/novel.67848/Tai6.4264/Tai6.8871/Tai6.39175/novel.30436/novel.42612/novel.32065/novel.46418/novel.58752/novel.10246/Tai6.44220/novel.22005/novel.6532/Tai6.49821/Tai6.11252/novel.13916/Tai6.24261/novel.66191/Tai6.35788/Tai6.42150/novel.11286/Tai6.35790	28
MF	GO:0016682	oxidoreductase activity, acting on diphenols and related substances as donors, oxygen as acceptor	8/794	38/21920	5.32868e-05	0.000746015	Tai6.39969/novel.75039/Tai6.34672/novel.61054/Tai6.13021/Tai6.28788/novel.27591/novel.53874	8
MF	GO:0016679	oxidoreductase activity, acting on diphenols and related substances as donors	8/794	41/21920	9.45853e-05	0.00122961	Tai6.39969/novel.75039/Tai6.34672/novel.61054/Tai6.13021/Tai6.28788/novel.27591/novel.53874	8
MF	GO:0016741	transferase activity, transferring one-carbon groups	28/794	355/21920	0.000106189	0.00128843	novel.2671/novel.66192/Tai6.11251/Tai6.18649/Tai6.39846/novel.33327/novel.67848/Tai6.4264/Tai6.8871/Tai6.39175/novel.30436/novel.42612/novel.32065/novel.46418/novel.58752/novel.10246/Tai6.44220/novel.22005/novel.6532/Tai6.49821/Tai6.11252/novel.13916/Tai6.24261/novel.66191/Tai6.35788/Tai6.42150/novel.11286/Tai6.35790	28
MF	GO:0016702	oxidoreductase activity, acting on single donors with incorporation of molecular oxygen, incorporation of two atoms of oxygen	11/794	82/21920	0.000176566	0.00197298	Tai6.10750/novel.32063/Tai6.42683/Tai6.24876/novel.31203/Tai6.47070/novel.5425/Tai6.13548/Tai6.13552/Tai6.13547/Tai6.44767	11
MF	GO:0005199	structural constituent of cell wall	3/794	4/21920	0.000184289	0.00197298	Tai6.37317/novel.44895/novel.70495	3
MF	GO:0051213	dioxygenase activity	11/794	85/21920	0.00024387	0.00246579	Tai6.10750/novel.32063/Tai6.42683/Tai6.24876/novel.31203/Tai6.47070/novel.5425/Tai6.13548/Tai6.13552/Tai6.13547/Tai6.44767	11
MF	GO:0031406	carboxylic acid binding	4/794	10/21920	0.000301271	0.00274157	novel.16849/Tai6.28472/Tai6.30786/Tai6.37409	4
MF	GO:0043177	organic acid binding	4/794	10/21920	0.000301271	0.00274157	novel.16849/Tai6.28472/Tai6.30786/Tai6.37409	4
MF	GO:0016747	transferase activity, transferring acyl groups other than amino-acyl groups	24/794	305/21920	0.000333211	0.00288783	novel.9760/novel.58533/novel.50502/novel.27991/Tai6.11660/novel.78144/novel.74771/novel.41722/novel.61101/novel.52586/Tai6.9575/novel.20625/novel.74345/Tai6.578/Tai6.37120/novel.7251/novel.62876/Tai6.3352/Tai6.35758/Tai6.33620/Tai6.7694/Tai6.4802/Tai6.51615/Tai6.4497	24
MF	GO:0004866	endopeptidase inhibitor activity	12/794	107/21920	0.000498186	0.0036268	novel.15246/novel.78385/novel.78384/novel.28004/novel.16132/Tai6.16374/Tai6.44927/Tai6.46725/novel.715/novel.64954/novel.66728/novel.2702	12
MF	GO:0030414	peptidase inhibitor activity	12/794	107/21920	0.000498186	0.0036268	novel.15246/novel.78385/novel.78384/novel.28004/novel.16132/Tai6.16374/Tai6.44927/Tai6.46725/novel.715/novel.64954/novel.66728/novel.2702	12
MF	GO:0061134	peptidase regulator activity	12/794	107/21920	0.000498186	0.0036268	novel.15246/novel.78385/novel.78384/novel.28004/novel.16132/Tai6.16374/Tai6.44927/Tai6.46725/novel.715/novel.64954/novel.66728/novel.2702	12
MF	GO:0061135	endopeptidase regulator activity	12/794	107/21920	0.000498186	0.0036268	novel.15246/novel.78385/novel.78384/novel.28004/novel.16132/Tai6.16374/Tai6.44927/Tai6.46725/novel.715/novel.64954/novel.66728/novel.2702	12
MF	GO:0009055	electron carrier activity	16/794	174/21920	0.000610545	0.00427382	Tai6.28995/Tai6.32455/Tai6.3094/Tai6.26970/novel.78988/Tai6.453/novel.6624/Tai6.17371/Tai6.51834/novel.19549/Tai6.18166/Tai6.11361/novel.24366/novel.31946/novel.28311/Tai6.43243	16
MF	GO:0016701	oxidoreductase activity, acting on single donors with incorporation of molecular oxygen	11/794	98/21920	0.000837804	0.00564742	Tai6.10750/novel.32063/Tai6.42683/Tai6.24876/novel.31203/Tai6.47070/novel.5425/Tai6.13548/Tai6.13552/Tai6.13547/Tai6.44767	11
MF	GO:0016746	transferase activity, transferring acyl groups	24/794	371/21920	0.00466424	0.0303176	novel.9760/novel.58533/novel.50502/novel.27991/Tai6.11660/novel.78144/novel.74771/novel.41722/novel.61101/novel.52586/Tai6.9575/novel.20625/novel.74345/Tai6.578/Tai6.37120/novel.7251/novel.62876/Tai6.3352/Tai6.35758/Tai6.33620/Tai6.7694/Tai6.4802/Tai6.51615/Tai6.4497	24
MF	GO:0010181	FMN binding	5/794	33/21920	0.00629658	0.0385774	Tai6.20268/novel.36989/novel.26114/Tai6.23204/novel.30878	5
MF	GO:0045735	nutrient reservoir activity	7/794	61/21920	0.00635891	0.0385774	Tai6.38059/Tai6.44226/Tai6.39422/Tai6.23167/Tai6.28748/novel.17532/Tai6.40593	7
MF	GO:0033218	amide binding	4/794	22/21920	0.00742461	0.0435896	novel.16849/Tai6.28472/Tai6.30786/Tai6.37409	4

## Sheet: go3_GOenrich_significant
Category	ID	Description	GeneRatio	BgRatio	pvalue	padj	geneID	Count
BP	GO:0000272	polysaccharide catabolic process	2019-01-01	25/13983	0.00178789	0.0107273	Tai6.6953	1
BP	GO:0016052	carbohydrate catabolic process	2019-01-01	116/13983	0.00829579	0.020811	Tai6.6953	1
BP	GO:0009057	macromolecule catabolic process	2019-01-01	191/13983	0.0136594	0.020811	Tai6.6953	1
BP	GO:0005976	polysaccharide metabolic process	2019-01-01	194/13983	0.013874	0.020811	Tai6.6953	1
BP	GO:1901575	organic substance catabolic process	2019-01-01	348/13983	0.0248874	0.0256025	Tai6.6953	1
BP	GO:0009056	catabolic process	2019-01-01	358/13983	0.0256025	0.0256025	Tai6.6953	1
MF	GO:0016161	beta-amylase activity	2019-01-01	25/21920	0.00114051	0.00159672	Tai6.6953	1
MF	GO:0016160	amylase activity	2019-01-01	35/21920	0.00159672	0.00159672	Tai6.6953	1

## Sheet: go4_GOenrich_significant
Category	ID	Description	GeneRatio	BgRatio	pvalue	padj	geneID	Count
BP	GO:0051704	multi-organism process	79/5874	130/13983	1.16122e-05	0.00538811	novel.30955/novel.22256/novel.32587/novel.72423/novel.41014/novel.74866/novel.26661/novel.52395/novel.65800/novel.1787/novel.20245/novel.57782/Tai6.48249/novel.57783/novel.42975/novel.57786/novel.46422/novel.30980/novel.52394/novel.47935/novel.21839/novel.59463/novel.48047/Tai6.45829/novel.65801/novel.9904/novel.9435/Tai6.34353/novel.15177/Tai6.11123/novel.65797/novel.49476/novel.35362/novel.3319…	79
BP	GO:0000003	reproduction	74/5874	122/13983	2.38041e-05	0.00538811	novel.30955/novel.22256/novel.32587/novel.72423/novel.41014/novel.74866/novel.26661/novel.52395/novel.65800/novel.1787/novel.20245/novel.57782/Tai6.48249/novel.57783/novel.42975/novel.57786/novel.46422/novel.30980/novel.52394/novel.47935/novel.21839/novel.59463/Tai6.45829/novel.65801/novel.9904/novel.9435/novel.15177/Tai6.11123/novel.65797/novel.49476/novel.33196/novel.57780/novel.9903/novel.2653…	74
BP	GO:0022414	reproductive process	74/5874	122/13983	2.38041e-05	0.00538811	novel.30955/novel.22256/novel.32587/novel.72423/novel.41014/novel.74866/novel.26661/novel.52395/novel.65800/novel.1787/novel.20245/novel.57782/Tai6.48249/novel.57783/novel.42975/novel.57786/novel.46422/novel.30980/novel.52394/novel.47935/novel.21839/novel.59463/Tai6.45829/novel.65801/novel.9904/novel.9435/novel.15177/Tai6.11123/novel.65797/novel.49476/novel.33196/novel.57780/novel.9903/novel.2653…	74
BP	GO:0044702	single organism reproductive process	74/5874	122/13983	2.38041e-05	0.00538811	novel.30955/novel.22256/novel.32587/novel.72423/novel.41014/novel.74866/novel.26661/novel.52395/novel.65800/novel.1787/novel.20245/novel.57782/Tai6.48249/novel.57783/novel.42975/novel.57786/novel.46422/novel.30980/novel.52394/novel.47935/novel.21839/novel.59463/Tai6.45829/novel.65801/novel.9904/novel.9435/novel.15177/Tai6.11123/novel.65797/novel.49476/novel.33196/novel.57780/novel.9903/novel.2653…	74
BP	GO:0008037	cell recognition	69/5874	114/13983	4.88349e-05	0.00538811	novel.30955/novel.22256/novel.32587/novel.72423/novel.41014/novel.74866/novel.26661/novel.52395/novel.65800/novel.1787/novel.20245/novel.57782/Tai6.48249/novel.57783/novel.42975/novel.57786/novel.46422/novel.30980/novel.52394/novel.47935/novel.21839/novel.59463/Tai6.45829/novel.65801/novel.9904/novel.9435/novel.15177/Tai6.11123/novel.65797/novel.49476/novel.33196/novel.57780/novel.9903/novel.2653…	69
BP	GO:0009856	pollination	69/5874	114/13983	4.88349e-05	0.00538811	novel.30955/novel.22256/novel.32587/novel.72423/novel.41014/novel.74866/novel.26661/novel.52395/novel.65800/novel.1787/novel.20245/novel.57782/Tai6.48249/novel.57783/novel.42975/novel.57786/novel.46422/novel.30980/novel.52394/novel.47935/novel.21839/novel.59463/Tai6.45829/novel.65801/novel.9904/novel.9435/novel.15177/Tai6.11123/novel.65797/novel.49476/novel.33196/novel.57780/novel.9903/novel.2653…	69
BP	GO:0009875	pollen-pistil interaction	69/5874	114/13983	4.88349e-05	0.00538811	novel.30955/novel.22256/novel.32587/novel.72423/novel.41014/novel.74866/novel.26661/novel.52395/novel.65800/novel.1787/novel.20245/novel.57782/Tai6.48249/novel.57783/novel.42975/novel.57786/novel.46422/novel.30980/novel.52394/novel.47935/novel.21839/novel.59463/Tai6.45829/novel.65801/novel.9904/novel.9435/novel.15177/Tai6.11123/novel.65797/novel.49476/novel.33196/novel.57780/novel.9903/novel.2653…	69
BP	GO:0044706	multi-multicellular organism process	69/5874	114/13983	4.88349e-05	0.00538811	novel.30955/novel.22256/novel.32587/novel.72423/novel.41014/novel.74866/novel.26661/novel.52395/novel.65800/novel.1787/novel.20245/novel.57782/Tai6.48249/novel.57783/novel.42975/novel.57786/novel.46422/novel.30980/novel.52394/novel.47935/novel.21839/novel.59463/Tai6.45829/novel.65801/novel.9904/novel.9435/novel.15177/Tai6.11123/novel.65797/novel.49476/novel.33196/novel.57780/novel.9903/novel.2653…	69
BP	GO:0048544	recognition of pollen	69/5874	114/13983	4.88349e-05	0.00538811	novel.30955/novel.22256/novel.32587/novel.72423/novel.41014/novel.74866/novel.26661/novel.52395/novel.65800/novel.1787/novel.20245/novel.57782/Tai6.48249/novel.57783/novel.42975/novel.57786/novel.46422/novel.30980/novel.52394/novel.47935/novel.21839/novel.59463/Tai6.45829/novel.65801/novel.9904/novel.9435/novel.15177/Tai6.11123/novel.65797/novel.49476/novel.33196/novel.57780/novel.9903/novel.2653…	69
MF	GO:0005507	copper ion binding	86/8720	143/21920	6.53253e-07	0.000442906	novel.16967/novel.9727/Tai6.44015/Tai6.33302/Tai6.47699/novel.19270/novel.51470/Tai6.43908/novel.40643/novel.1255/novel.60731/novel.6209/novel.7936/Tai6.38552/novel.61669/Tai6.33652/novel.28566/novel.12332/novel.793/novel.25044/novel.7661/novel.6945/novel.44424/Tai6.43599/Tai6.15749/Tai6.26555/Tai6.7316/novel.40644/novel.28567/novel.60020/Tai6.18568/novel.792/novel.35575/novel.8084/novel.3814/nov…	86
MF	GO:0045735	nutrient reservoir activity	42/8720	61/21920	4.03758e-06	0.00136874	Tai6.44227/novel.45238/novel.57100/novel.79626/novel.17228/novel.54661/novel.46261/novel.12656/novel.55610/novel.64285/novel.57102/Tai6.12582/Tai6.38533/novel.14698/novel.18896/novel.76607/novel.76609/novel.54660/Tai6.35602/novel.12655/novel.2545/novel.33022/novel.42537/novel.72175/novel.55616/novel.21179/novel.75615/novel.29314/novel.11495/novel.5630/Tai6.22462/novel.9360/novel.80861/Tai6.41410/…	42
MF	GO:0050660	flavin adenine dinucleotide binding	99/8720	182/21920	4.39832e-05	0.00890798	Tai6.43058/novel.20741/Tai6.39348/novel.47823/Tai6.19215/Tai6.31305/novel.71266/Tai6.39350/novel.17732/novel.43576/novel.25255/novel.35051/novel.2721/novel.30294/Tai6.14711/novel.29915/novel.12248/Tai6.31023/novel.29006/novel.59018/Tai6.22626/novel.56079/novel.43577/novel.3604/Tai6.6846/novel.69464/novel.66523/novel.69463/novel.72597/novel.29007/novel.43563/Tai6.45585/Tai6.42050/novel.59771/novel…	99
MF	GO:0010333	terpene synthase activity	57/8720	95/21920	5.25544e-05	0.00890798	novel.63018/Tai6.4214/novel.53925/novel.7099/novel.61886/novel.43837/novel.56641/novel.76990/Tai6.4215/novel.3284/novel.3285/novel.32510/novel.18923/novel.42057/novel.42056/novel.36919/novel.56916/novel.5927/Tai6.38670/novel.63022/novel.15937/novel.30316/Tai6.44121/novel.50297/novel.1817/novel.53922/novel.58674/novel.67165/novel.20254/novel.44551/novel.79978/novel.33212/novel.22290/Tai6.9995/nove…	57
MF	GO:0004185	serine-type carboxypeptidase activity	75/8720	135/21920	0.000145416	0.0157758	novel.74637/Tai6.2177/Tai6.32541/novel.51132/novel.16574/Tai6.4626/novel.22655/novel.74639/Tai6.46871/novel.16576/novel.74640/novel.479/novel.53889/Tai6.50737/novel.22657/Tai6.51335/Tai6.19660/novel.75840/novel.56012/novel.47103/novel.66253/novel.7739/novel.45344/novel.75085/novel.67196/Tai6.24679/novel.22778/novel.47327/Tai6.23158/novel.31248/novel.45356/novel.2945/Tai6.45553/novel.16943/novel.7…	75
MF	GO:0008236	serine-type peptidase activity	178/8720	362/21920	0.000162877	0.0157758	novel.72303/novel.74637/Tai6.2177/Tai6.32541/novel.51132/novel.16574/novel.7164/Tai6.4626/novel.22655/novel.66499/novel.74639/novel.75814/novel.78074/novel.66969/Tai6.46871/Tai6.55219/novel.16576/novel.22783/novel.78367/novel.74640/novel.24445/novel.479/novel.19311/novel.33753/Tai6.45894/Tai6.37590/Tai6.1529/Tai6.37591/novel.56354/novel.53889/Tai6.50737/novel.22657/Tai6.51335/Tai6.19660/novel.474…	178
MF	GO:0017171	serine hydrolase activity	178/8720	362/21920	0.000162877	0.0157758	novel.72303/novel.74637/Tai6.2177/Tai6.32541/novel.51132/novel.16574/novel.7164/Tai6.4626/novel.22655/novel.66499/novel.74639/novel.75814/novel.78074/novel.66969/Tai6.46871/Tai6.55219/novel.16576/novel.22783/novel.78367/novel.74640/novel.24445/novel.479/novel.19311/novel.33753/Tai6.45894/Tai6.37590/Tai6.1529/Tai6.37591/novel.56354/novel.53889/Tai6.50737/novel.22657/Tai6.51335/Tai6.19660/novel.474…	178
MF	GO:0070008	serine-type exopeptidase activity	78/8720	143/21920	0.000239942	0.0195341	novel.74637/Tai6.2177/Tai6.32541/novel.51132/novel.16574/Tai6.4626/novel.22655/novel.74639/Tai6.46871/novel.16576/novel.74640/novel.479/novel.53889/Tai6.50737/novel.22657/Tai6.51335/Tai6.19660/novel.75840/novel.56012/novel.47103/novel.66253/novel.7739/novel.45344/novel.75085/novel.67196/Tai6.24679/novel.22778/novel.47327/Tai6.23158/novel.31248/novel.45356/novel.2945/Tai6.45553/novel.16943/novel.7…	78
MF	GO:0004180	carboxypeptidase activity	76/8720	139/21920	0.000259302	0.0195341	novel.74637/Tai6.2177/Tai6.32541/novel.51132/novel.16574/Tai6.4626/novel.22655/novel.74639/Tai6.46871/novel.16576/novel.74640/novel.479/novel.53889/Tai6.50737/novel.22657/Tai6.51335/Tai6.19660/novel.75840/novel.56012/novel.47103/novel.66253/novel.7739/novel.45344/novel.75085/novel.67196/Tai6.24679/novel.22778/novel.47327/Tai6.23158/novel.31248/novel.45356/novel.2945/Tai6.45553/novel.16943/novel.7…	76
MF	GO:0016747	transferase activity, transferring acyl groups other than amino-acyl groups	150/8720	305/21920	0.000502766	0.0311124	Tai6.35449/Tai6.38182/Tai6.10280/novel.18248/Tai6.3406/novel.55421/Tai6.51931/novel.12130/novel.66426/novel.43595/novel.30860/novel.31006/Tai6.36580/Tai6.52314/novel.63195/novel.35392/novel.6922/novel.3978/Tai6.2575/Tai6.51718/novel.25320/Tai6.16009/Tai6.45485/Tai6.32026/novel.80504/novel.5356/novel.8163/novel.18742/Tai6.4632/novel.58803/novel.24057/novel.69220/novel.61744/Tai6.37303/Tai6.15544/n…	150
MF	GO:0043565	sequence-specific DNA binding	146/8720	296/21920	0.000504773	0.0311124	Tai6.2430/Tai6.37172/Tai6.5432/novel.14799/novel.70850/novel.24302/novel.17711/Tai6.48992/Tai6.7612/novel.21709/Tai6.41377/Tai6.2731/novel.59842/novel.16947/novel.59845/novel.66827/novel.17336/Tai6.10026/Tai6.40122/Tai6.9777/novel.72352/novel.50031/novel.48752/novel.38746/Tai6.31440/novel.31517/novel.62835/novel.31192/novel.50167/novel.16298/Tai6.7893/Tai6.21263/Tai6.32866/novel.31697/novel.31694…	146
