# Supplementary material for: RNA-Seq and iTRAQ reveal multiple pathways involved in storage root formation and development in sweet potato (Ipomoea batatas L.)
Source: BMC Plant Biol. 2019 Apr 11;19:136. doi: 10.1186/s12870-019-1731-0 (PMC6458706; doi:10.1186/s12870-019-1731-0)
Supplement: Supplementary file 9 — Table S5. The detailed information of each GO functional category of proteomic analysis. (XLS 1085 kb) [file 12870_2019_1731_MOESM9_ESM.xls]

## Sheet: GO1_Enrich.merge
Table S5 The detailed information of each GO functional category of proteomic analysis.
GO_ID	GO_Term	GO_Class	Pvalue	AdjustedPv	x1	n	x2	N	ProtID
GO:0016646	oxidoreductase activity, acting on the CH-NH group of donors, NAD or NADP as acceptor	MF	0.00111314	0.411908	4	413	7	5222	G14861.TU24243.0.7...chr14.19670668.19673987.... G15676.TU25619.22.2...chr14.28972544.28974558.... G27422.TU44966.13.7...chr4.45833879.45837247....orf1 G7688.TU12664.11.6...chr12.1811257.1813794....orf1
GO:0022857	transmembrane transporter activity	MF	0.00562336	0.411908	12	413	68	5222	G12065.TU19829.18.2...chr13.11570657.11721531....orf1 G1567.TU2652.23.8...chr1.26761528.26763559....orf1 G21242.TU34726.11.2...chr2.40108843.40198040....orf1 G23342.TU38185.37.9...chr3.21490290.21501443....orf1 G26669.TU43811.19.9...chr4.27031132.27035094....orf1 G26671.TU43818.10.8...chr4.27021050.27030478....orf1 G37152.TU60901.8.1...chr8.27886285.27889775....orf1 G43457.TU70629.40.6...scaffold…
GO:0004089	carbonate dehydratase activity	MF	0.00624104	0.411908	2	413	2	5222	G11791.TU19412.15.2...chr13.6700022.6705604....orf1 G34355.TU56332.16.9...chr7.18874352.18898132....orf1
GO:0004489	methylenetetrahydrofolate reductase (NAD(P)H) activity	MF	0.00624104	0.411908	2	413	2	5222	G15676.TU25619.22.2...chr14.28972544.28974558.... G27422.TU44966.13.7...chr4.45833879.45837247....orf1
GO:0004061	arylformamidase activity	MF	0.00624104	0.411908	2	413	2	5222	G24592.TU40322.7.8...chr4.1684577.1687699....orf1 G30711.TU50329.17.3...chr6.1779998.1785477....orf1
GO:0019441	tryptophan catabolic process to kynurenine	BP	0.00624104	0.411908	2	413	2	5222	G24592.TU40322.7.8...chr4.1684577.1687699....orf1 G30711.TU50329.17.3...chr6.1779998.1785477....orf1
GO:0055085	transmembrane transport	BP	0.00846214	0.523595	19	413	132	5222	G10928.TU18002.51.3...chr12.51248888.51251782....orf1 G19236.TU31435.10.0...chr2.1997684.1998962....orf1 G2235.TU3710.1.7...chr1.31923691.31929064....orf1 G22428.TU36663.2.6...chr3.8916248.8918454....orf1 G23342.TU38185.37.9...chr3.21490290.21501443....orf1 G26669.TU43811.19.9...chr4.27031132.27035094....orf1 G26671.TU43818.10.8...chr4.27021050.27030478....orf1 G27083.TU44453.5.6...chr4.36682819.…
GO:0003824	catalytic activity	MF	0.0141113	0.597692	204	413	2273	5222	G10377.TU17100.0.9...chr12.44932133.44934880....orf1 G10429.TU17190.7.4...chr12.45776066.45779905.... G10561.TU17418.30.4...chr12.46506888.46510932....orf1 G10817.TU17819.27.1...chr12.49382145.49385571....orf1 G10895.TU17958.22.5...chr12.49546357.49671433....orf1 G10915.TU17987.24.2...chr12.51395469.51396516....orf1 G10928.TU18002.51.3...chr12.51248888.51251782....orf1 G10938.TU18025.16.0...chr12…
GO:0006260	DNA replication	BP	0.0173178	0.597692	5	413	20	5222	G26538.TU43596.5.5...chr4.22494706.22498716....orf1 G29052.TU47661.4.2...chr5.24175723.24179502....orf1 G37997.TU62232.13.4...chr8.41293723.41298375....orf1 G41555.TU67941.12.0...scaffold13874.size3825.289.3825....orf1 G47340.TU76199.1.5...scaffold551.size310330.263453.265889....orf1
GO:0003677	DNA binding	MF	0.0175177	0.597692	18	413	130	5222	G13244.TU21687.15.7...chr13.37772894.37774577....orf1 G22950.TU37545.2.1...chr3.16840277.16845066....orf1 G24315.TU39855.6.4...chr3.31517125.31537483....orf1 G25253.TU41434.1.3...chr4.7547040.7549714....orf1 G26458.TU43451.48.5...chr4.23190729.23193976....orf1 G26538.TU43596.5.5...chr4.22494706.22498716....orf1 G26800.TU44013.1.8...chr4.30120318.30120931.... G26813.TU44036.0.9...chr4.29968634.299…
GO:0031145	anaphase-promoting complex-dependent proteasomal ubiquitin-dependent protein catabolic process	BP	0.0177403	0.597692	2	413	3	5222	G13935.TU22763.1.7...chr14.4803367.4804141.... G25186.TU41321.3.4...chr4.6994283.6998334....orf1
GO:0016840	carbon-nitrogen lyase activity	MF	0.0287833	0.597692	3	413	9	5222	G26263.TU43102.14.8...chr4.19610339.19613479....orf1 G35395.TU58038.4.8...chr8.875788.878707....orf1 G40905.TU67004.45.8...scaffold11808.size4473.1193.1878....orf1
GO:0004518	nuclease activity	MF	0.0318803	0.597692	6	413	31	5222	G23332.TU38170.4.1...chr3.21538356.21539012.... G33210.TU54421.6.5...chr6.43247719.43265564....orf1 G36981.TU60645.6.6...chr8.24084701.24086259....orf1 G3720.TU6126.13.9...chr10.19436775.19441218....orf1 G3799.TU6270.2.1...chr10.22468535.22470257....orf1 G44728.TU72333.1.4...scaffold2593.size80036.12647.13494....orf1
GO:0003887	DNA-directed DNA polymerase activity	MF	0.0336309	0.597692	2	413	4	5222	G26538.TU43596.5.5...chr4.22494706.22498716....orf1 G47340.TU76199.1.5...scaffold551.size310330.263453.265889....orf1
GO:0004527	exonuclease activity	MF	0.038757	0.597692	3	413	10	5222	G23332.TU38170.4.1...chr3.21538356.21539012.... G33210.TU54421.6.5...chr6.43247719.43265564....orf1 G3720.TU6126.13.9...chr10.19436775.19441218....orf1
GO:0022804	active transmembrane transporter activity	MF	0.0401692	0.597692	4	413	17	5222	G21242.TU34726.11.2...chr2.40108843.40198040....orf1 G23342.TU38185.37.9...chr3.21490290.21501443....orf1 G44819.TU72459.13.6...scaffold2629 G7674.TU12627.3.5...chr12.669470.673490....orf1
GO:0044270	cellular nitrogen compound catabolic process	BP	0.048529	0.597692	4	413	18	5222	G24592.TU40322.7.8...chr4.1684577.1687699....orf1 G30465.TU49927.8.5...chr5.41472423.41488544....orf1 G30711.TU50329.17.3...chr6.1779998.1785477....orf1 G44728.TU72333.1.4...scaffold2593.size80036.12647.13494....orf1
GO:0046700	heterocycle catabolic process	BP	0.048529	0.597692	4	413	18	5222	G24592.TU40322.7.8...chr4.1684577.1687699....orf1 G30465.TU49927.8.5...chr5.41472423.41488544....orf1 G30711.TU50329.17.3...chr6.1779998.1785477....orf1 G44728.TU72333.1.4...scaffold2593.size80036.12647.13494....orf1
GO:0006465	signal peptide processing	BP	0.0531495	0.597692	2	413	5	5222	G12301.TU20205.39.4...chr13.16084567.16087952....orf1 G42722.TU69627.62.0...scaffold17617.size3258.55.2307....orf1
GO:0005680	anaphase-promoting complex	CC	0.0531495	0.597692	2	413	5	5222	G13935.TU22763.1.7...chr14.4803367.4804141.... G25186.TU41321.3.4...chr4.6994283.6998334....orf1
GO:0008378	galactosyltransferase activity	MF	0.0531495	0.597692	2	413	5	5222	G22632.TU37027.1.5...chr3.11748439.11752071....orf1 G37664.TU61702.11.2...chr8.39094386.39100002....orf1
GO:0006855	drug transmembrane transport	BP	0.0531495	0.597692	2	413	5	5222	G23342.TU38185.37.9...chr3.21490290.21501443....orf1 G44819.TU72459.13.6...scaffold2629
GO:0015238	drug transmembrane transporter activity	MF	0.0531495	0.597692	2	413	5	5222	G23342.TU38185.37.9...chr3.21490290.21501443....orf1 G44819.TU72459.13.6...scaffold2629
GO:0016844	strictosidine synthase activity	MF	0.0531495	0.597692	2	413	5	5222	G26263.TU43102.14.8...chr4.19610339.19613479....orf1 G35395.TU58038.4.8...chr8.875788.878707....orf1
GO:0007030	Golgi organization	BP	0.0531495	0.597692	2	413	5	5222	G35225.TU57746.7.9...chr7.34118430.34119713....orf1 G45873.TU73953.8.7...scaffold3202.size54871.27223.29499....orf1
GO:0043565	sequence-specific DNA binding	MF	0.0577724	0.597692	4	413	19	5222	G32642.TU53472.8.7...chr6.30677128.30681396....orf1 G32795.TU53709.22.8...chr6.35811777.35815093....orf1 G37997.TU62232.13.4...chr8.41293723.41298375....orf1 G45867.TU73943.75.2...scaffold32006.size1148.1.1148....orf1
GO:0019439	aromatic compound catabolic process	BP	0.0577724	0.597692	4	413	19	5222	G24592.TU40322.7.8...chr4.1684577.1687699....orf1 G30465.TU49927.8.5...chr5.41472423.41488544....orf1 G30711.TU50329.17.3...chr6.1779998.1785477....orf1 G44728.TU72333.1.4...scaffold2593.size80036.12647.13494....orf1
GO:1901361	organic cyclic compound catabolic process	BP	0.0577724	0.597692	4	413	19	5222	G24592.TU40322.7.8...chr4.1684577.1687699....orf1 G30465.TU49927.8.5...chr5.41472423.41488544....orf1 G30711.TU50329.17.3...chr6.1779998.1785477....orf1 G44728.TU72333.1.4...scaffold2593.size80036.12647.13494....orf1
GO:0006259	DNA metabolic process	BP	0.0589814	0.597692	9	413	62	5222	G15285.TU24964.14.4...chr14.24678717.24867961....orf1 G26538.TU43596.5.5...chr4.22494706.22498716....orf1 G26800.TU44013.1.8...chr4.30120318.30120931.... G26813.TU44036.0.9...chr4.29968634.29969690....orf1 G29052.TU47661.4.2...chr5.24175723.24179502....orf1 G37997.TU62232.13.4...chr8.41293723.41298375....orf1 G41555.TU67941.12.0...scaffold13874.size3825.289.3825....orf1 G44728.TU72333.1.4...scaff…
GO:0044429	mitochondrial part	CC	0.0606092	0.597692	6	413	36	5222	G19236.TU31435.10.0...chr2.1997684.1998962....orf1 G224.TU395.88.5...chr1.4586435.4588735....orf1 G28526.TU46757.21.0...chr5.12497636.12500539....orf1 G37716.TU61785.92.2...chr8.38979019.38982205....orf1 G7013.TU11586.6.0...chr11.31669600.31672470....orf1 G7930.TU13073.8.1...chr12.4379667.4383176....orf1
GO:0009063	cellular amino acid catabolic process	BP	0.0631776	0.597692	3	413	12	5222	G24592.TU40322.7.8...chr4.1684577.1687699....orf1 G30711.TU50329.17.3...chr6.1779998.1785477....orf1 G32298.TU52933.15.8...chr6.24043563.24043926....
GO:0016740	transferase activity	MF	0.0711188	0.597692	65	413	667	5222	G10429.TU17190.7.4...chr12.45776066.45779905.... G10817.TU17819.27.1...chr12.49382145.49385571....orf1 G11577.TU19095.23.6...chr13.5286338.5290209....orf1 G11750.TU19348.12.8...chr13.7705435.7708820.... G13130.TU21513.3.1...chr13.36268844.36272424....orf1 G13245.TU21689.24.4...chr13.38431636.38435989....orf1 G13830.TU22596.8.1...chr14.5186197.5189122.... G14310.TU23363.4.4...chr14.11593758.115957…
GO:0030071	regulation of mitotic metaphase/anaphase transition	BP	0.0756256	0.597692	2	413	6	5222	G13935.TU22763.1.7...chr14.4803367.4804141.... G25186.TU41321.3.4...chr4.6994283.6998334....orf1
GO:0008408	3-5 exonuclease activity	MF	0.0756256	0.597692	2	413	6	5222	G23332.TU38170.4.1...chr3.21538356.21539012.... G3720.TU6126.13.9...chr10.19436775.19441218....orf1
GO:0008138	protein tyrosine/serine/threonine phosphatase activity	MF	0.0756256	0.597692	2	413	6	5222	G25602.TU42040.20.7...chr4.11755096.11761751....orf1 G44565.TU72121.1.2...scaffold250.size478904.468166.470142....orf1
GO:0003918	DNA topoisomerase type II (ATP-hydrolyzing) activity	MF	0.0756256	0.597692	2	413	6	5222	G26800.TU44013.1.8...chr4.30120318.30120931.... G26813.TU44036.0.9...chr4.29968634.29969690....orf1
GO:0003682	chromatin binding	MF	0.0756256	0.597692	2	413	6	5222	G31105.TU51020.4.3...chr6.5086888.5090490....orf1 G37997.TU62232.13.4...chr8.41293723.41298375....orf1
GO:0006662	glycerol ether metabolic process	BP	0.0774773	0.597692	3	413	13	5222	G28501.TU46713.90.7...chr5.12176216.12177291....orf1 G31760.TU52074.15.5...chr6.13055483.13059785....orf1 G6788.TU11211.19.4...chr11.24400418.24401892....orf1
GO:0016410	N-acyltransferase activity	MF	0.0774773	0.597692	3	413	13	5222	G20718.TU33861.21.3...chr2.31851429.31852509.... G38379.TU62907.11.3...chr9.4761470.4763285....orf1 G42146.TU68806.14.3...scaffold1583.size150555.19804.23356....orf1
GO:0015291	secondary active transmembrane transporter activity	MF	0.0774773	0.597692	3	413	13	5222	G23342.TU38185.37.9...chr3.21490290.21501443....orf1 G44819.TU72459.13.6...scaffold2629 G7674.TU12627.3.5...chr12.669470.673490....orf1
GO:0046395	carboxylic acid catabolic process	BP	0.078849	0.597692	4	413	21	5222	G13618.TU22266.23.6...chr14.1027520.1031778....orf1 G24592.TU40322.7.8...chr4.1684577.1687699....orf1 G30711.TU50329.17.3...chr6.1779998.1785477....orf1 G32298.TU52933.15.8...chr6.24043563.24043926....
GO:0008121	ubiquinol-cytochrome-c reductase activity	MF	0.0790885	0.597692	1	413	1	5222	G12065.TU19829.18.2...chr13.11570657.11721531....orf1
GO:0005542	folic acid binding	MF	0.0790885	0.597692	1	413	1	5222	G14310.TU23363.4.4...chr14.11593758.11595761....orf1
GO:0004735	pyrroline-5-carboxylate reductase activity	MF	0.0790885	0.597692	1	413	1	5222	G14861.TU24243.0.7...chr14.19670668.19673987....
GO:0005956	protein kinase CK2 complex	CC	0.0790885	0.597692	1	413	1	5222	G17201.TU28150.3.7...chr15.2369437.2372791....orf1
GO:0008478	pyridoxal kinase activity	MF	0.0790885	0.597692	1	413	1	5222	G19788.TU32368.21.6...chr2.12792728.12794193....orf1
GO:0009443	pyridoxal 5-phosphate salvage	BP	0.0790885	0.597692	1	413	1	5222	G19788.TU32368.21.6...chr2.12792728.12794193....orf1
GO:0004484	mRNA guanylyltransferase activity	MF	0.0790885	0.597692	1	413	1	5222	G25602.TU42040.20.7...chr4.11755096.11761751....orf1
GO:0006370	7-methylguanosine mRNA capping	BP	0.0790885	0.597692	1	413	1	5222	G25602.TU42040.20.7...chr4.11755096.11761751....orf1
GO:0071025	RNA surveillance	BP	0.0790885	0.597692	1	413	1	5222	G30465.TU49927.8.5...chr5.41472423.41488544....orf1
GO:0004333	fumarate hydratase activity	MF	0.0790885	0.597692	1	413	1	5222	G33246.TU54509.1.9...chr7.429300.434894....
GO:0006106	fumarate metabolic process	BP	0.0790885	0.597692	1	413	1	5222	G33246.TU54509.1.9...chr7.429300.434894....
GO:0045239	tricarboxylic acid cycle enzyme complex	CC	0.0790885	0.597692	1	413	1	5222	G33246.TU54509.1.9...chr7.429300.434894....
GO:0045492	xylan biosynthetic process	BP	0.0790885	0.597692	1	413	1	5222	G35921.TU58904.4.3...chr8.8106589.8108704....orf1
GO:0000176	nuclear exosome (RNase complex)	CC	0.0790885	0.597692	1	413	1	5222	G3720.TU6126.13.9...chr10.19436775.19441218....orf1
GO:0003688	DNA replication origin binding	MF	0.0790885	0.597692	1	413	1	5222	G37997.TU62232.13.4...chr8.41293723.41298375....orf1
GO:0008824	cyanate hydratase activity	MF	0.0790885	0.597692	1	413	1	5222	G40905.TU67004.45.8...scaffold11808.size4473.1193.1878....orf1
GO:0009439	cyanate metabolic process	BP	0.0790885	0.597692	1	413	1	5222	G40905.TU67004.45.8...scaffold11808.size4473.1193.1878....orf1
GO:0005785	signal recognition particle receptor complex	CC	0.0790885	0.597692	1	413	1	5222	G47710.TU76713.6.9...scaffold6333.size13794.7192.10469....orf1
GO:0003756	protein disulfide isomerase activity	MF	0.0790885	0.597692	1	413	1	5222	G48393.TU77745.16.2...scaffold79
GO:0008108	UDP-glucose:hexose-1-phosphate uridylyltransferase activity	MF	0.0790885	0.597692	1	413	1	5222	G48553.TU77967.6.9...scaffold8576.size7333.4028.7329....orf1
GO:0005351	sugar:hydrogen symporter activity	MF	0.0790885	0.597692	1	413	1	5222	G7674.TU12627.3.5...chr12.669470.673490....orf1
GO:0008643	carbohydrate transport	BP	0.0790885	0.597692	1	413	1	5222	G7674.TU12627.3.5...chr12.669470.673490....orf1
GO:0071586	CAAX-box protein processing	BP	0.0790885	0.597692	1	413	1	5222	G7727.TU12725.10.5...chr12.850774.856718....orf1
GO:0031967	organelle envelope	CC	0.0813446	0.610085	7	413	44	5222	G1042.TU1705.4.5...chr1.20847712.20853991....orf1 G19236.TU31435.10.0...chr2.1997684.1998962....orf1 G224.TU395.88.5...chr1.4586435.4588735....orf1 G28526.TU46757.21.0...chr5.12497636.12500539....orf1 G37716.TU61785.92.2...chr8.38979019.38982205....orf1 G6872.TU11335.5.9...chr11.25883332.25884822.... G7930.TU13073.8.1...chr12.4379667.4383176....orf1
GO:0016746	transferase activity, transferring acyl groups	MF	0.0934327	0.671324	5	413	31	5222	G14633.TU23886.9.3...chr14.16711807.16715101....orf1 G20718.TU33861.21.3...chr2.31851429.31852509.... G32298.TU52933.15.8...chr6.24043563.24043926.... G38379.TU62907.11.3...chr9.4761470.4763285....orf1 G42146.TU68806.14.3...scaffold1583.size150555.19804.23356....orf1
GO:0031966	mitochondrial membrane	CC	0.0934327	0.671324	5	413	31	5222	G19236.TU31435.10.0...chr2.1997684.1998962....orf1 G224.TU395.88.5...chr1.4586435.4588735....orf1 G28526.TU46757.21.0...chr5.12497636.12500539....orf1 G37716.TU61785.92.2...chr8.38979019.38982205....orf1 G7930.TU13073.8.1...chr12.4379667.4383176....orf1
GO:0008168	methyltransferase activity	MF	0.0977511	0.671324	11	413	82	5222	G14708.TU23990.40.8...chr14.18056551.18061316....orf1 G15459.TU25241.14.6...chr14.28235027.28236703....orf1 G16255.TU26537.213.7...chr14.42309297.42311583....orf1 G17585.TU28766.1.5...chr15.7068437.7070813.... G2050.TU3422.0.6...chr1.31526061.31527725.... G28234.TU46284.7.9...chr5.7752899.7754263....orf1 G3455.TU5671.3.3...chr10.15645006.15646554....orf1 G42126.TU68777.4.5...scaffold15795 G48717.…
GO:0000159	protein phosphatase type 2A complex	CC	0.100472	0.671324	2	413	7	5222	G18867.TU30828.17.0...chr2.404578.409106....orf1 G25425.TU41745.5.9...chr4.10008561.10013212....
GO:0006265	DNA topological change	BP	0.100472	0.671324	2	413	7	5222	G26800.TU44013.1.8...chr4.30120318.30120931.... G26813.TU44036.0.9...chr4.29968634.29969690....orf1
GO:0033897	ribonuclease T2 activity	MF	0.100472	0.671324	2	413	7	5222	G36981.TU60645.6.6...chr8.24084701.24086259....orf1 G3799.TU6270.2.1...chr10.22468535.22470257....orf1
GO:0006839	mitochondrial transport	BP	0.100472	0.671324	2	413	7	5222	G28526.TU46757.21.0...chr5.12497636.12500539....orf1 G7930.TU13073.8.1...chr12.4379667.4383176....orf1
GO:0016747	transferase activity, transferring acyl groups other than amino-acyl groups	MF	0.103205	0.671324	4	413	23	5222	G14633.TU23886.9.3...chr14.16711807.16715101....orf1 G20718.TU33861.21.3...chr2.31851429.31852509.... G38379.TU62907.11.3...chr9.4761470.4763285....orf1 G42146.TU68806.14.3...scaffold1583.size150555.19804.23356....orf1
GO:0044765	single-organism transport	BP	0.106579	0.671324	28	413	261	5222	G10928.TU18002.51.3...chr12.51248888.51251782....orf1 G19236.TU31435.10.0...chr2.1997684.1998962....orf1 G21242.TU34726.11.2...chr2.40108843.40198040....orf1 G2235.TU3710.1.7...chr1.31923691.31929064....orf1 G22428.TU36663.2.6...chr3.8916248.8918454....orf1 G23342.TU38185.37.9...chr3.21490290.21501443....orf1 G25955.TU42591.5.9...chr4.17250899.17253826.... G26669.TU43811.19.9...chr4.27031132.2703…
GO:0006952	defense response	BP	0.109781	0.671324	3	413	15	5222	G26440.TU43414.33.8...chr4.22403429.22408880....orf1 G41680.TU68141.51.2...scaffold1425.size166670.44275.46930....orf1 G5677.TU9375.21.7...chr11.8004630.8010606....orf1
GO:0006518	peptide metabolic process	BP	0.109781	0.671324	3	413	15	5222	G12301.TU20205.39.4...chr13.16084567.16087952....orf1 G32298.TU52933.15.8...chr6.24043563.24043926.... G42722.TU69627.62.0...scaffold17617.size3258.55.2307....orf1
GO:0016020	membrane	CC	0.118346	0.671324	47	413	477	5222	G10042.TU16504.17.9...chr12.39915524.39921698....orf1 G10240.TU16828.239.0...chr12.41198143.41200553....orf1 G1042.TU1705.4.5...chr1.20847712.20853991....orf1 G10928.TU18002.51.3...chr12.51248888.51251782....orf1 G12065.TU19829.18.2...chr13.11570657.11721531....orf1 G12301.TU20205.39.4...chr13.16084567.16087952....orf1 G13551.TU22164.10.4...chr14.1509768.1513114....orf1 G13830.TU22596.8.1...chr14…
GO:0005215	transporter activity	MF	0.121672	0.671324	15	413	125	5222	G10240.TU16828.239.0...chr12.41198143.41200553....orf1 G12065.TU19829.18.2...chr13.11570657.11721531....orf1 G1567.TU2652.23.8...chr1.26761528.26763559....orf1 G21001.TU34343.18.3...chr2.36089963.36092347....orf2 G21242.TU34726.11.2...chr2.40108843.40198040....orf1 G23342.TU38185.37.9...chr3.21490290.21501443....orf1 G26669.TU43811.19.9...chr4.27031132.27035094....orf1 G26671.TU43818.10.8...chr4.…
GO:0008146	sulfotransferase activity	MF	0.127174	0.671324	2	413	8	5222	G15809.TU25836.3.4...chr14.36113060.36130640....orf1 G40431.TU66311.7.7...scaffold1036
GO:0035091	phosphatidylinositol binding	MF	0.127174	0.671324	2	413	8	5222	G27353.TU44860.10.8...chr4.44559820.44567709....orf1 G37108.TU60837.12.6...chr8.26196116.26200134....orf1
GO:0003777	microtubule motor activity	MF	0.127174	0.671324	2	413	8	5222	G45206.TU73018.13.2...scaffold28252.size1762.0.1720....orf1 G5326.TU8794.9.3...chr11.4120166.4123248....orf1
GO:0007018	microtubule-based movement	BP	0.127174	0.671324	2	413	8	5222	G45206.TU73018.13.2...scaffold28252.size1762.0.1720....orf1 G5326.TU8794.9.3...chr11.4120166.4123248....orf1
GO:0051704	multi-organism process	BP	0.127174	0.671324	2	413	8	5222	G22538.TU36850.1.4...chr3.10921721.10923881.... G26440.TU43414.33.8...chr4.22403429.22408880....orf1
GO:0016620	oxidoreductase activity, acting on the aldehyde or oxo group of donors, NAD or NADP as acceptor	MF	0.127174	0.671324	2	413	8	5222	G30816.TU50531.5.8...chr6.2598090.2760651.... G41277.TU67535.1.6...scaffold1298
GO:0004842	ubiquitin-protein ligase activity	MF	0.12757	0.671324	3	413	16	5222	G10561.TU17418.30.4...chr12.46506888.46510932....orf1 G4266.TU7035.20.2...chr10.29803189.29806796....orf1 G43597.TU70829.17.1...scaffold20864.size2809.0.1080....orf1
GO:0022891	substrate-specific transmembrane transporter activity	MF	0.13356	0.671324	8	413	58	5222	G12065.TU19829.18.2...chr13.11570657.11721531....orf1 G26669.TU43811.19.9...chr4.27031132.27035094....orf1 G26671.TU43818.10.8...chr4.27021050.27030478....orf1 G37152.TU60901.8.1...chr8.27886285.27889775....orf1 G43457.TU70629.40.6...scaffold2041.size113930.50758.52243....orf1 G46656.TU75124.61.3...scaffold4003.size33921.22876.26637....orf1 G7674.TU12627.3.5...chr12.669470.673490....orf1 G9026.TU…
GO:0043231	intracellular membrane-bounded organelle	CC	0.136418	0.671324	35	413	345	5222	G1042.TU1705.4.5...chr1.20847712.20853991....orf1 G12301.TU20205.39.4...chr13.16084567.16087952....orf1 G12512.TU20559.15.9...chr13.19702564.19707191....orf1 G13618.TU22266.23.6...chr14.1027520.1031778....orf1 G13935.TU22763.1.7...chr14.4803367.4804141.... G14142.TU23102.2.5...chr14.9249632.9252001....orf1 G14708.TU23990.40.8...chr14.18056551.18061316....orf1 G19236.TU31435.10.0...chr2.1997684.19…
GO:0006397	mRNA processing	BP	0.146298	0.671324	3	413	17	5222	G24868.TU40796.9.4...chr4.1193891.1198268....orf1 G25602.TU42040.20.7...chr4.11755096.11761751....orf1 G49055.TU78758.5.4...scaffold9961
GO:0005743	mitochondrial inner membrane	CC	0.146298	0.671324	3	413	17	5222	G224.TU395.88.5...chr1.4586435.4588735....orf1 G28526.TU46757.21.0...chr5.12497636.12500539....orf1 G7930.TU13073.8.1...chr12.4379667.4383176....orf1
GO:0004519	endonuclease activity	MF	0.146298	0.671324	3	413	17	5222	G36981.TU60645.6.6...chr8.24084701.24086259....orf1 G3799.TU6270.2.1...chr10.22468535.22470257....orf1 G44728.TU72333.1.4...scaffold2593.size80036.12647.13494....orf1
GO:0004826	phenylalanine-tRNA ligase activity	MF	0.151936	0.671324	1	413	2	5222	G11732.TU19318.11.5...chr13.7477440.7480358....orf1
GO:0004144	diacylglycerol O-acyltransferase activity	MF	0.151936	0.671324	1	413	2	5222	G14633.TU23886.9.3...chr14.16711807.16715101....orf1
GO:0004045	aminoacyl-tRNA hydrolase activity	MF	0.151936	0.671324	1	413	2	5222	G20040.TU32767.6.3...chr2.17524318.17527543....orf1
GO:0005750	mitochondrial respiratory chain complex III	CC	0.151936	0.671324	1	413	2	5222	G224.TU395.88.5...chr1.4586435.4588735....orf1
GO:0005764	lysosome	CC	0.151936	0.671324	1	413	2	5222	G25901.TU42501.176.3...chr4.16545944.16549341....orf1
GO:0045300	acyl-[acyl-carrier-protein] desaturase activity	MF	0.151936	0.671324	1	413	2	5222	G2771.TU4571.11.7...chr10.3347920.3350982....orf1
GO:0004450	isocitrate dehydrogenase (NADP+) activity	MF	0.151936	0.671324	1	413	2	5222	G28008.TU45913.121.9...chr5.2452369.2456601....orf1
GO:0006102	isocitrate metabolic process	BP	0.151936	0.671324	1	413	2	5222	G28008.TU45913.121.9...chr5.2452369.2456601....orf1
GO:0006850	mitochondrial pyruvate transport	BP	0.151936	0.671324	1	413	2	5222	G28526.TU46757.21.0...chr5.12497636.12500539....orf1
GO:0047429	nucleoside-triphosphate diphosphatase activity	MF	0.151936	0.671324	1	413	2	5222	G29555.TU48465.0.3...chr5.29671089.29673572....orf1
GO:0008836	diaminopimelate decarboxylase activity	MF	0.151936	0.671324	1	413	2	5222	G30755.TU50416.35.6...chr6.1146094.1149185....orf1
GO:0004491	methylmalonate-semialdehyde dehydrogenase (acylating) activity	MF	0.151936	0.671324	1	413	2	5222	G30816.TU50531.5.8...chr6.2598090.2760651....
GO:0002161	aminoacyl-tRNA editing activity	MF	0.151936	0.671324	1	413	2	5222	G31181.TU51146.1.5...chr6.5855088.5857011....
GO:0003839	gamma-glutamylcyclotransferase activity	MF	0.151936	0.671324	1	413	2	5222	G32298.TU52933.15.8...chr6.24043563.24043926....
GO:0006751	glutathione catabolic process	BP	0.151936	0.671324	1	413	2	5222	G32298.TU52933.15.8...chr6.24043563.24043926....
GO:0048015	phosphatidylinositol-mediated signaling	BP	0.151936	0.671324	1	413	2	5222	G33207.TU54414.11.4...chr7.124980.132224....orf1
GO:0004151	dihydroorotase activity	MF	0.151936	0.671324	1	413	2	5222	G38805.TU63593.7.6...chr9.8782478.8784984....orf1
GO:0080019	fatty-acyl-CoA reductase (alcohol-forming) activity	MF	0.151936	0.671324	1	413	2	5222	G41277.TU67535.1.6...scaffold1298
GO:0006308	DNA catabolic process	BP	0.151936	0.671324	1	413	2	5222	G44728.TU72333.1.4...scaffold2593.size80036.12647.13494....orf1
GO:0030515	snoRNA binding	MF	0.151936	0.671324	1	413	2	5222	G46611.TU75044.7.7...scaffold3924.size35681.25952.30497....orf1
GO:0009904	chloroplast accumulation movement	BP	0.151936	0.671324	1	413	2	5222	G5326.TU8794.9.3...chr11.4120166.4123248....orf1
GO:0031047	gene silencing by RNA	BP	0.151936	0.671324	1	413	2	5222	G6055.TU9996.39.5...chr11.12986718.12991543....orf1
GO:0019888	protein phosphatase regulator activity	MF	0.155286	0.671324	2	413	9	5222	G18867.TU30828.17.0...chr2.404578.409106....orf1 G25425.TU41745.5.9...chr4.10008561.10013212....
GO:0046854	phosphatidylinositol phosphorylation	BP	0.155286	0.671324	2	413	9	5222	G22733.TU37199.1.0...chr3.12814261.12816942....orf1 G33207.TU54414.11.4...chr7.124980.132224....orf1
GO:0045735	nutrient reservoir activity	MF	0.155286	0.671324	2	413	9	5222	G24850.TU40770.0.6...chr4.3702286.3703044....orf1 G6049.TU9984.5.4...chr11.12926698.12927465....
GO:0006801	superoxide metabolic process	BP	0.155286	0.671324	2	413	9	5222	G33204.TU54407.6.0...chr7.19097.21456....orf1 G43141.TU70199.10.5...scaffold19228.size3031.1338.3031....orf1
GO:0006396	RNA processing	BP	0.157929	0.679069	9	413	68	5222	G12512.TU20559.15.9...chr13.19702564.19707191....orf1 G14708.TU23990.40.8...chr14.18056551.18061316....orf1 G24868.TU40796.9.4...chr4.1193891.1198268....orf1 G25602.TU42040.20.7...chr4.11755096.11761751....orf1 G3095.TU5093.2.4...chr10.9457213.9464288....orf1 G3720.TU6126.13.9...chr10.19436775.19441218....orf1 G38906.TU63778.2.5...chr9.11179022.11187073....orf1 G46611.TU75044.7.7...scaffold3924.s…
GO:0008270	zinc ion binding	MF	0.164095	0.698697	13	413	109	5222	G11791.TU19412.15.2...chr13.6700022.6705604....orf1 G24281.TU39802.18.6...chr3.32887453.32889812....orf1 G25955.TU42591.5.9...chr4.17250899.17253826.... G30663.TU50242.11.4...chr6.669497.674370....orf1 G31105.TU51020.4.3...chr6.5086888.5090490....orf1 G31842.TU52235.18.2...chr6.15045243.15050905....orf1 G32267.TU52885.8.7...chr6.20590081.20595663....orf1 G33210.TU54421.6.5...chr6.43247719.4326556…
GO:0015991	ATP hydrolysis coupled proton transport	BP	0.165852	0.698697	3	413	18	5222	G26669.TU43811.19.9...chr4.27031132.27035094....orf1 G26671.TU43818.10.8...chr4.27021050.27030478....orf1 G43457.TU70629.40.6...scaffold2041.size113930.50758.52243....orf1
GO:0006629	lipid metabolic process	BP	0.174707	0.720275	15	413	131	5222	G12283.TU20180.7.4...chr13.15901437.15905632.... G13618.TU22266.23.6...chr14.1027520.1031778....orf1 G14633.TU23886.9.3...chr14.16711807.16715101....orf1 G17285.TU28282.3.0...chr15.1766499.1769063....orf1 G22541.TU36853.61.2...chr3.10895696.10899218....orf1 G22733.TU37199.1.0...chr3.12814261.12816942....orf1 G24444.TU40072.2.0...chr3.31451333.31454338....orf1 G25901.TU42501.176.3...chr4.16545944.…
GO:0055114	oxidation-reduction process	BP	0.181372	0.720275	52	413	550	5222	G10377.TU17100.0.9...chr12.44932133.44934880....orf1 G10611.TU17487.19.1...chr12.47110303.47113998....orf1 G11898.TU19568.6.6...chr13.9401456.9404247....orf1 G12065.TU19829.18.2...chr13.11570657.11721531....orf1 G12175.TU19999.24.9...chr13.11595064.12096056....orf1 G13022.TU21349.2.0...chr13.34005133.34006129....orf1 G13618.TU22266.23.6...chr14.1027520.1031778....orf1 G14027.TU22902.28.4...chr14.…
GO:0006364	rRNA processing	BP	0.184418	0.720275	2	413	10	5222	G14708.TU23990.40.8...chr14.18056551.18061316....orf1 G38906.TU63778.2.5...chr9.11179022.11187073....orf1
GO:0006555	methionine metabolic process	BP	0.184418	0.720275	2	413	10	5222	G15676.TU25619.22.2...chr14.28972544.28974558.... G27422.TU44966.13.7...chr4.45833879.45837247....orf1
GO:0008080	N-acetyltransferase activity	MF	0.184418	0.720275	2	413	10	5222	G38379.TU62907.11.3...chr9.4761470.4763285....orf1 G42146.TU68806.14.3...scaffold1583.size150555.19804.23356....orf1
GO:0010181	FMN binding	MF	0.186117	0.720275	3	413	19	5222	G21081.TU34475.60.7...chr2.37003728.37008243.... G35979.TU58977.2.9...chr8.8121919.8217495....orf1 G35995.TU59016.1.8...chr8.8220429.8247438....orf1
GO:0006468	protein phosphorylation	BP	0.192107	0.720275	24	413	231	5222	G10429.TU17190.7.4...chr12.45776066.45779905.... G11577.TU19095.23.6...chr13.5286338.5290209....orf1 G11750.TU19348.12.8...chr13.7705435.7708820.... G13130.TU21513.3.1...chr13.36268844.36272424....orf1 G13245.TU21689.24.4...chr13.38431636.38435989....orf1 G16864.TU27570.2.1...chr14.50483355.50485159....orf1 G19407.TU31720.2.2...chr2.6981539.6994788.... G19822.TU32430.17.8...chr2.13622117.13626938…
GO:0009066	aspartate family amino acid metabolic process	BP	0.206982	0.720275	3	413	20	5222	G15676.TU25619.22.2...chr14.28972544.28974558.... G27422.TU44966.13.7...chr4.45833879.45837247....orf1 G30755.TU50416.35.6...chr6.1146094.1149185....orf1
GO:0042623	ATPase activity, coupled	MF	0.206982	0.720275	3	413	20	5222	G26800.TU44013.1.8...chr4.30120318.30120931.... G26813.TU44036.0.9...chr4.29968634.29969690....orf1 G33016.TU54067.6.0...chr6.39435571.39438653....orf1
GO:0016779	nucleotidyltransferase activity	MF	0.213699	0.720275	7	413	57	5222	G25253.TU41434.1.3...chr4.7547040.7549714....orf1 G25602.TU42040.20.7...chr4.11755096.11761751....orf1 G26538.TU43596.5.5...chr4.22494706.22498716....orf1 G36313.TU59549.28.1...chr8.11374222.11410277.... G47340.TU76199.1.5...scaffold551.size310330.263453.265889....orf1 G48553.TU77967.6.9...scaffold8576.size7333.4028.7329....orf1 G9206.TU15156.10.1...chr12.25544978.25557031....orf1
GO:0016491	oxidoreductase activity	MF	0.218217	0.720275	43	413	452	5222	G10377.TU17100.0.9...chr12.44932133.44934880....orf1 G11898.TU19568.6.6...chr13.9401456.9404247....orf1 G12065.TU19829.18.2...chr13.11570657.11721531....orf1 G12175.TU19999.24.9...chr13.11595064.12096056....orf1 G13618.TU22266.23.6...chr14.1027520.1031778....orf1 G14027.TU22902.28.4...chr14.6836144.6838546....orf1 G14082.TU22998.7.2...chr14.8388905.8393304....orf1 G14859.TU24233.9.0...chr14.19720…
GO:0003997	acyl-CoA oxidase activity	MF	0.219034	0.720275	1	413	3	5222	G13618.TU22266.23.6...chr14.1027520.1031778....orf1
GO:0031011	Ino80 complex	CC	0.219034	0.720275	1	413	3	5222	G14142.TU23102.2.5...chr14.9249632.9252001....orf1
GO:0015930	glutamate synthase activity	MF	0.219034	0.720275	1	413	3	5222	G14859.TU24233.9.0...chr14.19720631.19724084....orf1
GO:0006561	proline biosynthetic process	BP	0.219034	0.720275	1	413	3	5222	G14861.TU24243.0.7...chr14.19670668.19673987....
GO:0004609	phosphatidylserine decarboxylase activity	MF	0.219034	0.720275	1	413	3	5222	G17285.TU28282.3.0...chr15.1766499.1769063....orf1
GO:0004379	glycylpeptide N-tetradecanoyltransferase activity	MF	0.219034	0.720275	1	413	3	5222	G20718.TU33861.21.3...chr2.31851429.31852509....
GO:0006499	N-terminal protein myristoylation	BP	0.219034	0.720275	1	413	3	5222	G20718.TU33861.21.3...chr2.31851429.31852509....
GO:0009678	hydrogen-translocating pyrophosphatase activity	MF	0.219034	0.720275	1	413	3	5222	G21242.TU34726.11.2...chr2.40108843.40198040....orf1
GO:0048544	recognition of pollen	BP	0.219034	0.720275	1	413	3	5222	G22538.TU36850.1.4...chr3.10921721.10923881....
GO:0042176	regulation of protein catabolic process	BP	0.219034	0.720275	1	413	3	5222	G24512.TU40178.34.6...chr4.159928.162041....orf1
GO:0006665	sphingolipid metabolic process	BP	0.219034	0.720275	1	413	3	5222	G25901.TU42501.176.3...chr4.16545944.16549341....orf1
GO:0032266	phosphatidylinositol-3-phosphate binding	MF	0.219034	0.720275	1	413	3	5222	G27353.TU44860.10.8...chr4.44559820.44567709....orf1
GO:0004823	leucine-tRNA ligase activity	MF	0.219034	0.720275	1	413	3	5222	G31181.TU51146.1.5...chr6.5855088.5857011....
GO:0006429	leucyl-tRNA aminoacylation	BP	0.219034	0.720275	1	413	3	5222	G31181.TU51146.1.5...chr6.5855088.5857011....
GO:0006012	galactose metabolic process	BP	0.219034	0.720275	1	413	3	5222	G48553.TU77967.6.9...scaffold8576.size7333.4028.7329....orf1
GO:0006376	mRNA splice site selection	BP	0.219034	0.720275	1	413	3	5222	G49055.TU78758.5.4...scaffold9961
GO:0004488	methylenetetrahydrofolate dehydrogenase (NADP+) activity	MF	0.219034	0.720275	1	413	3	5222	G7688.TU12664.11.6...chr12.1811257.1813794....orf1
GO:0030150	protein import into mitochondrial matrix	BP	0.219034	0.720275	1	413	3	5222	G7930.TU13073.8.1...chr12.4379667.4383176....orf1
GO:0008324	cation transmembrane transporter activity	MF	0.221008	0.720275	5	413	38	5222	G12065.TU19829.18.2...chr13.11570657.11721531....orf1 G26669.TU43811.19.9...chr4.27031132.27035094....orf1 G26671.TU43818.10.8...chr4.27021050.27030478....orf1 G43457.TU70629.40.6...scaffold2041.size113930.50758.52243....orf1 G7674.TU12627.3.5...chr12.669470.673490....orf1
GO:0016787	hydrolase activity	MF	0.226503	0.720275	67	413	737	5222	G10895.TU17958.22.5...chr12.49546357.49671433....orf1 G10915.TU17987.24.2...chr12.51395469.51396516....orf1 G10928.TU18002.51.3...chr12.51248888.51251782....orf1 G10938.TU18025.16.0...chr12.51252764.51361605....orf1 G11780.TU19396.0.5...chr13.8025089.8025927.... G12301.TU20205.39.4...chr13.16084567.16087952....orf1 G1385.TU2324.3.1...chr1.24433844.24435561....orf1 G14470.TU23634.9.8...chr14.14375…
GO:0003676	nucleic acid binding	MF	0.24105	0.720275	50	413	538	5222	G1052.TU1725.91.8...chr1.21928065.21930602....orf1 G11512.TU18990.0.4...chr13.4706162.4708562.... G11732.TU19318.11.5...chr13.7477440.7480358....orf1 G11982.TU19699.43.5...chr13.10201834.10205490....orf1 G12512.TU20559.15.9...chr13.19702564.19707191....orf1 G12803.TU20981.13.9...chr13.27502827.27507203....orf1 G13244.TU21687.15.7...chr13.37772894.37774577....orf1 G18668.TU30500.11.1...chr15.27677…
GO:0004672	protein kinase activity	MF	0.241345	0.720275	24	413	237	5222	G10429.TU17190.7.4...chr12.45776066.45779905.... G11577.TU19095.23.6...chr13.5286338.5290209....orf1 G11750.TU19348.12.8...chr13.7705435.7708820.... G13130.TU21513.3.1...chr13.36268844.36272424....orf1 G13245.TU21689.24.4...chr13.38431636.38435989....orf1 G16864.TU27570.2.1...chr14.50483355.50485159....orf1 G19407.TU31720.2.2...chr2.6981539.6994788.... G19822.TU32430.17.8...chr2.13622117.13626938…
GO:0005643	nuclear pore	CC	0.244446	0.720275	2	413	12	5222	G1042.TU1705.4.5...chr1.20847712.20853991....orf1 G6872.TU11335.5.9...chr11.25883332.25884822....
GO:0016042	lipid catabolic process	BP	0.244446	0.720275	2	413	12	5222	G12283.TU20180.7.4...chr13.15901437.15905632.... G13618.TU22266.23.6...chr14.1027520.1031778....orf1
GO:0015297	antiporter activity	MF	0.244446	0.720275	2	413	12	5222	G23342.TU38185.37.9...chr3.21490290.21501443....orf1 G44819.TU72459.13.6...scaffold2629
GO:0030145	manganese ion binding	MF	0.244446	0.720275	2	413	12	5222	G23699.TU38804.23.9...chr3.25895026.25898414....orf1 G6049.TU9984.5.4...chr11.12926698.12927465....
GO:0044455	mitochondrial membrane part	CC	0.244446	0.720275	2	413	12	5222	G224.TU395.88.5...chr1.4586435.4588735....orf1 G7930.TU13073.8.1...chr12.4379667.4383176....orf1
GO:0042254	ribosome biogenesis	BP	0.25008	0.720275	3	413	22	5222	G13647.TU22319.51.6...chr14.3067988.3068958....orf1 G14708.TU23990.40.8...chr14.18056551.18061316....orf1 G38906.TU63778.2.5...chr9.11179022.11187073....orf1
GO:0008483	transaminase activity	MF	0.25008	0.720275	3	413	22	5222	G3544.TU5811.23.7...chr10.17352275.17353800....orf1 G40794.TU66850.80.6...scaffold11388.size4725.800.2979....orf1 G4146.TU6832.11.5...chr10.28230403.28235138....orf1
GO:0030258	lipid modification	BP	0.25008	0.720275	3	413	22	5222	G13618.TU22266.23.6...chr14.1027520.1031778....orf1 G22733.TU37199.1.0...chr3.12814261.12816942....orf1 G33207.TU54414.11.4...chr7.124980.132224....orf1
GO:0031406	carboxylic acid binding	MF	0.25008	0.720275	3	413	22	5222	G14310.TU23363.4.4...chr14.11593758.11595761....orf1 G19594.TU32038.22.5...chr2.9142518.9146727....orf1 G30602.TU50137.0.9...chr6.87088.93232....orf1
GO:0016810	hydrolase activity, acting on carbon-nitrogen (but not peptide) bonds	MF	0.25008	0.720275	3	413	22	5222	G24592.TU40322.7.8...chr4.1684577.1687699....orf1 G30711.TU50329.17.3...chr6.1779998.1785477....orf1 G38805.TU63593.7.6...chr9.8782478.8784984....orf1
GO:0044699	single-organism process	BP	0.265108	0.720275	139	413	1624	5222	G10377.TU17100.0.9...chr12.44932133.44934880....orf1 G10611.TU17487.19.1...chr12.47110303.47113998....orf1 G10817.TU17819.27.1...chr12.49382145.49385571....orf1 G10928.TU18002.51.3...chr12.51248888.51251782....orf1 G11527.TU19013.28.8...chr13.4890607.4893409....orf1 G11898.TU19568.6.6...chr13.9401456.9404247....orf1 G12065.TU19829.18.2...chr13.11570657.11721531....orf1 G12175.TU19999.24.9...chr13…
GO:0046914	transition metal ion binding	MF	0.268495	0.720275	24	413	240	5222	G10377.TU17100.0.9...chr12.44932133.44934880....orf1 G11791.TU19412.15.2...chr13.6700022.6705604....orf1 G12175.TU19999.24.9...chr13.11595064.12096056....orf1 G13022.TU21349.2.0...chr13.34005133.34006129....orf1 G14082.TU22998.7.2...chr14.8388905.8393304....orf1 G19594.TU32038.22.5...chr2.9142518.9146727....orf1 G19945.TU32619.16.2...chr2.16005864.16007997....orf1 G23699.TU38804.23.9...chr3.25895…
GO:0005741	mitochondrial outer membrane	CC	0.274804	0.720275	2	413	13	5222	G19236.TU31435.10.0...chr2.1997684.1998962....orf1 G37716.TU61785.92.2...chr8.38979019.38982205....orf1
GO:0072524	pyridine-containing compound metabolic process	BP	0.274804	0.720275	2	413	13	5222	G19788.TU32368.21.6...chr2.12792728.12794193....orf1 G37509.TU61435.6.3...chr8.35364693.35411646....orf1
GO:0034655	nucleobase-containing compound catabolic process	BP	0.274804	0.720275	2	413	13	5222	G30465.TU49927.8.5...chr5.41472423.41488544....orf1 G44728.TU72333.1.4...scaffold2593.size80036.12647.13494....orf1
GO:0016887	ATPase activity	MF	0.275221	0.720275	8	413	65	5222	G10915.TU17987.24.2...chr12.51395469.51396516....orf1 G10928.TU18002.51.3...chr12.51248888.51251782....orf1 G10938.TU18025.16.0...chr12.51252764.51361605....orf1 G11780.TU19396.0.5...chr13.8025089.8025927.... G26800.TU44013.1.8...chr4.30120318.30120931.... G26813.TU44036.0.9...chr4.29968634.29969690....orf1 G33016.TU54067.6.0...chr6.39435571.39438653....orf1 G34561.TU56668.50.7...chr7.22604801.22…
GO:0015078	hydrogen ion transmembrane transporter activity	MF	0.27532	0.720275	4	413	28	5222	G12065.TU19829.18.2...chr13.11570657.11721531....orf1 G26669.TU43811.19.9...chr4.27031132.27035094....orf1 G26671.TU43818.10.8...chr4.27021050.27030478....orf1 G43457.TU70629.40.6...scaffold2041.size113930.50758.52243....orf1
GO:0022613	ribonucleoprotein complex biogenesis	BP	0.27532	0.720275	4	413	28	5222	G13647.TU22319.51.6...chr14.3067988.3068958....orf1 G14708.TU23990.40.8...chr14.18056551.18061316....orf1 G38906.TU63778.2.5...chr9.11179022.11187073....orf1 G49055.TU78758.5.4...scaffold9961
GO:0044255	cellular lipid metabolic process	BP	0.276963	0.720275	10	413	86	5222	G13618.TU22266.23.6...chr14.1027520.1031778....orf1 G14633.TU23886.9.3...chr14.16711807.16715101....orf1 G17285.TU28282.3.0...chr15.1766499.1769063....orf1 G22541.TU36853.61.2...chr3.10895696.10899218....orf1 G22733.TU37199.1.0...chr3.12814261.12816942....orf1 G25901.TU42501.176.3...chr4.16545944.16549341....orf1 G26903.TU44179.16.4...chr4.32080874.32082916....orf1 G2771.TU4571.11.7...chr10.33479…
GO:0005787	signal peptidase complex	CC	0.280835	0.720275	1	413	4	5222	G12301.TU20205.39.4...chr13.16084567.16087952....orf1
GO:0050832	defense response to fungus	BP	0.280835	0.720275	1	413	4	5222	G26440.TU43414.33.8...chr4.22403429.22408880....orf1
GO:0004176	ATP-dependent peptidase activity	MF	0.280835	0.720275	1	413	4	5222	G33016.TU54067.6.0...chr6.39435571.39438653....orf1
GO:0006098	pentose-phosphate shunt	BP	0.280835	0.720275	1	413	4	5222	G37509.TU61435.6.3...chr8.35364693.35411646....orf1
GO:0004725	protein tyrosine phosphatase activity	MF	0.280835	0.720275	1	413	4	5222	G37526.TU61465.3.6...chr8.37042421.37046764....
GO:0005801	cis-Golgi network	CC	0.280835	0.720275	1	413	4	5222	G37998.TU62233.21.2...chr9.778780.780265....orf1
GO:0005047	signal recognition particle binding	MF	0.280835	0.720275	1	413	4	5222	G47710.TU76713.6.9...scaffold6333.size13794.7192.10469....orf1
GO:0003729	mRNA binding	MF	0.280835	0.720275	1	413	4	5222	G49055.TU78758.5.4...scaffold9961
GO:0005685	U1 snRNP	CC	0.280835	0.720275	1	413	4	5222	G49055.TU78758.5.4...scaffold9961
GO:0004556	alpha-amylase activity	MF	0.280835	0.720275	1	413	4	5222	G6457.TU10649.6.9...chr11.17922009.17926368....orf1
GO:0005759	mitochondrial matrix	CC	0.280835	0.720275	1	413	4	5222	G7013.TU11586.6.0...chr11.31669600.31672470....orf1
GO:0005744	mitochondrial inner membrane presequence translocase complex	CC	0.280835	0.720275	1	413	4	5222	G7930.TU13073.8.1...chr12.4379667.4383176....orf1
GO:0003854	3-beta-hydroxy-delta5-steroid dehydrogenase activity	MF	0.280835	0.720275	1	413	4	5222	G9683.TU15907.5.7...chr12.35004762.35005458....
GO:0008234	cysteine-type peptidase activity	MF	0.283805	0.724143	4	413	29	5222	G14755.TU24068.6.1...chr14.18272096.18274025....orf1 G16883.TU27606.13.0...chr14.50505836.50513147....orf1 G18401.TU30058.4.5...chr15.17341479.17344758....orf1 G32266.TU52882.10.8...chr6.22499091.22624885....orf1
GO:0016462	pyrophosphatase activity	MF	0.285457	0.724622	18	413	174	5222	G10895.TU17958.22.5...chr12.49546357.49671433....orf1 G10915.TU17987.24.2...chr12.51395469.51396516....orf1 G10928.TU18002.51.3...chr12.51248888.51251782....orf1 G10938.TU18025.16.0...chr12.51252764.51361605....orf1 G11780.TU19396.0.5...chr13.8025089.8025927.... G21242.TU34726.11.2...chr2.40108843.40198040....orf1 G26800.TU44013.1.8...chr4.30120318.30120931.... G26813.TU44036.0.9...chr4.29968634.…
GO:0048193	Golgi vesicle transport	BP	0.293366	0.737137	4	413	30	5222	G25955.TU42591.5.9...chr4.17250899.17253826.... G37998.TU62233.21.2...chr9.778780.780265....orf1 G47212.TU75990.7.8...scaffold5154.size20559.2221.4446....orf3 G48969.TU78637.11.1...scaffold969.size222547.110058.114104....orf1
GO:0016021	integral component of membrane	CC	0.294439	0.737962	19	413	186	5222	G1042.TU1705.4.5...chr1.20847712.20853991....orf1 G10928.TU18002.51.3...chr12.51248888.51251782....orf1 G12301.TU20205.39.4...chr13.16084567.16087952....orf1 G13551.TU22164.10.4...chr14.1509768.1513114....orf1 G1567.TU2652.23.8...chr1.26761528.26763559....orf1 G19425.TU31745.52.7...chr2.7279170.7284241....orf1 G20389.TU33309.21.5...chr2.25021955.25024706....orf1 G2052.TU3428.31.8...chr1.29296461.…
GO:0016310	phosphorylation	BP	0.298019	0.741305	26	413	266	5222	G10429.TU17190.7.4...chr12.45776066.45779905.... G11577.TU19095.23.6...chr13.5286338.5290209....orf1 G11750.TU19348.12.8...chr13.7705435.7708820.... G13130.TU21513.3.1...chr13.36268844.36272424....orf1 G13245.TU21689.24.4...chr13.38431636.38435989....orf1 G16864.TU27570.2.1...chr14.50483355.50485159....orf1 G19407.TU31720.2.2...chr2.6981539.6994788.... G19822.TU32430.17.8...chr2.13622117.13626938…
GO:0031090	organelle membrane	CC	0.298864	0.741543	11	413	98	5222	G12301.TU20205.39.4...chr13.16084567.16087952....orf1 G19236.TU31435.10.0...chr2.1997684.1998962....orf1 G224.TU395.88.5...chr1.4586435.4588735....orf1 G25955.TU42591.5.9...chr4.17250899.17253826.... G28526.TU46757.21.0...chr5.12497636.12500539....orf1 G37716.TU61785.92.2...chr8.38979019.38982205....orf1 G37998.TU62233.21.2...chr9.778780.780265....orf1 G47710.TU76713.6.9...scaffold6333.size13794.…
GO:0006631	fatty acid metabolic process	BP	0.303897	0.747639	4	413	31	5222	G13618.TU22266.23.6...chr14.1027520.1031778....orf1 G26903.TU44179.16.4...chr4.32080874.32082916....orf1 G2771.TU4571.11.7...chr10.3347920.3350982....orf1 G8580.TU14109.34.2...chr12.11799898.11802610....orf1
GO:0016567	protein ubiquitination	BP	0.305097	0.747639	2	413	14	5222	G10561.TU17418.30.4...chr12.46506888.46510932....orf1 G4266.TU7035.20.2...chr10.29803189.29806796....orf1
GO:0009607	response to biotic stimulus	BP	0.305097	0.747639	2	413	14	5222	G26440.TU43414.33.8...chr4.22403429.22408880....orf1 G41680.TU68141.51.2...scaffold1425.size166670.44275.46930....orf1
GO:1902600	hydrogen ion transmembrane transport	BP	0.3153	0.770733	4	413	32	5222	G22428.TU36663.2.6...chr3.8916248.8918454....orf1 G26669.TU43811.19.9...chr4.27031132.27035094....orf1 G26671.TU43818.10.8...chr4.27021050.27030478....orf1 G43457.TU70629.40.6...scaffold2041.size113930.50758.52243....orf1
GO:0006979	response to oxidative stress	BP	0.31754	0.774298	6	413	54	5222	G20753.TU33929.7.4...chr2.31748402.31751122....orf1 G27912.TU45766.2.3...chr5.4105281.4106020.... G28078.TU46036.19.5...chr5.4546242.4548006.... G3817.TU6297.3.4...chr10.22764928.22766355....orf1 G41413.TU67731.3.2...scaffold13437.size3899.608.3578....orf1 G9551.TU15688.3.4...chr12.32940610.32947024....orf1
GO:0006575	cellular modified amino acid metabolic process	BP	0.32748	0.779437	4	413	33	5222	G24592.TU40322.7.8...chr4.1684577.1687699....orf1 G30711.TU50329.17.3...chr6.1779998.1785477....orf1 G32298.TU52933.15.8...chr6.24043563.24043926.... G7688.TU12664.11.6...chr12.1811257.1813794....orf1
GO:0012505	endomembrane system	CC	0.333356	0.779437	12	413	111	5222	G1042.TU1705.4.5...chr1.20847712.20853991....orf1 G12301.TU20205.39.4...chr13.16084567.16087952....orf1 G25955.TU42591.5.9...chr4.17250899.17253826.... G32144.TU52692.43.6...chr6.18468040.18470040....orf1 G37998.TU62233.21.2...chr9.778780.780265....orf1 G47212.TU75990.7.8...scaffold5154.size20559.2221.4446....orf3 G47710.TU76713.6.9...scaffold6333.size13794.7192.10469....orf1 G48393.TU77745.16.2.…
GO:0016773	phosphotransferase activity, alcohol group as acceptor	MF	0.334982	0.779437	28	413	293	5222	G10429.TU17190.7.4...chr12.45776066.45779905.... G10817.TU17819.27.1...chr12.49382145.49385571....orf1 G11577.TU19095.23.6...chr13.5286338.5290209....orf1 G11750.TU19348.12.8...chr13.7705435.7708820.... G13130.TU21513.3.1...chr13.36268844.36272424....orf1 G13245.TU21689.24.4...chr13.38431636.38435989....orf1 G16864.TU27570.2.1...chr14.50483355.50485159....orf1 G19407.TU31720.2.2...chr2.6981539.69…
GO:0008171	O-methyltransferase activity	MF	0.335146	0.779437	2	413	15	5222	G16255.TU26537.213.7...chr14.42309297.42311583....orf1 G28234.TU46284.7.9...chr5.7752899.7754263....orf1
GO:0009084	glutamine family amino acid biosynthetic process	BP	0.335146	0.779437	2	413	15	5222	G14861.TU24243.0.7...chr14.19670668.19673987.... G39862.TU65405.14.4...chr9.28341251.28344226....orf1
GO:0043021	ribonucleoprotein complex binding	MF	0.335146	0.779437	2	413	15	5222	G15395.TU25150.3.3...chr14.27696633.27700152....orf1 G47710.TU76713.6.9...scaffold6333.size13794.7192.10469....orf1
GO:0004563	beta-N-acetylhexosaminidase activity	MF	0.337756	0.779437	1	413	5	5222	G1385.TU2324.3.1...chr1.24433844.24435561....orf1
GO:0001510	RNA methylation	BP	0.337756	0.779437	1	413	5	5222	G14708.TU23990.40.8...chr14.18056551.18061316....orf1
GO:0006002	fructose 6-phosphate metabolic process	BP	0.337756	0.779437	1	413	5	5222	G34982.TU57372.13.0...chr7.28181404.28185430....orf1
GO:0003968	RNA-directed RNA polymerase activity	MF	0.337756	0.779437	1	413	5	5222	G36313.TU59549.28.1...chr8.11374222.11410277....
GO:0043248	proteasome assembly	BP	0.337756	0.779437	1	413	5	5222	G36828.TU60393.1.3...chr8.15101546.15103467....
GO:0019856	pyrimidine nucleobase biosynthetic process	BP	0.337756	0.779437	1	413	5	5222	G38805.TU63593.7.6...chr9.8782478.8784984....orf1
GO:0003714	transcription corepressor activity	MF	0.337756	0.779437	1	413	5	5222	G48579.TU78012.18.9...scaffold8637.size7234.3225.7234....orf1
GO:0006694	steroid biosynthetic process	BP	0.337756	0.779437	1	413	5	5222	G9683.TU15907.5.7...chr12.35004762.35005458....
GO:0090304	nucleic acid metabolic process	BP	0.3435	0.787188	21	413	213	5222	G12512.TU20559.15.9...chr13.19702564.19707191....orf1 G14708.TU23990.40.8...chr14.18056551.18061316....orf1 G15076.TU24613.23.2...chr14.22430463.22432656.... G15285.TU24964.14.4...chr14.24678717.24867961....orf1 G24868.TU40796.9.4...chr4.1193891.1198268....orf1 G25602.TU42040.20.7...chr4.11755096.11761751....orf1 G26538.TU43596.5.5...chr4.22494706.22498716....orf1 G26800.TU44013.1.8...chr4.301203…
GO:0008289	lipid binding	MF	0.35381	0.808118	4	413	35	5222	G27353.TU44860.10.8...chr4.44559820.44567709....orf1 G30668.TU50251.3.3...chr6.261624.264381....orf1 G37108.TU60837.12.6...chr8.26196116.26200134....orf1 G39959.TU65561.18.3...chr9.31035711.31037823....orf1
GO:0006888	ER to Golgi vesicle-mediated transport	BP	0.3648	0.808118	2	413	16	5222	G25955.TU42591.5.9...chr4.17250899.17253826.... G37998.TU62233.21.2...chr9.778780.780265....orf1
GO:0016597	amino acid binding	MF	0.3648	0.808118	2	413	16	5222	G14310.TU23363.4.4...chr14.11593758.11595761....orf1 G30602.TU50137.0.9...chr6.87088.93232....orf1
GO:0019842	vitamin binding	MF	0.3648	0.808118	2	413	16	5222	G14310.TU23363.4.4...chr14.11593758.11595761....orf1 G19594.TU32038.22.5...chr2.9142518.9146727....orf1
GO:0043648	dicarboxylic acid metabolic process	BP	0.3648	0.808118	2	413	16	5222	G30755.TU50416.35.6...chr6.1146094.1149185....orf1 G33246.TU54509.1.9...chr7.429300.434894....
GO:0008233	peptidase activity	MF	0.372439	0.808118	22	413	227	5222	G12301.TU20205.39.4...chr13.16084567.16087952....orf1 G14755.TU24068.6.1...chr14.18272096.18274025....orf1 G1534.TU2586.7.5...chr1.25943765.25947591....orf1 G16883.TU27606.13.0...chr14.50505836.50513147....orf1 G17779.TU29063.2.9...chr15.10485622.10489072....orf1 G18401.TU30058.4.5...chr15.17341479.17344758....orf1 G19998.TU32698.16.1...chr2.16522275.16523929....orf1 G26125.TU42881.256.4...chr4.1…
GO:0016772	transferase activity, transferring phosphorus-containing groups	MF	0.372607	0.808118	36	413	391	5222	G10429.TU17190.7.4...chr12.45776066.45779905.... G10817.TU17819.27.1...chr12.49382145.49385571....orf1 G11577.TU19095.23.6...chr13.5286338.5290209....orf1 G11750.TU19348.12.8...chr13.7705435.7708820.... G13130.TU21513.3.1...chr13.36268844.36272424....orf1 G13245.TU21689.24.4...chr13.38431636.38435989....orf1 G16864.TU27570.2.1...chr14.50483355.50485159....orf1 G19407.TU31720.2.2...chr2.6981539.69…
GO:0015992	proton transport	BP	0.385313	0.808118	5	413	43	5222	G21242.TU34726.11.2...chr2.40108843.40198040....orf1 G22428.TU36663.2.6...chr3.8916248.8918454....orf1 G26669.TU43811.19.9...chr4.27031132.27035094....orf1 G26671.TU43818.10.8...chr4.27021050.27030478....orf1 G43457.TU70629.40.6...scaffold2041.size113930.50758.52243....orf1
GO:0031418	L-ascorbic acid binding	MF	0.390182	0.808118	1	413	6	5222	G19594.TU32038.22.5...chr2.9142518.9146727....orf1
GO:0009089	lysine biosynthetic process via diaminopimelate	BP	0.390182	0.808118	1	413	6	5222	G30755.TU50416.35.6...chr6.1146094.1149185....orf1
GO:0004356	glutamate-ammonia ligase activity	MF	0.390182	0.808118	1	413	6	5222	G39862.TU65405.14.4...chr9.28341251.28344226....orf1
GO:0006542	glutamine biosynthetic process	BP	0.390182	0.808118	1	413	6	5222	G39862.TU65405.14.4...chr9.28341251.28344226....orf1
GO:0006807	nitrogen compound metabolic process	BP	0.395927	0.81214	47	413	525	5222	G12301.TU20205.39.4...chr13.16084567.16087952....orf1 G12512.TU20559.15.9...chr13.19702564.19707191....orf1 G14708.TU23990.40.8...chr14.18056551.18061316....orf1 G14859.TU24233.9.0...chr14.19720631.19724084....orf1 G14861.TU24243.0.7...chr14.19670668.19673987.... G15076.TU24613.23.2...chr14.22430463.22432656.... G15285.TU24964.14.4...chr14.24678717.24867961....orf1 G15676.TU25619.22.2...chr14.289…
GO:0046486	glycerolipid metabolic process	BP	0.421803	0.84431	3	413	23	5222	G14633.TU23886.9.3...chr14.16711807.16715101....orf1 G22733.TU37199.1.0...chr3.12814261.12816942....orf1 G33207.TU54414.11.4...chr7.124980.132224....orf1
GO:0051234	establishment of localization	BP	0.429229	0.84431	41	413	457	5222	G10042.TU16504.17.9...chr12.39915524.39921698....orf1 G10240.TU16828.239.0...chr12.41198143.41200553....orf1 G1042.TU1705.4.5...chr1.20847712.20853991....orf1 G10928.TU18002.51.3...chr12.51248888.51251782....orf1 G15610.TU25495.22.3...chr14.30897403.30901371....orf1 G19236.TU31435.10.0...chr2.1997684.1998962....orf1 G21001.TU34343.18.3...chr2.36089963.36092347....orf2 G21242.TU34726.11.2...chr2.4…
GO:0015035	protein disulfide oxidoreductase activity	MF	0.432138	0.84431	3	413	24	5222	G28501.TU46713.90.7...chr5.12176216.12177291....orf1 G31760.TU52074.15.5...chr6.13055483.13059785....orf1 G6788.TU11211.19.4...chr11.24400418.24401892....orf1
GO:0016836	hydro-lyase activity	MF	0.432138	0.84431	3	413	24	5222	G11791.TU19412.15.2...chr13.6700022.6705604....orf1 G33246.TU54509.1.9...chr7.429300.434894.... G34355.TU56332.16.9...chr7.18874352.18898132....orf1
GO:0008152	metabolic process	BP	0.434263	0.84431	220	413	2679	5222	G10377.TU17100.0.9...chr12.44932133.44934880....orf1 G10429.TU17190.7.4...chr12.45776066.45779905.... G10561.TU17418.30.4...chr12.46506888.46510932....orf1 G10611.TU17487.19.1...chr12.47110303.47113998....orf1 G10817.TU17819.27.1...chr12.49382145.49385571....orf1 G11577.TU19095.23.6...chr13.5286338.5290209....orf1 G11625.TU19164.13.5...chr13.6095149.6097737....orf1 G11750.TU19348.12.8...chr13.770…
GO:0006338	chromatin remodeling	BP	0.438467	0.84431	1	413	7	5222	G14142.TU23102.2.5...chr14.9249632.9252001....orf1
GO:0019887	protein kinase regulator activity	MF	0.438467	0.84431	1	413	7	5222	G17201.TU28150.3.7...chr15.2369437.2372791....orf1
GO:0004427	inorganic diphosphatase activity	MF	0.438467	0.84431	1	413	7	5222	G21242.TU34726.11.2...chr2.40108843.40198040....orf1
GO:0004674	protein serine/threonine kinase activity	MF	0.438467	0.84431	1	413	7	5222	G39881.TU65438.10.8...chr9.28395250.28403558....orf1
GO:0006891	intra-Golgi vesicle-mediated transport	BP	0.438467	0.84431	1	413	7	5222	G47212.TU75990.7.8...scaffold5154.size20559.2221.4446....orf3
GO:0033692	cellular polysaccharide biosynthetic process	BP	0.443524	0.84431	3	413	25	5222	G17476.TU28583.28.2...chr15.5512788.5514051....orf1 G35921.TU58904.4.3...chr8.8106589.8108704....orf1 G45139.TU72929.3.0...scaffold27803.size1840.498.1840....orf1
GO:0052689	carboxylic ester hydrolase activity	MF	0.443524	0.84431	3	413	25	5222	G20040.TU32767.6.3...chr2.17524318.17527543....orf1 G31181.TU51146.1.5...chr6.5855088.5857011.... G41293.TU67557.12.4...scaffold13066.size3966.514.1973....orf1
GO:0034062	RNA polymerase activity	MF	0.443524	0.84431	3	413	25	5222	G25253.TU41434.1.3...chr4.7547040.7549714....orf1 G36313.TU59549.28.1...chr8.11374222.11410277.... G9206.TU15156.10.1...chr12.25544978.25557031....orf1
GO:0004601	peroxidase activity	MF	0.444329	0.84431	6	413	55	5222	G20753.TU33929.7.4...chr2.31748402.31751122....orf1 G27912.TU45766.2.3...chr5.4105281.4106020.... G28078.TU46036.19.5...chr5.4546242.4548006.... G3817.TU6297.3.4...chr10.22764928.22766355....orf1 G41413.TU67731.3.2...scaffold13437.size3899.608.3578....orf1 G9551.TU15688.3.4...chr12.32940610.32947024....orf1
GO:0005783	endoplasmic reticulum	CC	0.444329	0.84431	6	413	55	5222	G12301.TU20205.39.4...chr13.16084567.16087952....orf1 G32144.TU52692.43.6...chr6.18468040.18470040....orf1 G47710.TU76713.6.9...scaffold6333.size13794.7192.10469....orf1 G48393.TU77745.16.2...scaffold79 G48969.TU78637.11.1...scaffold969.size222547.110058.114104....orf1 G7810.TU12859.9.0...chr12.3838387.3842131....orf1
GO:1901575	organic substance catabolic process	BP	0.448607	0.847559	17	413	175	5222	G10817.TU17819.27.1...chr12.49382145.49385571....orf1 G12257.TU20140.22.7...chr13.13210530.13213822....orf1 G12283.TU20180.7.4...chr13.15901437.15905632.... G13618.TU22266.23.6...chr14.1027520.1031778....orf1 G13935.TU22763.1.7...chr14.4803367.4804141.... G24512.TU40178.34.6...chr4.159928.162041....orf1 G24592.TU40322.7.8...chr4.1684577.1687699....orf1 G25186.TU41321.3.4...chr4.6994283.6998334...…
GO:0004190	aspartic-type endopeptidase activity	MF	0.455805	0.847709	3	413	26	5222	G19998.TU32698.16.1...chr2.16522275.16523929....orf1 G26125.TU42881.256.4...chr4.18563254.18568073....orf1 G29247.TU47977.9.3...chr5.26382758.26385978....orf1
GO:0017111	nucleoside-triphosphatase activity	MF	0.457082	0.847709	16	413	164	5222	G10895.TU17958.22.5...chr12.49546357.49671433....orf1 G10915.TU17987.24.2...chr12.51395469.51396516....orf1 G10928.TU18002.51.3...chr12.51248888.51251782....orf1 G10938.TU18025.16.0...chr12.51252764.51361605....orf1 G11780.TU19396.0.5...chr13.8025089.8025927.... G26800.TU44013.1.8...chr4.30120318.30120931.... G26813.TU44036.0.9...chr4.29968634.29969690....orf1 G27308.TU44780.2.5...chr4.43407797.4…
GO:0030163	protein catabolic process	BP	0.4659	0.847709	6	413	59	5222	G12257.TU20140.22.7...chr13.13210530.13213822....orf1 G13935.TU22763.1.7...chr14.4803367.4804141.... G24512.TU40178.34.6...chr4.159928.162041....orf1 G25186.TU41321.3.4...chr4.6994283.6998334....orf1 G33016.TU54067.6.0...chr6.39435571.39438653....orf1 G3570.TU5854.72.8...chr10.17949199.17951978....orf1
GO:0044431	Golgi apparatus part	CC	0.468837	0.847709	3	413	27	5222	G37998.TU62233.21.2...chr9.778780.780265....orf1 G47212.TU75990.7.8...scaffold5154.size20559.2221.4446....orf3 G7674.TU12627.3.5...chr12.669470.673490....orf1
GO:0044265	cellular macromolecule catabolic process	BP	0.472568	0.847709	6	413	60	5222	G12257.TU20140.22.7...chr13.13210530.13213822....orf1 G13935.TU22763.1.7...chr14.4803367.4804141.... G25186.TU41321.3.4...chr4.6994283.6998334....orf1 G30465.TU49927.8.5...chr5.41472423.41488544....orf1 G3570.TU5854.72.8...chr10.17949199.17951978....orf1 G44728.TU72333.1.4...scaffold2593.size80036.12647.13494....orf1
GO:0008610	lipid biosynthetic process	BP	0.472568	0.847709	6	413	60	5222	G14633.TU23886.9.3...chr14.16711807.16715101....orf1 G17285.TU28282.3.0...chr15.1766499.1769063....orf1 G22541.TU36853.61.2...chr3.10895696.10899218....orf1 G26903.TU44179.16.4...chr4.32080874.32082916....orf1 G8580.TU14109.34.2...chr12.11799898.11802610....orf1 G9683.TU15907.5.7...chr12.35004762.35005458....
GO:0005634	nucleus	CC	0.478464	0.847709	17	413	177	5222	G1042.TU1705.4.5...chr1.20847712.20853991....orf1 G12512.TU20559.15.9...chr13.19702564.19707191....orf1 G13935.TU22763.1.7...chr14.4803367.4804141.... G14142.TU23102.2.5...chr14.9249632.9252001....orf1 G14708.TU23990.40.8...chr14.18056551.18061316....orf1 G22542.TU36854.78.6...chr3.10940105.10941484....orf1 G22950.TU37545.2.1...chr3.16840277.16845066....orf1 G24868.TU40796.9.4...chr4.1193891.1198…
GO:0005507	copper ion binding	MF	0.482488	0.847709	3	413	28	5222	G10377.TU17100.0.9...chr12.44932133.44934880....orf1 G14082.TU22998.7.2...chr14.8388905.8393304....orf1 G43106.TU70156.31.8...scaffold1904.size123148.81132.83361....orf1
GO:0003995	acyl-CoA dehydrogenase activity	MF	0.482937	0.847709	1	413	8	5222	G13618.TU22266.23.6...chr14.1027520.1031778....orf1
GO:0004843	ubiquitin-specific protease activity	MF	0.482937	0.847709	1	413	8	5222	G18401.TU30058.4.5...chr15.17341479.17344758....orf1
GO:0004559	alpha-mannosidase activity	MF	0.482937	0.847709	1	413	8	5222	G23944.TU39190.10.1...chr3.28631268.28632331....orf1
GO:0042393	histone binding	MF	0.482937	0.847709	1	413	8	5222	G24281.TU39802.18.6...chr3.32887453.32889812....orf1
GO:0043130	ubiquitin binding	MF	0.482937	0.847709	1	413	8	5222	G27353.TU44860.10.8...chr4.44559820.44567709....orf1
GO:0030247	polysaccharide binding	MF	0.482937	0.847709	1	413	8	5222	G3176.TU5218.5.6...chr10.9165670.9168644....orf3
GO:0008184	glycogen phosphorylase activity	MF	0.482937	0.847709	1	413	8	5222	G33597.TU55077.30.7...chr7.4133664.4142841....orf1
GO:0003872	6-phosphofructokinase activity	MF	0.482937	0.847709	1	413	8	5222	G34982.TU57372.13.0...chr7.28181404.28185430....orf1
GO:0000148	1,3-beta-D-glucan synthase complex	CC	0.482937	0.847709	1	413	8	5222	G45139.TU72929.3.0...scaffold27803.size1840.498.1840....orf1
GO:0003843	1,3-beta-D-glucan synthase activity	MF	0.482937	0.847709	1	413	8	5222	G45139.TU72929.3.0...scaffold27803.size1840.498.1840....orf1
GO:0006075	(1->3)-beta-D-glucan biosynthetic process	BP	0.482937	0.847709	1	413	8	5222	G45139.TU72929.3.0...scaffold27803.size1840.498.1840....orf1
GO:0009396	folic acid-containing compound biosynthetic process	BP	0.482937	0.847709	1	413	8	5222	G7688.TU12664.11.6...chr12.1811257.1813794....orf1
GO:0034641	cellular nitrogen compound metabolic process	BP	0.485943	0.851476	35	413	391	5222	G12301.TU20205.39.4...chr13.16084567.16087952....orf1 G12512.TU20559.15.9...chr13.19702564.19707191....orf1 G14708.TU23990.40.8...chr14.18056551.18061316....orf1 G15076.TU24613.23.2...chr14.22430463.22432656.... G15285.TU24964.14.4...chr14.24678717.24867961....orf1 G19788.TU32368.21.6...chr2.12792728.12794193....orf1 G22428.TU36663.2.6...chr3.8916248.8918454....orf1 G23332.TU38170.4.1...chr3.2153…
GO:0016829	lyase activity	MF	0.493803	0.860124	9	413	86	5222	G11791.TU19412.15.2...chr13.6700022.6705604....orf1 G17285.TU28282.3.0...chr15.1766499.1769063....orf1 G26263.TU43102.14.8...chr4.19610339.19613479....orf1 G30755.TU50416.35.6...chr6.1146094.1149185....orf1 G32267.TU52885.8.7...chr6.20590081.20595663....orf1 G33246.TU54509.1.9...chr7.429300.434894.... G34355.TU56332.16.9...chr7.18874352.18898132....orf1 G35395.TU58038.4.8...chr8.875788.878707....…
GO:0006810	transport	BP	0.493843	0.860124	40	413	452	5222	G10042.TU16504.17.9...chr12.39915524.39921698....orf1 G10240.TU16828.239.0...chr12.41198143.41200553....orf1 G1042.TU1705.4.5...chr1.20847712.20853991....orf1 G10928.TU18002.51.3...chr12.51248888.51251782....orf1 G15610.TU25495.22.3...chr14.30897403.30901371....orf1 G19236.TU31435.10.0...chr2.1997684.1998962....orf1 G21001.TU34343.18.3...chr2.36089963.36092347....orf2 G21242.TU34726.11.2...chr2.4…
GO:0006644	phospholipid metabolic process	BP	0.496638	0.860124	3	413	29	5222	G17285.TU28282.3.0...chr15.1766499.1769063....orf1 G22733.TU37199.1.0...chr3.12814261.12816942....orf1 G33207.TU54414.11.4...chr7.124980.132224....orf1
GO:0044428	nuclear part	CC	0.499094	0.860124	8	413	75	5222	G1042.TU1705.4.5...chr1.20847712.20853991....orf1 G13935.TU22763.1.7...chr14.4803367.4804141.... G14142.TU23102.2.5...chr14.9249632.9252001....orf1 G22542.TU36854.78.6...chr3.10940105.10941484....orf1 G25186.TU41321.3.4...chr4.6994283.6998334....orf1 G3720.TU6126.13.9...chr10.19436775.19441218....orf1 G49055.TU78758.5.4...scaffold9961 G6872.TU11335.5.9...chr11.25883332.25884822....
GO:0044248	cellular catabolic process	BP	0.508607	0.860124	10	413	98	5222	G12257.TU20140.22.7...chr13.13210530.13213822....orf1 G13618.TU22266.23.6...chr14.1027520.1031778....orf1 G13935.TU22763.1.7...chr14.4803367.4804141.... G24592.TU40322.7.8...chr4.1684577.1687699....orf1 G25186.TU41321.3.4...chr4.6994283.6998334....orf1 G30465.TU49927.8.5...chr5.41472423.41488544....orf1 G30711.TU50329.17.3...chr6.1779998.1785477....orf1 G32298.TU52933.15.8...chr6.24043563.2404392…
GO:0031625	ubiquitin protein ligase binding	MF	0.523894	0.860124	1	413	9	5222	G12257.TU20140.22.7...chr13.13210530.13213822....orf1
GO:0006635	fatty acid beta-oxidation	BP	0.523894	0.860124	1	413	9	5222	G13618.TU22266.23.6...chr14.1027520.1031778....orf1
GO:0008375	acetylglucosaminyltransferase activity	MF	0.523894	0.860124	1	413	9	5222	G13830.TU22596.8.1...chr14.5186197.5189122....
GO:0016832	aldehyde-lyase activity	MF	0.523894	0.860124	1	413	9	5222	G32267.TU52885.8.7...chr6.20590081.20595663....orf1
GO:0042555	MCM complex	CC	0.523894	0.860124	1	413	9	5222	G37997.TU62232.13.4...chr8.41293723.41298375....orf1
GO:0008970	phosphatidylcholine 1-acylhydrolase activity	MF	0.523894	0.860124	1	413	9	5222	G41293.TU67557.12.4...scaffold13066.size3966.514.1973....orf1
GO:0017119	Golgi transport complex	CC	0.523894	0.860124	1	413	9	5222	G47212.TU75990.7.8...scaffold5154.size20559.2221.4446....orf3
GO:0006913	nucleocytoplasmic transport	BP	0.523894	0.860124	1	413	9	5222	G6872.TU11335.5.9...chr11.25883332.25884822....
GO:0006904	vesicle docking involved in exocytosis	BP	0.523894	0.860124	1	413	9	5222	G8478.TU13955.12.5...chr12.11042921.11048550....orf1
GO:0004185	serine-type carboxypeptidase activity	MF	0.538998	0.87846	4	413	38	5222	G17779.TU29063.2.9...chr15.10485622.10489072....orf1 G46969.TU75597.14.2...scaffold4602.size25846.22639.24293....orf1 G47733.TU76747.28.8...scaffold635.size286828.232775.235805....orf1 G48576.TU78007.8.0...scaffold8635.size7239.70.1432....orf1
GO:0044712	single-organism catabolic process	BP	0.539499	0.87846	9	413	88	5222	G10817.TU17819.27.1...chr12.49382145.49385571....orf1 G12283.TU20180.7.4...chr13.15901437.15905632.... G13618.TU22266.23.6...chr14.1027520.1031778....orf1 G24592.TU40322.7.8...chr4.1684577.1687699....orf1 G25979.TU42632.1.6...chr4.17342525.17343199....orf1 G30711.TU50329.17.3...chr6.1779998.1785477....orf1 G32298.TU52933.15.8...chr6.24043563.24043926.... G34982.TU57372.13.0...chr7.28181404.281854…
GO:0006796	phosphate-containing compound metabolic process	BP	0.54843	0.88883	35	413	397	5222	G10429.TU17190.7.4...chr12.45776066.45779905.... G11577.TU19095.23.6...chr13.5286338.5290209....orf1 G11750.TU19348.12.8...chr13.7705435.7708820.... G13130.TU21513.3.1...chr13.36268844.36272424....orf1 G13245.TU21689.24.4...chr13.38431636.38435989....orf1 G16864.TU27570.2.1...chr14.50483355.50485159....orf1 G17285.TU28282.3.0...chr15.1766499.1769063....orf1 G19407.TU31720.2.2...chr2.6981539.69947…
GO:0016485	protein processing	BP	0.551017	0.889897	22	413	241	5222	G12257.TU20140.22.7...chr13.13210530.13213822....orf1 G12301.TU20205.39.4...chr13.16084567.16087952....orf1 G13935.TU22763.1.7...chr14.4803367.4804141.... G14755.TU24068.6.1...chr14.18272096.18274025....orf1 G1534.TU2586.7.5...chr1.25943765.25947591....orf1 G16883.TU27606.13.0...chr14.50505836.50513147....orf1 G17779.TU29063.2.9...chr15.10485622.10489072....orf1 G19998.TU32698.16.1...chr2.1652227…
GO:0030131	clathrin adaptor complex	CC	0.561613	0.892451	1	413	10	5222	G10042.TU16504.17.9...chr12.39915524.39921698....orf1
GO:0051017	actin filament bundle assembly	BP	0.561613	0.892451	1	413	10	5222	G16349.TU26682.4.7...chr14.44101870.44108192....orf1
GO:0004616	phosphogluconate dehydrogenase (decarboxylating) activity	MF	0.561613	0.892451	1	413	10	5222	G37509.TU61435.6.3...chr8.35364693.35411646....orf1
GO:0006270	DNA replication initiation	BP	0.561613	0.892451	1	413	10	5222	G37997.TU62232.13.4...chr8.41293723.41298375....orf1
GO:0016301	kinase activity	MF	0.564691	0.893983	29	413	326	5222	G10429.TU17190.7.4...chr12.45776066.45779905.... G10817.TU17819.27.1...chr12.49382145.49385571....orf1 G11577.TU19095.23.6...chr13.5286338.5290209....orf1 G11750.TU19348.12.8...chr13.7705435.7708820.... G13130.TU21513.3.1...chr13.36268844.36272424....orf1 G13245.TU21689.24.4...chr13.38431636.38435989....orf1 G16864.TU27570.2.1...chr14.50483355.50485159....orf1 G19407.TU31720.2.2...chr2.6981539.69…
GO:0009987	cellular process	BP	0.56756	0.896147	159	413	1936	5222	G10429.TU17190.7.4...chr12.45776066.45779905.... G10561.TU17418.30.4...chr12.46506888.46510932....orf1 G10817.TU17819.27.1...chr12.49382145.49385571....orf1 G10928.TU18002.51.3...chr12.51248888.51251782....orf1 G11527.TU19013.28.8...chr13.4890607.4893409....orf1 G11577.TU19095.23.6...chr13.5286338.5290209....orf1 G11750.TU19348.12.8...chr13.7705435.7708820.... G12257.TU20140.22.7...chr13.13210530…
GO:0008236	serine-type peptidase activity	MF	0.573455	0.897246	10	413	101	5222	G1534.TU2586.7.5...chr1.25943765.25947591....orf1 G17779.TU29063.2.9...chr15.10485622.10489072....orf1 G31532.TU51694.0.3...chr6.10662632.10664241....orf1 G32428.TU53117.6.3...chr6.25692174.25707885....orf1 G33016.TU54067.6.0...chr6.39435571.39438653....orf1 G42417.TU69195.18.9...scaffold1662.size142371.98947.102505....orf1 G46969.TU75597.14.2...scaffold4602.size25846.22639.24293....orf1 G47733.T…
GO:0044446	intracellular organelle part	CC	0.592561	0.897246	23	413	256	5222	G1042.TU1705.4.5...chr1.20847712.20853991....orf1 G12301.TU20205.39.4...chr13.16084567.16087952....orf1 G13935.TU22763.1.7...chr14.4803367.4804141.... G14142.TU23102.2.5...chr14.9249632.9252001....orf1 G19236.TU31435.10.0...chr2.1997684.1998962....orf1 G224.TU395.88.5...chr1.4586435.4588735....orf1 G22542.TU36854.78.6...chr3.10940105.10941484....orf1 G22950.TU37545.2.1...chr3.16840277.16845066...…
GO:0044710	single-organism metabolic process	BP	0.593122	0.897246	94	413	1128	5222	G10377.TU17100.0.9...chr12.44932133.44934880....orf1 G10611.TU17487.19.1...chr12.47110303.47113998....orf1 G10817.TU17819.27.1...chr12.49382145.49385571....orf1 G11898.TU19568.6.6...chr13.9401456.9404247....orf1 G12065.TU19829.18.2...chr13.11570657.11721531....orf1 G12175.TU19999.24.9...chr13.11595064.12096056....orf1 G12283.TU20180.7.4...chr13.15901437.15905632.... G13022.TU21349.2.0...chr13.340…
GO:0004252	serine-type endopeptidase activity	MF	0.593139	0.897246	5	413	50	5222	G1534.TU2586.7.5...chr1.25943765.25947591....orf1 G31532.TU51694.0.3...chr6.10662632.10664241....orf1 G32428.TU53117.6.3...chr6.25692174.25707885....orf1 G33016.TU54067.6.0...chr6.39435571.39438653....orf1 G8123.TU13382.12.9...chr12.6578736.6586335....orf1
GO:0045017	glycerolipid biosynthetic process	BP	0.596351	0.897246	1	413	11	5222	G14633.TU23886.9.3...chr14.16711807.16715101....orf1
GO:0043022	ribosome binding	MF	0.596351	0.897246	1	413	11	5222	G15395.TU25150.3.3...chr14.27696633.27700152....orf1
GO:0016760	cellulose synthase (UDP-forming) activity	MF	0.596351	0.897246	1	413	11	5222	G17476.TU28583.28.2...chr15.5512788.5514051....orf1
GO:0008641	small protein activating enzyme activity	MF	0.596351	0.897246	1	413	11	5222	G24637.TU40388.5.6...chr4.724143.727821....orf1
GO:0030127	COPII vesicle coat	CC	0.596351	0.897246	1	413	11	5222	G25955.TU42591.5.9...chr4.17250899.17253826....
GO:1901605	alpha-amino acid metabolic process	BP	0.598927	0.898391	8	413	79	5222	G14861.TU24243.0.7...chr14.19670668.19673987.... G15676.TU25619.22.2...chr14.28972544.28974558.... G24592.TU40322.7.8...chr4.1684577.1687699....orf1 G27422.TU44966.13.7...chr4.45833879.45837247....orf1 G30711.TU50329.17.3...chr6.1779998.1785477....orf1 G30755.TU50416.35.6...chr6.1146094.1149185....orf1 G39862.TU65405.14.4...chr9.28341251.28344226....orf1 G7688.TU12664.11.6...chr12.1811257.1813794…
GO:0006139	nucleobase-containing compound metabolic process	BP	0.603093	0.901907	27	413	305	5222	G12512.TU20559.15.9...chr13.19702564.19707191....orf1 G14708.TU23990.40.8...chr14.18056551.18061316....orf1 G15076.TU24613.23.2...chr14.22430463.22432656.... G15285.TU24964.14.4...chr14.24678717.24867961....orf1 G22428.TU36663.2.6...chr3.8916248.8918454....orf1 G23332.TU38170.4.1...chr3.21538356.21539012.... G24764.TU40621.0.6...chr4.1890106.1893674....orf1 G24868.TU40796.9.4...chr4.1193891.11982…
GO:0098588	bounding membrane of organelle	CC	0.624361	0.924013	8	413	80	5222	G12301.TU20205.39.4...chr13.16084567.16087952....orf1 G19236.TU31435.10.0...chr2.1997684.1998962....orf1 G25955.TU42591.5.9...chr4.17250899.17253826.... G37716.TU61785.92.2...chr8.38979019.38982205....orf1 G37998.TU62233.21.2...chr9.778780.780265....orf1 G47710.TU76713.6.9...scaffold6333.size13794.7192.10469....orf1 G7674.TU12627.3.5...chr12.669470.673490....orf1 G7810.TU12859.9.0...chr12.3838387…
GO:0004743	pyruvate kinase activity	MF	0.648818	0.933618	2	413	18	5222	G10817.TU17819.27.1...chr12.49382145.49385571....orf1 G25979.TU42632.1.6...chr4.17342525.17343199....orf1
GO:0030955	potassium ion binding	MF	0.648818	0.933618	2	413	18	5222	G10817.TU17819.27.1...chr12.49382145.49385571....orf1 G25979.TU42632.1.6...chr4.17342525.17343199....orf1
GO:0006633	fatty acid biosynthetic process	BP	0.648818	0.933618	2	413	18	5222	G26903.TU44179.16.4...chr4.32080874.32082916....orf1 G8580.TU14109.34.2...chr12.11799898.11802610....orf1
GO:0000139	Golgi membrane	CC	0.648818	0.933618	2	413	18	5222	G37998.TU62233.21.2...chr9.778780.780265....orf1 G7674.TU12627.3.5...chr12.669470.673490....orf1
GO:0000785	chromatin	CC	0.648818	0.933618	2	413	18	5222	G14142.TU23102.2.5...chr14.9249632.9252001....orf1 G22950.TU37545.2.1...chr3.16840277.16845066....orf1
GO:0008017	microtubule binding	MF	0.658655	0.943659	2	413	19	5222	G45206.TU73018.13.2...scaffold28252.size1762.0.1720....orf1 G5326.TU8794.9.3...chr11.4120166.4123248....orf1
GO:0006464	cellular protein modification process	BP	0.661196	0.944566	34	413	395	5222	G10429.TU17190.7.4...chr12.45776066.45779905.... G10561.TU17418.30.4...chr12.46506888.46510932....orf1 G11577.TU19095.23.6...chr13.5286338.5290209....orf1 G11750.TU19348.12.8...chr13.7705435.7708820.... G13130.TU21513.3.1...chr13.36268844.36272424....orf1 G13245.TU21689.24.4...chr13.38431636.38435989....orf1 G16864.TU27570.2.1...chr14.50483355.50485159....orf1 G19407.TU31720.2.2...chr2.6981539.69…
GO:0003899	DNA-directed RNA polymerase activity	MF	0.669142	0.948566	2	413	20	5222	G25253.TU41434.1.3...chr4.7547040.7549714....orf1 G9206.TU15156.10.1...chr12.25544978.25557031....orf1
GO:0043412	macromolecule modification	BP	0.669796	0.948566	35	413	408	5222	G10429.TU17190.7.4...chr12.45776066.45779905.... G10561.TU17418.30.4...chr12.46506888.46510932....orf1 G11577.TU19095.23.6...chr13.5286338.5290209....orf1 G11750.TU19348.12.8...chr13.7705435.7708820.... G13130.TU21513.3.1...chr13.36268844.36272424....orf1 G13245.TU21689.24.4...chr13.38431636.38435989....orf1 G14708.TU23990.40.8...chr14.18056551.18061316....orf1 G16864.TU27570.2.1...chr14.50483355…
GO:0046483	heterocycle metabolic process	BP	0.690482	0.948566	32	413	373	5222	G12512.TU20559.15.9...chr13.19702564.19707191....orf1 G14708.TU23990.40.8...chr14.18056551.18061316....orf1 G14861.TU24243.0.7...chr14.19670668.19673987.... G15076.TU24613.23.2...chr14.22430463.22432656.... G15285.TU24964.14.4...chr14.24678717.24867961....orf1 G19788.TU32368.21.6...chr2.12792728.12794193....orf1 G22428.TU36663.2.6...chr3.8916248.8918454....orf1 G23332.TU38170.4.1...chr3.21538356.…
GO:0036459	ubiquitinyl hydrolase activity	MF	0.691427	0.948566	2	413	22	5222	G18401.TU30058.4.5...chr15.17341479.17344758....orf1 G30303.TU49672.13.1...chr5.40827618.40831456....orf1
GO:0009057	macromolecule catabolic process	BP	0.701267	0.948566	8	413	83	5222	G12257.TU20140.22.7...chr13.13210530.13213822....orf1 G13935.TU22763.1.7...chr14.4803367.4804141.... G24512.TU40178.34.6...chr4.159928.162041....orf1 G25186.TU41321.3.4...chr4.6994283.6998334....orf1 G30465.TU49927.8.5...chr5.41472423.41488544....orf1 G33016.TU54067.6.0...chr6.39435571.39438653....orf1 G3570.TU5854.72.8...chr10.17949199.17951978....orf1 G44728.TU72333.1.4...scaffold2593.size80036…
GO:0046034	ATP metabolic process	BP	0.702961	0.948566	2	413	23	5222	G22428.TU36663.2.6...chr3.8916248.8918454....orf1 G45073.TU72837.16.5...scaffold27448
GO:0016831	carboxy-lyase activity	MF	0.702961	0.948566	2	413	23	5222	G17285.TU28282.3.0...chr15.1766499.1769063....orf1 G30755.TU50416.35.6...chr6.1146094.1149185....orf1
GO:0016788	hydrolase activity, acting on ester bonds	MF	0.708709	0.948566	12	413	131	5222	G20040.TU32767.6.3...chr2.17524318.17527543....orf1 G23332.TU38170.4.1...chr3.21538356.21539012.... G25602.TU42040.20.7...chr4.11755096.11761751....orf1 G31181.TU51146.1.5...chr6.5855088.5857011.... G33210.TU54421.6.5...chr6.43247719.43265564....orf1 G36981.TU60645.6.6...chr8.24084701.24086259....orf1 G3720.TU6126.13.9...chr10.19436775.19441218....orf1 G37526.TU61465.3.6...chr8.37042421.37046764.…
GO:0051274	beta-glucan biosynthetic process	BP	0.714609	0.948566	2	413	24	5222	G17476.TU28583.28.2...chr15.5512788.5514051....orf1 G45139.TU72929.3.0...scaffold27803.size1840.498.1840....orf1
GO:0070011	peptidase activity, acting on L-amino acid peptides	MF	0.715222	0.948566	19	413	216	5222	G14755.TU24068.6.1...chr14.18272096.18274025....orf1 G1534.TU2586.7.5...chr1.25943765.25947591....orf1 G16883.TU27606.13.0...chr14.50505836.50513147....orf1 G17779.TU29063.2.9...chr15.10485622.10489072....orf1 G18401.TU30058.4.5...chr15.17341479.17344758....orf1 G19998.TU32698.16.1...chr2.16522275.16523929....orf1 G26125.TU42881.256.4...chr4.18563254.18568073....orf1 G29247.TU47977.9.3...chr5.263…
GO:0044425	membrane part	CC	0.726153	0.948936	25	413	290	5222	G10042.TU16504.17.9...chr12.39915524.39921698....orf1 G1042.TU1705.4.5...chr1.20847712.20853991....orf1 G10928.TU18002.51.3...chr12.51248888.51251782....orf1 G12301.TU20205.39.4...chr13.16084567.16087952....orf1 G13551.TU22164.10.4...chr14.1509768.1513114....orf1 G1567.TU2652.23.8...chr1.26761528.26763559....orf1 G19425.TU31745.52.7...chr2.7279170.7284241....orf1 G20389.TU33309.21.5...chr2.250219…
GO:0005789	endoplasmic reticulum membrane	CC	0.728476	0.948936	3	413	30	5222	G12301.TU20205.39.4...chr13.16084567.16087952....orf1 G47710.TU76713.6.9...scaffold6333.size13794.7192.10469....orf1 G7810.TU12859.9.0...chr12.3838387.3842131....orf1
GO:0043170	macromolecule metabolic process	BP	0.72982	0.949438	98	413	1197	5222	G10429.TU17190.7.4...chr12.45776066.45779905.... G10561.TU17418.30.4...chr12.46506888.46510932....orf1 G11577.TU19095.23.6...chr13.5286338.5290209....orf1 G11750.TU19348.12.8...chr13.7705435.7708820.... G12257.TU20140.22.7...chr13.13210530.13213822....orf1 G12301.TU20205.39.4...chr13.16084567.16087952....orf1 G12512.TU20559.15.9...chr13.19702564.19707191....orf1 G13130.TU21513.3.1...chr13.3626884…
GO:0007017	microtubule-based process	BP	0.737481	0.954867	3	413	32	5222	G34160.TU56017.98.2...chr7.15814296.15814883....orf1 G45206.TU73018.13.2...scaffold28252.size1762.0.1720....orf1 G5326.TU8794.9.3...chr11.4120166.4123248....orf1
GO:0071704	organic substance metabolic process	BP	0.74095	0.954867	158	413	1952	5222	G10429.TU17190.7.4...chr12.45776066.45779905.... G10561.TU17418.30.4...chr12.46506888.46510932....orf1 G10817.TU17819.27.1...chr12.49382145.49385571....orf1 G11577.TU19095.23.6...chr13.5286338.5290209....orf1 G11750.TU19348.12.8...chr13.7705435.7708820.... G12257.TU20140.22.7...chr13.13210530.13213822....orf1 G12283.TU20180.7.4...chr13.15901437.15905632.... G12301.TU20205.39.4...chr13.16084567.16…
GO:0003743	translation initiation factor activity	MF	0.742674	0.954867	3	413	33	5222	G1052.TU1725.91.8...chr1.21928065.21930602....orf1 G31542.TU51719.44.2...chr6.10643180.10645696....orf1 G7456.TU12261.17.2...chr11.38011516.38013410....
GO:0006470	protein dephosphorylation	BP	0.742674	0.954867	3	413	33	5222	G25602.TU42040.20.7...chr4.11755096.11761751....orf1 G37526.TU61465.3.6...chr8.37042421.37046764.... G44565.TU72121.1.2...scaffold250.size478904.468166.470142....orf1
GO:0016830	carbon-carbon lyase activity	MF	0.742674	0.954867	3	413	33	5222	G17285.TU28282.3.0...chr15.1766499.1769063....orf1 G30755.TU50416.35.6...chr6.1146094.1149185....orf1 G32267.TU52885.8.7...chr6.20590081.20595663....orf1
GO:0004721	phosphoprotein phosphatase activity	MF	0.742674	0.954867	3	413	33	5222	G25602.TU42040.20.7...chr4.11755096.11761751....orf1 G37526.TU61465.3.6...chr8.37042421.37046764.... G44565.TU72121.1.2...scaffold250.size478904.468166.470142....orf1
GO:0070013	intracellular organelle lumen	CC	0.748247	0.95706	3	413	34	5222	G14142.TU23102.2.5...chr14.9249632.9252001....orf1 G3720.TU6126.13.9...chr10.19436775.19441218....orf1 G7013.TU11586.6.0...chr11.31669600.31672470....orf1
GO:0032403	protein complex binding	MF	0.748247	0.95706	3	413	34	5222	G16349.TU26682.4.7...chr14.44101870.44108192....orf1 G45206.TU73018.13.2...scaffold28252.size1762.0.1720....orf1 G5326.TU8794.9.3...chr11.4120166.4123248....orf1
GO:0020037	heme binding	MF	0.751192	0.95718	11	413	121	5222	G12175.TU19999.24.9...chr13.11595064.12096056....orf1 G13022.TU21349.2.0...chr13.34005133.34006129....orf1 G19945.TU32619.16.2...chr2.16005864.16007997....orf1 G20753.TU33929.7.4...chr2.31748402.31751122....orf1 G26178.TU42965.2.7...chr4.20330098.20340021.... G27912.TU45766.2.3...chr5.4105281.4106020.... G28078.TU46036.19.5...chr5.4546242.4548006.... G3817.TU6297.3.4...chr10.22764928.22766355....…
GO:1902494	catalytic complex	CC	0.752725	0.95718	8	413	85	5222	G12301.TU20205.39.4...chr13.16084567.16087952....orf1 G13935.TU22763.1.7...chr14.4803367.4804141.... G14142.TU23102.2.5...chr14.9249632.9252001....orf1 G18867.TU30828.17.0...chr2.404578.409106....orf1 G224.TU395.88.5...chr1.4586435.4588735....orf1 G25186.TU41321.3.4...chr4.6994283.6998334....orf1 G25425.TU41745.5.9...chr4.10008561.10013212.... G45139.TU72929.3.0...scaffold27803.size1840.498.1840.…
GO:0030246	carbohydrate binding	MF	0.754142	0.95718	3	413	35	5222	G19594.TU32038.22.5...chr2.9142518.9146727....orf1 G3176.TU5218.5.6...chr10.9165670.9168644....orf3 G37664.TU61702.11.2...chr8.39094386.39100002....orf1
GO:0006790	sulfur compound metabolic process	BP	0.754142	0.95718	3	413	35	5222	G15676.TU25619.22.2...chr14.28972544.28974558.... G27422.TU44966.13.7...chr4.45833879.45837247....orf1 G32298.TU52933.15.8...chr6.24043563.24043926....
GO:0006082	organic acid metabolic process	BP	0.765972	0.95973	22	413	256	5222	G13618.TU22266.23.6...chr14.1027520.1031778....orf1 G14861.TU24243.0.7...chr14.19670668.19673987.... G15076.TU24613.23.2...chr14.22430463.22432656.... G15676.TU25619.22.2...chr14.28972544.28974558.... G24592.TU40322.7.8...chr4.1684577.1687699....orf1 G26903.TU44179.16.4...chr4.32080874.32082916....orf1 G27422.TU44966.13.7...chr4.45833879.45837247....orf1 G2771.TU4571.11.7...chr10.3347920.3350982.…
GO:0044238	primary metabolic process	BP	0.77794	0.971198	150	413	1857	5222	G10429.TU17190.7.4...chr12.45776066.45779905.... G10561.TU17418.30.4...chr12.46506888.46510932....orf1 G10817.TU17819.27.1...chr12.49382145.49385571....orf1 G11577.TU19095.23.6...chr13.5286338.5290209....orf1 G11750.TU19348.12.8...chr13.7705435.7708820.... G12257.TU20140.22.7...chr13.13210530.13213822....orf1 G12283.TU20180.7.4...chr13.15901437.15905632.... G12301.TU20205.39.4...chr13.16084567.16…
GO:0044763	single-organism cellular process	BP	0.781023	0.973819	83	413	1016	5222	G10817.TU17819.27.1...chr12.49382145.49385571....orf1 G10928.TU18002.51.3...chr12.51248888.51251782....orf1 G11527.TU19013.28.8...chr13.4890607.4893409....orf1 G13618.TU22266.23.6...chr14.1027520.1031778....orf1 G1391.TU2351.1.2...chr1.23274904.23564268....orf1 G13935.TU22763.1.7...chr14.4803367.4804141.... G14633.TU23886.9.3...chr14.16711807.16715101....orf1 G14861.TU24243.0.7...chr14.19670668.1…
GO:0030170	pyridoxal phosphate binding	MF	0.789455	0.98011	4	413	48	5222	G3544.TU5811.23.7...chr10.17352275.17353800....orf1 G36114.TU59222.31.2...chr8.9566298.9569718....orf1 G40794.TU66850.80.6...scaffold11388.size4725.800.2979....orf1 G4146.TU6832.11.5...chr10.28230403.28235138....orf1
GO:0008092	cytoskeletal protein binding	MF	0.793496	0.98011	4	413	49	5222	G16349.TU26682.4.7...chr14.44101870.44108192....orf1 G33960.TU55644.2.9...chr7.10995527.10997637....orf1 G45206.TU73018.13.2...scaffold28252.size1762.0.1720....orf1 G5326.TU8794.9.3...chr11.4120166.4123248....orf1
GO:0097159	organic cyclic compound binding	MF	0.794344	0.98011	127	413	1570	5222	G10429.TU17190.7.4...chr12.45776066.45779905.... G1052.TU1725.91.8...chr1.21928065.21930602....orf1 G10895.TU17958.22.5...chr12.49546357.49671433....orf1 G10915.TU17987.24.2...chr12.51395469.51396516....orf1 G10928.TU18002.51.3...chr12.51248888.51251782....orf1 G10938.TU18025.16.0...chr12.51252764.51361605....orf1 G11512.TU18990.0.4...chr13.4706162.4708562.... G11527.TU19013.28.8...chr13.4890607.…
GO:1901363	heterocyclic compound binding	MF	0.794344	0.98011	127	413	1570	5222	G10429.TU17190.7.4...chr12.45776066.45779905.... G1052.TU1725.91.8...chr1.21928065.21930602....orf1 G10895.TU17958.22.5...chr12.49546357.49671433....orf1 G10915.TU17987.24.2...chr12.51395469.51396516....orf1 G10928.TU18002.51.3...chr12.51248888.51251782....orf1 G10938.TU18025.16.0...chr12.51252764.51361605....orf1 G11512.TU18990.0.4...chr13.4706162.4708562.... G11527.TU19013.28.8...chr13.4890607.…
GO:0006508	proteolysis	BP	0.805539	0.985765	20	413	234	5222	G12257.TU20140.22.7...chr13.13210530.13213822....orf1 G13935.TU22763.1.7...chr14.4803367.4804141.... G14755.TU24068.6.1...chr14.18272096.18274025....orf1 G1534.TU2586.7.5...chr1.25943765.25947591....orf1 G16883.TU27606.13.0...chr14.50505836.50513147....orf1 G17779.TU29063.2.9...chr15.10485622.10489072....orf1 G19998.TU32698.16.1...chr2.16522275.16523929....orf1 G25186.TU41321.3.4...chr4.6994283.6…
GO:0007264	small GTPase mediated signal transduction	BP	0.815801	0.99709	5	413	62	5222	G11527.TU19013.28.8...chr13.4890607.4893409....orf1 G15140.TU24736.0.4...chr14.23108033.23114568....orf1 G21009.TU34355.17.6...chr2.36153250.36156245....orf1 G27136.TU44534.59.8...chr4.39098969.39103454....orf1 G4529.TU7495.25.9...chr10.34106008.34112971....orf1
GO:0046872	metal ion binding	MF	0.834236	1	39	413	472	5222	G10377.TU17100.0.9...chr12.44932133.44934880....orf1 G10817.TU17819.27.1...chr12.49382145.49385571....orf1 G11791.TU19412.15.2...chr13.6700022.6705604....orf1 G12175.TU19999.24.9...chr13.11595064.12096056....orf1 G13022.TU21349.2.0...chr13.34005133.34006129....orf1 G14082.TU22998.7.2...chr14.8388905.8393304....orf1 G19594.TU32038.22.5...chr2.9142518.9146727....orf1 G19945.TU32619.16.2...chr2.1600…
GO:1901360	organic cyclic compound metabolic process	BP	0.84332	1	33	413	398	5222	G12512.TU20559.15.9...chr13.19702564.19707191....orf1 G14708.TU23990.40.8...chr14.18056551.18061316....orf1 G14861.TU24243.0.7...chr14.19670668.19673987.... G15076.TU24613.23.2...chr14.22430463.22432656.... G15285.TU24964.14.4...chr14.24678717.24867961....orf1 G19788.TU32368.21.6...chr2.12792728.12794193....orf1 G22428.TU36663.2.6...chr3.8916248.8918454....orf1 G23332.TU38170.4.1...chr3.21538356.…
GO:0050662	coenzyme binding	MF	0.865166	1	10	413	114	5222	G17649.TU28874.17.3...chr15.8011326.8014562....orf1 G19110.TU31228.123.8...chr2.2799526.2804877....orf1 G19317.TU31572.22.7...chr2.6232070.6238187....orf1 G21081.TU34475.60.7...chr2.37003728.37008243.... G27988.TU45888.0.7...chr5.4791245.4793711....orf1 G28034.TU45966.36.2...chr5.4801239.5138505....orf1 G35979.TU58977.2.9...chr8.8121919.8217495....orf1 G35995.TU59016.1.8...chr8.8220429.8247438...…
GO:1902582	single-organism intracellular transport	BP	0.868041	1	6	413	65	5222	G25955.TU42591.5.9...chr4.17250899.17253826.... G28526.TU46757.21.0...chr5.12497636.12500539....orf1 G37998.TU62233.21.2...chr9.778780.780265....orf1 G47212.TU75990.7.8...scaffold5154.size20559.2221.4446....orf3 G48969.TU78637.11.1...scaffold969.size222547.110058.114104....orf1 G7930.TU13073.8.1...chr12.4379667.4383176....orf1
GO:0019752	carboxylic acid metabolic process	BP	0.891577	1	21	413	252	5222	G13618.TU22266.23.6...chr14.1027520.1031778....orf1 G14861.TU24243.0.7...chr14.19670668.19673987.... G15076.TU24613.23.2...chr14.22430463.22432656.... G15676.TU25619.22.2...chr14.28972544.28974558.... G24592.TU40322.7.8...chr4.1684577.1687699....orf1 G26903.TU44179.16.4...chr4.32080874.32082916....orf1 G27422.TU44966.13.7...chr4.45833879.45837247....orf1 G2771.TU4571.11.7...chr10.3347920.3350982.…
GO:0005525	GTP binding	MF	0.892023	1	12	413	140	5222	G10895.TU17958.22.5...chr12.49546357.49671433....orf1 G11527.TU19013.28.8...chr13.4890607.4893409....orf1 G15140.TU24736.0.4...chr14.23108033.23114568....orf1 G21009.TU34355.17.6...chr2.36153250.36156245....orf1 G23106.TU37796.12.3...chr3.19210721.19214103....orf1 G27136.TU44534.59.8...chr4.39098969.39103454....orf1 G27308.TU44780.2.5...chr4.43407797.43410735....orf1 G34160.TU56017.98.2...chr7.15…
GO:0006725	cellular aromatic compound metabolic process	BP	0.892259	1	31	413	377	5222	G12512.TU20559.15.9...chr13.19702564.19707191....orf1 G14708.TU23990.40.8...chr14.18056551.18061316....orf1 G15076.TU24613.23.2...chr14.22430463.22432656.... G15285.TU24964.14.4...chr14.24678717.24867961....orf1 G19788.TU32368.21.6...chr2.12792728.12794193....orf1 G22428.TU36663.2.6...chr3.8916248.8918454....orf1 G23332.TU38170.4.1...chr3.21538356.21539012.... G24592.TU40322.7.8...chr4.1684577.16…
GO:0045454	cell redox homeostasis	BP	0.956	1	6	413	68	5222	G1391.TU2351.1.2...chr1.23274904.23564268....orf1 G24425.TU40039.6.2...chr3.34504037.34510701....orf1 G28501.TU46713.90.7...chr5.12176216.12177291....orf1 G31760.TU52074.15.5...chr6.13055483.13059785....orf1 G44364.TU71860.95.3...scaffold2400.size90258.68586.70106....orf1 G6788.TU11211.19.4...chr11.24400418.24401892....orf1
GO:0044281	small molecule metabolic process	BP	0.974814	1	30	413	371	5222	G13618.TU22266.23.6...chr14.1027520.1031778....orf1 G14861.TU24243.0.7...chr14.19670668.19673987.... G15076.TU24613.23.2...chr14.22430463.22432656.... G15676.TU25619.22.2...chr14.28972544.28974558.... G22428.TU36663.2.6...chr3.8916248.8918454....orf1 G24592.TU40322.7.8...chr4.1684577.1687699....orf1 G24764.TU40621.0.6...chr4.1890106.1893674....orf1 G26903.TU44179.16.4...chr4.32080874.32082916....…
GO:0044260	cellular macromolecule metabolic process	BP	0.978875	1	79	413	990	5222	G10429.TU17190.7.4...chr12.45776066.45779905.... G10561.TU17418.30.4...chr12.46506888.46510932....orf1 G11577.TU19095.23.6...chr13.5286338.5290209....orf1 G11750.TU19348.12.8...chr13.7705435.7708820.... G12257.TU20140.22.7...chr13.13210530.13213822....orf1 G12301.TU20205.39.4...chr13.16084567.16087952....orf1 G12512.TU20559.15.9...chr13.19702564.19707191....orf1 G13130.TU21513.3.1...chr13.3626884…
GO:0006950	response to stress	BP	1	1	11	413	139	5222	G15285.TU24964.14.4...chr14.24678717.24867961....orf1 G20753.TU33929.7.4...chr2.31748402.31751122....orf1 G26440.TU43414.33.8...chr4.22403429.22408880....orf1 G27912.TU45766.2.3...chr5.4105281.4106020.... G28078.TU46036.19.5...chr5.4546242.4548006.... G3817.TU6297.3.4...chr10.22764928.22766355....orf1 G41413.TU67731.3.2...scaffold13437.size3899.608.3578....orf1 G41680.TU68141.51.2...scaffold1425.…
GO:0044085	cellular component biogenesis	BP	1	1	7	413	83	5222	G13647.TU22319.51.6...chr14.3067988.3068958....orf1 G14708.TU23990.40.8...chr14.18056551.18061316....orf1 G16349.TU26682.4.7...chr14.44101870.44108192....orf1 G35921.TU58904.4.3...chr8.8106589.8108704....orf1 G36828.TU60393.1.3...chr8.15101546.15103467.... G38906.TU63778.2.5...chr9.11179022.11187073....orf1 G49055.TU78758.5.4...scaffold9961
GO:0006996	organelle organization	BP	1	1	9	413	108	5222	G13935.TU22763.1.7...chr14.4803367.4804141.... G14142.TU23102.2.5...chr14.9249632.9252001....orf1 G16349.TU26682.4.7...chr14.44101870.44108192....orf1 G25186.TU41321.3.4...chr4.6994283.6998334....orf1 G33960.TU55644.2.9...chr7.10995527.10997637....orf1 G35225.TU57746.7.9...chr7.34118430.34119713....orf1 G45873.TU73953.8.7...scaffold3202.size54871.27223.29499....orf1 G5326.TU8794.9.3...chr11.41201…
GO:0004175	endopeptidase activity	MF	1	1	10	413	121	5222	G1534.TU2586.7.5...chr1.25943765.25947591....orf1 G19998.TU32698.16.1...chr2.16522275.16523929....orf1 G26125.TU42881.256.4...chr4.18563254.18568073....orf1 G29247.TU47977.9.3...chr5.26382758.26385978....orf1 G31532.TU51694.0.3...chr6.10662632.10664241....orf1 G32428.TU53117.6.3...chr6.25692174.25707885....orf1 G33016.TU54067.6.0...chr6.39435571.39438653....orf1 G3570.TU5854.72.8...chr10.17949199…
GO:0048037	cofactor binding	MF	1	1	14	413	175	5222	G17649.TU28874.17.3...chr15.8011326.8014562....orf1 G19110.TU31228.123.8...chr2.2799526.2804877....orf1 G19317.TU31572.22.7...chr2.6232070.6238187....orf1 G21081.TU34475.60.7...chr2.37003728.37008243.... G27988.TU45888.0.7...chr5.4791245.4793711....orf1 G28034.TU45966.36.2...chr5.4801239.5138505....orf1 G3544.TU5811.23.7...chr10.17352275.17353800....orf1 G35979.TU58977.2.9...chr8.8121919.8217495.…
GO:0016070	RNA metabolic process	BP	1	1	12	413	151	5222	G12512.TU20559.15.9...chr13.19702564.19707191....orf1 G14708.TU23990.40.8...chr14.18056551.18061316....orf1 G15076.TU24613.23.2...chr14.22430463.22432656.... G24868.TU40796.9.4...chr4.1193891.1198268....orf1 G25602.TU42040.20.7...chr4.11755096.11761751....orf1 G30465.TU49927.8.5...chr5.41472423.41488544....orf1 G3095.TU5093.2.4...chr10.9457213.9464288....orf1 G31181.TU51146.1.5...chr6.5855088.585…
GO:0043229	intracellular organelle	CC	1	1	46	413	578	5222	G1042.TU1705.4.5...chr1.20847712.20853991....orf1 G12301.TU20205.39.4...chr13.16084567.16087952....orf1 G12512.TU20559.15.9...chr13.19702564.19707191....orf1 G13618.TU22266.23.6...chr14.1027520.1031778....orf1 G13935.TU22763.1.7...chr14.4803367.4804141.... G14142.TU23102.2.5...chr14.9249632.9252001....orf1 G14708.TU23990.40.8...chr14.18056551.18061316....orf1 G16450.TU26868.41.5...chr14.45695604.…
GO:0035556	intracellular signal transduction	BP	1	1	6	413	70	5222	G11527.TU19013.28.8...chr13.4890607.4893409....orf1 G15140.TU24736.0.4...chr14.23108033.23114568....orf1 G21009.TU34355.17.6...chr2.36153250.36156245....orf1 G27136.TU44534.59.8...chr4.39098969.39103454....orf1 G33207.TU54414.11.4...chr7.124980.132224....orf1 G4529.TU7495.25.9...chr10.34106008.34112971....orf1
GO:0050896	response to stimulus	BP	1	1	21	413	265	5222	G11527.TU19013.28.8...chr13.4890607.4893409....orf1 G15140.TU24736.0.4...chr14.23108033.23114568....orf1 G15285.TU24964.14.4...chr14.24678717.24867961....orf1 G18867.TU30828.17.0...chr2.404578.409106....orf1 G20753.TU33929.7.4...chr2.31748402.31751122....orf1 G21009.TU34355.17.6...chr2.36153250.36156245....orf1 G23342.TU38185.37.9...chr3.21490290.21501443....orf1 G25425.TU41745.5.9...chr4.1000856…

## Sheet: GO2_Enrich.merge
GO_ID	GO_Term	GO_Class	Pvalue	AdjustedPv	x1	n	x2	N	ProtID
GO:0003678	DNA helicase activity	MF	0.00124281	0.54817	4	224	12	5222	G12027.TU19765.3.4...chr13.12159606.12160599....orf1 G12033.TU19772.4.0...chr13.12154773.12159175.... G32531.TU53288.3.6...chr6.28141303.28146027....orf1 G40078.TU65753.18.9...chr9.32597453.32602803....orf1
GO:0042555	MCM complex	CC	0.0053984	0.54817	3	224	9	5222	G12027.TU19765.3.4...chr13.12159606.12160599....orf1 G12033.TU19772.4.0...chr13.12154773.12159175.... G32531.TU53288.3.6...chr6.28141303.28146027....orf1
GO:0005198	structural molecule activity	MF	0.0069263	0.54817	18	224	222	5222	G11403.TU18784.11.5...chr13.3740892.3743270....orf1 G12188.TU20028.60.1...chr13.11671110.11672718....orf1 G12339.TU20265.26.0...chr13.14564165.14566031....orf1 G14280.TU23319.26.0...chr14.10864824.10875980....orf1 G15667.TU25601.11.3...chr14.28782786.28785499....orf1 G16998.TU27793.79.4...chr14.50351666.50355258....orf1 G20815.TU34043.76.7...chr2.30609846.30611640....orf1 G26256.TU43087.215.0...c…
GO:0006270	DNA replication initiation	BP	0.00747012	0.54817	3	224	10	5222	G12027.TU19765.3.4...chr13.12159606.12160599....orf1 G12033.TU19772.4.0...chr13.12154773.12159175.... G32531.TU53288.3.6...chr6.28141303.28146027....orf1
GO:0006188	IMP biosynthetic process	BP	0.0103795	0.54817	2	224	4	5222	G182.TU310.10.4...chr1.3747839.3753364.... G29841.TU48907.1.4...chr5.33816799.33818970....
GO:0016755	transferase activity, transferring amino-acyl groups	MF	0.0103795	0.54817	2	224	4	5222	G22808.TU37315.5.4...chr3.14091361.14092578....orf1 G32312.TU52948.19.4...chr6.24044351.24058312....orf1
GO:0016725	oxidoreductase activity, acting on CH or CH2 groups	MF	0.0103795	0.54817	2	224	4	5222	G34029.TU55790.26.8...chr7.12777981.12783499....orf1 G48834.TU78411.91.6...scaffold9315.size6259.860.3496....orf1
GO:0019843	rRNA binding	MF	0.0128524	0.54817	3	224	12	5222	G20815.TU34043.76.7...chr2.30609846.30611640....orf1 G31815.TU52182.15.6...chr6.14886219.14890138....orf1 G46719.TU75222.41.4...scaffold4114
GO:0005840	ribosome	CC	0.013518	0.54817	15	224	183	5222	G11403.TU18784.11.5...chr13.3740892.3743270....orf1 G12188.TU20028.60.1...chr13.11671110.11672718....orf1 G12339.TU20265.26.0...chr13.14564165.14566031....orf1 G14280.TU23319.26.0...chr14.10864824.10875980....orf1 G15667.TU25601.11.3...chr14.28782786.28785499....orf1 G20815.TU34043.76.7...chr2.30609846.30611640....orf1 G26256.TU43087.215.0...chr4.19341846.19343509....orf1 G26649.TU43778.29.4...ch…
GO:0003735	structural constituent of ribosome	MF	0.0162553	0.54817	15	224	186	5222	G11403.TU18784.11.5...chr13.3740892.3743270....orf1 G12188.TU20028.60.1...chr13.11671110.11672718....orf1 G12339.TU20265.26.0...chr13.14564165.14566031....orf1 G14280.TU23319.26.0...chr14.10864824.10875980....orf1 G15667.TU25601.11.3...chr14.28782786.28785499....orf1 G20815.TU34043.76.7...chr2.30609846.30611640....orf1 G26256.TU43087.215.0...chr4.19341846.19343509....orf1 G26649.TU43778.29.4...ch…
GO:0006412	translation	BP	0.0231706	0.54817	20	224	280	5222	G11403.TU18784.11.5...chr13.3740892.3743270....orf1 G12188.TU20028.60.1...chr13.11671110.11672718....orf1 G12339.TU20265.26.0...chr13.14564165.14566031....orf1 G14280.TU23319.26.0...chr14.10864824.10875980....orf1 G15667.TU25601.11.3...chr14.28782786.28785499....orf1 G20245.TU33098.15.8...chr2.23154704.23157530....orf1 G20815.TU34043.76.7...chr2.30609846.30611640....orf1 G26256.TU43087.215.0...ch…
GO:2001070	starch binding	MF	0.0245107	0.54817	2	224	6	5222	G13907.TU22716.2.1...chr14.5311830.5318233....orf1 G14033.TU22912.5.0...chr14.4827054.4827871....
GO:0042219	cellular modified amino acid catabolic process	BP	0.0245107	0.54817	2	224	6	5222	G32312.TU52948.19.4...chr6.24044351.24058312....orf1 G8895.TU14648.49.6...chr12.17667780.17669469....
GO:0044273	sulfur compound catabolic process	BP	0.0245107	0.54817	2	224	6	5222	G32312.TU52948.19.4...chr6.24044351.24058312....orf1 G8895.TU14648.49.6...chr12.17667780.17669469....
GO:0006812	cation transport	BP	0.0274283	0.54817	7	224	69	5222	G16034.TU26194.53.7...chr14.39753517.39756151....orf1 G24066.TU39407.80.2...chr3.30234201.30236517....orf1 G30334.TU49721.99.4...chr5.41870741.41872849....orf1 G33390.TU54731.49.3...chr7.1897121.1899090....orf1 G34754.TU56986.10.5...chr7.27012440.27017061....orf1 G42743.TU69651.89.7...scaffold1769.size134378.55304.59149....orf1 G9346.TU15365.11.0...chr12.26997951.27232599....orf1
GO:0003723	RNA binding	MF	0.028581	0.54817	15	224	196	5222	G10846.TU17876.6.3...chr12.49698404.49699360....orf1 G14280.TU23319.26.0...chr14.10864824.10875980....orf1 G1845.TU3100.2.2...chr1.29168047.29168953....orf1 G20815.TU34043.76.7...chr2.30609846.30611640....orf1 G23045.TU37701.6.2...chr3.16000371.16004773....orf1 G26256.TU43087.215.0...chr4.19341846.19343509....orf1 G26742.TU43919.26.8...chr4.28376729.28379718....orf1 G31815.TU52182.15.6...chr6.148…
GO:0009167	purine ribonucleoside monophosphate metabolic process	BP	0.0300496	0.54817	4	224	28	5222	G182.TU310.10.4...chr1.3747839.3753364.... G29841.TU48907.1.4...chr5.33816799.33818970.... G42743.TU69651.89.7...scaffold1769.size134378.55304.59149....orf1 G48878.TU78474.10.8...scaffold9448.size6101.432.2062....orf1
GO:0006811	ion transport	BP	0.0302398	0.54817	8	224	86	5222	G151.TU251.11.3...chr1.3329704.3334153....orf1 G16034.TU26194.53.7...chr14.39753517.39756151....orf1 G24066.TU39407.80.2...chr3.30234201.30236517....orf1 G30334.TU49721.99.4...chr5.41870741.41872849....orf1 G33390.TU54731.49.3...chr7.1897121.1899090....orf1 G34754.TU56986.10.5...chr7.27012440.27017061....orf1 G42743.TU69651.89.7...scaffold1769.size134378.55304.59149....orf1 G9346.TU15365.11.0...c…
GO:0006139	nucleobase-containing compound metabolic process	BP	0.0307722	0.54817	21	224	305	5222	G11106.TU18293.18.1...chr12.52131922.52134379....orf1 G11726.TU19306.14.2...chr13.7445697.7449152....orf1 G12027.TU19765.3.4...chr13.12159606.12160599....orf1 G12033.TU19772.4.0...chr13.12154773.12159175.... G182.TU310.10.4...chr1.3747839.3753364.... G1900.TU3172.63.6...chr1.29751336.29754098....orf1 G22487.TU36768.3.1...chr3.9181896.9185681....orf1 G26742.TU43919.26.8...chr4.28376729.28379718...…
GO:0003676	nucleic acid binding	MF	0.0342733	0.54817	33	224	538	5222	G10846.TU17876.6.3...chr12.49698404.49699360....orf1 G1135.TU1884.47.4...chr1.21178237.21179718....orf1 G11553.TU19058.5.7...chr13.4963957.4968540....orf1 G12027.TU19765.3.4...chr13.12159606.12160599....orf1 G12033.TU19772.4.0...chr13.12154773.12159175.... G12263.TU20154.0.8...chr13.15618968.15624606....orf1 G14280.TU23319.26.0...chr14.10864824.10875980....orf1 G16226.TU26488.29.4...chr14.4225831…
GO:0010467	gene expression	BP	0.0426725	0.54817	36	224	606	5222	G11106.TU18293.18.1...chr12.52131922.52134379....orf1 G11403.TU18784.11.5...chr13.3740892.3743270....orf1 G12188.TU20028.60.1...chr13.11671110.11672718....orf1 G12339.TU20265.26.0...chr13.14564165.14566031....orf1 G14205.TU23194.11.8...chr14.9621861.9623941....orf1 G14280.TU23319.26.0...chr14.10864824.10875980....orf1 G14982.TU24429.39.5...chr14.20674600.20678574....orf1 G15667.TU25601.11.3...chr…
GO:0005247	voltage-gated chloride channel activity	MF	0.0428954	0.54817	1	224	1	5222	G151.TU251.11.3...chr1.3329704.3334153....orf1
GO:0003876	AMP deaminase activity	MF	0.0428954	0.54817	1	224	1	5222	G182.TU310.10.4...chr1.3747839.3753364....
GO:0032264	IMP salvage	BP	0.0428954	0.54817	1	224	1	5222	G182.TU310.10.4...chr1.3747839.3753364....
GO:0016756	glutathione gamma-glutamylcysteinyltransferase activity	MF	0.0428954	0.54817	1	224	1	5222	G22808.TU37315.5.4...chr3.14091361.14092578....orf1
GO:0046938	phytochelatin biosynthetic process	BP	0.0428954	0.54817	1	224	1	5222	G22808.TU37315.5.4...chr3.14091361.14092578....orf1
GO:0016471	vacuolar proton-transporting V-type ATPase complex	CC	0.0428954	0.54817	1	224	1	5222	G24066.TU39407.80.2...chr3.30234201.30236517....orf1
GO:0004831	tyrosine-tRNA ligase activity	MF	0.0428954	0.54817	1	224	1	5222	G34062.TU55842.7.8...chr7.13872099.13875784....orf1
GO:0006437	tyrosyl-tRNA aminoacylation	BP	0.0428954	0.54817	1	224	1	5222	G34062.TU55842.7.8...chr7.13872099.13875784....orf1
GO:0004809	tRNA (guanine-N2-)-methyltransferase activity	MF	0.0428954	0.54817	1	224	1	5222	G6455.TU10642.12.4...chr11.17588872.17593663....
GO:0009555	pollen development	BP	0.0428954	0.54817	1	224	1	5222	G6731.TU11088.37.7...chr11.23311933.23313754....orf1
GO:0034641	cellular nitrogen compound metabolic process	BP	0.0449273	0.559621	25	224	391	5222	G11106.TU18293.18.1...chr12.52131922.52134379....orf1 G11726.TU19306.14.2...chr13.7445697.7449152....orf1 G12027.TU19765.3.4...chr13.12159606.12160599....orf1 G12033.TU19772.4.0...chr13.12154773.12159175.... G14909.TU24310.56.9...chr14.20375013.20376509....orf1 G182.TU310.10.4...chr1.3747839.3753364.... G1900.TU3172.63.6...chr1.29751336.29754098....orf1 G22487.TU36768.3.1...chr3.9181896.9185681..…
GO:0022892	substrate-specific transporter activity	MF	0.0459783	0.562838	7	224	77	5222	G151.TU251.11.3...chr1.3329704.3334153....orf1 G20627.TU33708.19.8...chr2.29874575.29877598....orf1 G28288.TU46367.24.8...chr5.9637202.9640990.... G2849.TU4697.36.7...chr10.5170321.5173116....orf1 G34754.TU56986.10.5...chr7.27012440.27017061....orf1 G4683.TU7741.20.3...chr10.35907124.35911116....orf1 G9346.TU15365.11.0...chr12.26997951.27232599....orf1
GO:0072521	purine-containing compound metabolic process	BP	0.0493267	0.589988	5	224	47	5222	G182.TU310.10.4...chr1.3747839.3753364.... G29841.TU48907.1.4...chr5.33816799.33818970.... G42743.TU69651.89.7...scaffold1769.size134378.55304.59149....orf1 G48878.TU78474.10.8...scaffold9448.size6101.432.2062....orf1 G8895.TU14648.49.6...chr12.17667780.17669469....
GO:0034645	cellular macromolecule biosynthetic process	BP	0.0531299	0.589988	24	224	377	5222	G11403.TU18784.11.5...chr13.3740892.3743270....orf1 G12027.TU19765.3.4...chr13.12159606.12160599....orf1 G12033.TU19772.4.0...chr13.12154773.12159175.... G12188.TU20028.60.1...chr13.11671110.11672718....orf1 G12339.TU20265.26.0...chr13.14564165.14566031....orf1 G14280.TU23319.26.0...chr14.10864824.10875980....orf1 G15667.TU25601.11.3...chr14.28782786.28785499....orf1 G20245.TU33098.15.8...chr2.23…
GO:0016462	pyrophosphatase activity	MF	0.0553057	0.589988	13	224	174	5222	G12027.TU19765.3.4...chr13.12159606.12160599....orf1 G12033.TU19772.4.0...chr13.12154773.12159175.... G1365.TU2291.1.6...chr1.24172429.24178804....orf1 G16998.TU27793.79.4...chr14.50351666.50355258....orf1 G21056.TU34439.15.8...chr2.35676420.35682588....orf1 G27243.TU44687.10.8...chr4.41171742.41174383....orf1 G28200.TU46233.25.9...chr5.5165302.5168219....orf1 G32382.TU53046.5.4...chr6.25294981.2…
GO:0009150	purine ribonucleotide metabolic process	BP	0.0558476	0.589988	4	224	34	5222	G182.TU310.10.4...chr1.3747839.3753364.... G29841.TU48907.1.4...chr5.33816799.33818970.... G42743.TU69651.89.7...scaffold1769.size134378.55304.59149....orf1 G48878.TU78474.10.8...scaffold9448.size6101.432.2062....orf1
GO:0016887	ATPase activity	MF	0.0587202	0.589988	6	224	65	5222	G21056.TU34439.15.8...chr2.35676420.35682588....orf1 G27243.TU44687.10.8...chr4.41171742.41174383....orf1 G32382.TU53046.5.4...chr6.25294981.25297971....orf1 G38471.TU63069.15.6...chr9.5510282.5513161....orf1 G40078.TU65753.18.9...chr9.32597453.32602803....orf1 G43358.TU70488.20.0...scaffold20141.size2906.67.2710....orf1
GO:0005215	transporter activity	MF	0.064469	0.589988	10	224	125	5222	G151.TU251.11.3...chr1.3329704.3334153....orf1 G20376.TU33295.9.1...chr2.24768476.24777867....orf1 G20627.TU33708.19.8...chr2.29874575.29877598....orf1 G24059.TU39399.57.9...chr3.30204329.30206194....orf1 G26614.TU43728.143.8...chr4.26311014.26312417....orf1 G28288.TU46367.24.8...chr5.9637202.9640990.... G2849.TU4697.36.7...chr10.5170321.5173116....orf1 G34754.TU56986.10.5...chr7.27012440.2701706…
GO:0008033	tRNA processing	BP	0.0656908	0.589988	2	224	10	5222	G26742.TU43919.26.8...chr4.28376729.28379718....orf1 G6455.TU10642.12.4...chr11.17588872.17593663....
GO:0015672	monovalent inorganic cation transport	BP	0.0659514	0.589988	5	224	51	5222	G16034.TU26194.53.7...chr14.39753517.39756151....orf1 G24066.TU39407.80.2...chr3.30234201.30236517....orf1 G33390.TU54731.49.3...chr7.1897121.1899090....orf1 G34754.TU56986.10.5...chr7.27012440.27017061....orf1 G42743.TU69651.89.7...scaffold1769.size134378.55304.59149....orf1
GO:0004857	enzyme inhibitor activity	MF	0.0664397	0.589988	4	224	36	5222	G32405.TU53082.18.0...chr6.25596193.25597206....orf1 G42456.TU69248.2.3...scaffold16813.size3372.173.1255....orf1 G439.TU729.6.3...chr1.11459777.11468399....orf1 G6075.TU10019.92.5...chr11.13220329.13222280....orf1
GO:0017111	nucleoside-triphosphatase activity	MF	0.0803831	0.589988	12	224	164	5222	G12027.TU19765.3.4...chr13.12159606.12160599....orf1 G12033.TU19772.4.0...chr13.12154773.12159175.... G1365.TU2291.1.6...chr1.24172429.24178804....orf1 G16998.TU27793.79.4...chr14.50351666.50355258....orf1 G21056.TU34439.15.8...chr2.35676420.35682588....orf1 G27243.TU44687.10.8...chr4.41171742.41174383....orf1 G32382.TU53046.5.4...chr6.25294981.25297971....orf1 G32531.TU53288.3.6...chr6.28141303.…
GO:0048529	magnesium-protoporphyrin IX monomethyl ester (oxidative) cyclase activity	MF	0.0839587	0.589988	1	224	2	5222	G14909.TU24310.56.9...chr14.20375013.20376509....orf1
GO:0006821	chloride transport	BP	0.0839587	0.589988	1	224	2	5222	G151.TU251.11.3...chr1.3329704.3334153....orf1
GO:0010155	regulation of proton transport	BP	0.0839587	0.589988	1	224	2	5222	G16034.TU26194.53.7...chr14.39753517.39756151....orf1
GO:0010038	response to metal ion	BP	0.0839587	0.589988	1	224	2	5222	G22808.TU37315.5.4...chr3.14091361.14092578....orf1
GO:0016743	carboxyl- or carbamoyltransferase activity	MF	0.0839587	0.589988	1	224	2	5222	G26082.TU42802.24.2...chr4.18420258.18423865....orf1
GO:0006189	de novo IMP biosynthetic process	BP	0.0839587	0.589988	1	224	2	5222	G29841.TU48907.1.4...chr5.33816799.33818970....
GO:0003839	gamma-glutamylcyclotransferase activity	MF	0.0839587	0.589988	1	224	2	5222	G32312.TU52948.19.4...chr6.24044351.24058312....orf1
GO:0006751	glutathione catabolic process	BP	0.0839587	0.589988	1	224	2	5222	G32312.TU52948.19.4...chr6.24044351.24058312....orf1
GO:0046429	4-hydroxy-3-methylbut-2-en-1-yl diphosphate synthase activity	MF	0.0839587	0.589988	1	224	2	5222	G34029.TU55790.26.8...chr7.12777981.12783499....orf1
GO:0050992	dimethylallyl diphosphate biosynthetic process	BP	0.0839587	0.589988	1	224	2	5222	G48834.TU78411.91.6...scaffold9315.size6259.860.3496....orf1
GO:0051745	4-hydroxy-3-methylbut-2-en-1-yl diphosphate reductase activity	MF	0.0839587	0.589988	1	224	2	5222	G48834.TU78411.91.6...scaffold9315.size6259.860.3496....orf1
GO:0009976	tocopherol cyclase activity	MF	0.0839587	0.589988	1	224	2	5222	G4896.TU8065.5.8...chr10.41239510.41244145....orf1
GO:0019825	oxygen binding	MF	0.0839587	0.589988	1	224	2	5222	G4919.TU8106.53.2...chr10.41663373.41665166....orf1
GO:0046483	heterocycle metabolic process	BP	0.0847589	0.589988	23	224	373	5222	G11106.TU18293.18.1...chr12.52131922.52134379....orf1 G11726.TU19306.14.2...chr13.7445697.7449152....orf1 G12027.TU19765.3.4...chr13.12159606.12160599....orf1 G12033.TU19772.4.0...chr13.12154773.12159175.... G14909.TU24310.56.9...chr14.20375013.20376509....orf1 G182.TU310.10.4...chr1.3747839.3753364.... G1900.TU3172.63.6...chr1.29751336.29754098....orf1 G22487.TU36768.3.1...chr3.9181896.9185681..…
GO:0006725	cellular aromatic compound metabolic process	BP	0.0949237	0.606648	23	224	377	5222	G11106.TU18293.18.1...chr12.52131922.52134379....orf1 G11726.TU19306.14.2...chr13.7445697.7449152....orf1 G12027.TU19765.3.4...chr13.12159606.12160599....orf1 G12033.TU19772.4.0...chr13.12154773.12159175.... G14909.TU24310.56.9...chr14.20375013.20376509....orf1 G182.TU310.10.4...chr1.3747839.3753364.... G1900.TU3172.63.6...chr1.29751336.29754098....orf1 G22487.TU36768.3.1...chr3.9181896.9185681..…
GO:0004866	endopeptidase inhibitor activity	MF	0.0981761	0.606648	3	224	26	5222	G42456.TU69248.2.3...scaffold16813.size3372.173.1255....orf1 G439.TU729.6.3...chr1.11459777.11468399....orf1 G6075.TU10019.92.5...chr11.13220329.13222280....orf1
GO:0022891	substrate-specific transmembrane transporter activity	MF	0.101633	0.606648	5	224	58	5222	G151.TU251.11.3...chr1.3329704.3334153....orf1 G28288.TU46367.24.8...chr5.9637202.9640990.... G2849.TU4697.36.7...chr10.5170321.5173116....orf1 G34754.TU56986.10.5...chr7.27012440.27017061....orf1 G9346.TU15365.11.0...chr12.26997951.27232599....orf1
GO:0015992	proton transport	BP	0.110896	0.606648	4	224	43	5222	G16034.TU26194.53.7...chr14.39753517.39756151....orf1 G24066.TU39407.80.2...chr3.30234201.30236517....orf1 G33390.TU54731.49.3...chr7.1897121.1899090....orf1 G42743.TU69651.89.7...scaffold1769.size134378.55304.59149....orf1
GO:0000287	magnesium ion binding	MF	0.118117	0.606648	4	224	44	5222	G28200.TU46233.25.9...chr5.5165302.5168219....orf1 G35560.TU58304.12.1...chr8.2594492.2597746....orf1 G3611.TU5927.15.2...chr10.18285162.18289271....orf1 G9455.TU15529.4.1...chr12.31654312.31659180....orf1
GO:0010309	acireductone dioxygenase [iron(II)-requiring] activity	MF	0.123268	0.606648	1	224	3	5222	G11591.TU19116.89.5...chr13.5046448.5048601....
GO:0007033	vacuole organization	BP	0.123268	0.606648	1	224	3	5222	G11711.TU19282.9.3...chr13.7188759.7193838....
GO:0036092	phosphatidylinositol-3-phosphate biosynthetic process	BP	0.123268	0.606648	1	224	3	5222	G11711.TU19282.9.3...chr13.7188759.7193838....
GO:0015995	chlorophyll biosynthetic process	BP	0.123268	0.606648	1	224	3	5222	G14909.TU24310.56.9...chr14.20375013.20376509....orf1
GO:0004452	isopentenyl-diphosphate delta-isomerase activity	MF	0.123268	0.606648	1	224	3	5222	G15122.TU24691.46.2...chr14.22926906.22929958....orf2
GO:0003885	D-arabinono-1,4-lactone oxidase activity	MF	0.123268	0.606648	1	224	3	5222	G3460.TU5676.3.3...chr10.15621595.15625143....
GO:0015079	potassium ion transmembrane transporter activity	MF	0.123268	0.606648	1	224	3	5222	G34754.TU56986.10.5...chr7.27012440.27017061....orf1
GO:0071805	potassium ion transmembrane transport	BP	0.123268	0.606648	1	224	3	5222	G34754.TU56986.10.5...chr7.27012440.27017061....orf1
GO:0043141	ATP-dependent 5-3 DNA helicase activity	MF	0.123268	0.606648	1	224	3	5222	G40078.TU65753.18.9...chr9.32597453.32602803....orf1
GO:0004013	adenosylhomocysteinase activity	MF	0.123268	0.606648	1	224	3	5222	G8895.TU14648.49.6...chr12.17667780.17669469....
GO:0019510	S-adenosylhomocysteine catabolic process	BP	0.123268	0.606648	1	224	3	5222	G8895.TU14648.49.6...chr12.17667780.17669469....
GO:0006399	tRNA metabolic process	BP	0.123893	0.606648	6	224	70	5222	G26742.TU43919.26.8...chr4.28376729.28379718....orf1 G34062.TU55842.7.8...chr7.13872099.13875784....orf1 G35267.TU57816.10.8...chr7.31551322.31553699.... G35281.TU57840.29.9...chr7.31548143.32018805....orf1 G6078.TU10022.7.4...chr11.13208899.13213050....orf1 G6455.TU10642.12.4...chr11.17588872.17593663....
GO:1901576	organic substance biosynthetic process	BP	0.131703	0.628656	35	224	636	5222	G11403.TU18784.11.5...chr13.3740892.3743270....orf1 G11711.TU19282.9.3...chr13.7188759.7193838.... G12027.TU19765.3.4...chr13.12159606.12160599....orf1 G12033.TU19772.4.0...chr13.12154773.12159175.... G12188.TU20028.60.1...chr13.11671110.11672718....orf1 G12339.TU20265.26.0...chr13.14564165.14566031....orf1 G14280.TU23319.26.0...chr14.10864824.10875980....orf1 G14909.TU24310.56.9...chr14.20375013…
GO:0090304	nucleic acid metabolic process	BP	0.131929	0.628656	14	224	213	5222	G11106.TU18293.18.1...chr12.52131922.52134379....orf1 G12027.TU19765.3.4...chr13.12159606.12160599....orf1 G12033.TU19772.4.0...chr13.12154773.12159175.... G22487.TU36768.3.1...chr3.9181896.9185681....orf1 G26742.TU43919.26.8...chr4.28376729.28379718....orf1 G32531.TU53288.3.6...chr6.28141303.28146027....orf1 G34062.TU55842.7.8...chr7.13872099.13875784....orf1 G35267.TU57816.10.8...chr7.31551322.…
GO:0006518	peptide metabolic process	BP	0.133447	0.631651	2	224	15	5222	G22808.TU37315.5.4...chr3.14091361.14092578....orf1 G32312.TU52948.19.4...chr6.24044351.24058312....orf1
GO:0008299	isoprenoid biosynthetic process	BP	0.148392	0.647827	2	224	16	5222	G15122.TU24691.46.2...chr14.22926906.22929958....orf2 G34029.TU55790.26.8...chr7.12777981.12783499....orf1
GO:0008565	protein transporter activity	MF	0.148392	0.647827	2	224	16	5222	G20627.TU33708.19.8...chr2.29874575.29877598....orf1 G4683.TU7741.20.3...chr10.35907124.35911116....orf1
GO:0044249	cellular biosynthetic process	BP	0.153376	0.647827	34	224	623	5222	G11403.TU18784.11.5...chr13.3740892.3743270....orf1 G11711.TU19282.9.3...chr13.7188759.7193838.... G12027.TU19765.3.4...chr13.12159606.12160599....orf1 G12033.TU19772.4.0...chr13.12154773.12159175.... G12188.TU20028.60.1...chr13.11671110.11672718....orf1 G12339.TU20265.26.0...chr13.14564165.14566031....orf1 G14280.TU23319.26.0...chr14.10864824.10875980....orf1 G14909.TU24310.56.9...chr14.20375013…
GO:0004571	mannosyl-oligosaccharide 1,2-alpha-mannosidase activity	MF	0.160897	0.647827	1	224	4	5222	G15095.TU24646.20.4...chr14.22795588.22799302....orf1
GO:0004747	ribokinase activity	MF	0.160897	0.647827	1	224	4	5222	G19809.TU32412.4.4...chr2.12838004.12881313....orf1
GO:0006014	D-ribose metabolic process	BP	0.160897	0.647827	1	224	4	5222	G19809.TU32412.4.4...chr2.12838004.12881313....orf1
GO:0004075	biotin carboxylase activity	MF	0.160897	0.647827	1	224	4	5222	G2194.TU3640.3.5...chr1.32712248.32714894....
GO:0004579	dolichyl-diphosphooligosaccharide-protein glycotransferase activity	MF	0.160897	0.647827	1	224	4	5222	G41335.TU67619.27.9...scaffold13186.size3944.3054.3479....orf1
GO:0006606	protein import into nucleus	BP	0.160897	0.647827	1	224	4	5222	G4683.TU7741.20.3...chr10.35907124.35911116....orf1
GO:0015299	solute:hydrogen antiporter activity	MF	0.160897	0.647827	1	224	4	5222	G9346.TU15365.11.0...chr12.26997951.27232599....orf1
GO:0043232	intracellular non-membrane-bounded organelle	CC	0.162407	0.647827	16	224	258	5222	G11403.TU18784.11.5...chr13.3740892.3743270....orf1 G12188.TU20028.60.1...chr13.11671110.11672718....orf1 G12339.TU20265.26.0...chr13.14564165.14566031....orf1 G14280.TU23319.26.0...chr14.10864824.10875980....orf1 G15667.TU25601.11.3...chr14.28782786.28785499....orf1 G16998.TU27793.79.4...chr14.50351666.50355258....orf1 G20815.TU34043.76.7...chr2.30609846.30611640....orf1 G26256.TU43087.215.0...c…
GO:1901360	organic cyclic compound metabolic process	BP	0.162413	0.647827	23	224	398	5222	G11106.TU18293.18.1...chr12.52131922.52134379....orf1 G11726.TU19306.14.2...chr13.7445697.7449152....orf1 G12027.TU19765.3.4...chr13.12159606.12160599....orf1 G12033.TU19772.4.0...chr13.12154773.12159175.... G14909.TU24310.56.9...chr14.20375013.20376509....orf1 G182.TU310.10.4...chr1.3747839.3753364.... G1900.TU3172.63.6...chr1.29751336.29754098....orf1 G22487.TU36768.3.1...chr3.9181896.9185681..…
GO:0008654	phospholipid biosynthetic process	BP	0.163653	0.649125	2	224	17	5222	G11711.TU19282.9.3...chr13.7188759.7193838.... G48834.TU78411.91.6...scaffold9315.size6259.860.3496....orf1
GO:0004252	serine-type endopeptidase activity	MF	0.165375	0.652314	4	224	50	5222	G30760.TU50423.2.5...chr6.270180.272918....orf1 G36754.TU60263.4.3...chr8.19169753.19177414....orf1 G6612.TU10893.7.8...chr11.19602256.19614234....orf1 G8251.TU13579.19.9...chr12.7436716.7439752....orf1
GO:0055086	nucleobase-containing small molecule metabolic process	BP	0.174832	0.682036	6	224	84	5222	G182.TU310.10.4...chr1.3747839.3753364.... G1900.TU3172.63.6...chr1.29751336.29754098....orf1 G29841.TU48907.1.4...chr5.33816799.33818970.... G42743.TU69651.89.7...scaffold1769.size134378.55304.59149....orf1 G48878.TU78474.10.8...scaffold9448.size6101.432.2062....orf1 G8895.TU14648.49.6...chr12.17667780.17669469....
GO:0030246	carbohydrate binding	MF	0.188198	0.685354	3	224	35	5222	G12360.TU20299.3.7...chr13.16951994.16954137.... G13907.TU22716.2.1...chr14.5311830.5318233....orf1 G14033.TU22912.5.0...chr14.4827054.4827871....
GO:0006259	DNA metabolic process	BP	0.190499	0.685354	5	224	62	5222	G12027.TU19765.3.4...chr13.12159606.12160599....orf1 G12033.TU19772.4.0...chr13.12154773.12159175.... G22487.TU36768.3.1...chr3.9181896.9185681....orf1 G32531.TU53288.3.6...chr6.28141303.28146027....orf1 G48165.TU77389.12.3...scaffold7516.size9564.1100.6095....orf1
GO:0004563	beta-N-acetylhexosaminidase activity	MF	0.196918	0.685354	1	224	5	5222	G15098.TU24651.2.2...chr14.22854949.22855787....
GO:0005992	trehalose biosynthetic process	BP	0.196918	0.685354	1	224	5	5222	G27381.TU44913.16.8...chr4.45050315.45052458....orf1
GO:0016114	terpenoid biosynthetic process	BP	0.196918	0.685354	1	224	5	5222	G34029.TU55790.26.8...chr7.12777981.12783499....orf1
GO:0010333	terpene synthase activity	MF	0.196918	0.685354	1	224	5	5222	G35560.TU58304.12.1...chr8.2594492.2597746....orf1
GO:0008964	phosphoenolpyruvate carboxylase activity	MF	0.196918	0.685354	1	224	5	5222	G38679.TU63398.25.3...chr9.7603012.7605332....orf2
GO:0015977	carbon fixation	BP	0.196918	0.685354	1	224	5	5222	G38679.TU63398.25.3...chr9.7603012.7605332....orf2
GO:0008250	oligosaccharyltransferase complex	CC	0.196918	0.685354	1	224	5	5222	G41335.TU67619.27.9...scaffold13186.size3944.3054.3479....orf1
GO:0004869	cysteine-type endopeptidase inhibitor activity	MF	0.196918	0.685354	1	224	5	5222	G6075.TU10019.92.5...chr11.13220329.13222280....orf1
GO:0009058	biosynthetic process	BP	0.204264	0.685946	37	224	703	5222	G11403.TU18784.11.5...chr13.3740892.3743270....orf1 G11711.TU19282.9.3...chr13.7188759.7193838.... G12027.TU19765.3.4...chr13.12159606.12160599....orf1 G12033.TU19772.4.0...chr13.12154773.12159175.... G12188.TU20028.60.1...chr13.11671110.11672718....orf1 G12339.TU20265.26.0...chr13.14564165.14566031....orf1 G14280.TU23319.26.0...chr14.10864824.10875980....orf1 G14909.TU24310.56.9...chr14.20375013…
GO:0005886	plasma membrane	CC	0.210811	0.685946	2	224	20	5222	G16034.TU26194.53.7...chr14.39753517.39756151....orf1 G9636.TU15832.20.2...chr12.32983890.32992033....orf1
GO:0003899	DNA-directed RNA polymerase activity	MF	0.210811	0.685946	2	224	20	5222	G43354.TU70483.13.3...scaffold2011.size136049.98189.102557....orf1 G8232.TU13555.7.8...chr12.7940577.7949956....orf1
GO:0006396	RNA processing	BP	0.21555	0.685946	5	224	68	5222	G11106.TU18293.18.1...chr12.52131922.52134379....orf1 G26742.TU43919.26.8...chr4.28376729.28379718....orf1 G6060.TU10001.19.7...chr11.12884232.12890073....orf1 G6455.TU10642.12.4...chr11.17588872.17593663.... G9233.TU15206.23.8...chr12.26481726.26484754....orf1
GO:0003697	single-stranded DNA binding	MF	0.2314	0.685946	1	224	6	5222	G22088.TU36101.7.7...chr3.3719653.3722141....orf1
GO:0004345	glucose-6-phosphate dehydrogenase activity	MF	0.2314	0.685946	1	224	6	5222	G26683.TU43834.2.9...chr4.27096781.27099787....orf1
GO:0000910	cytokinesis	BP	0.2314	0.685946	1	224	6	5222	G35275.TU57832.30.6...chr7.34676895.34682071....orf1
GO:0046128	purine ribonucleoside metabolic process	BP	0.23332	0.685946	3	224	39	5222	G42743.TU69651.89.7...scaffold1769.size134378.55304.59149....orf1 G48878.TU78474.10.8...scaffold9448.size6101.432.2062....orf1 G8895.TU14648.49.6...chr12.17667780.17669469....
GO:0050660	flavin adenine dinucleotide binding	MF	0.242941	0.685946	2	224	22	5222	G3460.TU5676.3.3...chr10.15621595.15625143.... G37337.TU61172.16.1...chr8.32614623.32619706....orf1
GO:0006807	nitrogen compound metabolic process	BP	0.258054	0.685946	28	224	525	5222	G11106.TU18293.18.1...chr12.52131922.52134379....orf1 G11726.TU19306.14.2...chr13.7445697.7449152....orf1 G12027.TU19765.3.4...chr13.12159606.12160599....orf1 G12033.TU19772.4.0...chr13.12154773.12159175.... G14909.TU24310.56.9...chr14.20375013.20376509....orf1 G17099.TU27976.4.5...chr15.1329863.1378267....orf1 G182.TU310.10.4...chr1.3747839.3753364.... G1900.TU3172.63.6...chr1.29751336.29754098.…
GO:0046034	ATP metabolic process	BP	0.259094	0.685946	2	224	23	5222	G42743.TU69651.89.7...scaffold1769.size134378.55304.59149....orf1 G48878.TU78474.10.8...scaffold9448.size6101.432.2062....orf1
GO:0005996	monosaccharide metabolic process	BP	0.260957	0.685946	5	224	76	5222	G18512.TU30248.24.1...chr15.21178334.21239063....orf1 G19809.TU32412.4.4...chr2.12838004.12881313....orf1 G26683.TU43834.2.9...chr4.27096781.27099787....orf1 G3611.TU5927.15.2...chr10.18285162.18289271....orf1 G9455.TU15529.4.1...chr12.31654312.31659180....orf1
GO:0000178	exosome (RNase complex)	CC	0.264407	0.685946	1	224	7	5222	G10846.TU17876.6.3...chr12.49698404.49699360....orf1
GO:0004347	glucose-6-phosphate isomerase activity	MF	0.264407	0.685946	1	224	7	5222	G18512.TU30248.24.1...chr15.21178334.21239063....orf1
GO:0008081	phosphoric diester hydrolase activity	MF	0.264407	0.685946	1	224	7	5222	G20262.TU33121.103.9...chr2.23452030.23455208....orf1
GO:0000159	protein phosphatase type 2A complex	CC	0.264407	0.685946	1	224	7	5222	G24301.TU39828.23.1...chr3.33832647.33834217....orf1
GO:0004427	inorganic diphosphatase activity	MF	0.264407	0.685946	1	224	7	5222	G28200.TU46233.25.9...chr5.5165302.5168219....orf1
GO:0042026	protein refolding	BP	0.264407	0.685946	1	224	7	5222	G39572.TU64917.30.1...chr9.22101239.22105429....orf1
GO:0004813	alanine-tRNA ligase activity	MF	0.264407	0.685946	1	224	7	5222	G6078.TU10022.7.4...chr11.13208899.13213050....orf1
GO:0006419	alanyl-tRNA aminoacylation	BP	0.264407	0.685946	1	224	7	5222	G6078.TU10022.7.4...chr11.13208899.13213050....orf1
GO:0030001	metal ion transport	BP	0.275259	0.685946	2	224	24	5222	G30334.TU49721.99.4...chr5.41870741.41872849....orf1 G34754.TU56986.10.5...chr7.27012440.27017061....orf1
GO:0016860	intramolecular oxidoreductase activity	MF	0.275259	0.685946	2	224	24	5222	G15122.TU24691.46.2...chr14.22926906.22929958....orf2 G18512.TU30248.24.1...chr15.21178334.21239063....orf1
GO:0009116	nucleoside metabolic process	BP	0.279554	0.685946	4	224	51	5222	G1900.TU3172.63.6...chr1.29751336.29754098....orf1 G42743.TU69651.89.7...scaffold1769.size134378.55304.59149....orf1 G48878.TU78474.10.8...scaffold9448.size6101.432.2062....orf1 G8895.TU14648.49.6...chr12.17667780.17669469....
GO:0030120	vesicle coat	CC	0.291408	0.685946	2	224	25	5222	G33956.TU55637.33.4...chr7.11002348.11004478....orf1 G8937.TU14721.5.0...chr12.18131046.18134781....orf1
GO:0008131	primary amine oxidase activity	MF	0.296003	0.685946	1	224	8	5222	G17099.TU27976.4.5...chr15.1329863.1378267....orf1
GO:0042393	histone binding	MF	0.296003	0.685946	1	224	8	5222	G25758.TU42281.38.2...chr4.14344108.14347992....orf1
GO:0030126	COPI vesicle coat	CC	0.296003	0.685946	1	224	8	5222	G33956.TU55637.33.4...chr7.11002348.11004478....orf1
GO:0008184	glycogen phosphorylase activity	MF	0.296003	0.685946	1	224	8	5222	G34988.TU57381.6.9...chr7.30024670.30032280....orf1
GO:0000015	phosphopyruvate hydratase complex	CC	0.296003	0.685946	1	224	8	5222	G3611.TU5927.15.2...chr10.18285162.18289271....orf1
GO:0004634	phosphopyruvate hydratase activity	MF	0.296003	0.685946	1	224	8	5222	G3611.TU5927.15.2...chr10.18285162.18289271....orf1
GO:0003995	acyl-CoA dehydrogenase activity	MF	0.296003	0.685946	1	224	8	5222	G37337.TU61172.16.1...chr8.32614623.32619706....orf1
GO:0000148	1,3-beta-D-glucan synthase complex	CC	0.296003	0.685946	1	224	8	5222	G9636.TU15832.20.2...chr12.32983890.32992033....orf1
GO:0003843	1,3-beta-D-glucan synthase activity	MF	0.296003	0.685946	1	224	8	5222	G9636.TU15832.20.2...chr12.32983890.32992033....orf1
GO:0006075	(1->3)-beta-D-glucan biosynthetic process	BP	0.296003	0.685946	1	224	8	5222	G9636.TU15832.20.2...chr12.32983890.32992033....orf1
GO:0006418	tRNA aminoacylation for protein translation	BP	0.297617	0.685946	4	224	55	5222	G34062.TU55842.7.8...chr7.13872099.13875784....orf1 G35267.TU57816.10.8...chr7.31551322.31553699.... G35281.TU57840.29.9...chr7.31548143.32018805....orf1 G6078.TU10022.7.4...chr11.13208899.13213050....orf1
GO:0044765	single-organism transport	BP	0.300373	0.685946	15	224	261	5222	G151.TU251.11.3...chr1.3329704.3334153....orf1 G16034.TU26194.53.7...chr14.39753517.39756151....orf1 G20160.TU32963.36.3...chr2.20876183.20877835....orf1 G21056.TU34439.15.8...chr2.35676420.35682588....orf1 G2291.TU3819.14.9...chr1.33102252.33105006....orf1 G24066.TU39407.80.2...chr3.30234201.30236517....orf1 G28288.TU46367.24.8...chr5.9637202.9640990.... G2849.TU4697.36.7...chr10.5170321.5173116…
GO:0004812	aminoacyl-tRNA ligase activity	MF	0.314237	0.685946	4	224	58	5222	G34062.TU55842.7.8...chr7.13872099.13875784....orf1 G35267.TU57816.10.8...chr7.31551322.31553699.... G35281.TU57840.29.9...chr7.31548143.32018805....orf1 G6078.TU10022.7.4...chr11.13208899.13213050....orf1
GO:0016226	iron-sulfur cluster assembly	BP	0.326248	0.685946	1	224	9	5222	G1512.TU2548.27.8...chr1.25342047.25481773....orf1
GO:0009664	plant-type cell wall organization	BP	0.326248	0.685946	1	224	9	5222	G19415.TU31735.28.3...chr2.7255317.7257902....orf1
GO:0019888	protein phosphatase regulator activity	MF	0.326248	0.685946	1	224	9	5222	G24301.TU39828.23.1...chr3.33832647.33834217....orf1
GO:0006099	tricarboxylic acid cycle	BP	0.326248	0.685946	1	224	9	5222	G38679.TU63398.25.3...chr9.7603012.7605332....orf2
GO:0008610	lipid biosynthetic process	BP	0.326549	0.685946	4	224	60	5222	G11711.TU19282.9.3...chr13.7188759.7193838.... G15122.TU24691.46.2...chr14.22926906.22929958....orf2 G34029.TU55790.26.8...chr7.12777981.12783499....orf1 G48834.TU78411.91.6...scaffold9315.size6259.860.3496....orf1
GO:0008237	metallopeptidase activity	MF	0.339478	0.68924	2	224	28	5222	G23675.TU38767.19.1...chr3.25711901.25714925....orf1 G4303.TU7117.32.9...chr10.30173289.30175992....orf1
GO:0003993	acid phosphatase activity	MF	0.355199	0.68924	1	224	10	5222	G15021.TU24509.14.3...chr14.21814601.21817509....
GO:0006094	gluconeogenesis	BP	0.355199	0.68924	1	224	10	5222	G18512.TU30248.24.1...chr15.21178334.21239063....orf1
GO:0006364	rRNA processing	BP	0.355199	0.68924	1	224	10	5222	G26742.TU43919.26.8...chr4.28376729.28379718....orf1
GO:0000226	microtubule cytoskeleton organization	BP	0.355199	0.68924	1	224	10	5222	G35275.TU57832.30.6...chr7.34676895.34682071....orf1
GO:0015934	large ribosomal subunit	CC	0.355199	0.68924	1	224	10	5222	G35400.TU58046.20.5...chr8.954673.956095....orf1
GO:0006334	nucleosome assembly	BP	0.355199	0.68924	1	224	10	5222	G48165.TU77389.12.3...scaffold7516.size9564.1100.6095....orf1
GO:0000105	histidine biosynthetic process	BP	0.355199	0.68924	1	224	10	5222	G22630.TU37026.1.2...chr3.11719566.11727045....orf2
GO:0097159	organic cyclic compound binding	MF	0.359345	0.693302	74	224	1570	5222	G10846.TU17876.6.3...chr12.49698404.49699360....orf1 G1135.TU1884.47.4...chr1.21178237.21179718....orf1 G11553.TU19058.5.7...chr13.4963957.4968540....orf1 G11726.TU19306.14.2...chr13.7445697.7449152....orf1 G12027.TU19765.3.4...chr13.12159606.12160599....orf1 G12033.TU19772.4.0...chr13.12154773.12159175.... G12263.TU20154.0.8...chr13.15618968.15624606....orf1 G12293.TU20195.126.0...chr13.14829215…
GO:1901363	heterocyclic compound binding	MF	0.359345	0.693302	74	224	1570	5222	G10846.TU17876.6.3...chr12.49698404.49699360....orf1 G1135.TU1884.47.4...chr1.21178237.21179718....orf1 G11553.TU19058.5.7...chr13.4963957.4968540....orf1 G11726.TU19306.14.2...chr13.7445697.7449152....orf1 G12027.TU19765.3.4...chr13.12159606.12160599....orf1 G12033.TU19772.4.0...chr13.12154773.12159175.... G12263.TU20154.0.8...chr13.15618968.15624606....orf1 G12293.TU20195.126.0...chr13.14829215…
GO:0006091	generation of precursor metabolites and energy	BP	0.360817	0.694255	4	224	65	5222	G18512.TU30248.24.1...chr15.21178334.21239063....orf1 G3611.TU5927.15.2...chr10.18285162.18289271....orf1 G38679.TU63398.25.3...chr9.7603012.7605332....orf2 G9455.TU15529.4.1...chr12.31654312.31659180....orf1
GO:0006006	glucose metabolic process	BP	0.368163	0.695311	4	224	66	5222	G18512.TU30248.24.1...chr15.21178334.21239063....orf1 G26683.TU43834.2.9...chr4.27096781.27099787....orf1 G3611.TU5927.15.2...chr10.18285162.18289271....orf1 G9455.TU15529.4.1...chr12.31654312.31659180....orf1
GO:0090407	organophosphate biosynthetic process	BP	0.368163	0.695311	4	224	66	5222	G11711.TU19282.9.3...chr13.7188759.7193838.... G182.TU310.10.4...chr1.3747839.3753364.... G29841.TU48907.1.4...chr5.33816799.33818970.... G48834.TU78411.91.6...scaffold9315.size6259.860.3496....orf1
GO:0048193	Golgi vesicle transport	BP	0.370983	0.695311	2	224	30	5222	G2291.TU3819.14.9...chr1.33102252.33105006....orf1 G8937.TU14721.5.0...chr12.18131046.18134781....orf1
GO:0005737	cytoplasm	CC	0.37907	0.695311	28	224	549	5222	G11403.TU18784.11.5...chr13.3740892.3743270....orf1 G12188.TU20028.60.1...chr13.11671110.11672718....orf1 G12339.TU20265.26.0...chr13.14564165.14566031....orf1 G14280.TU23319.26.0...chr14.10864824.10875980....orf1 G1512.TU2548.27.8...chr1.25342047.25481773....orf1 G15667.TU25601.11.3...chr14.28782786.28785499....orf1 G16034.TU26194.53.7...chr14.39753517.39756151....orf1 G20815.TU34043.76.7...chr2…
GO:0048038	quinone binding	MF	0.382911	0.695311	1	224	11	5222	G17099.TU27976.4.5...chr15.1329863.1378267....orf1
GO:0050661	NADP binding	MF	0.382911	0.695311	1	224	11	5222	G26683.TU43834.2.9...chr4.27096781.27099787....orf1
GO:0030127	COPII vesicle coat	CC	0.382911	0.695311	1	224	11	5222	G8937.TU14721.5.0...chr12.18131046.18134781....orf1
GO:0015077	monovalent inorganic cation transmembrane transporter activity	MF	0.386515	0.697124	2	224	31	5222	G34754.TU56986.10.5...chr7.27012440.27017061....orf1 G9346.TU15365.11.0...chr12.26997951.27232599....orf1
GO:0030234	enzyme regulator activity	MF	0.397475	0.712645	5	224	81	5222	G24301.TU39828.23.1...chr3.33832647.33834217....orf1 G32405.TU53082.18.0...chr6.25596193.25597206....orf1 G42456.TU69248.2.3...scaffold16813.size3372.173.1255....orf1 G439.TU729.6.3...chr1.11459777.11468399....orf1 G6075.TU10019.92.5...chr11.13220329.13222280....orf1
GO:0016070	RNA metabolic process	BP	0.409701	0.72722	9	224	151	5222	G11106.TU18293.18.1...chr12.52131922.52134379....orf1 G26742.TU43919.26.8...chr4.28376729.28379718....orf1 G34062.TU55842.7.8...chr7.13872099.13875784....orf1 G35267.TU57816.10.8...chr7.31551322.31553699.... G35281.TU57840.29.9...chr7.31548143.32018805....orf1 G6060.TU10001.19.7...chr11.12884232.12890073....orf1 G6078.TU10022.7.4...chr11.13208899.13213050....orf1 G6455.TU10642.12.4...chr11.175888…
GO:0032991	macromolecular complex	CC	0.424815	0.744819	28	224	557	5222	G10846.TU17876.6.3...chr12.49698404.49699360....orf1 G11403.TU18784.11.5...chr13.3740892.3743270....orf1 G12027.TU19765.3.4...chr13.12159606.12160599....orf1 G12033.TU19772.4.0...chr13.12154773.12159175.... G12188.TU20028.60.1...chr13.11671110.11672718....orf1 G12339.TU20265.26.0...chr13.14564165.14566031....orf1 G14280.TU23319.26.0...chr14.10864824.10875980....orf1 G15667.TU25601.11.3...chr14.28…
GO:0016051	carbohydrate biosynthetic process	BP	0.425739	0.744819	3	224	42	5222	G18512.TU30248.24.1...chr15.21178334.21239063....orf1 G27381.TU44913.16.8...chr4.45050315.45052458....orf1 G9636.TU15832.20.2...chr12.32983890.32992033....orf1
GO:0044712	single-organism catabolic process	BP	0.42817	0.744819	5	224	88	5222	G18512.TU30248.24.1...chr15.21178334.21239063....orf1 G32312.TU52948.19.4...chr6.24044351.24058312....orf1 G3611.TU5927.15.2...chr10.18285162.18289271....orf1 G8895.TU14648.49.6...chr12.17667780.17669469.... G9455.TU15529.4.1...chr12.31654312.31659180....orf1
GO:0019205	nucleobase-containing compound kinase activity	MF	0.434828	0.744819	1	224	13	5222	G11726.TU19306.14.2...chr13.7445697.7449152....orf1
GO:0015979	photosynthesis	BP	0.434828	0.744819	1	224	13	5222	G14909.TU24310.56.9...chr14.20375013.20376509....orf1
GO:0005200	structural constituent of cytoskeleton	MF	0.434828	0.744819	1	224	13	5222	G16998.TU27793.79.4...chr14.50351666.50355258....orf1
GO:0008236	serine-type peptidase activity	MF	0.449346	0.757804	6	224	101	5222	G14205.TU23194.11.8...chr14.9621861.9623941....orf1 G30760.TU50423.2.5...chr6.270180.272918....orf1 G36754.TU60263.4.3...chr8.19169753.19177414....orf1 G38472.TU63070.63.9...chr9.5566844.5568740....orf1 G6612.TU10893.7.8...chr11.19602256.19614234....orf1 G8251.TU13579.19.9...chr12.7436716.7439752....orf1
GO:0015075	ion transmembrane transporter activity	MF	0.453889	0.758101	3	224	47	5222	G151.TU251.11.3...chr1.3329704.3334153....orf1 G34754.TU56986.10.5...chr7.27012440.27017061....orf1 G9346.TU15365.11.0...chr12.26997951.27232599....orf1
GO:0009607	response to biotic stimulus	BP	0.459132	0.758101	1	224	14	5222	G36352.TU59620.90.6...chr8.11906527.11965427....orf1
GO:0019637	organophosphate metabolic process	BP	0.461942	0.75885	6	224	106	5222	G11711.TU19282.9.3...chr13.7188759.7193838.... G182.TU310.10.4...chr1.3747839.3753364.... G29841.TU48907.1.4...chr5.33816799.33818970.... G42743.TU69651.89.7...scaffold1769.size134378.55304.59149....orf1 G48834.TU78411.91.6...scaffold9315.size6259.860.3496....orf1 G48878.TU78474.10.8...scaffold9448.size6101.432.2062....orf1
GO:0035639	purine ribonucleoside triphosphate binding	MF	0.47663	0.776645	37	224	765	5222	G11726.TU19306.14.2...chr13.7445697.7449152....orf1 G12027.TU19765.3.4...chr13.12159606.12160599....orf1 G12033.TU19772.4.0...chr13.12154773.12159175.... G12293.TU20195.126.0...chr13.14829215.14830972....orf1 G13623.TU22275.6.7...chr14.2957535.2961424.... G1365.TU2291.1.6...chr1.24172429.24178804....orf1 G16998.TU27793.79.4...chr14.50351666.50355258....orf1 G20160.TU32963.36.3...chr2.20876183.208…
GO:0006096	glycolysis	BP	0.480965	0.776645	3	224	51	5222	G18512.TU30248.24.1...chr15.21178334.21239063....orf1 G3611.TU5927.15.2...chr10.18285162.18289271....orf1 G9455.TU15529.4.1...chr12.31654312.31659180....orf1
GO:0005874	microtubule	CC	0.482395	0.776645	1	224	15	5222	G16998.TU27793.79.4...chr14.50351666.50355258....orf1
GO:0006952	defense response	BP	0.482395	0.776645	1	224	15	5222	G36352.TU59620.90.6...chr8.11906527.11965427....orf1
GO:0016597	amino acid binding	MF	0.504662	0.799799	1	224	16	5222	G26082.TU42802.24.2...chr4.18420258.18423865....orf1
GO:0006888	ER to Golgi vesicle-mediated transport	BP	0.504662	0.799799	1	224	16	5222	G8937.TU14721.5.0...chr12.18131046.18134781....orf1
GO:0006950	response to stress	BP	0.514166	0.801851	8	224	139	5222	G2113.TU3518.13.7...chr1.32181028.32184597....orf1 G22487.TU36768.3.1...chr3.9181896.9185681....orf1 G25066.TU41133.137.6...chr4.5455362.5457261....orf1 G25312.TU41549.12.6...chr4.6902283.6906413.... G36352.TU59620.90.6...chr8.11906527.11965427....orf1 G38842.TU63657.28.1...chr9.10489373.10496634....orf1 G5712.TU9428.116.0...chr11.8914433.8915476.... G8280.TU13625.82.5...chr12.9329390.9330652....…
GO:0006397	mRNA processing	BP	0.525975	0.801851	1	224	17	5222	G11106.TU18293.18.1...chr12.52131922.52134379....orf1
GO:0019904	protein domain specific binding	MF	0.525975	0.801851	1	224	17	5222	G27642.TU45338.40.5...chr5.867063.870252....orf1
GO:0005525	GTP binding	MF	0.527415	0.801851	8	224	140	5222	G13623.TU22275.6.7...chr14.2957535.2961424.... G1365.TU2291.1.6...chr1.24172429.24178804....orf1 G16998.TU27793.79.4...chr14.50351666.50355258....orf1 G31273.TU51284.26.3...chr6.4279388.4282148....orf1 G36549.TU59936.20.0...chr8.15967163.15973673....orf1 G40552.TU66490.20.6...scaffold105.size562021.432478.440260....orf1 G4515.TU7467.17.0...chr10.33528649.33533993....orf1 G9932.TU16320.45.8...chr1…
GO:0009308	amine metabolic process	BP	0.546375	0.811051	1	224	18	5222	G17099.TU27976.4.5...chr15.1329863.1378267....orf1
GO:0015991	ATP hydrolysis coupled proton transport	BP	0.546375	0.811051	1	224	18	5222	G33390.TU54731.49.3...chr7.1897121.1899090....orf1
GO:0004743	pyruvate kinase activity	MF	0.546375	0.811051	1	224	18	5222	G9455.TU15529.4.1...chr12.31654312.31659180....orf1
GO:0030955	potassium ion binding	MF	0.546375	0.811051	1	224	18	5222	G9455.TU15529.4.1...chr12.31654312.31659180....orf1
GO:0004175	endopeptidase activity	MF	0.552162	0.81674	7	224	121	5222	G14982.TU24429.39.5...chr14.20674600.20678574....orf1 G26957.TU44255.91.4...chr4.33154334.33157747....orf1 G30760.TU50423.2.5...chr6.270180.272918....orf1 G36754.TU60263.4.3...chr8.19169753.19177414....orf1 G4303.TU7117.32.9...chr10.30173289.30175992....orf1 G6612.TU10893.7.8...chr11.19602256.19614234....orf1 G8251.TU13579.19.9...chr12.7436716.7439752....orf1
GO:0043229	intracellular organelle	CC	0.555765	0.818308	28	224	578	5222	G11403.TU18784.11.5...chr13.3740892.3743270....orf1 G12027.TU19765.3.4...chr13.12159606.12160599....orf1 G12033.TU19772.4.0...chr13.12154773.12159175.... G12188.TU20028.60.1...chr13.11671110.11672718....orf1 G12339.TU20265.26.0...chr13.14564165.14566031....orf1 G14280.TU23319.26.0...chr14.10864824.10875980....orf1 G15667.TU25601.11.3...chr14.28782786.28785499....orf1 G16034.TU26194.53.7...chr14.3…
GO:0010181	FMN binding	MF	0.5659	0.818308	1	224	19	5222	G20440.TU33385.12.4...chr2.26600072.26601397....orf1
GO:0008017	microtubule binding	MF	0.5659	0.818308	1	224	19	5222	G35275.TU57832.30.6...chr7.34676895.34682071....orf1
GO:0004222	metalloendopeptidase activity	MF	0.5659	0.818308	1	224	19	5222	G4303.TU7117.32.9...chr10.30173289.30175992....orf1
GO:0046983	protein dimerization activity	MF	0.602477	0.855517	1	224	21	5222	G43354.TU70483.13.3...scaffold2011.size136049.98189.102557....orf1
GO:0005543	phospholipid binding	MF	0.602477	0.855517	1	224	21	5222	G46267.TU74559.64.2...scaffold347.size381502.338148.343715....orf1
GO:0006810	transport	BP	0.608092	0.860051	22	224	452	5222	G12263.TU20154.0.8...chr13.15618968.15624606....orf1 G151.TU251.11.3...chr1.3329704.3334153....orf1 G16034.TU26194.53.7...chr14.39753517.39756151....orf1 G20160.TU32963.36.3...chr2.20876183.20877835....orf1 G20627.TU33708.19.8...chr2.29874575.29877598....orf1 G21056.TU34439.15.8...chr2.35676420.35682588....orf1 G2291.TU3819.14.9...chr1.33102252.33105006....orf1 G24059.TU39399.57.9...chr3.30204329…
GO:0005576	extracellular region	CC	0.619598	0.865973	1	224	22	5222	G19415.TU31735.28.3...chr2.7255317.7257902....orf1
GO:0016020	membrane	CC	0.628859	0.874018	23	224	477	5222	G15095.TU24646.20.4...chr14.22795588.22799302....orf1 G151.TU251.11.3...chr1.3329704.3334153....orf1 G16034.TU26194.53.7...chr14.39753517.39756151....orf1 G20160.TU32963.36.3...chr2.20876183.20877835....orf1 G21056.TU34439.15.8...chr2.35676420.35682588....orf1 G2291.TU3819.14.9...chr1.33102252.33105006....orf1 G24059.TU39399.57.9...chr3.30204329.30206194....orf1 G24066.TU39407.80.2...chr3.3023420…
GO:0005622	intracellular	CC	0.632664	0.875617	41	224	883	5222	G10846.TU17876.6.3...chr12.49698404.49699360....orf1 G11403.TU18784.11.5...chr13.3740892.3743270....orf1 G12027.TU19765.3.4...chr13.12159606.12160599....orf1 G12033.TU19772.4.0...chr13.12154773.12159175.... G12188.TU20028.60.1...chr13.11671110.11672718....orf1 G12263.TU20154.0.8...chr13.15618968.15624606....orf1 G12339.TU20265.26.0...chr13.14564165.14566031....orf1 G14280.TU23319.26.0...chr14.108…
GO:0007017	microtubule-based process	BP	0.646697	0.886399	2	224	32	5222	G16998.TU27793.79.4...chr14.50351666.50355258....orf1 G35275.TU57832.30.6...chr7.34676895.34682071....orf1
GO:0034637	cellular carbohydrate biosynthetic process	BP	0.646697	0.886399	2	224	32	5222	G27381.TU44913.16.8...chr4.45050315.45052458....orf1 G9636.TU15832.20.2...chr12.32983890.32992033....orf1
GO:0044444	cytoplasmic part	CC	0.649202	0.888118	21	224	435	5222	G11403.TU18784.11.5...chr13.3740892.3743270....orf1 G12188.TU20028.60.1...chr13.11671110.11672718....orf1 G12339.TU20265.26.0...chr13.14564165.14566031....orf1 G14280.TU23319.26.0...chr14.10864824.10875980....orf1 G15667.TU25601.11.3...chr14.28782786.28785499....orf1 G16034.TU26194.53.7...chr14.39753517.39756151....orf1 G20815.TU34043.76.7...chr2.30609846.30611640....orf1 G24066.TU39407.80.2...ch…
GO:0043168	anion binding	MF	0.655535	0.891627	45	224	978	5222	G11726.TU19306.14.2...chr13.7445697.7449152....orf1 G12027.TU19765.3.4...chr13.12159606.12160599....orf1 G12033.TU19772.4.0...chr13.12154773.12159175.... G12293.TU20195.126.0...chr13.14829215.14830972....orf1 G13623.TU22275.6.7...chr14.2957535.2961424.... G1365.TU2291.1.6...chr1.24172429.24178804....orf1 G16998.TU27793.79.4...chr14.50351666.50355258....orf1 G19091.TU31203.107.2...chr2.2717004.272…
GO:0016835	carbon-oxygen lyase activity	MF	0.661285	0.892608	2	224	35	5222	G35560.TU58304.12.1...chr8.2594492.2597746....orf1 G3611.TU5927.15.2...chr10.18285162.18289271....orf1
GO:1990234	transferase complex	CC	0.661285	0.892608	2	224	35	5222	G41335.TU67619.27.9...scaffold13186.size3944.3054.3479....orf1 G9636.TU15832.20.2...chr12.32983890.32992033....orf1
GO:0004185	serine-type carboxypeptidase activity	MF	0.677681	0.904424	2	224	38	5222	G14205.TU23194.11.8...chr14.9621861.9623941....orf1 G38472.TU63070.63.9...chr9.5566844.5568740....orf1
GO:0034220	ion transmembrane transport	BP	0.677681	0.904424	2	224	38	5222	G33390.TU54731.49.3...chr7.1897121.1899090....orf1 G34754.TU56986.10.5...chr7.27012440.27017061....orf1
GO:0000166	nucleotide binding	MF	0.698592	0.921869	43	224	940	5222	G11726.TU19306.14.2...chr13.7445697.7449152....orf1 G12027.TU19765.3.4...chr13.12159606.12160599....orf1 G12033.TU19772.4.0...chr13.12154773.12159175.... G12293.TU20195.126.0...chr13.14829215.14830972....orf1 G13623.TU22275.6.7...chr14.2957535.2961424.... G1365.TU2291.1.6...chr1.24172429.24178804....orf1 G16998.TU27793.79.4...chr14.50351666.50355258....orf1 G20160.TU32963.36.3...chr2.20876183.208…
GO:0005488	binding	MF	0.702093	0.921869	115	224	2604	5222	G10846.TU17876.6.3...chr12.49698404.49699360....orf1 G1135.TU1884.47.4...chr1.21178237.21179718....orf1 G11508.TU18970.2.8...chr13.4547928.4550955....orf1 G11553.TU19058.5.7...chr13.4963957.4968540....orf1 G11726.TU19306.14.2...chr13.7445697.7449152....orf1 G12027.TU19765.3.4...chr13.12159606.12160599....orf1 G12033.TU19772.4.0...chr13.12154773.12159175.... G12263.TU20154.0.8...chr13.15618968.156…
GO:0016787	hydrolase activity	MF	0.7114	0.930879	34	224	737	5222	G11711.TU19282.9.3...chr13.7188759.7193838.... G12027.TU19765.3.4...chr13.12159606.12160599....orf1 G12033.TU19772.4.0...chr13.12154773.12159175.... G1365.TU2291.1.6...chr1.24172429.24178804....orf1 G14205.TU23194.11.8...chr14.9621861.9623941....orf1 G14982.TU24429.39.5...chr14.20674600.20678574....orf1 G15021.TU24509.14.3...chr14.21814601.21817509.... G15095.TU24646.20.4...chr14.22795588.2279930…
GO:0055085	transmembrane transport	BP	0.715465	0.930879	7	224	132	5222	G151.TU251.11.3...chr1.3329704.3334153....orf1 G20160.TU32963.36.3...chr2.20876183.20877835....orf1 G21056.TU34439.15.8...chr2.35676420.35682588....orf1 G28288.TU46367.24.8...chr5.9637202.9640990.... G2849.TU4697.36.7...chr10.5170321.5173116....orf1 G33390.TU54731.49.3...chr7.1897121.1899090....orf1 G34754.TU56986.10.5...chr7.27012440.27017061....orf1
GO:0044464	cell part	CC	0.720955	0.930879	42	224	921	5222	G10846.TU17876.6.3...chr12.49698404.49699360....orf1 G11403.TU18784.11.5...chr13.3740892.3743270....orf1 G12027.TU19765.3.4...chr13.12159606.12160599....orf1 G12033.TU19772.4.0...chr13.12154773.12159175.... G12188.TU20028.60.1...chr13.11671110.11672718....orf1 G12263.TU20154.0.8...chr13.15618968.15624606....orf1 G12339.TU20265.26.0...chr13.14564165.14566031....orf1 G14280.TU23319.26.0...chr14.108…
GO:0005524	ATP binding	MF	0.722097	0.930879	29	224	625	5222	G11726.TU19306.14.2...chr13.7445697.7449152....orf1 G12027.TU19765.3.4...chr13.12159606.12160599....orf1 G12033.TU19772.4.0...chr13.12154773.12159175.... G12293.TU20195.126.0...chr13.14829215.14830972....orf1 G20160.TU32963.36.3...chr2.20876183.20877835....orf1 G21056.TU34439.15.8...chr2.35676420.35682588....orf1 G21133.TU34546.1.0...chr2.37634720.37637576....orf1 G2194.TU3640.3.5...chr1.32712248…
GO:0050896	response to stimulus	BP	0.724488	0.930879	13	224	265	5222	G12293.TU20195.126.0...chr13.14829215.14830972....orf1 G2113.TU3518.13.7...chr1.32181028.32184597....orf1 G22487.TU36768.3.1...chr3.9181896.9185681....orf1 G22808.TU37315.5.4...chr3.14091361.14092578....orf1 G25066.TU41133.137.6...chr4.5455362.5457261....orf1 G25312.TU41549.12.6...chr4.6902283.6906413.... G31273.TU51284.26.3...chr6.4279388.4282148....orf1 G36352.TU59620.90.6...chr8.11906527.11965…
GO:0032553	ribonucleotide binding	MF	0.73024	0.930879	39	224	854	5222	G11726.TU19306.14.2...chr13.7445697.7449152....orf1 G12027.TU19765.3.4...chr13.12159606.12160599....orf1 G12033.TU19772.4.0...chr13.12154773.12159175.... G12293.TU20195.126.0...chr13.14829215.14830972....orf1 G13623.TU22275.6.7...chr14.2957535.2961424.... G1365.TU2291.1.6...chr1.24172429.24178804....orf1 G16998.TU27793.79.4...chr14.50351666.50355258....orf1 G20160.TU32963.36.3...chr2.20876183.208…
GO:0036094	small molecule binding	MF	0.745566	0.938062	44	224	971	5222	G11726.TU19306.14.2...chr13.7445697.7449152....orf1 G12027.TU19765.3.4...chr13.12159606.12160599....orf1 G12033.TU19772.4.0...chr13.12154773.12159175.... G12293.TU20195.126.0...chr13.14829215.14830972....orf1 G13623.TU22275.6.7...chr14.2957535.2961424.... G1365.TU2291.1.6...chr1.24172429.24178804....orf1 G16998.TU27793.79.4...chr14.50351666.50355258....orf1 G20160.TU32963.36.3...chr2.20876183.208…
GO:0016209	antioxidant activity	MF	0.74846	0.938062	3	224	62	5222	G25066.TU41133.137.6...chr4.5455362.5457261....orf1 G2626.TU4356.21.9...chr10.1094901.1097601....orf1 G38842.TU63657.28.1...chr9.10489373.10496634....orf1
GO:0007264	small GTPase mediated signal transduction	BP	0.74846	0.938062	3	224	62	5222	G31273.TU51284.26.3...chr6.4279388.4282148....orf1 G36549.TU59936.20.0...chr8.15967163.15973673....orf1 G4515.TU7467.17.0...chr10.33528649.33533993....orf1
GO:0032550	purine ribonucleoside binding	MF	0.753915	0.938062	38	224	835	5222	G11726.TU19306.14.2...chr13.7445697.7449152....orf1 G12027.TU19765.3.4...chr13.12159606.12160599....orf1 G12033.TU19772.4.0...chr13.12154773.12159175.... G12293.TU20195.126.0...chr13.14829215.14830972....orf1 G13623.TU22275.6.7...chr14.2957535.2961424.... G1365.TU2291.1.6...chr1.24172429.24178804....orf1 G16998.TU27793.79.4...chr14.50351666.50355258....orf1 G20160.TU32963.36.3...chr2.20876183.208…
GO:0032555	purine ribonucleotide binding	MF	0.753915	0.938062	38	224	835	5222	G11726.TU19306.14.2...chr13.7445697.7449152....orf1 G12027.TU19765.3.4...chr13.12159606.12160599....orf1 G12033.TU19772.4.0...chr13.12154773.12159175.... G12293.TU20195.126.0...chr13.14829215.14830972....orf1 G13623.TU22275.6.7...chr14.2957535.2961424.... G1365.TU2291.1.6...chr1.24172429.24178804....orf1 G16998.TU27793.79.4...chr14.50351666.50355258....orf1 G20160.TU32963.36.3...chr2.20876183.208…
GO:0003924	GTPase activity	MF	0.754413	0.938062	3	224	64	5222	G1365.TU2291.1.6...chr1.24172429.24178804....orf1 G16998.TU27793.79.4...chr14.50351666.50355258....orf1 G4515.TU7467.17.0...chr10.33528649.33533993....orf1
GO:0042578	phosphoric ester hydrolase activity	MF	0.757523	0.938641	3	224	65	5222	G11711.TU19282.9.3...chr13.7188759.7193838.... G15021.TU24509.14.3...chr14.21814601.21817509.... G20262.TU33121.103.9...chr2.23452030.23455208....orf1
GO:1902582	single-organism intracellular transport	BP	0.757523	0.938641	3	224	65	5222	G2291.TU3819.14.9...chr1.33102252.33105006....orf1 G4683.TU7741.20.3...chr10.35907124.35911116....orf1 G8937.TU14721.5.0...chr12.18131046.18134781....orf1
GO:0045454	cell redox homeostasis	BP	0.767287	0.946558	3	224	68	5222	G2626.TU4356.21.9...chr10.1094901.1097601....orf1 G3151.TU5182.13.6...chr10.9719458.9813913....orf1 G40095.TU65785.3.4...chr9.33320013.33324238....orf1
GO:0098588	bounding membrane of organelle	CC	0.77689	0.949638	4	224	80	5222	G24066.TU39407.80.2...chr3.30234201.30236517....orf1 G33956.TU55637.33.4...chr7.11002348.11004478....orf1 G41335.TU67619.27.9...scaffold13186.size3944.3054.3479....orf1 G8937.TU14721.5.0...chr12.18131046.18134781....orf1
GO:0043167	ion binding	MF	0.777099	0.949638	62	224	1391	5222	G11726.TU19306.14.2...chr13.7445697.7449152....orf1 G12027.TU19765.3.4...chr13.12159606.12160599....orf1 G12033.TU19772.4.0...chr13.12154773.12159175.... G12293.TU20195.126.0...chr13.14829215.14830972....orf1 G13623.TU22275.6.7...chr14.2957535.2961424.... G1365.TU2291.1.6...chr1.24172429.24178804....orf1 G14909.TU24310.56.9...chr14.20375013.20376509....orf1 G15021.TU24509.14.3...chr14.21814601.21…
GO:1902494	catalytic complex	CC	0.784696	0.953779	4	224	85	5222	G24301.TU39828.23.1...chr3.33832647.33834217....orf1 G3611.TU5927.15.2...chr10.18285162.18289271....orf1 G41335.TU67619.27.9...scaffold13186.size3944.3054.3479....orf1 G9636.TU15832.20.2...chr12.32983890.32992033....orf1
GO:0044255	cellular lipid metabolic process	BP	0.786511	0.953779	4	224	86	5222	G11711.TU19282.9.3...chr13.7188759.7193838.... G15122.TU24691.46.2...chr14.22926906.22929958....orf2 G34029.TU55790.26.8...chr7.12777981.12783499....orf1 G48834.TU78411.91.6...scaffold9315.size6259.860.3496....orf1
GO:0016741	transferase activity, transferring one-carbon groups	MF	0.790361	0.953779	4	224	88	5222	G26082.TU42802.24.2...chr4.18420258.18423865....orf1 G26742.TU43919.26.8...chr4.28376729.28379718....orf1 G28156.TU46151.10.8...chr5.6863439.6867188....orf1 G6455.TU10642.12.4...chr11.17588872.17593663....
GO:0005509	calcium ion binding	MF	0.792387	0.953779	4	224	89	5222	G15095.TU24646.20.4...chr14.22795588.22799302....orf1 G24704.TU40526.11.4...chr4.1800844.1805820....orf1 G4351.TU7196.22.1...chr10.30514031.30516420.... G4515.TU7467.17.0...chr10.33528649.33533993....orf1
GO:0044238	primary metabolic process	BP	0.792577	0.953779	82	224	1857	5222	G11106.TU18293.18.1...chr12.52131922.52134379....orf1 G11403.TU18784.11.5...chr13.3740892.3743270....orf1 G11711.TU19282.9.3...chr13.7188759.7193838.... G11726.TU19306.14.2...chr13.7445697.7449152....orf1 G12027.TU19765.3.4...chr13.12159606.12160599....orf1 G12033.TU19772.4.0...chr13.12154773.12159175.... G12188.TU20028.60.1...chr13.11671110.11672718....orf1 G12293.TU20195.126.0...chr13.14829215.…
GO:1901564	organonitrogen compound metabolic process	BP	0.809372	0.966488	16	224	341	5222	G14909.TU24310.56.9...chr14.20375013.20376509....orf1 G17099.TU27976.4.5...chr15.1329863.1378267....orf1 G182.TU310.10.4...chr1.3747839.3753364.... G1900.TU3172.63.6...chr1.29751336.29754098....orf1 G22808.TU37315.5.4...chr3.14091361.14092578....orf1 G26082.TU42802.24.2...chr4.18420258.18423865....orf1 G29841.TU48907.1.4...chr5.33816799.33818970.... G32312.TU52948.19.4...chr6.24044351.24058312...…
GO:0044424	intracellular part	CC	0.809944	0.966488	38	224	844	5222	G10846.TU17876.6.3...chr12.49698404.49699360....orf1 G11403.TU18784.11.5...chr13.3740892.3743270....orf1 G12027.TU19765.3.4...chr13.12159606.12160599....orf1 G12033.TU19772.4.0...chr13.12154773.12159175.... G12188.TU20028.60.1...chr13.11671110.11672718....orf1 G12339.TU20265.26.0...chr13.14564165.14566031....orf1 G14280.TU23319.26.0...chr14.10864824.10875980....orf1 G1512.TU2548.27.8...chr1.25342…
GO:0050662	coenzyme binding	MF	0.816929	0.971557	5	224	114	5222	G20440.TU33385.12.4...chr2.26600072.26601397....orf1 G26683.TU43834.2.9...chr4.27096781.27099787....orf1 G3460.TU5676.3.3...chr10.15621595.15625143.... G37337.TU61172.16.1...chr8.32614623.32619706....orf1 G8895.TU14648.49.6...chr12.17667780.17669469....
GO:0016021	integral component of membrane	CC	0.847623	1	9	224	186	5222	G20160.TU32963.36.3...chr2.20876183.20877835....orf1 G21056.TU34439.15.8...chr2.35676420.35682588....orf1 G28288.TU46367.24.8...chr5.9637202.9640990.... G2849.TU4697.36.7...chr10.5170321.5173116....orf1 G31761.TU52076.24.4...chr6.12778843.12780838....orf1 G39340.TU64542.3.2...chr9.16767468.16769572....orf1 G41335.TU67619.27.9...scaffold13186.size3944.3054.3479....orf1 G48652.TU78120.33.4...scaffo…
GO:0006508	proteolysis	BP	0.878662	1	11	224	234	5222	G14205.TU23194.11.8...chr14.9621861.9623941....orf1 G14982.TU24429.39.5...chr14.20674600.20678574....orf1 G23675.TU38767.19.1...chr3.25711901.25714925....orf1 G24794.TU40686.25.4...chr4.1496280.1504913....orf1 G26957.TU44255.91.4...chr4.33154334.33157747....orf1 G30760.TU50423.2.5...chr6.270180.272918....orf1 G36754.TU60263.4.3...chr8.19169753.19177414....orf1 G38472.TU63070.63.9...chr9.5566844.5…
GO:0005975	carbohydrate metabolic process	BP	0.885751	1	18	224	395	5222	G12360.TU20299.3.7...chr13.16951994.16954137.... G12623.TU20717.2.4...chr13.19070535.19075850....orf1 G15098.TU24651.2.2...chr14.22854949.22855787.... G18512.TU30248.24.1...chr15.21178334.21239063....orf1 G19809.TU32412.4.4...chr2.12838004.12881313....orf1 G22420.TU36647.20.3...chr3.8824673.8826885....orf1 G26683.TU43834.2.9...chr4.27096781.27099787....orf1 G27381.TU44913.16.8...chr4.45050315.450…
GO:1901135	carbohydrate derivative metabolic process	BP	0.904	1	6	224	122	5222	G182.TU310.10.4...chr1.3747839.3753364.... G1900.TU3172.63.6...chr1.29751336.29754098....orf1 G29841.TU48907.1.4...chr5.33816799.33818970.... G42743.TU69651.89.7...scaffold1769.size134378.55304.59149....orf1 G48878.TU78474.10.8...scaffold9448.size6101.432.2062....orf1 G8895.TU14648.49.6...chr12.17667780.17669469....
GO:0071704	organic substance metabolic process	BP	0.913657	1	85	224	1952	5222	G11106.TU18293.18.1...chr12.52131922.52134379....orf1 G11403.TU18784.11.5...chr13.3740892.3743270....orf1 G11711.TU19282.9.3...chr13.7188759.7193838.... G11726.TU19306.14.2...chr13.7445697.7449152....orf1 G12027.TU19765.3.4...chr13.12159606.12160599....orf1 G12033.TU19772.4.0...chr13.12154773.12159175.... G12188.TU20028.60.1...chr13.11671110.11672718....orf1 G12293.TU20195.126.0...chr13.14829215.…
GO:0070011	peptidase activity, acting on L-amino acid peptides	MF	0.935874	1	10	224	216	5222	G14205.TU23194.11.8...chr14.9621861.9623941....orf1 G14982.TU24429.39.5...chr14.20674600.20678574....orf1 G23675.TU38767.19.1...chr3.25711901.25714925....orf1 G26957.TU44255.91.4...chr4.33154334.33157747....orf1 G30760.TU50423.2.5...chr6.270180.272918....orf1 G36754.TU60263.4.3...chr8.19169753.19177414....orf1 G38472.TU63070.63.9...chr9.5566844.5568740....orf1 G4303.TU7117.32.9...chr10.30173289.3…
GO:0044425	membrane part	CC	0.985648	1	13	224	290	5222	G20160.TU32963.36.3...chr2.20876183.20877835....orf1 G21056.TU34439.15.8...chr2.35676420.35682588....orf1 G24066.TU39407.80.2...chr3.30234201.30236517....orf1 G28288.TU46367.24.8...chr5.9637202.9640990.... G2849.TU4697.36.7...chr10.5170321.5173116....orf1 G31761.TU52076.24.4...chr6.12778843.12780838....orf1 G33956.TU55637.33.4...chr7.11002348.11004478....orf1 G39340.TU64542.3.2...chr9.16767468.16…
GO:0003677	DNA binding	MF	1	1	6	224	130	5222	G12027.TU19765.3.4...chr13.12159606.12160599....orf1 G12033.TU19772.4.0...chr13.12154773.12159175.... G22088.TU36101.7.7...chr3.3719653.3722141....orf1 G32531.TU53288.3.6...chr6.28141303.28146027....orf1 G39245.TU64388.18.8...chr9.14943666.14949846....orf1 G8232.TU13555.7.8...chr12.7940577.7949956....orf1
GO:0032559	adenyl ribonucleotide binding	MF	1	1	30	224	695	5222	G11726.TU19306.14.2...chr13.7445697.7449152....orf1 G12027.TU19765.3.4...chr13.12159606.12160599....orf1 G12033.TU19772.4.0...chr13.12154773.12159175.... G12293.TU20195.126.0...chr13.14829215.14830972....orf1 G20160.TU32963.36.3...chr2.20876183.20877835....orf1 G21056.TU34439.15.8...chr2.35676420.35682588....orf1 G21133.TU34546.1.0...chr2.37634720.37637576....orf1 G2194.TU3640.3.5...chr1.32712248…
GO:0006629	lipid metabolic process	BP	1	1	6	224	131	5222	G11711.TU19282.9.3...chr13.7188759.7193838.... G14982.TU24429.39.5...chr14.20674600.20678574....orf1 G15122.TU24691.46.2...chr14.22926906.22929958....orf2 G20262.TU33121.103.9...chr2.23452030.23455208....orf1 G34029.TU55790.26.8...chr7.12777981.12783499....orf1 G48834.TU78411.91.6...scaffold9315.size6259.860.3496....orf1
GO:0044711	single-organism biosynthetic process	BP	1	1	12	224	273	5222	G11711.TU19282.9.3...chr13.7188759.7193838.... G14909.TU24310.56.9...chr14.20375013.20376509....orf1 G15122.TU24691.46.2...chr14.22926906.22929958....orf2 G182.TU310.10.4...chr1.3747839.3753364.... G18512.TU30248.24.1...chr15.21178334.21239063....orf1 G22808.TU37315.5.4...chr3.14091361.14092578....orf1 G27381.TU44913.16.8...chr4.45050315.45052458....orf1 G29841.TU48907.1.4...chr5.33816799.3381897…
GO:0048037	cofactor binding	MF	1	1	8	224	175	5222	G17099.TU27976.4.5...chr15.1329863.1378267....orf1 G19091.TU31203.107.2...chr2.2717004.2721091....orf1 G20440.TU33385.12.4...chr2.26600072.26601397....orf1 G26683.TU43834.2.9...chr4.27096781.27099787....orf1 G3460.TU5676.3.3...chr10.15621595.15625143.... G37337.TU61172.16.1...chr8.32614623.32619706....orf1 G38513.TU63138.21.5...chr9.5980720.5983582....orf1 G8895.TU14648.49.6...chr12.17667780.1766…
GO:0044723	single-organism carbohydrate metabolic process	BP	1	1	7	224	163	5222	G18512.TU30248.24.1...chr15.21178334.21239063....orf1 G19809.TU32412.4.4...chr2.12838004.12881313....orf1 G26683.TU43834.2.9...chr4.27096781.27099787....orf1 G27381.TU44913.16.8...chr4.45050315.45052458....orf1 G3611.TU5927.15.2...chr10.18285162.18289271....orf1 G9455.TU15529.4.1...chr12.31654312.31659180....orf1 G9636.TU15832.20.2...chr12.32983890.32992033....orf1

## Sheet: GO3_Enrich.merge
GO_ID	GO_Term	GO_Class	Pvalue	AdjustedPv	x1	n	x2	N	ProtID
GO:0003984	acetolactate synthase activity	MF	0.00567518	0.675367	2	231	3	5222	G2907.TU4789.3.2...chr10.6112744.6116714....orf1 G40110.TU65808.35.1...chr9.34034270.34035592....orf1
GO:0022900	electron transport chain	BP	0.0110196	0.675367	2	231	4	5222	G19974.TU32656.13.9...chr2.14440074.14446931....orf1 G6309.TU10414.27.6...chr11.15514238.15516852....orf1
GO:0005488	binding	MF	0.0198111	0.675367	133	231	2604	5222	G10220.TU16798.64.8...chr12.41941117.41942518....orf1 G10287.TU16917.2.2...chr12.41246007.41248979....orf1 G10575.TU17437.97.3...chr12.46910575.46912409.... G10833.TU17847.16.8...chr12.49282709.49284899....orf1 G10860.TU17895.2.3...chr12.49985844.49989500.... G11945.TU19644.13.5...chr13.10127154.10130827....orf1 G12099.TU19888.3.7...chr13.12469721.12587034....orf1 G12657.TU20768.7.0...chr13.20791…
GO:0048037	cofactor binding	MF	0.0312792	0.675367	14	231	175	5222	G12785.TU20958.46.1...chr13.27187752.27191239....orf1 G13944.TU22778.24.0...chr14.6023110.6025489....orf1 G17622.TU28824.5.6...chr15.6988570.6992451....orf1 G18675.TU30511.3.4...chr15.27807549.27812210....orf1 G2370.TU3945.8.1...chr1.34754887.34757631....orf1 G25385.TU41684.31.9...chr4.8752695.8755482....orf1 G27697.TU45427.31.3...chr5.1349413.1352085....orf1 G43890.TU71223.14.8...scaffold2210.si…
GO:0004674	protein serine/threonine kinase activity	MF	0.0353176	0.675367	2	231	7	5222	G25311.TU41546.8.3...chr4.6859956.6866765....orf1 G48699.TU78175.12.3...scaffold88.size591879.220195.226789....orf1
GO:0008199	ferric iron binding	MF	0.0353176	0.675367	2	231	7	5222	G45343.TU73210.41.9...scaffold2895.size67126.20792.21463....orf1 G42419.TU69197.0.3...scaffold16639.size3399.1035.1674....orf1
GO:0003723	RNA binding	MF	0.038992	0.675367	15	231	196	5222	G10833.TU17847.16.8...chr12.49282709.49284899....orf1 G10860.TU17895.2.3...chr12.49985844.49989500.... G14601.TU23842.14.4...chr14.16234995.16236865....orf1 G15023.TU24512.8.7...chr14.21706738.21710919....orf1 G16579.TU27095.158.3...chr14.47015802.47018481....orf1 G18844.TU30774.19.3...chr15.31652679.31660805....orf1 G30008.TU49169.99.8...chr5.37258313.37263505....orf3 G33577.TU55027.10.6...chr7.…
GO:0004743	pyruvate kinase activity	MF	0.0426542	0.675367	3	231	18	5222	G18937.TU30966.5.4...chr2.767637.769317....orf1 G2602.TU4324.37.9...chr10.721401.726830....orf1 G34221.TU56117.65.7...chr7.16126369.16129873....orf1
GO:0030955	potassium ion binding	MF	0.0426542	0.675367	3	231	18	5222	G18937.TU30966.5.4...chr2.767637.769317....orf1 G2602.TU4324.37.9...chr10.721401.726830....orf1 G34221.TU56117.65.7...chr7.16126369.16129873....orf1
GO:0000287	magnesium ion binding	MF	0.0432693	0.675367	5	231	44	5222	G18937.TU30966.5.4...chr2.767637.769317....orf1 G25385.TU41684.31.9...chr4.8752695.8755482....orf1 G2602.TU4324.37.9...chr10.721401.726830....orf1 G29412.TU48237.1.5...chr5.28498127.28499783....orf1 G34221.TU56117.65.7...chr7.16126369.16129873....orf1
GO:0010387	COP9 signalosome assembly	BP	0.0442359	0.675367	1	231	1	5222	G13628.TU22289.15.5...chr14.3010102.3011262....orf1
GO:0032886	regulation of microtubule-based process	BP	0.0442359	0.675367	1	231	1	5222	G17190.TU28116.6.4...chr15.1049286.1057722....orf1
GO:0004830	tryptophan-tRNA ligase activity	MF	0.0442359	0.675367	1	231	1	5222	G20533.TU33545.29.3...chr2.26905200.26911766....
GO:0006436	tryptophanyl-tRNA aminoacylation	BP	0.0442359	0.675367	1	231	1	5222	G20533.TU33545.29.3...chr2.26905200.26911766....
GO:0046373	L-arabinose metabolic process	BP	0.0442359	0.675367	1	231	1	5222	G34099.TU55928.10.5...chr7.14341349.14345854....
GO:0046556	alpha-L-arabinofuranosidase activity	MF	0.0442359	0.675367	1	231	1	5222	G34099.TU55928.10.5...chr7.14341349.14345854....
GO:0003879	ATP phosphoribosyltransferase activity	MF	0.0442359	0.675367	1	231	1	5222	G46425.TU74782.46.4...scaffold3629.size42573.7205.8165....orf1
GO:0045739	positive regulation of DNA repair	BP	0.0442359	0.675367	1	231	1	5222	G4754.TU7846.19.6...chr10.38642165.38645488....
GO:0070531	BRCA1-A complex	CC	0.0442359	0.675367	1	231	1	5222	G4754.TU7846.19.6...chr10.38642165.38645488....
GO:0070552	BRISC complex	CC	0.0442359	0.675367	1	231	1	5222	G4754.TU7846.19.6...chr10.38642165.38645488....
GO:0047262	polygalacturonate 4-alpha-galacturonosyltransferase activity	MF	0.0457382	0.675367	2	231	8	5222	G33720.TU55273.71.7...chr7.7238191.7241230....orf1 G39318.TU64501.7.4...chr9.16304743.16309305....orf1
GO:0016620	oxidoreductase activity, acting on the aldehyde or oxo group of donors, NAD or NADP as acceptor	MF	0.0457382	0.675367	2	231	8	5222	G2179.TU3618.1.3...chr1.32481688.32482816....orf1 G30816.TU50527.24.6...chr6.2598090.2602493....orf1
GO:0010181	FMN binding	MF	0.0490479	0.675367	3	231	19	5222	G13944.TU22778.24.0...chr14.6023110.6025489....orf1 G17622.TU28824.5.6...chr15.6988570.6992451....orf1 G916.TU1507.26.9...chr1.18594426.18597821....orf1
GO:0043436	oxoacid metabolic process	BP	0.0521001	0.675367	18	231	255	5222	G1334.TU2244.7.5...chr1.24050058.24053667....orf1 G18844.TU30774.19.3...chr15.31652679.31660805....orf1 G20533.TU33545.29.3...chr2.26905200.26911766.... G2179.TU3618.1.3...chr1.32481688.32482816....orf1 G27416.TU44958.24.3...chr4.45516919.45520134.... G28192.TU46215.2.9...chr5.7539501.7541752.... G28639.TU46969.23.8...chr5.13827511.13828527....orf1 G2907.TU4789.3.2...chr10.6112744.6116714....orf1…
GO:0006635	fatty acid beta-oxidation	BP	0.0571243	0.675367	2	231	9	5222	G29859.TU48930.30.7...chr5.33503172.33504225....orf1 G46998.TU75641.21.2...scaffold465.size334077.149940.151512....orf1
GO:0009082	branched-chain amino acid biosynthetic process	BP	0.0693711	0.675367	2	231	10	5222	G2907.TU4789.3.2...chr10.6112744.6116714....orf1 G40110.TU65808.35.1...chr9.34034270.34035592....orf1
GO:0044707	single-multicellular organism process	BP	0.0693711	0.675367	2	231	10	5222	G17190.TU28116.6.4...chr15.1049286.1057722....orf1 G25311.TU41546.8.3...chr4.6859956.6866765....orf1
GO:0051536	iron-sulfur cluster binding	MF	0.0788803	0.675367	3	231	23	5222	G17622.TU28824.5.6...chr15.6988570.6992451....orf1 G18888.TU30863.14.3...chr2.427011.428337....orf1 G325.TU556.45.0...chr1.7520629.7524409....orf1
GO:0008652	cellular amino acid biosynthetic process	BP	0.0813846	0.675367	8	231	99	5222	G1334.TU2244.7.5...chr1.24050058.24053667....orf1 G2179.TU3618.1.3...chr1.32481688.32482816....orf1 G27416.TU44958.24.3...chr4.45516919.45520134.... G2907.TU4789.3.2...chr10.6112744.6116714....orf1 G38438.TU63001.39.7...chr9.5320083.5324114....orf1 G40110.TU65808.35.1...chr9.34034270.34035592....orf1 G43275.TU70381.91.8...scaffold19837.size2950.59.2320....orf1 G46425.TU74782.46.4...scaffold3629.s…
GO:0048038	quinone binding	MF	0.0823807	0.675367	2	231	11	5222	G18675.TU30511.3.4...chr15.27807549.27812210....orf1 G2370.TU3945.8.1...chr1.34754887.34757631....orf1
GO:0008837	diaminopimelate epimerase activity	MF	0.0865231	0.675367	1	231	2	5222	G1334.TU2244.7.5...chr1.24050058.24053667....orf1
GO:0042132	fructose 1,6-bisphosphate 1-phosphatase activity	MF	0.0865231	0.675367	1	231	2	5222	G15638.TU25556.2.3...chr14.30834429.30838319....orf1
GO:0046540	U4/U6 x U5 tri-snRNP complex	CC	0.0865231	0.675367	1	231	2	5222	G21663.TU35396.15.2...chr2.45415285.45418633....
GO:0004368	glycerol-3-phosphate dehydrogenase activity	MF	0.0865231	0.675367	1	231	2	5222	G23720.TU38832.1.1...chr3.26164251.26165734....
GO:0009331	glycerol-3-phosphate dehydrogenase complex	CC	0.0865231	0.675367	1	231	2	5222	G23720.TU38832.1.1...chr3.26164251.26165734....
GO:0042128	nitrate assimilation	BP	0.0865231	0.675367	1	231	2	5222	G28639.TU46969.23.8...chr5.13827511.13828527....orf1
GO:0000922	spindle pole	CC	0.0865231	0.675367	1	231	2	5222	G2909.TU4793.9.5...chr10.6106504.6112357....orf1
GO:0043015	gamma-tubulin binding	MF	0.0865231	0.675367	1	231	2	5222	G2909.TU4793.9.5...chr10.6106504.6112357....orf1
GO:0032957	inositol trisphosphate metabolic process	BP	0.0865231	0.675367	1	231	2	5222	G29412.TU48237.1.5...chr5.28498127.28499783....orf1
GO:0047325	inositol tetrakisphosphate 1-kinase activity	MF	0.0865231	0.675367	1	231	2	5222	G29412.TU48237.1.5...chr5.28498127.28499783....orf1
GO:0052725	inositol-1,3,4-trisphosphate 6-kinase activity	MF	0.0865231	0.675367	1	231	2	5222	G29412.TU48237.1.5...chr5.28498127.28499783....orf1
GO:0052726	inositol-1,3,4-trisphosphate 5-kinase activity	MF	0.0865231	0.675367	1	231	2	5222	G29412.TU48237.1.5...chr5.28498127.28499783....orf1
GO:0004491	methylmalonate-semialdehyde dehydrogenase (acylating) activity	MF	0.0865231	0.675367	1	231	2	5222	G30816.TU50527.24.6...chr6.2598090.2602493....orf1
GO:0008676	3-deoxy-8-phosphooctulonate synthase activity	MF	0.0865231	0.675367	1	231	2	5222	G33160.TU54342.11.8...chr6.43090176.43093112....orf1
GO:0009744	response to sucrose	BP	0.0865231	0.675367	1	231	2	5222	G37263.TU61060.13.6...chr8.30271024.30272000....orf1
GO:0043562	cellular response to nitrogen levels	BP	0.0865231	0.675367	1	231	2	5222	G37263.TU61060.13.6...chr8.30271024.30272000....orf1
GO:0031929	TOR signaling	BP	0.0865231	0.675367	1	231	2	5222	G3836.TU6335.2.8...chr10.22820961.22830032....
GO:0031931	TORC1 complex	CC	0.0865231	0.675367	1	231	2	5222	G3836.TU6335.2.8...chr10.22820961.22830032....
GO:0009904	chloroplast accumulation movement	BP	0.0865231	0.675367	1	231	2	5222	G5330.TU8801.13.7...chr11.4124228.4126948....orf1
GO:0000339	RNA cap binding	MF	0.0865231	0.675367	1	231	2	5222	G7709.TU12695.38.1...chr11.40225758.40230035....orf1
GO:0005846	nuclear cap binding complex	CC	0.0865231	0.675367	1	231	2	5222	G7709.TU12695.38.1...chr11.40225758.40230035....orf1
GO:0004822	isoleucine-tRNA ligase activity	MF	0.0865231	0.675367	1	231	2	5222	G8825.TU14523.8.0...chr12.16729572.16743949....orf1
GO:0006428	isoleucyl-tRNA aminoacylation	BP	0.0865231	0.675367	1	231	2	5222	G8825.TU14523.8.0...chr12.16729572.16743949....orf1
GO:0015631	tubulin binding	MF	0.0873299	0.675367	3	231	24	5222	G17190.TU28116.6.4...chr15.1049286.1057722....orf1 G2909.TU4793.9.5...chr10.6106504.6112357....orf1 G5330.TU8801.13.7...chr11.4124228.4126948....orf1
GO:0019752	carboxylic acid metabolic process	BP	0.0927856	0.675367	17	231	252	5222	G1334.TU2244.7.5...chr1.24050058.24053667....orf1 G18844.TU30774.19.3...chr15.31652679.31660805....orf1 G20533.TU33545.29.3...chr2.26905200.26911766.... G2179.TU3618.1.3...chr1.32481688.32482816....orf1 G27416.TU44958.24.3...chr4.45516919.45520134.... G28192.TU46215.2.9...chr5.7539501.7541752.... G2907.TU4789.3.2...chr10.6112744.6116714....orf1 G29859.TU48930.30.7...chr5.33503172.33504225....orf1…
GO:0008536	Ran GTPase binding	MF	0.0960625	0.675367	2	231	12	5222	G25809.TU42361.6.3...chr4.15096583.15105471....orf1 G9060.TU14947.10.7...chr12.19033479.19035334....
GO:0055082	cellular chemical homeostasis	BP	0.110332	0.675367	2	231	13	5222	G16845.TU27536.15.1...chr14.50187077.50190643....orf1 G45343.TU73210.41.9...scaffold2895.size67126.20792.21463....orf1
GO:0043604	amide biosynthetic process	BP	0.125111	0.675367	2	231	14	5222	G27416.TU44958.24.3...chr4.45516919.45520134.... G43275.TU70381.91.8...scaffold19837.size2950.59.2320....orf1
GO:0031011	Ino80 complex	CC	0.126947	0.675367	1	231	3	5222	G11268.TU18554.4.0...chr13.2161030.2162200....orf1
GO:0004392	heme oxygenase (decyclizing) activity	MF	0.126947	0.675367	1	231	3	5222	G20482.TU33449.16.6...chr2.27829828.27832946....orf1
GO:0006788	heme oxidation	BP	0.126947	0.675367	1	231	3	5222	G20482.TU33449.16.6...chr2.27829828.27832946....orf1
GO:0006072	glycerol-3-phosphate metabolic process	BP	0.126947	0.675367	1	231	3	5222	G23720.TU38832.1.1...chr3.26164251.26165734....
GO:0048544	recognition of pollen	BP	0.126947	0.675367	1	231	3	5222	G25311.TU41546.8.3...chr4.6859956.6866765....orf1
GO:0005815	microtubule organizing center	CC	0.126947	0.675367	1	231	3	5222	G2909.TU4793.9.5...chr10.6106504.6112357....orf1
GO:0007020	microtubule nucleation	BP	0.126947	0.675367	1	231	3	5222	G2909.TU4793.9.5...chr10.6106504.6112357....orf1
GO:0043550	regulation of lipid kinase activity	BP	0.126947	0.675367	1	231	3	5222	G36357.TU59628.14.9...chr8.12287669.12298347....orf1
GO:0070772	PAS complex	CC	0.126947	0.675367	1	231	3	5222	G36357.TU59628.14.9...chr8.12287669.12298347....orf1
GO:0004107	chorismate synthase activity	MF	0.126947	0.675367	1	231	3	5222	G38438.TU63001.39.7...chr9.5320083.5324114....orf1
GO:0043141	ATP-dependent 5-3 DNA helicase activity	MF	0.126947	0.675367	1	231	3	5222	G39342.TU64544.4.9...chr9.16804523.16805628....orf1
GO:0046394	carboxylic acid biosynthetic process	BP	0.1306	0.675367	9	231	117	5222	G1334.TU2244.7.5...chr1.24050058.24053667....orf1 G2179.TU3618.1.3...chr1.32481688.32482816....orf1 G27416.TU44958.24.3...chr4.45516919.45520134.... G28192.TU46215.2.9...chr5.7539501.7541752.... G2907.TU4789.3.2...chr10.6112744.6116714....orf1 G38438.TU63001.39.7...chr9.5320083.5324114....orf1 G40110.TU65808.35.1...chr9.34034270.34035592....orf1 G43275.TU70381.91.8...scaffold19837.size2950.59.232…
GO:0003676	nucleic acid binding	MF	0.13793	0.675367	31	231	538	5222	G10220.TU16798.64.8...chr12.41941117.41942518....orf1 G10575.TU17437.97.3...chr12.46910575.46912409.... G10833.TU17847.16.8...chr12.49282709.49284899....orf1 G10860.TU17895.2.3...chr12.49985844.49989500.... G11945.TU19644.13.5...chr13.10127154.10130827....orf1 G12099.TU19888.3.7...chr13.12469721.12587034....orf1 G12657.TU20768.7.0...chr13.20791643.20798006....orf1 G13018.TU21345.15.9...chr13.3389…
GO:0005777	peroxisome	CC	0.140327	0.675367	2	231	15	5222	G29859.TU48930.30.7...chr5.33503172.33504225....orf1 G46998.TU75641.21.2...scaffold465.size334077.149940.151512....orf1
GO:0044428	nuclear part	CC	0.145862	0.675367	6	231	75	5222	G11268.TU18554.4.0...chr13.2161030.2162200....orf1 G13628.TU22289.15.5...chr14.3010102.3011262....orf1 G21663.TU35396.15.2...chr2.45415285.45418633.... G3422.TU5615.8.2...chr10.14634765.14641410....orf1 G4754.TU7846.19.6...chr10.38642165.38645488.... G7042.TU11629.9.9...chr11.32657170.32658751....orf1
GO:0006631	fatty acid metabolic process	BP	0.155645	0.675367	3	231	31	5222	G28192.TU46215.2.9...chr5.7539501.7541752.... G29859.TU48930.30.7...chr5.33503172.33504225....orf1 G46998.TU75641.21.2...scaffold465.size334077.149940.151512....orf1
GO:0000413	protein peptidyl-prolyl isomerization	BP	0.155913	0.675367	2	231	16	5222	G6634.TU10937.13.3...chr11.20934067.20938787.... G8582.TU14115.2.1...chr12.8046321.8061707....orf1
GO:0030170	pyridoxal phosphate binding	MF	0.161104	0.675367	4	231	48	5222	G27697.TU45427.31.3...chr5.1349413.1352085....orf1 G43890.TU71223.14.8...scaffold2210.size101465.51033.53753....orf1 G46985.TU75625.8.1...scaffold4651.size25303.12040.14124....orf1 G8374.TU13773.12.9...chr12.10838536.10843062....orf1
GO:0010388	cullin deneddylation	BP	0.16559	0.675367	1	231	4	5222	G13628.TU22289.15.5...chr14.3010102.3011262....orf1
GO:0048364	root development	BP	0.16559	0.675367	1	231	4	5222	G17190.TU28116.6.4...chr15.1049286.1057722....orf1
GO:0000049	tRNA binding	MF	0.16559	0.675367	1	231	4	5222	G18844.TU30774.19.3...chr15.31652679.31660805....orf1
GO:0003942	N-acetyl-gamma-glutamyl-phosphate reductase activity	MF	0.16559	0.675367	1	231	4	5222	G2179.TU3618.1.3...chr1.32481688.32482816....orf1
GO:0004176	ATP-dependent peptidase activity	MF	0.16559	0.675367	1	231	4	5222	G32232.TU52831.6.8...chr6.22438729.22441095....orf1
GO:0005245	voltage-gated calcium channel activity	MF	0.16559	0.675367	1	231	4	5222	G38686.TU63413.10.4...chr9.8812182.8819078....
GO:0004066	asparagine synthase (glutamine-hydrolyzing) activity	MF	0.16559	0.675367	1	231	4	5222	G43275.TU70381.91.8...scaffold19837.size2950.59.2320....orf1
GO:0006529	asparagine biosynthetic process	BP	0.16559	0.675367	1	231	4	5222	G43275.TU70381.91.8...scaffold19837.size2950.59.2320....orf1
GO:0004550	nucleoside diphosphate kinase activity	MF	0.16559	0.675367	1	231	4	5222	G958.TU1572.5.1...chr1.20825489.20828477....orf1
GO:0006165	nucleoside diphosphate phosphorylation	BP	0.16559	0.675367	1	231	4	5222	G958.TU1572.5.1...chr1.20825489.20828477....orf1
GO:0006183	GTP biosynthetic process	BP	0.16559	0.675367	1	231	4	5222	G958.TU1572.5.1...chr1.20825489.20828477....orf1
GO:0006228	UTP biosynthetic process	BP	0.16559	0.675367	1	231	4	5222	G958.TU1572.5.1...chr1.20825489.20828477....orf1
GO:0006241	CTP biosynthetic process	BP	0.16559	0.675367	1	231	4	5222	G958.TU1572.5.1...chr1.20825489.20828477....orf1
GO:0019904	protein domain specific binding	MF	0.171806	0.675367	2	231	17	5222	G23085.TU37766.70.9...chr3.19134052.19136222....orf1 G43861.TU71187.6.0...scaffold22012.size2658.1322.2657....orf1
GO:0003755	peptidyl-prolyl cis-trans isomerase activity	MF	0.171806	0.675367	2	231	17	5222	G6634.TU10937.13.3...chr11.20934067.20938787.... G8582.TU14115.2.1...chr12.8046321.8061707....orf1
GO:0015991	ATP hydrolysis coupled proton transport	BP	0.187951	0.675367	2	231	18	5222	G16013.TU26157.23.7...chr14.39348915.39349545....orf1 G30707.TU50323.43.8...chr6.742513.745653....orf1
GO:0009067	aspartate family amino acid biosynthetic process	BP	0.187951	0.675367	2	231	18	5222	G1334.TU2244.7.5...chr1.24050058.24053667....orf1 G43275.TU70381.91.8...scaffold19837.size2950.59.2320....orf1
GO:0043039	tRNA aminoacylation	BP	0.189878	0.675367	5	231	60	5222	G18844.TU30774.19.3...chr15.31652679.31660805....orf1 G20533.TU33545.29.3...chr2.26905200.26911766.... G38839.TU63654.15.1...chr9.10209733.10211106....orf1 G42234.TU68943.12.6...scaffold16138.size3472.773.3472....orf1 G8825.TU14523.8.0...chr12.16729572.16743949....orf1
GO:0008180	COP9 signalosome	CC	0.202529	0.675367	1	231	5	5222	G13628.TU22289.15.5...chr14.3010102.3011262....orf1
GO:0005992	trehalose biosynthetic process	BP	0.202529	0.675367	1	231	5	5222	G22931.TU37507.5.0...chr3.16283930.16291085....orf1
GO:0004357	glutamate-cysteine ligase activity	MF	0.202529	0.675367	1	231	5	5222	G27416.TU44958.24.3...chr4.45516919.45520134....
GO:0009317	acetyl-CoA carboxylase complex	CC	0.202529	0.675367	1	231	5	5222	G28192.TU46215.2.9...chr5.7539501.7541752....
GO:0016844	strictosidine synthase activity	MF	0.202529	0.675367	1	231	5	5222	G34410.TU56435.7.5...chr7.20699742.20702851....orf1
GO:0006826	iron ion transport	BP	0.202529	0.675367	1	231	5	5222	G45343.TU73210.41.9...scaffold2895.size67126.20792.21463....orf1
GO:0006879	cellular iron ion homeostasis	BP	0.202529	0.675367	1	231	5	5222	G45343.TU73210.41.9...scaffold2895.size67126.20792.21463....orf1
GO:0008017	microtubule binding	MF	0.204292	0.675367	2	231	19	5222	G17190.TU28116.6.4...chr15.1049286.1057722....orf1 G5330.TU8801.13.7...chr11.4124228.4126948....orf1
GO:0006091	generation of precursor metabolites and energy	BP	0.210748	0.675367	5	231	65	5222	G18937.TU30966.5.4...chr2.767637.769317....orf1 G19974.TU32656.13.9...chr2.14440074.14446931....orf1 G2602.TU4324.37.9...chr10.721401.726830....orf1 G34221.TU56117.65.7...chr7.16126369.16129873....orf1 G6309.TU10414.27.6...chr11.15514238.15516852....orf1
GO:0022890	inorganic cation transmembrane transporter activity	MF	0.211833	0.675367	3	231	36	5222	G16013.TU26157.23.7...chr14.39348915.39349545....orf1 G30707.TU50323.43.8...chr6.742513.745653....orf1 G38686.TU63413.10.4...chr9.8812182.8819078....
GO:0003899	DNA-directed RNA polymerase activity	MF	0.220782	0.675367	2	231	20	5222	G12099.TU19888.3.7...chr13.12469721.12587034....orf1 G23444.TU38336.32.5...chr3.22999103.23000849....orf1
GO:0042623	ATPase activity, coupled	MF	0.220782	0.675367	2	231	20	5222	G32232.TU52831.6.8...chr6.22438729.22441095....orf1 G39342.TU64544.4.9...chr9.16804523.16805628....orf1
GO:0006520	cellular amino acid metabolic process	BP	0.234358	0.675367	13	231	205	5222	G1334.TU2244.7.5...chr1.24050058.24053667....orf1 G18844.TU30774.19.3...chr15.31652679.31660805....orf1 G20533.TU33545.29.3...chr2.26905200.26911766.... G2179.TU3618.1.3...chr1.32481688.32482816....orf1 G27416.TU44958.24.3...chr4.45516919.45520134.... G2907.TU4789.3.2...chr10.6112744.6116714....orf1 G38438.TU63001.39.7...chr9.5320083.5324114....orf1 G38839.TU63654.15.1...chr9.10209733.10211106...…
GO:0016568	chromatin modification	BP	0.237376	0.675367	2	231	21	5222	G11268.TU18554.4.0...chr13.2161030.2162200....orf1 G7042.TU11629.9.9...chr11.32657170.32658751....orf1
GO:0097159	organic cyclic compound binding	MF	0.237425	0.675367	78	231	1570	5222	G10220.TU16798.64.8...chr12.41941117.41942518....orf1 G10575.TU17437.97.3...chr12.46910575.46912409.... G10833.TU17847.16.8...chr12.49282709.49284899....orf1 G10860.TU17895.2.3...chr12.49985844.49989500.... G11945.TU19644.13.5...chr13.10127154.10130827....orf1 G12099.TU19888.3.7...chr13.12469721.12587034....orf1 G12657.TU20768.7.0...chr13.20791643.20798006....orf1 G13018.TU21345.15.9...chr13.3389…
GO:1901363	heterocyclic compound binding	MF	0.237425	0.675367	78	231	1570	5222	G10220.TU16798.64.8...chr12.41941117.41942518....orf1 G10575.TU17437.97.3...chr12.46910575.46912409.... G10833.TU17847.16.8...chr12.49282709.49284899....orf1 G10860.TU17895.2.3...chr12.49985844.49989500.... G11945.TU19644.13.5...chr13.10127154.10130827....orf1 G12099.TU19888.3.7...chr13.12469721.12587034....orf1 G12657.TU20768.7.0...chr13.20791643.20798006....orf1 G13018.TU21345.15.9...chr13.3389…
GO:0035556	intracellular signal transduction	BP	0.237697	0.675367	5	231	70	5222	G18889.TU30864.24.5...chr2.439247.442028....orf1 G19440.TU31763.30.1...chr2.7395274.7400338....orf1 G3834.TU6327.15.5...chr10.20923424.20926611....orf1 G3836.TU6335.2.8...chr10.22820961.22830032.... G40909.TU67008.59.8...scaffold11809.size4472.3440.4365....orf1
GO:0009089	lysine biosynthetic process via diaminopimelate	BP	0.23784	0.675367	1	231	6	5222	G1334.TU2244.7.5...chr1.24050058.24053667....orf1
GO:0006750	glutathione biosynthetic process	BP	0.23784	0.675367	1	231	6	5222	G27416.TU44958.24.3...chr4.45516919.45520134....
GO:0003989	acetyl-CoA carboxylase activity	MF	0.23784	0.675367	1	231	6	5222	G28192.TU46215.2.9...chr5.7539501.7541752....
GO:0004134	4-alpha-glucanotransferase activity	MF	0.23784	0.675367	1	231	6	5222	G46249.TU74536.22.7...scaffold347.size381502.154093.158377....orf1
GO:0003857	3-hydroxyacyl-CoA dehydrogenase activity	MF	0.23784	0.675367	1	231	6	5222	G46998.TU75641.21.2...scaffold465.size334077.149940.151512....orf1
GO:0016593	Cdc73/Paf1 complex	CC	0.23784	0.675367	1	231	6	5222	G7042.TU11629.9.9...chr11.32657170.32658751....orf1
GO:0004345	glucose-6-phosphate dehydrogenase activity	MF	0.23784	0.675367	1	231	6	5222	G7443.TU12241.19.7...chr11.41353740.41355189....
GO:0015935	small ribosomal subunit	CC	0.23784	0.675367	1	231	6	5222	G8284.TU13630.8.8...chr12.9372468.9375381....orf1
GO:0004602	glutathione peroxidase activity	MF	0.23784	0.675367	1	231	6	5222	G9037.TU14911.16.4...chr12.20372303.20374766....orf1
GO:0071949	FAD binding	MF	0.23784	0.675367	1	231	6	5222	G9874.TU16229.1.5...chr12.38012644.38017619....orf1
GO:0070646	protein modification by small protein removal	BP	0.254033	0.714037	2	231	22	5222	G13628.TU22289.15.5...chr14.3010102.3011262....orf1 G17814.TU29125.22.1...chr15.10250730.10251402....orf1
GO:0050662	coenzyme binding	MF	0.257793	0.71452	8	231	114	5222	G12785.TU20958.46.1...chr13.27187752.27191239....orf1 G13944.TU22778.24.0...chr14.6023110.6025489....orf1 G17622.TU28824.5.6...chr15.6988570.6992451....orf1 G25385.TU41684.31.9...chr4.8752695.8755482....orf1 G7443.TU12241.19.7...chr11.41353740.41355189.... G7565.TU12441.16.4...chr12.813791.819079....orf1 G916.TU1507.26.9...chr1.18594426.18597821....orf1 G9874.TU16229.1.5...chr12.38012644.38017619…
GO:0007154	cell communication	BP	0.268504	0.71452	8	231	115	5222	G18889.TU30864.24.5...chr2.439247.442028....orf1 G19440.TU31763.30.1...chr2.7395274.7400338....orf1 G25311.TU41546.8.3...chr4.6859956.6866765....orf1 G37263.TU61060.13.6...chr8.30271024.30272000....orf1 G3834.TU6327.15.5...chr10.20923424.20926611....orf1 G3836.TU6335.2.8...chr10.22820961.22830032.... G40909.TU67008.59.8...scaffold11809.size4472.3440.4365....orf1 G43945.TU71299.32.5...scaffold2225…
GO:0006338	chromatin remodeling	BP	0.271593	0.71452	1	231	7	5222	G11268.TU18554.4.0...chr13.2161030.2162200....orf1
GO:0030976	thiamine pyrophosphate binding	MF	0.271593	0.71452	1	231	7	5222	G25385.TU41684.31.9...chr4.8752695.8755482....orf1
GO:0004867	serine-type endopeptidase inhibitor activity	MF	0.271593	0.71452	1	231	7	5222	G8602.TU14149.8.0...chr12.12104997.12169434....
GO:0044281	small molecule metabolic process	BP	0.284142	0.71452	21	231	371	5222	G1334.TU2244.7.5...chr1.24050058.24053667....orf1 G18844.TU30774.19.3...chr15.31652679.31660805....orf1 G20533.TU33545.29.3...chr2.26905200.26911766.... G2179.TU3618.1.3...chr1.32481688.32482816....orf1 G27416.TU44958.24.3...chr4.45516919.45520134.... G28192.TU46215.2.9...chr5.7539501.7541752.... G28639.TU46969.23.8...chr5.13827511.13828527....orf1 G2907.TU4789.3.2...chr10.6112744.6116714....orf1…
GO:0001678	cellular glucose homeostasis	BP	0.303858	0.71452	1	231	8	5222	G16845.TU27536.15.1...chr14.50187077.50190643....orf1
GO:0004396	hexokinase activity	MF	0.303858	0.71452	1	231	8	5222	G16845.TU27536.15.1...chr14.50187077.50190643....orf1
GO:0005536	glucose binding	MF	0.303858	0.71452	1	231	8	5222	G16845.TU27536.15.1...chr14.50187077.50190643....orf1
GO:0003777	microtubule motor activity	MF	0.303858	0.71452	1	231	8	5222	G17190.TU28116.6.4...chr15.1049286.1057722....orf1
GO:0007018	microtubule-based movement	BP	0.303858	0.71452	1	231	8	5222	G17190.TU28116.6.4...chr15.1049286.1057722....orf1
GO:0003995	acyl-CoA dehydrogenase activity	MF	0.303858	0.71452	1	231	8	5222	G20319.TU33207.33.6...chr2.22846265.22848361....orf1
GO:0030126	COPI vesicle coat	CC	0.303858	0.71452	1	231	8	5222	G31161.TU51113.8.2...chr6.4559499.4575356....orf1
GO:0031072	heat shock protein binding	MF	0.303858	0.71452	1	231	8	5222	G41812.TU68329.29.2...scaffold1473.size288165.197597.201706....orf1
GO:0009611	response to wounding	BP	0.303858	0.71452	1	231	8	5222	G8602.TU14149.8.0...chr12.12104997.12169434....
GO:1901565	organonitrogen compound catabolic process	BP	0.304015	0.71452	2	231	25	5222	G20482.TU33449.16.6...chr2.27829828.27832946....orf1 G7520.TU12366.3.3...chr12.193220.208321....orf1
GO:0030120	vesicle coat	CC	0.304015	0.71452	2	231	25	5222	G24223.TU39687.62.7...chr3.32534029.32538204....orf1 G31161.TU51113.8.2...chr6.4559499.4575356....orf1
GO:0004812	aminoacyl-tRNA ligase activity	MF	0.325205	0.726462	4	231	58	5222	G18844.TU30774.19.3...chr15.31652679.31660805....orf1 G20533.TU33545.29.3...chr2.26905200.26911766.... G38839.TU63654.15.1...chr9.10209733.10211106....orf1 G8825.TU14523.8.0...chr12.16729572.16743949....orf1
GO:0022891	substrate-specific transmembrane transporter activity	MF	0.325205	0.726462	4	231	58	5222	G16013.TU26157.23.7...chr14.39348915.39349545....orf1 G20596.TU33652.5.3...chr2.29444523.29447962....orf1 G30707.TU50323.43.8...chr6.742513.745653....orf1 G38686.TU63413.10.4...chr9.8812182.8819078....
GO:0045735	nutrient reservoir activity	MF	0.3347	0.726462	1	231	9	5222	G22326.TU36493.2.7...chr3.7292424.7293779....orf1
GO:0008374	O-acyltransferase activity	MF	0.3347	0.726462	1	231	9	5222	G24239.TU39713.32.0...chr3.32875022.32878597....
GO:0004568	chitinase activity	MF	0.3347	0.726462	1	231	9	5222	G7520.TU12366.3.3...chr12.193220.208321....orf1
GO:0006032	chitin catabolic process	BP	0.3347	0.726462	1	231	9	5222	G7520.TU12366.3.3...chr12.193220.208321....orf1
GO:0016226	iron-sulfur cluster assembly	BP	0.3347	0.726462	1	231	9	5222	G42419.TU69197.0.3...scaffold16639.size3399.1035.1674....orf1
GO:0031323	regulation of cellular metabolic process	BP	0.337037	0.726462	2	231	27	5222	G36357.TU59628.14.9...chr8.12287669.12298347....orf1 G4754.TU7846.19.6...chr10.38642165.38645488....
GO:0009205	purine ribonucleoside triphosphate metabolic process	BP	0.337037	0.726462	2	231	27	5222	G44577.TU72138.7.2...scaffold251 G958.TU1572.5.1...chr1.20825489.20828477....orf1
GO:0015078	hydrogen ion transmembrane transporter activity	MF	0.353379	0.746302	2	231	28	5222	G16013.TU26157.23.7...chr14.39348915.39349545....orf1 G30707.TU50323.43.8...chr6.742513.745653....orf1
GO:0008237	metallopeptidase activity	MF	0.353379	0.746302	2	231	28	5222	G39988.TU65613.5.8...chr9.31707839.31711431....orf1 G46718.TU75221.5.9...scaffold4069.size32770.12505.26241....orf1
GO:0080090	regulation of primary metabolic process	BP	0.353379	0.746302	2	231	28	5222	G36357.TU59628.14.9...chr8.12287669.12298347....orf1 G4754.TU7846.19.6...chr10.38642165.38645488....
GO:0046835	carbohydrate phosphorylation	BP	0.364181	0.746302	1	231	10	5222	G16845.TU27536.15.1...chr14.50187077.50190643....orf1
GO:0030599	pectinesterase activity	MF	0.364181	0.746302	1	231	10	5222	G27516.TU45118.11.0...chr4.48049325.48051768....orf1
GO:0042545	cell wall modification	BP	0.364181	0.746302	1	231	10	5222	G27516.TU45118.11.0...chr4.48049325.48051768....orf1
GO:0005544	calcium-dependent phospholipid binding	MF	0.364181	0.746302	1	231	10	5222	G28287.TU46366.27.6...chr5.5082326.5084336....orf1
GO:0000105	histidine biosynthetic process	BP	0.364181	0.746302	1	231	10	5222	G46425.TU74782.46.4...scaffold3629.size42573.7205.8165....orf1
GO:0003993	acid phosphatase activity	MF	0.364181	0.746302	1	231	10	5222	G7398.TU12177.5.8...chr11.38580081.38590621....orf1
GO:0031981	nuclear lumen	CC	0.385618	0.768104	2	231	30	5222	G11268.TU18554.4.0...chr13.2161030.2162200....orf1 G7042.TU11629.9.9...chr11.32657170.32658751....orf1
GO:0005996	monosaccharide metabolic process	BP	0.388183	0.768104	5	231	76	5222	G18937.TU30966.5.4...chr2.767637.769317....orf1 G2602.TU4324.37.9...chr10.721401.726830....orf1 G34099.TU55928.10.5...chr7.14341349.14345854.... G34221.TU56117.65.7...chr7.16126369.16129873....orf1 G7443.TU12241.19.7...chr11.41353740.41355189....
GO:0016301	kinase activity	MF	0.391699	0.768104	18	231	326	5222	G15997.TU26131.14.6...chr14.39095023.39099060....orf1 G16845.TU27536.15.1...chr14.50187077.50190643....orf1 G18937.TU30966.5.4...chr2.767637.769317....orf1 G25230.TU41400.8.1...chr4.7271383.7274841....orf1 G25311.TU41546.8.3...chr4.6859956.6866765....orf1 G2602.TU4324.37.9...chr10.721401.726830....orf1 G29132.TU47791.0.6...chr5.25734006.25734904.... G29412.TU48237.1.5...chr5.28498127.28499783....…
GO:0030127	COPII vesicle coat	CC	0.392361	0.768104	1	231	11	5222	G24223.TU39687.62.7...chr3.32534029.32538204....orf1
GO:0008641	small protein activating enzyme activity	MF	0.392361	0.768104	1	231	11	5222	G45341.TU73207.17.0...scaffold2895.size67126.570.1720....orf1
GO:0050661	NADP binding	MF	0.392361	0.768104	1	231	11	5222	G7443.TU12241.19.7...chr11.41353740.41355189....
GO:0030145	manganese ion binding	MF	0.419297	0.800127	1	231	12	5222	G22326.TU36493.2.7...chr3.7292424.7293779....orf1
GO:0005643	nuclear pore	CC	0.419297	0.800127	1	231	12	5222	G3422.TU5615.8.2...chr10.14634765.14641410....orf1
GO:0019843	rRNA binding	MF	0.419297	0.800127	1	231	12	5222	G9488.TU15579.14.1...chr12.30920203.30924395....orf1
GO:0006811	ion transport	BP	0.431491	0.821512	5	231	86	5222	G16013.TU26157.23.7...chr14.39348915.39349545....orf1 G30707.TU50323.43.8...chr6.742513.745653....orf1 G38686.TU63413.10.4...chr9.8812182.8819078.... G44577.TU72138.7.2...scaffold251 G45343.TU73210.41.9...scaffold2895.size67126.20792.21463....orf1
GO:0009055	electron carrier activity	MF	0.437812	0.826511	3	231	43	5222	G10677.TU17593.7.5...chr12.47478301.47480400....orf1 G14008.TU22876.86.2...chr14.4807167.4809537....orf1 G18888.TU30863.14.3...chr2.427011.428337....orf1
GO:0015992	proton transport	BP	0.437812	0.826511	3	231	43	5222	G16013.TU26157.23.7...chr14.39348915.39349545....orf1 G30707.TU50323.43.8...chr6.742513.745653....orf1 G44577.TU72138.7.2...scaffold251
GO:0044763	single-organism cellular process	BP	0.438567	0.826511	50	231	1016	5222	G10677.TU17593.7.5...chr12.47478301.47480400....orf1 G1334.TU2244.7.5...chr1.24050058.24053667....orf1 G16013.TU26157.23.7...chr14.39348915.39349545....orf1 G16845.TU27536.15.1...chr14.50187077.50190643....orf1 G17190.TU28116.6.4...chr15.1049286.1057722....orf1 G18844.TU30774.19.3...chr15.31652679.31660805....orf1 G18889.TU30864.24.5...chr2.439247.442028....orf1 G18937.TU30966.5.4...chr2.767637.7…
GO:0048278	vesicle docking	BP	0.445044	0.826511	1	231	13	5222	G21209.TU34666.20.1...chr2.39124072.39127015....orf1
GO:0051087	chaperone binding	MF	0.445044	0.826511	1	231	13	5222	G6559.TU10814.28.3...chr11.19828152.19829949....orf1
GO:0016773	phosphotransferase activity, alcohol group as acceptor	MF	0.457798	0.845785	16	231	293	5222	G15997.TU26131.14.6...chr14.39095023.39099060....orf1 G16845.TU27536.15.1...chr14.50187077.50190643....orf1 G18937.TU30966.5.4...chr2.767637.769317....orf1 G25230.TU41400.8.1...chr4.7271383.7274841....orf1 G25311.TU41546.8.3...chr4.6859956.6866765....orf1 G2602.TU4324.37.9...chr10.721401.726830....orf1 G29132.TU47791.0.6...chr5.25734006.25734904.... G29412.TU48237.1.5...chr5.28498127.28499783....…
GO:0043168	anion binding	MF	0.464813	0.845785	48	231	978	5222	G12657.TU20768.7.0...chr13.20791643.20798006....orf1 G13018.TU21345.15.9...chr13.33898600.33903810....orf1 G13944.TU22778.24.0...chr14.6023110.6025489....orf1 G15997.TU26131.14.6...chr14.39095023.39099060....orf1 G16845.TU27536.15.1...chr14.50187077.50190643....orf1 G17190.TU28116.6.4...chr15.1049286.1057722....orf1 G17622.TU28824.5.6...chr15.6988570.6992451....orf1 G18844.TU30774.19.3...chr15.31…
GO:0003746	translation elongation factor activity	MF	0.469654	0.845785	1	231	14	5222	G37403.TU61270.19.8...chr8.33485764.33487217....orf1
GO:0016570	histone modification	BP	0.469654	0.845785	1	231	14	5222	G7042.TU11629.9.9...chr11.32657170.32658751....orf1
GO:0008135	translation factor activity, nucleic acid binding	MF	0.477525	0.85441	3	231	49	5222	G30008.TU49169.99.8...chr5.37258313.37263505....orf3 G37403.TU61270.19.8...chr8.33485764.33487217....orf1 G42286.TU69011.12.7...scaffold1637.size144816.14648.16673....orf1
GO:0007165	signal transduction	BP	0.487457	0.855965	6	231	110	5222	G18889.TU30864.24.5...chr2.439247.442028....orf1 G19440.TU31763.30.1...chr2.7395274.7400338....orf1 G3834.TU6327.15.5...chr10.20923424.20926611....orf1 G3836.TU6335.2.8...chr10.22820961.22830032.... G40909.TU67008.59.8...scaffold11809.size4472.3440.4365....orf1 G43945.TU71299.32.5...scaffold2225.size100205.72954.77454....orf1
GO:0006096	glycolysis	BP	0.492462	0.855965	3	231	51	5222	G18937.TU30966.5.4...chr2.767637.769317....orf1 G2602.TU4324.37.9...chr10.721401.726830....orf1 G34221.TU56117.65.7...chr7.16126369.16129873....orf1
GO:0006614	SRP-dependent cotranslational protein targeting to membrane	BP	0.493178	0.855965	1	231	15	5222	G26508.TU43545.18.8...chr4.24450519.24458853....
GO:0006414	translational elongation	BP	0.493178	0.855965	1	231	15	5222	G37403.TU61270.19.8...chr8.33485764.33487217....orf1
GO:0009073	aromatic amino acid family biosynthetic process	BP	0.493178	0.855965	1	231	15	5222	G38438.TU63001.39.7...chr9.5320083.5324114....orf1
GO:1901575	organic substance catabolic process	BP	0.510744	0.868159	10	231	175	5222	G18937.TU30966.5.4...chr2.767637.769317....orf1 G20482.TU33449.16.6...chr2.27829828.27832946....orf1 G24541.TU40225.36.0...chr4.677122.677862.... G2602.TU4324.37.9...chr10.721401.726830....orf1 G27919.TU45778.14.9...chr5.4134184.4138912....orf1 G29859.TU48930.30.7...chr5.33503172.33504225....orf1 G32232.TU52831.6.8...chr6.22438729.22441095....orf1 G34221.TU56117.65.7...chr7.16126369.16129873....o…
GO:0006888	ER to Golgi vesicle-mediated transport	BP	0.515662	0.868159	1	231	16	5222	G24223.TU39687.62.7...chr3.32534029.32538204....orf1
GO:0016597	amino acid binding	MF	0.515662	0.868159	1	231	16	5222	G2907.TU4789.3.2...chr10.6112744.6116714....orf1
GO:0016791	phosphatase activity	MF	0.515895	0.868159	3	231	54	5222	G15638.TU25556.2.3...chr14.30834429.30838319....orf1 G46272.TU74566.23.3...scaffold3494.size45804.19452.21163....orf1 G7398.TU12177.5.8...chr11.38580081.38590621....orf1
GO:0016614	oxidoreductase activity, acting on CH-OH group of donors	MF	0.515895	0.868159	3	231	54	5222	G23720.TU38832.1.1...chr3.26164251.26165734.... G46998.TU75641.21.2...scaffold465.size334077.149940.151512....orf1 G7443.TU12241.19.7...chr11.41353740.41355189....
GO:0016887	ATPase activity	MF	0.53379	0.871172	4	231	65	5222	G30371.TU49787.6.4...chr5.40033504.40039185....orf1 G32232.TU52831.6.8...chr6.22438729.22441095....orf1 G39342.TU64544.4.9...chr9.16804523.16805628....orf1 G40051.TU65714.17.2...chr9.32244775.32248022....orf1
GO:0005634	nucleus	CC	0.534481	0.871172	10	231	177	5222	G11268.TU18554.4.0...chr13.2161030.2162200....orf1 G12099.TU19888.3.7...chr13.12469721.12587034....orf1 G13628.TU22289.15.5...chr14.3010102.3011262....orf1 G21663.TU35396.15.2...chr2.45415285.45418633.... G25275.TU41470.41.5...chr4.7742362.7749166....orf1 G3422.TU5615.8.2...chr10.14634765.14641410....orf1 G43721.TU70999.52.0...scaffold21298.size2751.0.2628....orf1 G4754.TU7846.19.6...chr10.386421…
GO:0006006	glucose metabolic process	BP	0.536922	0.871172	4	231	66	5222	G18937.TU30966.5.4...chr2.767637.769317....orf1 G2602.TU4324.37.9...chr10.721401.726830....orf1 G34221.TU56117.65.7...chr7.16126369.16129873....orf1 G7443.TU12241.19.7...chr11.41353740.41355189....
GO:0016579	protein deubiquitination	BP	0.537153	0.871172	1	231	17	5222	G17814.TU29125.22.1...chr15.10250730.10251402....orf1
GO:0006413	translational initiation	BP	0.537153	0.871172	1	231	17	5222	G42286.TU69011.12.7...scaffold1637.size144816.14648.16673....orf1
GO:0006397	mRNA processing	BP	0.537153	0.871172	1	231	17	5222	G48479.TU77868.10.4...scaffold8358.size7669.6394.6852....orf1
GO:0006812	cation transport	BP	0.547618	0.882981	4	231	69	5222	G16013.TU26157.23.7...chr14.39348915.39349545....orf1 G30707.TU50323.43.8...chr6.742513.745653....orf1 G44577.TU72138.7.2...scaffold251 G45343.TU73210.41.9...scaffold2895.size67126.20792.21463....orf1
GO:0006633	fatty acid biosynthetic process	BP	0.557694	0.8855	1	231	18	5222	G28192.TU46215.2.9...chr5.7539501.7541752....
GO:0016772	transferase activity, transferring phosphorus-containing groups	MF	0.573079	0.886266	20	231	391	5222	G12099.TU19888.3.7...chr13.12469721.12587034....orf1 G15997.TU26131.14.6...chr14.39095023.39099060....orf1 G16845.TU27536.15.1...chr14.50187077.50190643....orf1 G18937.TU30966.5.4...chr2.767637.769317....orf1 G23444.TU38336.32.5...chr3.22999103.23000849....orf1 G25230.TU41400.8.1...chr4.7271383.7274841....orf1 G25311.TU41546.8.3...chr4.6859956.6866765....orf1 G2602.TU4324.37.9...chr10.721401.7268…
GO:0000145	exocyst	CC	0.577328	0.886266	1	231	19	5222	G21209.TU34666.20.1...chr2.39124072.39127015....orf1
GO:0019867	outer membrane	CC	0.577328	0.886266	1	231	19	5222	G21740.TU35532.5.5...chr2.46611742.46615449....orf1
GO:0004222	metalloendopeptidase activity	MF	0.577328	0.886266	1	231	19	5222	G46718.TU75221.5.9...scaffold4069.size32770.12505.26241....orf1
GO:0051716	cellular response to stimulus	BP	0.586061	0.889422	8	231	140	5222	G18889.TU30864.24.5...chr2.439247.442028....orf1 G19440.TU31763.30.1...chr2.7395274.7400338....orf1 G37263.TU61060.13.6...chr8.30271024.30272000....orf1 G3834.TU6327.15.5...chr10.20923424.20926611....orf1 G3836.TU6335.2.8...chr10.22820961.22830032.... G40909.TU67008.59.8...scaffold11809.size4472.3440.4365....orf1 G43945.TU71299.32.5...scaffold2225.size100205.72954.77454....orf1 G4754.TU7846.19.6.…
GO:0044712	single-organism catabolic process	BP	0.594639	0.890395	5	231	88	5222	G18937.TU30966.5.4...chr2.767637.769317....orf1 G2602.TU4324.37.9...chr10.721401.726830....orf1 G29859.TU48930.30.7...chr5.33503172.33504225....orf1 G34221.TU56117.65.7...chr7.16126369.16129873....orf1 G46998.TU75641.21.2...scaffold465.size334077.149940.151512....orf1
GO:0016310	phosphorylation	BP	0.595746	0.890395	14	231	266	5222	G15997.TU26131.14.6...chr14.39095023.39099060....orf1 G16845.TU27536.15.1...chr14.50187077.50190643....orf1 G25230.TU41400.8.1...chr4.7271383.7274841....orf1 G25311.TU41546.8.3...chr4.6859956.6866765....orf1 G29132.TU47791.0.6...chr5.25734006.25734904.... G33989.TU55697.10.8...chr7.11499355.11512550....orf1 G36357.TU59628.14.9...chr8.12287669.12298347....orf1 G36620.TU60063.1.9...chr8.19495024.19…
GO:0005618	cell wall	CC	0.596094	0.890395	1	231	20	5222	G27516.TU45118.11.0...chr4.48049325.48051768....orf1
GO:0005975	carbohydrate metabolic process	BP	0.605953	0.897843	20	231	395	5222	G10287.TU16917.2.2...chr12.41246007.41248979....orf1 G12427.TU20416.6.7...chr13.17524459.17534579.... G15638.TU25556.2.3...chr14.30834429.30838319....orf1 G16527.TU27001.13.0...chr14.45787901.45791736....orf1 G16845.TU27536.15.1...chr14.50187077.50190643....orf1 G18675.TU30511.3.4...chr15.27807549.27812210....orf1 G18937.TU30966.5.4...chr2.767637.769317....orf1 G22931.TU37507.5.0...chr3.16283930.…
GO:0046983	protein dimerization activity	MF	0.614029	0.897843	1	231	21	5222	G2179.TU3618.1.3...chr1.32481688.32482816....orf1
GO:0004722	protein serine/threonine phosphatase activity	MF	0.614029	0.897843	1	231	21	5222	G46272.TU74566.23.3...scaffold3494.size45804.19452.21163....orf1
GO:0044248	cellular catabolic process	BP	0.62218	0.908164	5	231	98	5222	G20482.TU33449.16.6...chr2.27829828.27832946....orf1 G24541.TU40225.36.0...chr4.677122.677862.... G27919.TU45778.14.9...chr5.4134184.4138912....orf1 G29859.TU48930.30.7...chr5.33503172.33504225....orf1 G46998.TU75641.21.2...scaffold465.size334077.149940.151512....orf1
GO:0007017	microtubule-based process	BP	0.651193	0.939996	2	231	32	5222	G17190.TU28116.6.4...chr15.1049286.1057722....orf1 G2909.TU4793.9.5...chr10.6106504.6112357....orf1
GO:0043167	ion binding	MF	0.651392	0.939996	65	231	1391	5222	G11945.TU19644.13.5...chr13.10127154.10130827....orf1 G12657.TU20768.7.0...chr13.20791643.20798006....orf1 G13018.TU21345.15.9...chr13.33898600.33903810....orf1 G13944.TU22778.24.0...chr14.6023110.6025489....orf1 G15997.TU26131.14.6...chr14.39095023.39099060....orf1 G16845.TU27536.15.1...chr14.50187077.50190643....orf1 G16856.TU27555.45.1...chr14.50437155.50441846....orf1 G17190.TU28116.6.4...chr…
GO:0003743	translation initiation factor activity	MF	0.656233	0.939996	2	231	33	5222	G30008.TU49169.99.8...chr5.37258313.37263505....orf3 G42286.TU69011.12.7...scaffold1637.size144816.14648.16673....orf1
GO:0036094	small molecule binding	MF	0.659524	0.939996	46	231	971	5222	G12657.TU20768.7.0...chr13.20791643.20798006....orf1 G13018.TU21345.15.9...chr13.33898600.33903810....orf1 G13944.TU22778.24.0...chr14.6023110.6025489....orf1 G15997.TU26131.14.6...chr14.39095023.39099060....orf1 G16845.TU27536.15.1...chr14.50187077.50190643....orf1 G17190.TU28116.6.4...chr15.1049286.1057722....orf1 G17622.TU28824.5.6...chr15.6988570.6992451....orf1 G18844.TU30774.19.3...chr15.31…
GO:0009150	purine ribonucleotide metabolic process	BP	0.661515	0.939996	2	231	34	5222	G44577.TU72138.7.2...scaffold251 G958.TU1572.5.1...chr1.20825489.20828477....orf1
GO:0005515	protein binding	MF	0.662065	0.939996	39	231	817	5222	G14426.TU23562.6.3...chr14.13886057.13887642....orf1 G14464.TU23623.6.2...chr14.14381487.14384409....orf1 G14820.TU24176.5.7...chr14.19384153.19386718.... G15247.TU24912.12.3...chr14.24594423.24597242....orf1 G16382.TU26743.6.8...chr14.44607907.44611276....orf1 G16856.TU27555.45.1...chr14.50437155.50441846....orf1 G17190.TU28116.6.4...chr15.1049286.1057722....orf1 G17769.TU29048.6.9...chr15.10386…
GO:0030246	carbohydrate binding	MF	0.667007	0.942023	2	231	35	5222	G10287.TU16917.2.2...chr12.41246007.41248979....orf1 G16845.TU27536.15.1...chr14.50187077.50190643....orf1
GO:0016874	ligase activity	MF	0.669154	0.942023	7	231	125	5222	G18844.TU30774.19.3...chr15.31652679.31660805....orf1 G20533.TU33545.29.3...chr2.26905200.26911766.... G27416.TU44958.24.3...chr4.45516919.45520134.... G28192.TU46215.2.9...chr5.7539501.7541752.... G38839.TU63654.15.1...chr9.10209733.10211106....orf1 G43275.TU70381.91.8...scaffold19837.size2950.59.2320....orf1 G8825.TU14523.8.0...chr12.16729572.16743949....orf1
GO:0004857	enzyme inhibitor activity	MF	0.67268	0.943794	2	231	36	5222	G27516.TU45118.11.0...chr4.48049325.48051768....orf1 G8602.TU14149.8.0...chr12.12104997.12169434....
GO:0006511	ubiquitin-dependent protein catabolic process	BP	0.69053	0.949621	2	231	39	5222	G24541.TU40225.36.0...chr4.677122.677862.... G27919.TU45778.14.9...chr5.4134184.4138912....orf1
GO:0046128	purine ribonucleoside metabolic process	BP	0.69053	0.949621	2	231	39	5222	G44577.TU72138.7.2...scaffold251 G958.TU1572.5.1...chr1.20825489.20828477....orf1
GO:1901564	organonitrogen compound metabolic process	BP	0.699785	0.95442	17	231	341	5222	G1334.TU2244.7.5...chr1.24050058.24053667....orf1 G18844.TU30774.19.3...chr15.31652679.31660805....orf1 G20482.TU33449.16.6...chr2.27829828.27832946....orf1 G20533.TU33545.29.3...chr2.26905200.26911766.... G2179.TU3618.1.3...chr1.32481688.32482816....orf1 G27416.TU44958.24.3...chr4.45516919.45520134.... G2907.TU4789.3.2...chr10.6112744.6116714....orf1 G38438.TU63001.39.7...chr9.5320083.5324114...…
GO:0005524	ATP binding	MF	0.700902	0.95442	30	231	625	5222	G12657.TU20768.7.0...chr13.20791643.20798006....orf1 G13018.TU21345.15.9...chr13.33898600.33903810....orf1 G15997.TU26131.14.6...chr14.39095023.39099060....orf1 G16845.TU27536.15.1...chr14.50187077.50190643....orf1 G17190.TU28116.6.4...chr15.1049286.1057722....orf1 G18844.TU30774.19.3...chr15.31652679.31660805....orf1 G20533.TU33545.29.3...chr2.26905200.26911766.... G25230.TU41400.8.1...chr4.7271…
GO:0046872	metal ion binding	MF	0.703658	0.956608	23	231	472	5222	G11945.TU19644.13.5...chr13.10127154.10130827....orf1 G16856.TU27555.45.1...chr14.50437155.50441846....orf1 G18937.TU30966.5.4...chr2.767637.769317....orf1 G19169.TU31330.5.6...chr2.3578813.3584946.... G22326.TU36493.2.7...chr3.7292424.7293779....orf1 G25385.TU41684.31.9...chr4.8752695.8755482....orf1 G25739.TU42249.27.5...chr4.13804483.13807287....orf1 G2602.TU4324.37.9...chr10.721401.726830....…
GO:0006418	tRNA aminoacylation for protein translation	BP	0.734794	0.983086	3	231	55	5222	G20533.TU33545.29.3...chr2.26905200.26911766.... G38839.TU63654.15.1...chr9.10209733.10211106....orf1 G8825.TU14523.8.0...chr12.16729572.16743949....orf1
GO:0000166	nucleotide binding	MF	0.736853	0.983086	44	231	940	5222	G12657.TU20768.7.0...chr13.20791643.20798006....orf1 G13018.TU21345.15.9...chr13.33898600.33903810....orf1 G13944.TU22778.24.0...chr14.6023110.6025489....orf1 G15997.TU26131.14.6...chr14.39095023.39099060....orf1 G16845.TU27536.15.1...chr14.50187077.50190643....orf1 G17190.TU28116.6.4...chr15.1049286.1057722....orf1 G17622.TU28824.5.6...chr15.6988570.6992451....orf1 G18844.TU30774.19.3...chr15.31…
GO:0006412	translation	BP	0.739283	0.983086	14	231	280	5222	G14601.TU23842.14.4...chr14.16234995.16236865....orf1 G16451.TU26870.84.7...chr14.45700608.45701614....orf1 G20297.TU33173.22.5...chr2.23809060.23811380....orf1 G20533.TU33545.29.3...chr2.26905200.26911766.... G24440.TU40063.71.9...chr3.34574275.34575255....orf1 G29737.TU48726.101.8...chr5.32004864.32006433....orf1 G30927.TU50707.75.0...chr6.3648708.4038988....orf1 G37403.TU61270.19.8...chr8.3348…
GO:0030163	protein catabolic process	BP	0.745121	0.988741	3	231	59	5222	G24541.TU40225.36.0...chr4.677122.677862.... G27919.TU45778.14.9...chr5.4134184.4138912....orf1 G32232.TU52831.6.8...chr6.22438729.22441095....orf1
GO:1901607	alpha-amino acid biosynthetic process	BP	0.751042	0.991248	3	231	61	5222	G1334.TU2244.7.5...chr1.24050058.24053667....orf1 G43275.TU70381.91.8...scaffold19837.size2950.59.2320....orf1 G46425.TU74782.46.4...scaffold3629.size42573.7205.8165....orf1
GO:0035639	purine ribonucleoside triphosphate binding	MF	0.752114	0.991248	36	231	765	5222	G12657.TU20768.7.0...chr13.20791643.20798006....orf1 G13018.TU21345.15.9...chr13.33898600.33903810....orf1 G15997.TU26131.14.6...chr14.39095023.39099060....orf1 G16845.TU27536.15.1...chr14.50187077.50190643....orf1 G17190.TU28116.6.4...chr15.1049286.1057722....orf1 G18844.TU30774.19.3...chr15.31652679.31660805....orf1 G18889.TU30864.24.5...chr2.439247.442028....orf1 G19440.TU31763.30.1...chr2.739…
GO:0032553	ribonucleotide binding	MF	0.753949	0.991248	40	231	854	5222	G12657.TU20768.7.0...chr13.20791643.20798006....orf1 G13018.TU21345.15.9...chr13.33898600.33903810....orf1 G13944.TU22778.24.0...chr14.6023110.6025489....orf1 G15997.TU26131.14.6...chr14.39095023.39099060....orf1 G16845.TU27536.15.1...chr14.50187077.50190643....orf1 G17190.TU28116.6.4...chr15.1049286.1057722....orf1 G17622.TU28824.5.6...chr15.6988570.6992451....orf1 G18844.TU30774.19.3...chr15.31…
GO:0007264	small GTPase mediated signal transduction	BP	0.754159	0.991248	3	231	62	5222	G18889.TU30864.24.5...chr2.439247.442028....orf1 G19440.TU31763.30.1...chr2.7395274.7400338....orf1 G3834.TU6327.15.5...chr10.20923424.20926611....orf1
GO:0009057	macromolecule catabolic process	BP	0.7857	1	4	231	83	5222	G24541.TU40225.36.0...chr4.677122.677862.... G27919.TU45778.14.9...chr5.4134184.4138912....orf1 G32232.TU52831.6.8...chr6.22438729.22441095....orf1 G7520.TU12366.3.3...chr12.193220.208321....orf1
GO:1902494	catalytic complex	CC	0.789622	1	4	231	85	5222	G11268.TU18554.4.0...chr13.2161030.2162200....orf1 G23720.TU38832.1.1...chr3.26164251.26165734.... G28192.TU46215.2.9...chr5.7539501.7541752.... G7042.TU11629.9.9...chr11.32657170.32658751....orf1
GO:0005509	calcium ion binding	MF	0.79829	1	4	231	89	5222	G28287.TU46366.27.6...chr5.5082326.5084336....orf1 G38686.TU63413.10.4...chr9.8812182.8819078.... G47022.TU75684.15.9...scaffold4734.size46592.25.4746....orf1 G960.TU1577.21.1...chr1.17261439.17267805....orf1
GO:1901566	organonitrogen compound biosynthetic process	BP	0.84281	1	9	231	180	5222	G1334.TU2244.7.5...chr1.24050058.24053667....orf1 G2179.TU3618.1.3...chr1.32481688.32482816....orf1 G27416.TU44958.24.3...chr4.45516919.45520134.... G2907.TU4789.3.2...chr10.6112744.6116714....orf1 G38438.TU63001.39.7...chr9.5320083.5324114....orf1 G40110.TU65808.35.1...chr9.34034270.34035592....orf1 G43275.TU70381.91.8...scaffold19837.size2950.59.2320....orf1 G46425.TU74782.46.4...scaffold3629.s…
GO:0005840	ribosome	CC	0.882218	1	9	231	183	5222	G14601.TU23842.14.4...chr14.16234995.16236865....orf1 G16451.TU26870.84.7...chr14.45700608.45701614....orf1 G20297.TU33173.22.5...chr2.23809060.23811380....orf1 G24440.TU40063.71.9...chr3.34574275.34575255....orf1 G29737.TU48726.101.8...chr5.32004864.32006433....orf1 G30927.TU50707.75.0...chr6.3648708.4038988....orf1 G8284.TU13630.8.8...chr12.9372468.9375381....orf1 G9488.TU15579.14.1...chr12.309…
GO:0016491	oxidoreductase activity	MF	0.903725	1	21	231	452	5222	G10677.TU17593.7.5...chr12.47478301.47480400....orf1 G13944.TU22778.24.0...chr14.6023110.6025489....orf1 G18369.TU30009.30.2...chr15.18883539.18885954.... G19469.TU31826.3.1...chr2.6097901.6100337....orf1 G20319.TU33207.33.6...chr2.22846265.22848361....orf1 G20482.TU33449.16.6...chr2.27829828.27832946....orf1 G2179.TU3618.1.3...chr1.32481688.32482816....orf1 G23720.TU38832.1.1...chr3.26164251.261…
GO:0003735	structural constituent of ribosome	MF	0.921287	1	9	231	186	5222	G14601.TU23842.14.4...chr14.16234995.16236865....orf1 G16451.TU26870.84.7...chr14.45700608.45701614....orf1 G20297.TU33173.22.5...chr2.23809060.23811380....orf1 G24440.TU40063.71.9...chr3.34574275.34575255....orf1 G29737.TU48726.101.8...chr5.32004864.32006433....orf1 G30927.TU50707.75.0...chr6.3648708.4038988....orf1 G8284.TU13630.8.8...chr12.9372468.9375381....orf1 G9488.TU15579.14.1...chr12.309…
GO:0006468	protein phosphorylation	BP	0.926589	1	11	231	231	5222	G15997.TU26131.14.6...chr14.39095023.39099060....orf1 G25230.TU41400.8.1...chr4.7271383.7274841....orf1 G25311.TU41546.8.3...chr4.6859956.6866765....orf1 G29132.TU47791.0.6...chr5.25734006.25734904.... G33989.TU55697.10.8...chr7.11499355.11512550....orf1 G36620.TU60063.1.9...chr8.19495024.19499521....orf1 G47022.TU75684.15.9...scaffold4734.size46592.25.4746....orf1 G48699.TU78175.12.3...scaffold8…
GO:0065007	biological regulation	BP	0.934155	1	12	231	254	5222	G10677.TU17593.7.5...chr12.47478301.47480400....orf1 G16845.TU27536.15.1...chr14.50187077.50190643....orf1 G17190.TU28116.6.4...chr15.1049286.1057722....orf1 G18889.TU30864.24.5...chr2.439247.442028....orf1 G19440.TU31763.30.1...chr2.7395274.7400338....orf1 G36357.TU59628.14.9...chr8.12287669.12298347....orf1 G3834.TU6327.15.5...chr10.20923424.20926611....orf1 G3836.TU6335.2.8...chr10.22820961.22…
GO:0055114	oxidation-reduction process	BP	0.970227	1	25	231	550	5222	G17622.TU28824.5.6...chr15.6988570.6992451....orf1 G18369.TU30009.30.2...chr15.18883539.18885954.... G19469.TU31826.3.1...chr2.6097901.6100337....orf1 G19974.TU32656.13.9...chr2.14440074.14446931....orf1 G20319.TU33207.33.6...chr2.22846265.22848361....orf1 G20482.TU33449.16.6...chr2.27829828.27832946....orf1 G2179.TU3618.1.3...chr1.32481688.32482816....orf1 G23720.TU38832.1.1...chr3.26164251.2616…
GO:0030529	ribonucleoprotein complex	CC	0.978896	1	10	231	213	5222	G14601.TU23842.14.4...chr14.16234995.16236865....orf1 G16451.TU26870.84.7...chr14.45700608.45701614....orf1 G20297.TU33173.22.5...chr2.23809060.23811380....orf1 G21663.TU35396.15.2...chr2.45415285.45418633.... G24440.TU40063.71.9...chr3.34574275.34575255....orf1 G29737.TU48726.101.8...chr5.32004864.32006433....orf1 G30927.TU50707.75.0...chr6.3648708.4038988....orf1 G8284.TU13630.8.8...chr12.93724…
GO:0004672	protein kinase activity	MF	0.99585	1	11	231	237	5222	G15997.TU26131.14.6...chr14.39095023.39099060....orf1 G25230.TU41400.8.1...chr4.7271383.7274841....orf1 G25311.TU41546.8.3...chr4.6859956.6866765....orf1 G29132.TU47791.0.6...chr5.25734006.25734904.... G33989.TU55697.10.8...chr7.11499355.11512550....orf1 G36620.TU60063.1.9...chr8.19495024.19499521....orf1 G47022.TU75684.15.9...scaffold4734.size46592.25.4746....orf1 G48699.TU78175.12.3...scaffold8…
GO:0050794	regulation of cellular process	BP	1	1	10	231	221	5222	G10677.TU17593.7.5...chr12.47478301.47480400....orf1 G17190.TU28116.6.4...chr15.1049286.1057722....orf1 G18889.TU30864.24.5...chr2.439247.442028....orf1 G19440.TU31763.30.1...chr2.7395274.7400338....orf1 G36357.TU59628.14.9...chr8.12287669.12298347....orf1 G3834.TU6327.15.5...chr10.20923424.20926611....orf1 G3836.TU6335.2.8...chr10.22820961.22830032.... G40909.TU67008.59.8...scaffold11809.size447…
GO:0006796	phosphate-containing compound metabolic process	BP	1	1	18	231	397	5222	G15997.TU26131.14.6...chr14.39095023.39099060....orf1 G16845.TU27536.15.1...chr14.50187077.50190643....orf1 G23720.TU38832.1.1...chr3.26164251.26165734.... G25230.TU41400.8.1...chr4.7271383.7274841....orf1 G25311.TU41546.8.3...chr4.6859956.6866765....orf1 G29132.TU47791.0.6...chr5.25734006.25734904.... G29412.TU48237.1.5...chr5.28498127.28499783....orf1 G33989.TU55697.10.8...chr7.11499355.1151255…
GO:0055085	transmembrane transport	BP	1	1	6	231	132	5222	G16013.TU26157.23.7...chr14.39348915.39349545....orf1 G20596.TU33652.5.3...chr2.29444523.29447962....orf1 G30371.TU49787.6.4...chr5.40033504.40039185....orf1 G30707.TU50323.43.8...chr6.742513.745653....orf1 G38686.TU63413.10.4...chr9.8812182.8819078.... G40051.TU65714.17.2...chr9.32244775.32248022....orf1
GO:0032550	purine ribonucleoside binding	MF	1	1	37	231	835	5222	G12657.TU20768.7.0...chr13.20791643.20798006....orf1 G13018.TU21345.15.9...chr13.33898600.33903810....orf1 G15997.TU26131.14.6...chr14.39095023.39099060....orf1 G16845.TU27536.15.1...chr14.50187077.50190643....orf1 G17190.TU28116.6.4...chr15.1049286.1057722....orf1 G18844.TU30774.19.3...chr15.31652679.31660805....orf1 G18889.TU30864.24.5...chr2.439247.442028....orf1 G19440.TU31763.30.1...chr2.739…
GO:0032555	purine ribonucleotide binding	MF	1	1	37	231	835	5222	G12657.TU20768.7.0...chr13.20791643.20798006....orf1 G13018.TU21345.15.9...chr13.33898600.33903810....orf1 G15997.TU26131.14.6...chr14.39095023.39099060....orf1 G16845.TU27536.15.1...chr14.50187077.50190643....orf1 G17190.TU28116.6.4...chr15.1049286.1057722....orf1 G18844.TU30774.19.3...chr15.31652679.31660805....orf1 G18889.TU30864.24.5...chr2.439247.442028....orf1 G19440.TU31763.30.1...chr2.739…
GO:0044699	single-organism process	BP	1	1	72	231	1624	5222	G10677.TU17593.7.5...chr12.47478301.47480400....orf1 G1334.TU2244.7.5...chr1.24050058.24053667....orf1 G16013.TU26157.23.7...chr14.39348915.39349545....orf1 G16845.TU27536.15.1...chr14.50187077.50190643....orf1 G17190.TU28116.6.4...chr15.1049286.1057722....orf1 G17622.TU28824.5.6...chr15.6988570.6992451....orf1 G18369.TU30009.30.2...chr15.18883539.18885954.... G18844.TU30774.19.3...chr15.31652679…
GO:0032559	adenyl ribonucleotide binding	MF	1	1	31	231	695	5222	G12657.TU20768.7.0...chr13.20791643.20798006....orf1 G13018.TU21345.15.9...chr13.33898600.33903810....orf1 G15997.TU26131.14.6...chr14.39095023.39099060....orf1 G16845.TU27536.15.1...chr14.50187077.50190643....orf1 G17190.TU28116.6.4...chr15.1049286.1057722....orf1 G18844.TU30774.19.3...chr15.31652679.31660805....orf1 G20049.TU32780.4.3...chr2.17782086.17784397....orf1 G20533.TU33545.29.3...chr2.…
GO:0044710	single-organism metabolic process	BP	1	1	50	231	1128	5222	G1334.TU2244.7.5...chr1.24050058.24053667....orf1 G17622.TU28824.5.6...chr15.6988570.6992451....orf1 G18369.TU30009.30.2...chr15.18883539.18885954.... G18844.TU30774.19.3...chr15.31652679.31660805....orf1 G18937.TU30966.5.4...chr2.767637.769317....orf1 G19469.TU31826.3.1...chr2.6097901.6100337....orf1 G19974.TU32656.13.9...chr2.14440074.14446931....orf1 G20319.TU33207.33.6...chr2.22846265.2284836…
GO:0016070	RNA metabolic process	BP	1	1	7	231	151	5222	G18844.TU30774.19.3...chr15.31652679.31660805....orf1 G20533.TU33545.29.3...chr2.26905200.26911766.... G33577.TU55027.10.6...chr7.4396769.4415298....orf1 G38839.TU63654.15.1...chr9.10209733.10211106....orf1 G42234.TU68943.12.6...scaffold16138.size3472.773.3472....orf1 G8825.TU14523.8.0...chr12.16729572.16743949....orf1 G48479.TU77868.10.4...scaffold8358.size7669.6394.6852....orf1

## Sheet: GO4_Enrich.merge
GO_ID	GO_Term	GO_Class	Pvalue	AdjustedPv	x1	n	x2	N	ProtID
GO:0020037	heme binding	MF	1.04075e-10	4.63134e-08	25	325	121	5222	G10519.TU17346.110.8...chr12.45685083.45686566....orf1 G10665.TU17575.3.2...chr12.46841728.46843212....orf1 G10805.TU17800.6.8...chr12.49280582.49282147.... G16565.TU27066.12.7...chr14.46867071.46876789....orf1 G21007.TU34349.42.3...chr2.36170372.36174350....orf1 G22362.TU36550.115.9...chr3.8348641.8351361....orf1 G25184.TU41318.1.6...chr4.6495502.6496867....orf1 G25640.TU42100.14.9...chr4.123878…
GO:0006979	response to oxidative stress	BP	8.47296e-08	2.00835e-05	16	325	54	5222	G21007.TU34349.42.3...chr2.36170372.36174350....orf1 G25184.TU41318.1.6...chr4.6495502.6496867....orf1 G25640.TU42100.14.9...chr4.12387873.12390735....orf1 G28170.TU46174.23.6...chr5.7033183.7035391....orf1 G29816.TU48855.1.2...chr5.32969150.33064787....orf1 G29943.TU49062.4.1...chr5.35252464.35253793....orf1 G30832.TU50560.1.7...chr6.3134304.3136263....orf1 G30884.TU50635.3.3...chr6.2972610.2974…
GO:0004601	peroxidase activity	MF	1.12829e-07	2.00835e-05	16	325	55	5222	G21007.TU34349.42.3...chr2.36170372.36174350....orf1 G25184.TU41318.1.6...chr4.6495502.6496867....orf1 G25640.TU42100.14.9...chr4.12387873.12390735....orf1 G28170.TU46174.23.6...chr5.7033183.7035391....orf1 G29816.TU48855.1.2...chr5.32969150.33064787....orf1 G29943.TU49062.4.1...chr5.35252464.35253793....orf1 G30832.TU50560.1.7...chr6.3134304.3136263....orf1 G30884.TU50635.3.3...chr6.2972610.2974…
GO:0006950	response to stress	BP	8.29216e-07	0.000105429	23	325	139	5222	G13937.TU22766.12.2...chr14.4927431.4928796....orf1 G15529.TU25366.19.9...chr14.29673139.29675943....orf1 G16168.TU26397.41.0...chr14.41448577.41452908....orf1 G18034.TU29450.30.3...chr15.13143553.13144631.... G21007.TU34349.42.3...chr2.36170372.36174350....orf1 G22621.TU36990.6.8...chr3.11577221.11587771.... G25184.TU41318.1.6...chr4.6495502.6496867....orf1 G25640.TU42100.14.9...chr4.12387873.12…
GO:0016491	oxidoreductase activity	MF	3.3328e-05	0.00329577	49	325	452	5222	G12972.TU21265.1.9...chr13.32630921.32632450....orf1 G14030.TU22905.15.7...chr14.6794036.6797520.... G15755.TU25750.4.2...chr14.34813629.34815740....orf1 G18023.TU29437.20.6...chr15.13630376.13632742....orf1 G18300.TU29907.1.3...chr15.14599025.14601020....orf1 G19380.TU31670.33.7...chr2.6091528.6108776....orf1 G19469.TU31816.13.8...chr2.6019230.6021480....orf1 G21007.TU34349.42.3...chr2.36170372.…
GO:0055114	oxidation-reduction process	BP	7.2179e-05	0.00642393	56	325	550	5222	G10519.TU17346.110.8...chr12.45685083.45686566....orf1 G10665.TU17575.3.2...chr12.46841728.46843212....orf1 G10805.TU17800.6.8...chr12.49280582.49282147.... G11684.TU19242.270.2...chr13.6989324.6992361....orf1 G14030.TU22905.15.7...chr14.6794036.6797520.... G15755.TU25750.4.2...chr14.34813629.34815740....orf1 G16565.TU27066.12.7...chr14.46867071.46876789....orf1 G18023.TU29437.20.6...chr15.136303…
GO:0016846	carbon-sulfur lyase activity	MF	0.000911704	0.0737651	3	325	4	5222	G15837.TU25880.3.2...chr14.34083970.34086842....orf1 G48351.TU77673.44.5...scaffold796.size252644.36735.41351....orf1 G48351.TU77674.42.8...scaffold796.size252644.40361.41351....orf1
GO:0008970	phosphatidylcholine 1-acylhydrolase activity	MF	0.00144503	0.0998754	4	325	9	5222	G27362.TU44876.1.8...chr4.44805043.44808259....orf1 G46533.TU74936.2.2...scaffold3784.size39004.29571.31344....orf1 G48538.TU77947.1.5...scaffold854.size242264.203396.205612....orf1 G48541.TU77951.3.9...scaffold854.size242264.211443.213109....orf2
GO:0050896	response to stimulus	BP	0.00172603	0.109726	29	325	265	5222	G11841.TU19483.2.7...chr13.8922935.8927510....orf1 G13937.TU22766.12.2...chr14.4927431.4928796....orf1 G14572.TU23793.88.3...chr14.15894768.15896931....orf1 G15059.TU24576.203.7...chr14.22290409.22292159....orf1 G15529.TU25366.19.9...chr14.29673139.29675943....orf1 G16168.TU26397.41.0...chr14.41448577.41452908....orf1 G18034.TU29450.30.3...chr15.13143553.13144631.... G21007.TU34349.42.3...chr2.36…
GO:0004124	cysteine synthase activity	MF	0.00386223	0.185898	2	325	2	5222	G48351.TU77673.44.5...scaffold796.size252644.36735.41351....orf1 G48351.TU77674.42.8...scaffold796.size252644.40361.41351....orf1
GO:0019499	cyanide metabolic process	BP	0.00386223	0.185898	2	325	2	5222	G48351.TU77673.44.5...scaffold796.size252644.36735.41351....orf1 G48351.TU77674.42.8...scaffold796.size252644.40361.41351....orf1
GO:0050017	L-3-cyanoalanine synthase activity	MF	0.00386223	0.185898	2	325	2	5222	G48351.TU77673.44.5...scaffold796.size252644.36735.41351....orf1 G48351.TU77674.42.8...scaffold796.size252644.40361.41351....orf1
GO:0044710	single-organism metabolic process	BP	0.00472482	0.197771	91	325	1128	5222	G10519.TU17346.110.8...chr12.45685083.45686566....orf1 G10665.TU17575.3.2...chr12.46841728.46843212....orf1 G10805.TU17800.6.8...chr12.49280582.49282147.... G11684.TU19242.270.2...chr13.6989324.6992361....orf1 G12408.TU20381.2.5...chr13.17446845.17464170....orf1 G13895.TU22698.6.0...chr14.4723815.4730132....orf1 G14030.TU22905.15.7...chr14.6794036.6797520.... G15755.TU25750.4.2...chr14.34813629.3…
GO:0005739	mitochondrion	CC	0.00586483	0.226943	8	325	45	5222	G21150.TU34567.31.5...chr2.38399228.38437191....orf1 G37138.TU60883.18.4...chr8.24614395.24618872....orf1 G37708.TU61774.2.8...chr8.39791953.39794546....orf1 G42802.TU69729.27.7...scaffold17938.size3214.1104.3000....orf1 G43238.TU70331.13.0...scaffold19698.size2968.1182.2781....orf1 G48351.TU77673.44.5...scaffold796.size252644.36735.41351....orf1 G48351.TU77674.42.8...scaffold796.size252644.40361…
GO:0050660	flavin adenine dinucleotide binding	MF	0.00989589	0.327962	5	325	22	5222	G12548.TU20604.7.7...chr13.20453589.20458405....orf1 G18023.TU29437.20.6...chr15.13630376.13632742....orf1 G20312.TU33195.14.1...chr2.22844200.22846118....orf1 G35596.TU58367.5.9...chr8.3197854.3201249.... G42841.TU69787.0.4...scaffold1816
GO:0005576	extracellular region	CC	0.00989589	0.327962	5	325	22	5222	G13864.TU22646.15.2...chr14.5624967.5627216....orf1 G23226.TU37991.5.4...chr3.20507543.20517589....orf1 G27121.TU44508.1.0...chr4.38524271.38526001....orf1 G38756.TU63522.36.0...chr9.9673269.9675093....orf1 G9843.TU16182.43.1...chr12.36667641.36669768....
GO:0051704	multi-organism process	BP	0.0105763	0.336176	3	325	8	5222	G13937.TU22766.12.2...chr14.4927431.4928796....orf1 G23226.TU37991.5.4...chr3.20507543.20517589....orf1 G23288.TU38097.12.8...chr3.20889822.20894661....orf1
GO:0016762	xyloglucan:xyloglucosyl transferase activity	MF	0.015142	0.430264	3	325	9	5222	G13864.TU22646.15.2...chr14.5624967.5627216....orf1 G38756.TU63522.36.0...chr9.9673269.9675093....orf1 G9843.TU16182.43.1...chr12.36667641.36669768....
GO:0048046	apoplast	CC	0.015142	0.430264	3	325	9	5222	G13864.TU22646.15.2...chr14.5624967.5627216....orf1 G38756.TU63522.36.0...chr9.9673269.9675093....orf1 G9843.TU16182.43.1...chr12.36667641.36669768....
GO:0030151	molybdenum ion binding	MF	0.0213057	0.499002	2	325	4	5222	G11198.TU18443.9.3...chr13.1281461.1284469....orf1 G28642.TU46972.68.6...chr5.13883972.13884871....orf1
GO:0005759	mitochondrial matrix	CC	0.0213057	0.499002	2	325	4	5222	G43238.TU70331.13.0...scaffold19698.size2968.1182.2781....orf1 G8993.TU14845.7.7...chr12.19819429.19821045....orf1
GO:0044703	multi-organism reproductive process	BP	0.0213057	0.499002	2	325	4	5222	G23226.TU37991.5.4...chr3.20507543.20517589....orf1 G23288.TU38097.12.8...chr3.20889822.20894661....orf1
GO:0031323	regulation of cellular metabolic process	BP	0.0235218	0.5166	5	325	27	5222	G19194.TU31371.55.7...chr2.3818060.3819945....orf1 G22621.TU36990.6.8...chr3.11577221.11587771.... G25721.TU42219.23.6...chr4.13620045.13621278.... G42391.TU69154.1.5...scaffold165.size522264.386321.388605....orf1 G6354.TU10474.18.5...chr11.15087477.15089356....
GO:0044699	single-organism process	BP	0.0310394	0.5166	119	325	1624	5222	G10519.TU17346.110.8...chr12.45685083.45686566....orf1 G10665.TU17575.3.2...chr12.46841728.46843212....orf1 G10805.TU17800.6.8...chr12.49280582.49282147.... G10887.TU17938.2.9...chr12.50265469.50270240....orf1 G11189.TU18424.13.6...chr12.52495242.52501350....orf1 G11684.TU19242.270.2...chr13.6989324.6992361....orf1 G11841.TU19483.2.7...chr13.8922935.8927510....orf1 G12408.TU20381.2.5...chr13.1744…
GO:0006869	lipid transport	BP	0.0345152	0.5166	3	325	12	5222	G47565.TU76509.2.8...scaffold6009.size15310.11569.12122....orf1 G8026.TU13229.45.6...chr12.5883137.5884247....orf1 G9523.TU15639.36.8...chr12.32862106.32862948....orf1
GO:0006486	protein glycosylation	BP	0.0404578	0.5166	5	325	31	5222	G23724.TU38836.40.2...chr3.26076457.26080151....orf1 G25023.TU41059.3.8...chr4.1533471.1535211.... G31029.TU50868.1.7...chr6.4161819.4366856.... G39940.TU65530.2.3...chr9.29941578.29946431....orf1 G7092.TU11706.38.5...chr11.33871330.33875761....orf1
GO:0006366	transcription from RNA polymerase II promoter	BP	0.0428539	0.5166	3	325	13	5222	G12912.TU21168.17.1...chr13.31856226.31857939.... G25721.TU42219.23.6...chr4.13620045.13621278.... G42391.TU69154.1.5...scaffold165.size522264.386321.388605....orf1
GO:0005506	iron ion binding	MF	0.0471271	0.5166	10	325	83	5222	G10519.TU17346.110.8...chr12.45685083.45686566....orf1 G10665.TU17575.3.2...chr12.46841728.46843212....orf1 G10805.TU17800.6.8...chr12.49280582.49282147.... G16565.TU27066.12.7...chr14.46867071.46876789....orf1 G22362.TU36550.115.9...chr3.8348641.8351361....orf1 G27680.TU45400.7.4...chr5.1285694.1287642....orf1 G30704.TU50320.15.0...chr6.1533122.1535652....orf1 G39441.TU64702.11.3...chr9.18950457…
GO:0009055	electron carrier activity	MF	0.0482567	0.5166	6	325	43	5222	G37708.TU61774.2.8...chr8.39791953.39794546....orf1 G39210.TU64327.115.5...chr9.14917735.14919375....orf1 G43762.TU71050.29.9...scaffold21519.size2723.135.1468....orf1 G46181.TU74427.1.2...scaffold3442.size47154.45643.46988....orf1 G46852.TU75424.1.3...scaffold435 G6126.TU10115.69.7...chr11.13326269.13345382....orf1
GO:0071949	FAD binding	MF	0.049016	0.5166	2	325	6	5222	G12548.TU20604.7.7...chr13.20453589.20458405....orf1 G35596.TU58367.5.9...chr8.3197854.3201249....
GO:0004356	glutamate-ammonia ligase activity	MF	0.049016	0.5166	2	325	6	5222	G19403.TU31705.4.0...chr2.6806869.6810887....orf1 G2591.TU4308.13.9...chr10.481572.487302....orf1
GO:0006542	glutamine biosynthetic process	BP	0.049016	0.5166	2	325	6	5222	G19403.TU31705.4.0...chr2.6806869.6810887....orf1 G2591.TU4308.13.9...chr10.481572.487302....orf1
GO:0006357	regulation of transcription from RNA polymerase II promoter	BP	0.049016	0.5166	2	325	6	5222	G25721.TU42219.23.6...chr4.13620045.13621278.... G42391.TU69154.1.5...scaffold165.size522264.386321.388605....orf1
GO:0005216	ion channel activity	MF	0.049016	0.5166	2	325	6	5222	G40993.TU67119.22.8...scaffold12174.size4283.1617.4283....orf1 G46014.TU74158.6.2...scaffold33255
GO:0004576	oligosaccharyl transferase activity	MF	0.049016	0.5166	2	325	6	5222	G23724.TU38836.40.2...chr3.26076457.26080151....orf1 G7092.TU11706.38.5...chr11.33871330.33875761....orf1
GO:0022836	gated channel activity	MF	0.049016	0.5166	2	325	6	5222	G40993.TU67119.22.8...scaffold12174.size4283.1617.4283....orf1 G46014.TU74158.6.2...scaffold33255
GO:0009607	response to biotic stimulus	BP	0.0520994	0.5166	3	325	14	5222	G13937.TU22766.12.2...chr14.4927431.4928796....orf1 G15529.TU25366.19.9...chr14.29673139.29675943....orf1 G36375.TU59658.22.8...chr8.12877009.12878160....orf1
GO:0004497	monooxygenase activity	MF	0.0520994	0.5166	3	325	14	5222	G30704.TU50320.15.0...chr6.1533122.1535652....orf1 G30855.TU50591.5.7...chr6.2921243.2924230....orf1 G45705.TU73721.10.7...scaffold306.size398564.367775.370074....orf1
GO:1901136	carbohydrate derivative catabolic process	BP	0.0520994	0.5166	3	325	14	5222	G12408.TU20381.2.5...chr13.17446845.17464170....orf1 G19540.TU31940.1.9...chr2.8980013.8982020....orf1 G34416.TU56446.0.6...chr7.21079854.21083557....orf1
GO:0006952	defense response	BP	0.062219	0.5166	3	325	15	5222	G13937.TU22766.12.2...chr14.4927431.4928796....orf1 G15529.TU25366.19.9...chr14.29673139.29675943....orf1 G36375.TU59658.22.8...chr8.12877009.12878160....orf1
GO:0008171	O-methyltransferase activity	MF	0.062219	0.5166	3	325	15	5222	G29165.TU47843.21.3...chr5.25910443.25911943....orf1 G45713.TU73729.48.5...scaffold3112.size58170.10543.12939....orf1 G6443.TU10620.35.3...chr11.16047702.16505190....orf1
GO:0009694	jasmonic acid metabolic process	BP	0.0622367	0.5166	1	325	1	5222	G16168.TU26397.41.0...chr14.41448577.41452908....orf1
GO:0080123	jasmonate-amino synthetase activity	MF	0.0622367	0.5166	1	325	1	5222	G16168.TU26397.41.0...chr14.41448577.41452908....orf1
GO:0017150	tRNA dihydrouridine synthase activity	MF	0.0622367	0.5166	1	325	1	5222	G18023.TU29437.20.6...chr15.13630376.13632742....orf1
GO:0042549	photosystem II stabilization	BP	0.0622367	0.5166	1	325	1	5222	G19194.TU31371.55.7...chr2.3818060.3819945....orf1
GO:0004181	metallocarboxypeptidase activity	MF	0.0622367	0.5166	1	325	1	5222	G2145.TU3566.3.8...chr1.31920041.31924628....orf1
GO:0019953	sexual reproduction	BP	0.0622367	0.5166	1	325	1	5222	G23226.TU37991.5.4...chr3.20507543.20517589....orf1
GO:0015098	molybdate ion transmembrane transporter activity	MF	0.0622367	0.5166	1	325	1	5222	G29176.TU47860.4.7...chr5.25955627.25958385....orf1
GO:0015689	molybdate ion transport	BP	0.0622367	0.5166	1	325	1	5222	G29176.TU47860.4.7...chr5.25955627.25958385....orf1
GO:0018580	nitronate monooxygenase activity	MF	0.0622367	0.5166	1	325	1	5222	G30855.TU50591.5.7...chr6.2921243.2924230....orf1
GO:0004970	ionotropic glutamate receptor activity	MF	0.0622367	0.5166	1	325	1	5222	G40993.TU67119.22.8...scaffold12174.size4283.1617.4283....orf1
GO:0051260	protein homooligomerization	BP	0.0622367	0.5166	1	325	1	5222	G47456.TU76350.5.8...scaffold5729.size16878.1416.7191....orf1
GO:0004864	protein phosphatase inhibitor activity	MF	0.0622367	0.5166	1	325	1	5222	G6354.TU10474.18.5...chr11.15087477.15089356....
GO:0043666	regulation of phosphoprotein phosphatase activity	BP	0.0622367	0.5166	1	325	1	5222	G6354.TU10474.18.5...chr11.15087477.15089356....
GO:0017003	protein-heme linkage	BP	0.0622367	0.5166	1	325	1	5222	G9547.TU15681.1.9...chr12.33222584.33224148....orf1
GO:0006839	mitochondrial transport	BP	0.0658518	0.5166	2	325	7	5222	G21150.TU34567.31.5...chr2.38399228.38437191....orf1 G42802.TU69729.27.7...scaffold17938.size3214.1104.3000....orf1
GO:0044429	mitochondrial part	CC	0.0699078	0.539642	5	325	36	5222	G21150.TU34567.31.5...chr2.38399228.38437191....orf1 G37138.TU60883.18.4...chr8.24614395.24618872....orf1 G42802.TU69729.27.7...scaffold17938.size3214.1104.3000....orf1 G43238.TU70331.13.0...scaffold19698.size2968.1182.2781....orf1 G8993.TU14845.7.7...chr12.19819429.19821045....orf1
GO:0046914	transition metal ion binding	MF	0.0725932	0.539642	22	325	240	5222	G10519.TU17346.110.8...chr12.45685083.45686566....orf1 G10665.TU17575.3.2...chr12.46841728.46843212....orf1 G10805.TU17800.6.8...chr12.49280582.49282147.... G11198.TU18443.9.3...chr13.1281461.1284469....orf1 G15755.TU25750.4.2...chr14.34813629.34815740....orf1 G16565.TU27066.12.7...chr14.46867071.46876789....orf1 G2145.TU3566.3.8...chr1.31920041.31924628....orf1 G22362.TU36550.115.9...chr3.834864…
GO:0005215	transporter activity	MF	0.0769017	0.55652	13	325	125	5222	G20648.TU33742.207.5...chr2.30000177.30001752.... G26952.TU44244.11.8...chr4.33047508.33049526....orf1 G29176.TU47860.4.7...chr5.25955627.25958385....orf1 G29885.TU48961.306.6...chr5.34512320.34514991....orf1 G312.TU534.2.6...chr1.5937946.5939502....orf1 G36092.TU59185.9.7...chr8.7644534.7649654....orf1 G37364.TU61213.6.8...chr8.32758645.32780242....orf1 G37708.TU61774.2.8...chr8.39791953.3979454…
GO:0004540	ribonuclease activity	MF	0.0849184	0.56548	3	325	17	5222	G19129.TU31258.10.6...chr2.2874484.2878228....orf1 G28516.TU46737.3.3...chr5.12663838.12667405....orf1 G9477.TU15560.15.0...chr12.31929798.31931404....orf1
GO:2000112	regulation of cellular macromolecule biosynthetic process	BP	0.0849184	0.56548	3	325	17	5222	G22621.TU36990.6.8...chr3.11577221.11587771.... G25721.TU42219.23.6...chr4.13620045.13621278.... G42391.TU69154.1.5...scaffold165.size522264.386321.388605....orf1
GO:0005507	copper ion binding	MF	0.0927728	0.56548	4	325	28	5222	G15755.TU25750.4.2...chr14.34813629.34815740....orf1 G40171.TU65901.6.6...chr9.35427667.35429419....orf1 G45500.TU73430.54.7...scaffold296.size403189.366619.369408....orf1 G7303.TU12029.0.6...chr11.39002471.39004837....orf1
GO:0004568	chitinase activity	MF	0.10403	0.56548	2	325	9	5222	G19540.TU31940.1.9...chr2.8980013.8982020....orf1 G34416.TU56446.0.6...chr7.21079854.21083557....orf1
GO:0006032	chitin catabolic process	BP	0.10403	0.56548	2	325	9	5222	G19540.TU31940.1.9...chr2.8980013.8982020....orf1 G34416.TU56446.0.6...chr7.21079854.21083557....orf1
GO:0045735	nutrient reservoir activity	MF	0.10403	0.56548	2	325	9	5222	G3375.TU5534.5.6...chr10.13266066.13267770....orf1 G6051.TU9990.5.0...chr11.12937525.12938382....
GO:0003824	catalytic activity	MF	0.10488	0.56548	156	325	2273	5222	G10000.TU16436.5.7...chr12.38618474.38620173....orf1 G11081.TU18255.11.5...chr12.52762502.52765335....orf1 G11189.TU18424.13.6...chr12.52495242.52501350....orf1 G11198.TU18443.9.3...chr13.1281461.1284469....orf1 G11213.TU18464.11.2...chr13.1822043.1824323.... G11611.TU19147.12.4...chr13.5828919.5833829....orf1 G12297.TU20199.11.9...chr13.16065074.16067575.... G12408.TU20381.2.5...chr13.17446845.1…
GO:0016020	membrane	CC	0.120318	0.56548	38	325	477	5222	G11189.TU18424.13.6...chr12.52495242.52501350....orf1 G12996.TU21298.7.2...chr13.33086724.33093026.... G15302.TU25003.11.3...chr14.25897874.25904284....orf1 G16539.TU27023.5.9...chr14.46528839.46534895....orf1 G1793.TU3001.7.6...chr1.28411056.28413836....orf1 G19194.TU31371.55.7...chr2.3818060.3819945....orf1 G21150.TU34567.31.5...chr2.38399228.38437191....orf1 G22554.TU36883.4.3...chr3.10995590.…
GO:0003747	translation release factor activity	MF	0.120611	0.56548	1	325	2	5222	G10887.TU17938.2.9...chr12.50265469.50270240....orf1
GO:0005674	transcription factor TFIIF complex	CC	0.120611	0.56548	1	325	2	5222	G12912.TU21168.17.1...chr13.31856226.31857939....
GO:0042742	defense response to bacterium	BP	0.120611	0.56548	1	325	2	5222	G13937.TU22766.12.2...chr14.4927431.4928796....orf1
GO:0005742	mitochondrial outer membrane translocase complex	CC	0.120611	0.56548	1	325	2	5222	G21150.TU34567.31.5...chr2.38399228.38437191....orf1
GO:0008417	fucosyltransferase activity	MF	0.120611	0.56548	1	325	2	5222	G25023.TU41059.3.8...chr4.1533471.1535211....
GO:0016307	phosphatidylinositol phosphate kinase activity	MF	0.120611	0.56548	1	325	2	5222	G26576.TU43661.3.1...chr4.26160048.26165813....orf1
GO:0005764	lysosome	CC	0.120611	0.56548	1	325	2	5222	G27850.TU45675.14.3...chr5.3448446.3449779....orf1
GO:0019825	oxygen binding	MF	0.120611	0.56548	1	325	2	5222	G30792.TU50481.9.4...chr6.1245928.1247416....orf1
GO:0042132	fructose 1,6-bisphosphate 1-phosphatase activity	MF	0.120611	0.56548	1	325	2	5222	G30902.TU50669.4.4...chr6.2625844.2628000....orf1
GO:0007064	mitotic sister chromatid cohesion	BP	0.120611	0.56548	1	325	2	5222	G35415.TU58068.30.0...chr8.958102.969121....orf2
GO:0008278	cohesin complex	CC	0.120611	0.56548	1	325	2	5222	G35415.TU58068.30.0...chr8.958102.969121....orf2
GO:0004017	adenylate kinase activity	MF	0.120611	0.56548	1	325	2	5222	G35967.TU58963.40.2...chr8.8650496.8652418....orf1
GO:0008373	sialyltransferase activity	MF	0.120611	0.56548	1	325	2	5222	G39940.TU65530.2.3...chr9.29941578.29946431....orf1
GO:0003864	3-methyl-2-oxobutanoate hydroxymethyltransferase activity	MF	0.120611	0.56548	1	325	2	5222	G4217.TU6956.1.0...chr10.29131301.29133666....
GO:0006850	mitochondrial pyruvate transport	BP	0.120611	0.56548	1	325	2	5222	G42802.TU69729.27.7...scaffold17938.size3214.1104.3000....orf1
GO:0008137	NADH dehydrogenase (ubiquinone) activity	MF	0.120611	0.56548	1	325	2	5222	G6126.TU10115.69.7...chr11.13326269.13345382....orf1
GO:0017004	cytochrome complex assembly	BP	0.120611	0.56548	1	325	2	5222	G9547.TU15681.1.9...chr12.33222584.33224148....orf1
GO:0016887	ATPase activity	MF	0.122308	0.56548	7	325	65	5222	G11189.TU18424.13.6...chr12.52495242.52501350....orf1 G15302.TU25003.11.3...chr14.25897874.25904284....orf1 G33026.TU54079.10.1...chr6.39529878.39531912....orf1 G36092.TU59185.9.7...chr8.7644534.7649654....orf1 G39681.TU65091.7.1...chr9.24838442.24844238....orf1 G40639.TU66617.9.9...scaffold1092.size208814.81330.85086....orf1 G41775.TU68280.40.2...scaffold1464.size162546.134994.137048....orf1
GO:0005618	cell wall	CC	0.124403	0.56548	3	325	20	5222	G13864.TU22646.15.2...chr14.5624967.5627216....orf1 G38756.TU63522.36.0...chr9.9673269.9675093....orf1 G9843.TU16182.43.1...chr12.36667641.36669768....
GO:0010468	regulation of gene expression	BP	0.124403	0.56548	3	325	20	5222	G22621.TU36990.6.8...chr3.11577221.11587771.... G25721.TU42219.23.6...chr4.13620045.13621278.... G42391.TU69154.1.5...scaffold165.size522264.386321.388605....orf1
GO:0019220	regulation of phosphate metabolic process	BP	0.124875	0.56548	2	325	10	5222	G22621.TU36990.6.8...chr3.11577221.11587771.... G6354.TU10474.18.5...chr11.15087477.15089356....
GO:0016757	transferase activity, transferring glycosyl groups	MF	0.132787	0.56548	10	325	96	5222	G13864.TU22646.15.2...chr14.5624967.5627216....orf1 G22671.TU37099.72.3...chr3.11960842.11964108....orf1 G23724.TU38836.40.2...chr3.26076457.26080151....orf1 G25023.TU41059.3.8...chr4.1533471.1535211.... G31029.TU50868.1.7...chr6.4161819.4366856.... G38756.TU63522.36.0...chr9.9673269.9675093....orf1 G39940.TU65530.2.3...chr9.29941578.29946431....orf1 G43949.TU71303.1.3...scaffold22298 G7092.TU117…
GO:0046983	protein dimerization activity	MF	0.138806	0.56548	3	325	21	5222	G12066.TU19830.7.8...chr13.12593983.12598027....orf1 G43138.TU70196.39.3...scaffold19221.size3031.58.1356....orf1 G45713.TU73729.48.5...scaffold3112.size58170.10543.12939....orf1
GO:0070013	intracellular organelle lumen	CC	0.158243	0.56548	4	325	34	5222	G12912.TU21168.17.1...chr13.31856226.31857939.... G34656.TU56821.28.6...chr7.25099312.25103135....orf1 G43238.TU70331.13.0...scaffold19698.size2968.1182.2781....orf1 G8993.TU14845.7.7...chr12.19819429.19821045....orf1
GO:0051015	actin filament binding	MF	0.169018	0.56548	2	325	12	5222	G23602.TU38637.3.2...chr3.24853000.24856137....orf1 G24008.TU39301.2.0...chr3.29518500.29522297....orf1
GO:0030145	manganese ion binding	MF	0.169018	0.56548	2	325	12	5222	G3375.TU5534.5.6...chr10.13266066.13267770....orf1 G6051.TU9990.5.0...chr11.12937525.12938382....
GO:0000774	adenyl-nucleotide exchange factor activity	MF	0.175362	0.56548	1	325	3	5222	G12066.TU19830.7.8...chr13.12593983.12598027....orf1
GO:0004013	adenosylhomocysteinase activity	MF	0.175362	0.56548	1	325	3	5222	G12408.TU20381.2.5...chr13.17446845.17464170....orf1
GO:0019510	S-adenosylhomocysteine catabolic process	BP	0.175362	0.56548	1	325	3	5222	G12408.TU20381.2.5...chr13.17446845.17464170....orf1
GO:0006367	transcription initiation from RNA polymerase II promoter	BP	0.175362	0.56548	1	325	3	5222	G12912.TU21168.17.1...chr13.31856226.31857939....
GO:0004334	fumarylacetoacetase activity	MF	0.175362	0.56548	1	325	3	5222	G13895.TU22698.6.0...chr14.4723815.4730132....orf1
GO:0046080	dUTP metabolic process	BP	0.175362	0.56548	1	325	3	5222	G17745.TU29016.7.8...chr15.7209647.7211063....orf1
GO:0004523	RNA-DNA hybrid ribonuclease activity	MF	0.175362	0.56548	1	325	3	5222	G19129.TU31258.10.6...chr2.2874484.2878228....orf1
GO:0008061	chitin binding	MF	0.175362	0.56548	1	325	3	5222	G19540.TU31940.1.9...chr2.8980013.8982020....orf1
GO:0004827	proline-tRNA ligase activity	MF	0.175362	0.56548	1	325	3	5222	G20182.TU33003.8.1...chr2.21296305.21300828....orf1
GO:0006433	prolyl-tRNA aminoacylation	BP	0.175362	0.56548	1	325	3	5222	G20182.TU33003.8.1...chr2.21296305.21300828....orf1
GO:0030150	protein import into mitochondrial matrix	BP	0.175362	0.56548	1	325	3	5222	G21150.TU34567.31.5...chr2.38399228.38437191....orf1
GO:0048544	recognition of pollen	BP	0.175362	0.56548	1	325	3	5222	G23288.TU38097.12.8...chr3.20889822.20894661....orf1
GO:0004407	histone deacetylase activity	MF	0.175362	0.56548	1	325	3	5222	G26227.TU43042.25.7...chr4.20666473.20671131....orf1
GO:0016575	histone deacetylation	BP	0.175362	0.56548	1	325	3	5222	G26227.TU43042.25.7...chr4.20666473.20671131....orf1
GO:0006665	sphingolipid metabolic process	BP	0.175362	0.56548	1	325	3	5222	G27850.TU45675.14.3...chr5.3448446.3449779....orf1
GO:0000175	3-5-exoribonuclease activity	MF	0.175362	0.56548	1	325	3	5222	G28516.TU46737.3.3...chr5.12663838.12667405....orf1
GO:0004654	polyribonucleotide nucleotidyltransferase activity	MF	0.175362	0.56548	1	325	3	5222	G28516.TU46737.3.3...chr5.12663838.12667405....orf1
GO:0003980	UDP-glucose:glycoprotein glucosyltransferase activity	MF	0.175362	0.56548	1	325	3	5222	G31029.TU50868.1.7...chr6.4161819.4366856....
GO:0004824	lysine-tRNA ligase activity	MF	0.175362	0.56548	1	325	3	5222	G34093.TU55908.5.7...chr7.14261218.14265473....orf1
GO:0006430	lysyl-tRNA aminoacylation	BP	0.175362	0.56548	1	325	3	5222	G34093.TU55908.5.7...chr7.14261218.14265473....orf1
GO:0004573	mannosyl-oligosaccharide glucosidase activity	MF	0.175362	0.56548	1	325	3	5222	G35611.TU58387.5.3...chr8.3380012.3380579....orf1
GO:0015940	pantothenate biosynthetic process	BP	0.175362	0.56548	1	325	3	5222	G4217.TU6956.1.0...chr10.29131301.29133666....
GO:0016741	transferase activity, transferring one-carbon groups	MF	0.178505	0.573537	9	325	88	5222	G12297.TU20199.11.9...chr13.16065074.16067575.... G16362.TU26709.6.2...chr14.44378304.44384001....orf1 G17385.TU28441.34.7...chr15.3254128.3719936....orf1 G27110.TU44494.29.2...chr4.38149766.38156253....orf1 G29165.TU47843.21.3...chr5.25910443.25911943....orf1 G3461.TU5677.2.0...chr10.15708897.15711999....orf2 G4217.TU6956.1.0...chr10.29131301.29133666.... G45713.TU73729.48.5...scaffold3112.size5…
GO:0016758	transferase activity, transferring hexosyl groups	MF	0.190068	0.57486	9	325	89	5222	G13864.TU22646.15.2...chr14.5624967.5627216....orf1 G22671.TU37099.72.3...chr3.11960842.11964108....orf1 G23724.TU38836.40.2...chr3.26076457.26080151....orf1 G25023.TU41059.3.8...chr4.1533471.1535211.... G31029.TU50868.1.7...chr6.4161819.4366856.... G38756.TU63522.36.0...chr9.9673269.9675093....orf1 G43949.TU71303.1.3...scaffold22298 G7092.TU11706.38.5...chr11.33871330.33875761....orf1 G9843.TU16…
GO:0005741	mitochondrial outer membrane	CC	0.191957	0.57486	2	325	13	5222	G21150.TU34567.31.5...chr2.38399228.38437191....orf1 G37138.TU60883.18.4...chr8.24614395.24618872....orf1
GO:0034655	nucleobase-containing compound catabolic process	BP	0.191957	0.57486	2	325	13	5222	G12408.TU20381.2.5...chr13.17446845.17464170....orf1 G28516.TU46737.3.3...chr5.12663838.12667405....orf1
GO:0004521	endoribonuclease activity	MF	0.191957	0.57486	2	325	13	5222	G19129.TU31258.10.6...chr2.2874484.2878228....orf1 G9477.TU15560.15.0...chr12.31929798.31931404....orf1
GO:0006820	anion transport	BP	0.191957	0.57486	2	325	13	5222	G29176.TU47860.4.7...chr5.25955627.25958385....orf1 G42802.TU69729.27.7...scaffold17938.size3214.1104.3000....orf1
GO:0006810	transport	BP	0.194474	0.57486	35	325	452	5222	G11189.TU18424.13.6...chr12.52495242.52501350....orf1 G16539.TU27023.5.9...chr14.46528839.46534895....orf1 G1793.TU3001.7.6...chr1.28411056.28413836....orf1 G20648.TU33742.207.5...chr2.30000177.30001752.... G21150.TU34567.31.5...chr2.38399228.38437191....orf1 G21363.TU34912.2.5...chr2.41516759.41521403....orf1 G22554.TU36883.4.3...chr3.10995590.10998134....orf1 G22897.TU37453.94.6...chr3.15788984…
GO:1901565	organonitrogen compound catabolic process	BP	0.201183	0.57486	3	325	25	5222	G12408.TU20381.2.5...chr13.17446845.17464170....orf1 G19540.TU31940.1.9...chr2.8980013.8982020....orf1 G34416.TU56446.0.6...chr7.21079854.21083557....orf1
GO:0034062	RNA polymerase activity	MF	0.201183	0.57486	3	325	25	5222	G16148.TU26372.13.9...chr14.41323609.41325659....orf1 G2197.TU3647.4.2...chr1.32510851.32512480....orf1 G9728.TU15987.11.2...chr12.35716498.35718447....orf1
GO:0015075	ion transmembrane transporter activity	MF	0.213797	0.57486	5	325	47	5222	G20648.TU33742.207.5...chr2.30000177.30001752.... G29176.TU47860.4.7...chr5.25955627.25958385....orf1 G37708.TU61774.2.8...chr8.39791953.39794546....orf1 G40993.TU67119.22.8...scaffold12174.size4283.1617.4283....orf1 G46014.TU74158.6.2...scaffold33255
GO:0015986	ATP synthesis coupled proton transport	BP	0.215266	0.57486	2	325	14	5222	G20648.TU33742.207.5...chr2.30000177.30001752.... G7508.TU12350.33.0...chr11.39763862.39767135....orf1
GO:0050790	regulation of catalytic activity	BP	0.215266	0.57486	2	325	14	5222	G22621.TU36990.6.8...chr3.11577221.11587771.... G6354.TU10474.18.5...chr11.15087477.15089356....
GO:0004190	aspartic-type endopeptidase activity	MF	0.217702	0.57486	3	325	26	5222	G27850.TU45675.14.3...chr5.3448446.3449779....orf1 G3847.TU6352.14.0...chr10.22419734.22422901....orf1 G9366.TU15392.31.9...chr12.29428895.29433601....orf1
GO:0004866	endopeptidase inhibitor activity	MF	0.217702	0.57486	3	325	26	5222	G35585.TU58349.25.2...chr8.2662680.2663680....orf1 G35814.TU58713.3.0...chr8.5478246.5484438....orf1 G7207.TU11873.15.3...chr11.33839780.33840519....
GO:0006629	lipid metabolic process	BP	0.220224	0.57486	12	325	131	5222	G2212.TU3668.7.6...chr1.32714999.32722263....orf1 G26576.TU43661.3.1...chr4.26160048.26165813....orf1 G27362.TU44876.1.8...chr4.44805043.44808259....orf1 G27850.TU45675.14.3...chr5.3448446.3449779....orf1 G37829.TU61953.5.1...chr8.36274809.36277882....orf1 G39974.TU65588.9.2...chr9.31503384.31507328....orf1 G46533.TU74936.2.2...scaffold3784.size39004.29571.31344....orf1 G48538.TU77947.1.5...scaff…
GO:0042803	protein homodimerization activity	MF	0.226715	0.57486	1	325	4	5222	G12066.TU19830.7.8...chr13.12593983.12598027....orf1
GO:0050832	defense response to fungus	BP	0.226715	0.57486	1	325	4	5222	G13937.TU22766.12.2...chr14.4927431.4928796....orf1
GO:0004096	catalase activity	MF	0.226715	0.57486	1	325	4	5222	G21007.TU34349.42.3...chr2.36170372.36174350....orf1
GO:0019901	protein kinase binding	MF	0.226715	0.57486	1	325	4	5222	G22621.TU36990.6.8...chr3.11577221.11587771....
GO:0004579	dolichyl-diphosphooligosaccharide-protein glycotransferase activity	MF	0.226715	0.57486	1	325	4	5222	G23724.TU38836.40.2...chr3.26076457.26080151....orf1
GO:0006402	mRNA catabolic process	BP	0.226715	0.57486	1	325	4	5222	G28516.TU46737.3.3...chr5.12663838.12667405....orf1
GO:0004176	ATP-dependent peptidase activity	MF	0.226715	0.57486	1	325	4	5222	G33026.TU54079.10.1...chr6.39529878.39531912....orf1
GO:0005245	voltage-gated calcium channel activity	MF	0.226715	0.57486	1	325	4	5222	G46014.TU74158.6.2...scaffold33255
GO:0004764	shikimate 3-dehydrogenase (NADP+) activity	MF	0.226715	0.57486	1	325	4	5222	G9624.TU15812.26.4...chr12.31233086.31234619....orf1
GO:0072594	establishment of protein localization to organelle	BP	0.234489	0.585726	3	325	27	5222	G21150.TU34567.31.5...chr2.38399228.38437191....orf1 G22897.TU37453.94.6...chr3.15788984.15790495....orf1 G48565.TU77992.20.9...scaffold8592.size7311.5248.6331....orf1
GO:0017038	protein import	BP	0.238812	0.585726	2	325	15	5222	G16539.TU27023.5.9...chr14.46528839.46534895....orf1 G21150.TU34567.31.5...chr2.38399228.38437191....orf1
GO:0006614	SRP-dependent cotranslational protein targeting to membrane	BP	0.238812	0.585726	2	325	15	5222	G22897.TU37453.94.6...chr3.15788984.15790495....orf1 G48565.TU77992.20.9...scaffold8592.size7311.5248.6331....orf1
GO:0006605	protein targeting	BP	0.251495	0.608561	3	325	28	5222	G21150.TU34567.31.5...chr2.38399228.38437191....orf1 G22897.TU37453.94.6...chr3.15788984.15790495....orf1 G48565.TU77992.20.9...scaffold8592.size7311.5248.6331....orf1
GO:0080090	regulation of primary metabolic process	BP	0.251495	0.608561	3	325	28	5222	G22621.TU36990.6.8...chr3.11577221.11587771.... G25721.TU42219.23.6...chr4.13620045.13621278.... G42391.TU69154.1.5...scaffold165.size522264.386321.388605....orf1
GO:0044391	ribosomal subunit	CC	0.262475	0.608561	2	325	16	5222	G38085.TU62377.32.1...chr9.1998268.2001737....orf1 G6257.TU10339.21.6...chr11.15422802.15541001....orf1
GO:0008168	methyltransferase activity	MF	0.269499	0.608561	8	325	82	5222	G12297.TU20199.11.9...chr13.16065074.16067575.... G16362.TU26709.6.2...chr14.44378304.44384001....orf1 G17385.TU28441.34.7...chr15.3254128.3719936....orf1 G27110.TU44494.29.2...chr4.38149766.38156253....orf1 G29165.TU47843.21.3...chr5.25910443.25911943....orf1 G3461.TU5677.2.0...chr10.15708897.15711999....orf2 G45713.TU73729.48.5...scaffold3112.size58170.10543.12939....orf1 G6443.TU10620.35.3...c…
GO:1901135	carbohydrate derivative metabolic process	BP	0.270279	0.608561	11	325	122	5222	G12408.TU20381.2.5...chr13.17446845.17464170....orf1 G17745.TU29016.7.8...chr15.7209647.7211063....orf1 G19540.TU31940.1.9...chr2.8980013.8982020....orf1 G20648.TU33742.207.5...chr2.30000177.30001752.... G23724.TU38836.40.2...chr3.26076457.26080151....orf1 G25023.TU41059.3.8...chr4.1533471.1535211.... G31029.TU50868.1.7...chr6.4161819.4366856.... G34416.TU56446.0.6...chr7.21079854.21083557....orf…
GO:0016272	prefoldin complex	CC	0.274878	0.608561	1	325	5	5222	G21172.TU34607.2.9...chr2.38762100.38766346....orf1
GO:0003968	RNA-directed RNA polymerase activity	MF	0.274878	0.608561	1	325	5	5222	G2197.TU3647.4.2...chr1.32510851.32512480....orf1
GO:0033674	positive regulation of kinase activity	BP	0.274878	0.608561	1	325	5	5222	G22621.TU36990.6.8...chr3.11577221.11587771....
GO:0004869	cysteine-type endopeptidase inhibitor activity	MF	0.274878	0.608561	1	325	5	5222	G35585.TU58349.25.2...chr8.2662680.2663680....orf1
GO:0004129	cytochrome-c oxidase activity	MF	0.274878	0.608561	1	325	5	5222	G37708.TU61774.2.8...chr8.39791953.39794546....orf1
GO:0004097	catechol oxidase activity	MF	0.274878	0.608561	1	325	5	5222	G38288.TU62744.0.7...chr9.3380800.3384233....orf1
GO:0004619	phosphoglycerate mutase activity	MF	0.274878	0.608561	1	325	5	5222	G42199.TU68892.5.0...scaffold16063.size3482.874.3474....orf1
GO:0006855	drug transmembrane transport	BP	0.274878	0.608561	1	325	5	5222	G44807.TU72442.14.9...scaffold2629
GO:0015238	drug transmembrane transporter activity	MF	0.274878	0.608561	1	325	5	5222	G44807.TU72442.14.9...scaffold2629
GO:0004857	enzyme inhibitor activity	MF	0.281215	0.617399	4	325	36	5222	G35585.TU58349.25.2...chr8.2662680.2663680....orf1 G35814.TU58713.3.0...chr8.5478246.5484438....orf1 G6354.TU10474.18.5...chr11.15087477.15089356.... G7207.TU11873.15.3...chr11.33839780.33840519....
GO:0022857	transmembrane transporter activity	MF	0.315555	0.651819	6	325	68	5222	G20648.TU33742.207.5...chr2.30000177.30001752.... G29176.TU47860.4.7...chr5.25955627.25958385....orf1 G37708.TU61774.2.8...chr8.39791953.39794546....orf1 G40993.TU67119.22.8...scaffold12174.size4283.1617.4283....orf1 G44807.TU72442.14.9...scaffold2629 G46014.TU74158.6.2...scaffold33255
GO:0003989	acetyl-CoA carboxylase activity	MF	0.320051	0.651819	1	325	6	5222	G2212.TU3668.7.6...chr1.32714999.32722263....orf1
GO:0003682	chromatin binding	MF	0.320051	0.651819	1	325	6	5222	G35415.TU58068.30.0...chr8.958102.969121....orf2
GO:0015935	small ribosomal subunit	CC	0.320051	0.651819	1	325	6	5222	G38085.TU62377.32.1...chr9.1998268.2001737....orf1
GO:0005516	calmodulin binding	MF	0.320051	0.651819	1	325	6	5222	G43199.TU70279.33.0...scaffold19496
GO:0004602	glutathione peroxidase activity	MF	0.320051	0.651819	1	325	6	5222	G44909.TU72591.15.0...scaffold26612.size2030.266.2030....orf1
GO:0009966	regulation of signal transduction	BP	0.320051	0.651819	1	325	6	5222	G6354.TU10474.18.5...chr11.15087477.15089356....
GO:1901137	carbohydrate derivative biosynthetic process	BP	0.334169	0.665348	7	325	77	5222	G20648.TU33742.207.5...chr2.30000177.30001752.... G23724.TU38836.40.2...chr3.26076457.26080151....orf1 G25023.TU41059.3.8...chr4.1533471.1535211.... G31029.TU50868.1.7...chr6.4161819.4366856.... G39940.TU65530.2.3...chr9.29941578.29946431....orf1 G7092.TU11706.38.5...chr11.33871330.33875761....orf1 G7508.TU12350.33.0...chr11.39763862.39767135....orf1
GO:0031967	organelle envelope	CC	0.350565	0.669193	4	325	44	5222	G12996.TU21298.7.2...chr13.33086724.33093026.... G21150.TU34567.31.5...chr2.38399228.38437191....orf1 G37138.TU60883.18.4...chr8.24614395.24618872....orf1 G42802.TU69729.27.7...scaffold17938.size3214.1104.3000....orf1
GO:0003899	DNA-directed RNA polymerase activity	MF	0.356368	0.669193	2	325	20	5222	G16148.TU26372.13.9...chr14.41323609.41325659....orf1 G9728.TU15987.11.2...chr12.35716498.35718447....orf1
GO:0007049	cell cycle	BP	0.356368	0.669193	2	325	20	5222	G35415.TU58068.30.0...chr8.958102.969121....orf2 G42391.TU69154.1.5...scaffold165.size522264.386321.388605....orf1
GO:0006415	translational termination	BP	0.362417	0.669193	1	325	7	5222	G10887.TU17938.2.9...chr12.50265469.50270240....orf1
GO:0016998	cell wall macromolecule catabolic process	BP	0.362417	0.669193	1	325	7	5222	G19540.TU31940.1.9...chr2.8980013.8982020....orf1
GO:0019887	protein kinase regulator activity	MF	0.362417	0.669193	1	325	7	5222	G22621.TU36990.6.8...chr3.11577221.11587771....
GO:0008081	phosphoric diester hydrolase activity	MF	0.362417	0.669193	1	325	7	5222	G39974.TU65588.9.2...chr9.31503384.31507328....orf1
GO:0042026	protein refolding	BP	0.362417	0.669193	1	325	7	5222	G40210.TU65959.6.6...chr9.35624000.35634385....orf3
GO:0004674	protein serine/threonine kinase activity	MF	0.362417	0.669193	1	325	7	5222	G47066.TU75752.11.6...scaffold478.size363369.347203.353158....orf1
GO:0048500	signal recognition particle	CC	0.362417	0.669193	1	325	7	5222	G48565.TU77992.20.9...scaffold8592.size7311.5248.6331....orf1
GO:0016872	intramolecular lyase activity	MF	0.362417	0.669193	1	325	7	5222	G7212.TU11880.16.6...chr11.36290018.36294371....orf1
GO:0033897	ribonuclease T2 activity	MF	0.362417	0.669193	1	325	7	5222	G9477.TU15560.15.0...chr12.31929798.31931404....orf1
GO:0008199	ferric iron binding	MF	0.362417	0.669193	1	325	7	5222	G9645.TU15846.4.7...chr12.34719756.34722441....orf1
GO:0071702	organic substance transport	BP	0.381724	0.689117	14	325	173	5222	G16539.TU27023.5.9...chr14.46528839.46534895....orf1 G21150.TU34567.31.5...chr2.38399228.38437191....orf1 G22897.TU37453.94.6...chr3.15788984.15790495....orf1 G29736.TU48725.11.8...chr5.32413633.32414485....orf1 G32216.TU52809.9.5...chr6.22030113.22031556....orf1 G36163.TU59303.7.4...chr8.9810377.9819848....orf1 G42802.TU69729.27.7...scaffold17938.size3214.1104.3000....orf1 G44238.TU71684.48.4...…
GO:0005509	calcium ion binding	MF	0.385491	0.689624	8	325	89	5222	G10036.TU16493.225.8...chr12.35133229.35135820....orf1 G13361.TU21863.7.6...chr13.40651052.40655722....orf1 G19194.TU31371.55.7...chr2.3818060.3819945....orf1 G19706.TU32240.24.9...chr2.11889974.11893414....orf1 G25867.TU42450.20.9...chr4.14064370.14067096....orf1 G3271.TU5373.29.8...chr10.11192206.11197718....orf1 G32946.TU53958.82.8...chr6.39172591.39258159....orf1 G48811.TU78373.17.7...scaffol…
GO:0016788	hydrolase activity, acting on ester bonds	MF	0.38998	0.689624	11	325	131	5222	G11611.TU19147.12.4...chr13.5828919.5833829....orf1 G19127.TU31256.6.5...chr2.1983306.1994324....orf1 G19129.TU31258.10.6...chr2.2874484.2878228....orf1 G27362.TU44876.1.8...chr4.44805043.44808259....orf1 G28516.TU46737.3.3...chr5.12663838.12667405....orf1 G30902.TU50669.4.4...chr6.2625844.2628000....orf1 G39974.TU65588.9.2...chr9.31503384.31507328....orf1 G46533.TU74936.2.2...scaffold3784.size39…
GO:0008146	sulfotransferase activity	MF	0.402151	0.689624	1	325	8	5222	G11213.TU18464.11.2...chr13.1822043.1824323....
GO:0006479	protein methylation	BP	0.402151	0.689624	1	325	8	5222	G12297.TU20199.11.9...chr13.16065074.16067575....
GO:0009611	response to wounding	BP	0.402151	0.689624	1	325	8	5222	G16168.TU26397.41.0...chr14.41448577.41452908....orf1
GO:0001678	cellular glucose homeostasis	BP	0.402151	0.689624	1	325	8	5222	G24324.TU39874.1.7...chr3.33945888.33946271....
GO:0004396	hexokinase activity	MF	0.402151	0.689624	1	325	8	5222	G24324.TU39874.1.7...chr3.33945888.33946271....
GO:0005536	glucose binding	MF	0.402151	0.689624	1	325	8	5222	G24324.TU39874.1.7...chr3.33945888.33946271....
GO:0008131	primary amine oxidase activity	MF	0.402151	0.689624	1	325	8	5222	G40171.TU65901.6.6...chr9.35427667.35429419....orf1
GO:0051726	regulation of cell cycle	BP	0.402151	0.689624	1	325	8	5222	G42391.TU69154.1.5...scaffold165.size522264.386321.388605....orf1
GO:0047262	polygalacturonate 4-alpha-galacturonosyltransferase activity	MF	0.402151	0.689624	1	325	8	5222	G43949.TU71303.1.3...scaffold22298
GO:0046872	metal ion binding	MF	0.409991	0.694637	34	325	472	5222	G10036.TU16493.225.8...chr12.35133229.35135820....orf1 G10519.TU17346.110.8...chr12.45685083.45686566....orf1 G10665.TU17575.3.2...chr12.46841728.46843212....orf1 G10805.TU17800.6.8...chr12.49280582.49282147.... G11198.TU18443.9.3...chr13.1281461.1284469....orf1 G11684.TU19242.270.2...chr13.6989324.6992361....orf1 G13361.TU21863.7.6...chr13.40651052.40655722....orf1 G15755.TU25750.4.2...chr14.348…
GO:0071822	protein complex subunit organization	BP	0.414367	0.694637	5	325	59	5222	G10887.TU17938.2.9...chr12.50265469.50270240....orf1 G23602.TU38637.3.2...chr3.24853000.24856137....orf1 G24008.TU39301.2.0...chr3.29518500.29522297....orf1 G47456.TU76350.5.8...scaffold5729.size16878.1416.7191....orf1 G9547.TU15681.1.9...chr12.33222584.33224148....orf1
GO:0071944	cell periphery	CC	0.42134	0.694637	5	325	60	5222	G13864.TU22646.15.2...chr14.5624967.5627216....orf1 G38756.TU63522.36.0...chr9.9673269.9675093....orf1 G7444.TU12246.33.8...chr11.41358670.41360545....orf1 G9547.TU15681.1.9...chr12.33222584.33224148....orf1 G9843.TU16182.43.1...chr12.36667641.36669768....
GO:0008234	cysteine-type peptidase activity	MF	0.423005	0.694637	3	325	29	5222	G1737.TU2913.452.6...chr1.26720473.26721494....orf1 G17823.TU29136.91.9...chr15.9396475.9400054....orf1 G2868.TU4726.1.4...chr10.5116293.5117461....orf1
GO:0009141	nucleoside triphosphate metabolic process	BP	0.430653	0.694637	3	325	30	5222	G17745.TU29016.7.8...chr15.7209647.7211063....orf1 G20648.TU33742.207.5...chr2.30000177.30001752.... G7508.TU12350.33.0...chr11.39763862.39767135....orf1
GO:0031966	mitochondrial membrane	CC	0.438991	0.694637	3	325	31	5222	G21150.TU34567.31.5...chr2.38399228.38437191....orf1 G37138.TU60883.18.4...chr8.24614395.24618872....orf1 G42802.TU69729.27.7...scaffold17938.size3214.1104.3000....orf1
GO:0006801	superoxide metabolic process	BP	0.439417	0.694637	1	325	9	5222	G11684.TU19242.270.2...chr13.6989324.6992361....orf1
GO:0009654	photosystem II oxygen evolving complex	CC	0.439417	0.694637	1	325	9	5222	G19194.TU31371.55.7...chr2.3818060.3819945....orf1
GO:0019898	extrinsic component of membrane	CC	0.439417	0.694637	1	325	9	5222	G19194.TU31371.55.7...chr2.3818060.3819945....orf1
GO:0006417	regulation of translation	BP	0.439417	0.694637	1	325	9	5222	G22621.TU36990.6.8...chr3.11577221.11587771....
GO:0017119	Golgi transport complex	CC	0.439417	0.694637	1	325	9	5222	G29736.TU48725.11.8...chr5.32413633.32414485....orf1
GO:0005730	nucleolus	CC	0.439417	0.694637	1	325	9	5222	G34656.TU56821.28.6...chr7.25099312.25103135....orf1
GO:0042555	MCM complex	CC	0.439417	0.694637	1	325	9	5222	G4268.TU7042.9.8...chr10.29824010.29826903....orf1
GO:0032502	developmental process	BP	0.439417	0.694637	1	325	9	5222	G43648.TU70890.24.2...scaffold21088
GO:0016226	iron-sulfur cluster assembly	BP	0.439417	0.694637	1	325	9	5222	G9645.TU15846.4.7...chr12.34719756.34722441....orf1
GO:0000160	phosphorelay signal transduction system	BP	0.474366	0.719226	1	325	10	5222	G11841.TU19483.2.7...chr13.8922935.8927510....orf1
GO:0008033	tRNA processing	BP	0.474366	0.719226	1	325	10	5222	G18023.TU29437.20.6...chr15.13630376.13632742....orf1
GO:0003993	acid phosphatase activity	MF	0.474366	0.719226	1	325	10	5222	G19127.TU31256.6.5...chr2.1983306.1994324....orf1
GO:0046835	carbohydrate phosphorylation	BP	0.474366	0.719226	1	325	10	5222	G24324.TU39874.1.7...chr3.33945888.33946271....
GO:0030131	clathrin adaptor complex	CC	0.474366	0.719226	1	325	10	5222	G32216.TU52809.9.5...chr6.22030113.22031556....orf1
GO:0008080	N-acetyltransferase activity	MF	0.474366	0.719226	1	325	10	5222	G38452.TU63035.15.6...chr9.4798459.4833551....orf1
GO:0006270	DNA replication initiation	BP	0.474366	0.719226	1	325	10	5222	G4268.TU7042.9.8...chr10.29824010.29826903....orf1
GO:0015934	large ribosomal subunit	CC	0.474366	0.719226	1	325	10	5222	G6257.TU10339.21.6...chr11.15422802.15541001....orf1
GO:0006073	cellular glucan metabolic process	BP	0.477748	0.721894	3	325	35	5222	G13864.TU22646.15.2...chr14.5624967.5627216....orf1 G38756.TU63522.36.0...chr9.9673269.9675093....orf1 G9843.TU16182.43.1...chr12.36667641.36669768....
GO:0022890	inorganic cation transmembrane transporter activity	MF	0.488458	0.733098	3	325	36	5222	G20648.TU33742.207.5...chr2.30000177.30001752.... G37708.TU61774.2.8...chr8.39791953.39794546....orf1 G46014.TU74158.6.2...scaffold33255
GO:0030234	enzyme regulator activity	MF	0.498903	0.747279	7	325	81	5222	G12066.TU19830.7.8...chr13.12593983.12598027....orf1 G22621.TU36990.6.8...chr3.11577221.11587771.... G35585.TU58349.25.2...chr8.2662680.2663680....orf1 G35814.TU58713.3.0...chr8.5478246.5484438....orf1 G39477.TU64762.4.1...chr9.19833386.19840257....orf1 G6354.TU10474.18.5...chr11.15087477.15089356.... G7207.TU11873.15.3...chr11.33839780.33840519....
GO:0043022	ribosome binding	MF	0.507142	0.747279	1	325	11	5222	G22621.TU36990.6.8...chr3.11577221.11587771....
GO:0048038	quinone binding	MF	0.507142	0.747279	1	325	11	5222	G40171.TU65901.6.6...chr9.35427667.35429419....orf1
GO:0008312	7S RNA binding	MF	0.507142	0.747279	1	325	11	5222	G48565.TU77992.20.9...scaffold8592.size7311.5248.6331....orf1
GO:0033036	macromolecule localization	BP	0.535494	0.764719	13	325	170	5222	G16539.TU27023.5.9...chr14.46528839.46534895....orf1 G21150.TU34567.31.5...chr2.38399228.38437191....orf1 G22897.TU37453.94.6...chr3.15788984.15790495....orf1 G29736.TU48725.11.8...chr5.32413633.32414485....orf1 G32216.TU52809.9.5...chr6.22030113.22031556....orf1 G36163.TU59303.7.4...chr8.9810377.9819848....orf1 G44238.TU71684.48.4...scaffold23558 G47565.TU76509.2.8...scaffold6009.size15310.11569…
GO:0005643	nuclear pore	CC	0.537881	0.764719	1	325	12	5222	G12996.TU21298.7.2...chr13.33086724.33093026....
GO:0005681	spliceosomal complex	CC	0.537881	0.764719	1	325	12	5222	G36210.TU59374.10.4...chr8.10057210.10059634....orf1
GO:0003678	DNA helicase activity	MF	0.537881	0.764719	1	325	12	5222	G4268.TU7042.9.8...chr10.29824010.29826903....orf1
GO:0015297	antiporter activity	MF	0.537881	0.764719	1	325	12	5222	G44807.TU72442.14.9...scaffold2629
GO:0004252	serine-type endopeptidase activity	MF	0.551001	0.782123	4	325	50	5222	G17768.TU29047.0.7...chr15.7751433.7753894....orf1 G24225.TU39689.5.2...chr3.32739290.32741311.... G32444.TU53152.12.4...chr6.25997431.26003892....orf1 G33026.TU54079.10.1...chr6.39529878.39531912....orf1
GO:0051087	chaperone binding	MF	0.566708	0.793035	1	325	13	5222	G12066.TU19830.7.8...chr13.12593983.12598027....orf1
GO:0016157	sucrose synthase activity	MF	0.566708	0.793035	1	325	13	5222	G22671.TU37099.72.3...chr3.11960842.11964108....orf1
GO:0005096	GTPase activator activity	MF	0.566708	0.793035	1	325	13	5222	G39477.TU64762.4.1...chr9.19833386.19840257....orf1
GO:0050662	coenzyme binding	MF	0.581807	0.799496	9	325	114	5222	G12408.TU20381.2.5...chr13.17446845.17464170....orf1 G12548.TU20604.7.7...chr13.20453589.20458405....orf1 G18023.TU29437.20.6...chr15.13630376.13632742....orf1 G20312.TU33195.14.1...chr2.22844200.22846118....orf1 G23076.TU37752.27.7...chr3.18335873.18340556....orf2 G26801.TU44014.4.0...chr4.29251399.29255044....orf1 G33491.TU54899.13.8...chr7.3179545.3182262.... G35596.TU58367.5.9...chr8.3197854.…
GO:0005985	sucrose metabolic process	BP	0.593742	0.799496	1	325	14	5222	G22671.TU37099.72.3...chr3.11960842.11964108....orf1
GO:0034654	nucleobase-containing compound biosynthetic process	BP	0.593783	0.799496	5	325	63	5222	G12912.TU21168.17.1...chr13.31856226.31857939.... G20648.TU33742.207.5...chr2.30000177.30001752.... G25721.TU42219.23.6...chr4.13620045.13621278.... G42391.TU69154.1.5...scaffold165.size522264.386321.388605....orf1 G7508.TU12350.33.0...chr11.39763862.39767135....orf1
GO:0048037	cofactor binding	MF	0.608663	0.818293	13	325	175	5222	G11198.TU18443.9.3...chr13.1281461.1284469....orf1 G12408.TU20381.2.5...chr13.17446845.17464170....orf1 G12548.TU20604.7.7...chr13.20453589.20458405....orf1 G18023.TU29437.20.6...chr15.13630376.13632742....orf1 G20312.TU33195.14.1...chr2.22844200.22846118....orf1 G23076.TU37752.27.7...chr3.18335873.18340556....orf2 G26801.TU44014.4.0...chr4.29251399.29255044....orf1 G27296.TU44762.56.0...chr4.426…
GO:0000786	nucleosome	CC	0.619094	0.823608	1	325	15	5222	G14332.TU23399.4.0...chr14.12228210.12228926....orf1
GO:0044427	chromosomal part	CC	0.644356	0.853389	2	325	22	5222	G14332.TU23399.4.0...chr14.12228210.12228926....orf1 G35415.TU58068.30.0...chr8.958102.969121....orf2
GO:0007015	actin filament organization	BP	0.651357	0.85629	2	325	23	5222	G23602.TU38637.3.2...chr3.24853000.24856137....orf1 G24008.TU39301.2.0...chr3.29518500.29522297....orf1
GO:0016787	hydrolase activity	MF	0.665045	0.866672	49	325	737	5222	G10000.TU16436.5.7...chr12.38618474.38620173....orf1 G11081.TU18255.11.5...chr12.52762502.52765335....orf1 G11189.TU18424.13.6...chr12.52495242.52501350....orf1 G11611.TU19147.12.4...chr13.5828919.5833829....orf1 G12408.TU20381.2.5...chr13.17446845.17464170....orf1 G13895.TU22698.6.0...chr14.4723815.4730132....orf1 G14059.TU22961.10.9...chr14.7256426.7261105....orf1 G15302.TU25003.11.3...chr14.25…
GO:0060589	nucleoside-triphosphatase regulator activity	MF	0.666806	0.866672	2	325	25	5222	G12066.TU19830.7.8...chr13.12593983.12598027....orf1 G39477.TU64762.4.1...chr9.19833386.19840257....orf1
GO:0009311	oligosaccharide metabolic process	BP	0.675082	0.870758	2	325	26	5222	G22671.TU37099.72.3...chr3.11960842.11964108....orf1 G35611.TU58387.5.3...chr8.3380012.3380579....orf1
GO:0033554	cellular response to stress	BP	0.683625	0.872817	2	325	27	5222	G22621.TU36990.6.8...chr3.11577221.11587771.... G35415.TU58068.30.0...chr8.958102.969121....orf2
GO:0015078	hydrogen ion transmembrane transporter activity	MF	0.69237	0.872817	2	325	28	5222	G20648.TU33742.207.5...chr2.30000177.30001752.... G37708.TU61774.2.8...chr8.39791953.39794546....orf1
GO:0008237	metallopeptidase activity	MF	0.69237	0.872817	2	325	28	5222	G2145.TU3566.3.8...chr1.31920041.31924628....orf1 G41135.TU67320.28.0...scaffold1261.size185750.157044.161456....orf1
GO:0070271	protein complex biogenesis	BP	0.69237	0.872817	2	325	28	5222	G47456.TU76350.5.8...scaffold5729.size16878.1416.7191....orf1 G9547.TU15681.1.9...chr12.33222584.33224148....orf1
GO:0031981	nuclear lumen	CC	0.710238	0.889047	2	325	30	5222	G12912.TU21168.17.1...chr13.31856226.31857939.... G34656.TU56821.28.6...chr7.25099312.25103135....orf1
GO:0046128	purine ribonucleoside metabolic process	BP	0.732952	0.898523	3	325	39	5222	G12408.TU20381.2.5...chr13.17446845.17464170....orf1 G20648.TU33742.207.5...chr2.30000177.30001752.... G7508.TU12350.33.0...chr11.39763862.39767135....orf1
GO:0051276	chromosome organization	BP	0.736415	0.901526	3	325	40	5222	G26227.TU43042.25.7...chr4.20666473.20671131....orf1 G35415.TU58068.30.0...chr8.958102.969121....orf2 G43648.TU70890.24.2...scaffold21088
GO:0044765	single-organism transport	BP	0.74123	0.90493	18	325	261	5222	G11189.TU18424.13.6...chr12.52495242.52501350....orf1 G16539.TU27023.5.9...chr14.46528839.46534895....orf1 G20648.TU33742.207.5...chr2.30000177.30001752.... G21150.TU34567.31.5...chr2.38399228.38437191....orf1 G21363.TU34912.2.5...chr2.41516759.41521403....orf1 G22897.TU37453.94.6...chr3.15788984.15790495....orf1 G28295.TU46375.8.6...chr5.9187281.9402865....orf1 G29176.TU47860.4.7...chr5.25955627…
GO:0006886	intracellular protein transport	BP	0.749637	0.911443	9	325	123	5222	G21150.TU34567.31.5...chr2.38399228.38437191....orf1 G22897.TU37453.94.6...chr3.15788984.15790495....orf1 G29736.TU48725.11.8...chr5.32413633.32414485....orf1 G32216.TU52809.9.5...chr6.22030113.22031556....orf1 G36163.TU59303.7.4...chr8.9810377.9819848....orf1 G44238.TU71684.48.4...scaffold23558 G48565.TU77992.20.9...scaffold8592.size7311.5248.6331....orf1 G6089.TU10047.7.2...chr11.13315790.13318…
GO:0008152	metabolic process	BP	0.751088	0.911962	170	325	2679	5222	G10000.TU16436.5.7...chr12.38618474.38620173....orf1 G10519.TU17346.110.8...chr12.45685083.45686566....orf1 G10665.TU17575.3.2...chr12.46841728.46843212....orf1 G10805.TU17800.6.8...chr12.49280582.49282147.... G10887.TU17938.2.9...chr12.50265469.50270240....orf1 G11081.TU18255.11.5...chr12.52762502.52765335....orf1 G11611.TU19147.12.4...chr13.5828919.5833829....orf1 G11684.TU19242.270.2...chr13.6…
GO:0030117	membrane coat	CC	0.767255	0.92097	3	325	47	5222	G32216.TU52809.9.5...chr6.22030113.22031556....orf1 G36163.TU59303.7.4...chr8.9810377.9819848....orf1 G7801.TU12842.6.5...chr12.1889389.1891907....orf1
GO:0016779	nucleotidyltransferase activity	MF	0.77957	0.932551	4	325	57	5222	G16148.TU26372.13.9...chr14.41323609.41325659....orf1 G2197.TU3647.4.2...chr1.32510851.32512480....orf1 G28516.TU46737.3.3...chr5.12663838.12667405....orf1 G9728.TU15987.11.2...chr12.35716498.35718447....orf1
GO:0044262	cellular carbohydrate metabolic process	BP	0.803485	0.953469	5	325	72	5222	G13864.TU22646.15.2...chr14.5624967.5627216....orf1 G22671.TU37099.72.3...chr3.11960842.11964108....orf1 G24324.TU39874.1.7...chr3.33945888.33946271.... G38756.TU63522.36.0...chr9.9673269.9675093....orf1 G9843.TU16182.43.1...chr12.36667641.36669768....
GO:0055085	transmembrane transport	BP	0.917237	1	9	325	132	5222	G11189.TU18424.13.6...chr12.52495242.52501350....orf1 G20648.TU33742.207.5...chr2.30000177.30001752.... G21150.TU34567.31.5...chr2.38399228.38437191....orf1 G21363.TU34912.2.5...chr2.41516759.41521403....orf1 G28295.TU46375.8.6...chr5.9187281.9402865....orf1 G37138.TU60883.18.4...chr8.24614395.24618872....orf1 G44807.TU72442.14.9...scaffold2629 G46014.TU74158.6.2...scaffold33255 G7508.TU12350.33.…
GO:0016043	cellular component organization	BP	0.972496	1	12	325	183	5222	G10887.TU17938.2.9...chr12.50265469.50270240....orf1 G21150.TU34567.31.5...chr2.38399228.38437191....orf1 G22897.TU37453.94.6...chr3.15788984.15790495....orf1 G23602.TU38637.3.2...chr3.24853000.24856137....orf1 G24008.TU39301.2.0...chr3.29518500.29522297....orf1 G26227.TU43042.25.7...chr4.20666473.20671131....orf1 G35415.TU58068.30.0...chr8.958102.969121....orf2 G43648.TU70890.24.2...scaffold2108…
GO:0043231	intracellular membrane-bounded organelle	CC	0.994785	1	22	325	345	5222	G12912.TU21168.17.1...chr13.31856226.31857939.... G12996.TU21298.7.2...chr13.33086724.33093026.... G21148.TU34564.27.4...chr2.36031344.36034141....orf1 G21150.TU34567.31.5...chr2.38399228.38437191....orf1 G23724.TU38836.40.2...chr3.26076457.26080151....orf1 G25969.TU42615.17.3...chr4.16955261.16960838....orf1 G27850.TU45675.14.3...chr5.3448446.3449779....orf1 G29736.TU48725.11.8...chr5.32413633.3…
GO:0015031	protein transport	BP	1	1	10	325	153	5222	G16539.TU27023.5.9...chr14.46528839.46534895....orf1 G21150.TU34567.31.5...chr2.38399228.38437191....orf1 G22897.TU37453.94.6...chr3.15788984.15790495....orf1 G29736.TU48725.11.8...chr5.32413633.32414485....orf1 G32216.TU52809.9.5...chr6.22030113.22031556....orf1 G36163.TU59303.7.4...chr8.9810377.9819848....orf1 G44238.TU71684.48.4...scaffold23558 G48565.TU77992.20.9...scaffold8592.size7311.5248.…
GO:0071840	cellular component organization or biogenesis	BP	1	1	13	325	203	5222	G10887.TU17938.2.9...chr12.50265469.50270240....orf1 G21150.TU34567.31.5...chr2.38399228.38437191....orf1 G22897.TU37453.94.6...chr3.15788984.15790495....orf1 G23602.TU38637.3.2...chr3.24853000.24856137....orf1 G24008.TU39301.2.0...chr3.29518500.29522297....orf1 G26227.TU43042.25.7...chr4.20666473.20671131....orf1 G34656.TU56821.28.6...chr7.25099312.25103135....orf1 G35415.TU58068.30.0...chr8.958…
GO:0004175	endopeptidase activity	MF	1	1	8	325	121	5222	G17768.TU29047.0.7...chr15.7751433.7753894....orf1 G24225.TU39689.5.2...chr3.32739290.32741311.... G27850.TU45675.14.3...chr5.3448446.3449779....orf1 G32444.TU53152.12.4...chr6.25997431.26003892....orf1 G33026.TU54079.10.1...chr6.39529878.39531912....orf1 G3847.TU6352.14.0...chr10.22419734.22422901....orf1 G41135.TU67320.28.0...scaffold1261.size185750.157044.161456....orf1 G9366.TU15392.31.9...ch…
GO:0046907	intracellular transport	BP	1	1	10	325	157	5222	G21150.TU34567.31.5...chr2.38399228.38437191....orf1 G22897.TU37453.94.6...chr3.15788984.15790495....orf1 G29736.TU48725.11.8...chr5.32413633.32414485....orf1 G32216.TU52809.9.5...chr6.22030113.22031556....orf1 G36163.TU59303.7.4...chr8.9810377.9819848....orf1 G42802.TU69729.27.7...scaffold17938.size3214.1104.3000....orf1 G44238.TU71684.48.4...scaffold23558 G48565.TU77992.20.9...scaffold8592.size…

## Sheet: GO5_Enrich.merge
GO_ID	GO_Term	GO_Class	Pvalue	AdjustedPv	x1	n	x2	N	ProtID
GO:1901566	organonitrogen compound biosynthetic process	BP	0.00017459	0.102588	27	391	180	5222	G12345.TU20272.23.0...chr13.14634549.14638148....orf1 G12392.TU20351.8.6...chr13.17316268.17317445....orf1 G13531.TU22131.48.7...chr14.1386112.1388923....orf1 G15727.TU25713.37.8...chr14.32467899.32472436....orf1 G15953.TU26062.27.3...chr14.38406937.38409539....orf1 G23669.TU38753.3.4...chr3.25715144.25718923....orf1 G23929.TU39161.11.5...chr3.28385956.28390356....orf1 G25991.TU42646.5.5...chr4.1…
GO:0009152	purine ribonucleotide biosynthetic process	BP	0.000431699	0.102588	8	391	26	5222	G12345.TU20272.23.0...chr13.14634549.14638148....orf1 G26808.TU44025.5.7...chr4.30462855.30467665....orf1 G29743.TU48737.29.1...chr5.32073792.32077218....orf1 G30662.TU50241.134.6...chr6.494966.496668.... G34760.TU56993.10.2...chr7.27061705.27069753....orf1 G38421.TU62978.6.8...chr9.2864452.2866370....orf1 G38502.TU63119.92.0...chr9.5754460.5756610....orf1 G41016.TU67158.24.2...scaffold121.size53…
GO:0007264	small GTPase mediated signal transduction	BP	0.000536592	0.102588	13	391	62	5222	G14487.TU23667.2.3...chr14.14838275.14840463....orf1 G15553.TU25407.3.5...chr14.29953747.29956010....orf1 G19507.TU31887.11.2...chr2.8581291.8585734....orf1 G19993.TU32692.101.4...chr2.14471148.14473750....orf1 G22848.TU37381.26.5...chr3.14438277.14440808....orf1 G24472.TU40116.15.6...chr4.18728.28614....orf1 G24714.TU40539.28.5...chr4.869200.870477....orf1 G26490.TU43511.67.1...chr4.24387452.243…
GO:0018130	heterocycle biosynthetic process	BP	0.000649242	0.102588	20	391	127	5222	G12345.TU20272.23.0...chr13.14634549.14638148....orf1 G12392.TU20351.8.6...chr13.17316268.17317445....orf1 G20539.TU33559.36.9...chr2.28790712.28791402....orf1 G23669.TU38753.3.4...chr3.25715144.25718923....orf1 G25991.TU42646.5.5...chr4.16734609.16736734....orf1 G26652.TU43782.63.5...chr4.26911694.26920232....orf1 G26808.TU44025.5.7...chr4.30462855.30467665....orf1 G2833.TU4673.18.5...chr10.4529…
GO:0072522	purine-containing compound biosynthetic process	BP	0.000824735	0.102588	9	391	35	5222	G12345.TU20272.23.0...chr13.14634549.14638148....orf1 G26652.TU43782.63.5...chr4.26911694.26920232....orf1 G26808.TU44025.5.7...chr4.30462855.30467665....orf1 G29743.TU48737.29.1...chr5.32073792.32077218....orf1 G30662.TU50241.134.6...chr6.494966.496668.... G34760.TU56993.10.2...chr7.27061705.27069753....orf1 G38421.TU62978.6.8...chr9.2864452.2866370....orf1 G38502.TU63119.92.0...chr9.5754460.575…
GO:1901362	organic cyclic compound biosynthetic process	BP	0.00227558	0.135798	21	391	146	5222	G12345.TU20272.23.0...chr13.14634549.14638148....orf1 G12392.TU20351.8.6...chr13.17316268.17317445....orf1 G20539.TU33559.36.9...chr2.28790712.28791402....orf1 G23669.TU38753.3.4...chr3.25715144.25718923....orf1 G25991.TU42646.5.5...chr4.16734609.16736734....orf1 G26652.TU43782.63.5...chr4.26911694.26920232....orf1 G26808.TU44025.5.7...chr4.30462855.30467665....orf1 G2833.TU4673.18.5...chr10.4529…
GO:0009168	purine ribonucleoside monophosphate biosynthetic process	BP	0.00266116	0.135798	6	391	20	5222	G12345.TU20272.23.0...chr13.14634549.14638148....orf1 G26808.TU44025.5.7...chr4.30462855.30467665....orf1 G30662.TU50241.134.6...chr6.494966.496668.... G34760.TU56993.10.2...chr7.27061705.27069753....orf1 G38502.TU63119.92.0...chr9.5754460.5756610....orf1 G41016.TU67158.24.2...scaffold121.size535765.510813.513923....orf1
GO:0019438	aromatic compound biosynthetic process	BP	0.00280883	0.135798	18	391	120	5222	G12345.TU20272.23.0...chr13.14634549.14638148....orf1 G12392.TU20351.8.6...chr13.17316268.17317445....orf1 G23669.TU38753.3.4...chr3.25715144.25718923....orf1 G25991.TU42646.5.5...chr4.16734609.16736734....orf1 G26652.TU43782.63.5...chr4.26911694.26920232....orf1 G26808.TU44025.5.7...chr4.30462855.30467665....orf1 G2833.TU4673.18.5...chr10.4529028.4534168....orf1 G28455.TU46645.19.9...chr5.113773…
GO:0009165	nucleotide biosynthetic process	BP	0.00326162	0.135798	9	391	42	5222	G12345.TU20272.23.0...chr13.14634549.14638148....orf1 G26808.TU44025.5.7...chr4.30462855.30467665....orf1 G29743.TU48737.29.1...chr5.32073792.32077218....orf1 G30662.TU50241.134.6...chr6.494966.496668.... G34760.TU56993.10.2...chr7.27061705.27069753....orf1 G38190.TU62588.3.2...chr9.1463880.1471400....orf1 G38421.TU62978.6.8...chr9.2864452.2866370....orf1 G38502.TU63119.92.0...chr9.5754460.575661…
GO:0005525	GTP binding	MF	0.00333246	0.135798	20	391	140	5222	G11391.TU18759.25.2...chr13.3582071.3586097....orf1 G14487.TU23667.2.3...chr14.14838275.14840463....orf1 G15162.TU24777.32.9...chr14.22958160.22966977....orf1 G15553.TU25407.3.5...chr14.29953747.29956010....orf1 G15792.TU25812.21.3...chr14.35763370.35768296....orf1 G19993.TU32692.101.4...chr2.14471148.14473750....orf1 G21581.TU35274.27.7...chr2.43296780.43297370....orf1 G22848.TU37381.26.5...chr3…
GO:0046129	purine ribonucleoside biosynthetic process	BP	0.00372413	0.135798	7	391	28	5222	G12345.TU20272.23.0...chr13.14634549.14638148....orf1 G26652.TU43782.63.5...chr4.26911694.26920232....orf1 G26808.TU44025.5.7...chr4.30462855.30467665....orf1 G29743.TU48737.29.1...chr5.32073792.32077218....orf1 G30662.TU50241.134.6...chr6.494966.496668.... G38421.TU62978.6.8...chr9.2864452.2866370....orf1 G38502.TU63119.92.0...chr9.5754460.5756610....orf1
GO:0044281	small molecule metabolic process	BP	0.004981	0.169651	42	391	371	5222	G12345.TU20272.23.0...chr13.14634549.14638148....orf1 G13531.TU22131.48.7...chr14.1386112.1388923....orf1 G14841.TU24206.78.2...chr14.19562057.19565001....orf1 G15081.TU24618.27.8...chr14.22424605.22430170....orf1 G15727.TU25713.37.8...chr14.32467899.32472436....orf1 G15953.TU26062.27.3...chr14.38406937.38409539....orf1 G17573.TU28748.299.2...chr15.6912271.6913969....orf1 G19420.TU31740.34.9...ch…
GO:0044271	cellular nitrogen compound biosynthetic process	BP	0.00510697	0.169651	18	391	125	5222	G12345.TU20272.23.0...chr13.14634549.14638148....orf1 G12392.TU20351.8.6...chr13.17316268.17317445....orf1 G25991.TU42646.5.5...chr4.16734609.16736734....orf1 G26652.TU43782.63.5...chr4.26911694.26920232....orf1 G26808.TU44025.5.7...chr4.30462855.30467665....orf1 G27403.TU44940.23.0...chr4.45520403.45521272....orf1 G2833.TU4673.18.5...chr10.4529028.4534168....orf1 G28885.TU47369.10.7...chr5.17289…
GO:0008242	omega peptidase activity	MF	0.00559308	0.178454	2	391	2	5222	G22971.TU37581.3.4...chr3.17247435.17250449....orf1 G3320.TU5448.108.8...chr10.11889047.11891336....orf1
GO:0034654	nucleobase-containing compound biosynthetic process	BP	0.0063848	0.197542	11	391	63	5222	G12345.TU20272.23.0...chr13.14634549.14638148....orf1 G26652.TU43782.63.5...chr4.26911694.26920232....orf1 G26808.TU44025.5.7...chr4.30462855.30467665....orf1 G28885.TU47369.10.7...chr5.17289047.17292932....orf1 G29743.TU48737.29.1...chr5.32073792.32077218....orf1 G30662.TU50241.134.6...chr6.494966.496668.... G34760.TU56993.10.2...chr7.27061705.27069753....orf1 G38190.TU62588.3.2...chr9.1463880.1…
GO:1901564	organonitrogen compound metabolic process	BP	0.0108673	0.290159	38	391	341	5222	G12345.TU20272.23.0...chr13.14634549.14638148....orf1 G12392.TU20351.8.6...chr13.17316268.17317445....orf1 G13017.TU21344.21.7...chr13.33960759.33961507.... G13531.TU22131.48.7...chr14.1386112.1388923....orf1 G15081.TU24618.27.8...chr14.22424605.22430170....orf1 G15727.TU25713.37.8...chr14.32467899.32472436....orf1 G15953.TU26062.27.3...chr14.38406937.38409539....orf1 G19420.TU31740.34.9...chr2.7…
GO:0009206	purine ribonucleoside triphosphate biosynthetic process	BP	0.0110834	0.290159	5	391	19	5222	G12345.TU20272.23.0...chr13.14634549.14638148....orf1 G26808.TU44025.5.7...chr4.30462855.30467665....orf1 G29743.TU48737.29.1...chr5.32073792.32077218....orf1 G30662.TU50241.134.6...chr6.494966.496668.... G38502.TU63119.92.0...chr9.5754460.5756610....orf1
GO:1901137	carbohydrate derivative biosynthetic process	BP	0.0123645	0.315603	12	391	77	5222	G12345.TU20272.23.0...chr13.14634549.14638148....orf1 G26652.TU43782.63.5...chr4.26911694.26920232....orf1 G26808.TU44025.5.7...chr4.30462855.30467665....orf1 G29743.TU48737.29.1...chr5.32073792.32077218....orf1 G30662.TU50241.134.6...chr6.494966.496668.... G31110.TU51031.1.1...chr6.4359165.4363647....orf1 G32575.TU53368.8.9...chr6.29229496.29234127....orf1 G34760.TU56993.10.2...chr7.27061705.270…
GO:0009269	response to desiccation	BP	0.0159456	0.343368	2	391	3	5222	G15482.TU25283.158.5...chr14.28684879.28688354....orf1 G40704.TU66713.138.8...scaffold11167.size4870.74.1878....orf1
GO:0042256	mature ribosome assembly	BP	0.0159456	0.343368	2	391	3	5222	G27140.TU44539.31.5...chr4.38125636.38128205....orf1 G42780.TU69702.22.6...scaffold17832.size3228.22.3081....orf1
GO:1901605	alpha-amino acid metabolic process	BP	0.0161427	0.343368	12	391	79	5222	G15727.TU25713.37.8...chr14.32467899.32472436....orf1 G15953.TU26062.27.3...chr14.38406937.38409539....orf1 G19420.TU31740.34.9...chr2.7274882.7277327....orf1 G22971.TU37581.3.4...chr3.17247435.17250449....orf1 G23669.TU38753.3.4...chr3.25715144.25718923....orf1 G23929.TU39161.11.5...chr3.28385956.28390356....orf1 G25991.TU42646.5.5...chr4.16734609.16736734....orf1 G26380.TU43318.6.6...chr4.19559…
GO:0015986	ATP synthesis coupled proton transport	BP	0.0169486	0.346091	4	391	14	5222	G12345.TU20272.23.0...chr13.14634549.14638148....orf1 G26808.TU44025.5.7...chr4.30462855.30467665....orf1 G30662.TU50241.134.6...chr6.494966.496668.... G38502.TU63119.92.0...chr9.5754460.5756610....orf1
GO:0044711	single-organism biosynthetic process	BP	0.0174973	0.35029	31	391	273	5222	G12345.TU20272.23.0...chr13.14634549.14638148....orf1 G13531.TU22131.48.7...chr14.1386112.1388923....orf1 G15118.TU24686.34.1...chr14.22930207.22933645....orf1 G15727.TU25713.37.8...chr14.32467899.32472436....orf1 G15953.TU26062.27.3...chr14.38406937.38409539....orf1 G20539.TU33559.36.9...chr2.28790712.28791402....orf1 G23669.TU38753.3.4...chr3.25715144.25718923....orf1 G23673.TU38761.6.1...chr3.…
GO:0008652	cellular amino acid biosynthetic process	BP	0.0189302	0.364675	14	391	99	5222	G13531.TU22131.48.7...chr14.1386112.1388923....orf1 G15727.TU25713.37.8...chr14.32467899.32472436....orf1 G15953.TU26062.27.3...chr14.38406937.38409539....orf1 G23669.TU38753.3.4...chr3.25715144.25718923....orf1 G23929.TU39161.11.5...chr3.28385956.28390356....orf1 G25991.TU42646.5.5...chr4.16734609.16736734....orf1 G26003.TU42670.28.3...chr4.16846981.16848436.... G26380.TU43318.6.6...chr4.1955965…
GO:0042254	ribosome biogenesis	BP	0.0208552	0.387149	5	391	22	5222	G14872.TU24260.27.0...chr14.19819656.19821614....orf1 G27140.TU44539.31.5...chr4.38125636.38128205....orf1 G4157.TU6853.6.7...chr10.26531787.26535780....orf1 G42780.TU69702.22.6...scaffold17832.size3228.22.3081....orf1 G9173.TU15115.34.2...chr12.25078797.25079444....
GO:0070646	protein modification by small protein removal	BP	0.0208552	0.387149	5	391	22	5222	G28981.TU47541.29.3...chr5.21535102.21547570.... G37118.TU60857.11.8...chr8.24564129.24565939....orf1 G41384.TU67689.18.6...scaffold13326.size3919.48.3823....orf1 G4992.TU8233.20.5...chr11.313104.317734....orf1 G5884.TU9707.5.5...chr11.11275472.11280821....orf1
GO:0005730	nucleolus	CC	0.0248996	0.423708	3	391	9	5222	G14872.TU24260.27.0...chr14.19819656.19821614....orf1 G23206.TU37961.11.3...chr3.20444383.20448397....orf1 G9173.TU15115.34.2...chr12.25078797.25079444....
GO:0070972	protein localization to endoplasmic reticulum	BP	0.0273632	0.448604	4	391	16	5222	G10491.TU17286.23.9...chr12.45916216.45917251.... G24538.TU40222.24.1...chr4.274987.277728....orf1 G33189.TU54390.3.7...chr6.43206482.43208772....orf1 G35015.TU57416.15.6...chr7.30173978.30176363....
GO:1902600	hydrogen ion transmembrane transport	BP	0.0290483	0.448604	6	391	32	5222	G12345.TU20272.23.0...chr13.14634549.14638148....orf1 G19222.TU31415.30.1...chr2.1982834.2044336....orf1 G26808.TU44025.5.7...chr4.30462855.30467665....orf1 G30662.TU50241.134.6...chr6.494966.496668.... G38502.TU63119.92.0...chr9.5754460.5756610....orf1 G44107.TU71510.44.6...scaffold22923.size2535.1167.2507....orf1
GO:0090407	organophosphate biosynthetic process	BP	0.0293927	0.448604	10	391	66	5222	G12345.TU20272.23.0...chr13.14634549.14638148....orf1 G23673.TU38761.6.1...chr3.25728270.25731193....orf1 G26808.TU44025.5.7...chr4.30462855.30467665....orf1 G29743.TU48737.29.1...chr5.32073792.32077218....orf1 G30662.TU50241.134.6...chr6.494966.496668.... G34760.TU56993.10.2...chr7.27061705.27069753....orf1 G38190.TU62588.3.2...chr9.1463880.1471400....orf1 G38421.TU62978.6.8...chr9.2864452.28663…
GO:0055086	nucleobase-containing small molecule metabolic process	BP	0.0294323	0.448604	12	391	84	5222	G12345.TU20272.23.0...chr13.14634549.14638148....orf1 G26652.TU43782.63.5...chr4.26911694.26920232....orf1 G26808.TU44025.5.7...chr4.30462855.30467665....orf1 G28885.TU47369.10.7...chr5.17289047.17292932....orf1 G29743.TU48737.29.1...chr5.32073792.32077218....orf1 G30662.TU50241.134.6...chr6.494966.496668.... G34760.TU56993.10.2...chr7.27061705.27069753....orf1 G38190.TU62588.3.2...chr9.1463880.1…
GO:0006188	IMP biosynthetic process	BP	0.030317	0.448604	2	391	4	5222	G34760.TU56993.10.2...chr7.27061705.27069753....orf1 G41016.TU67158.24.2...scaffold121.size535765.510813.513923....orf1
GO:0016579	protein deubiquitination	BP	0.0337277	0.463321	4	391	17	5222	G28981.TU47541.29.3...chr5.21535102.21547570.... G37118.TU60857.11.8...chr8.24564129.24565939....orf1 G41384.TU67689.18.6...scaffold13326.size3919.48.3823....orf1 G5884.TU9707.5.5...chr11.11275472.11280821....orf1
GO:0044249	cellular biosynthetic process	BP	0.0370886	0.463321	60	391	623	5222	G10556.TU17409.147.5...chr12.46497323.46499275....orf1 G11525.TU19011.103.9...chr13.4810502.4813751....orf1 G12195.TU20041.30.6...chr13.13973146.13975994....orf1 G12345.TU20272.23.0...chr13.14634549.14638148....orf1 G12392.TU20351.8.6...chr13.17316268.17317445....orf1 G13531.TU22131.48.7...chr14.1386112.1388923....orf1 G15081.TU24618.27.8...chr14.22424605.22430170....orf1 G15118.TU24686.34.1...ch…
GO:0009064	glutamine family amino acid metabolic process	BP	0.0408815	0.463321	4	391	18	5222	G15727.TU25713.37.8...chr14.32467899.32472436....orf1 G19420.TU31740.34.9...chr2.7274882.7277327....orf1 G22971.TU37581.3.4...chr3.17247435.17250449....orf1 G29159.TU47829.14.0...chr5.25294050.25296391....orf1
GO:0046394	carboxylic acid biosynthetic process	BP	0.041441	0.463321	15	391	117	5222	G13531.TU22131.48.7...chr14.1386112.1388923....orf1 G15727.TU25713.37.8...chr14.32467899.32472436....orf1 G15953.TU26062.27.3...chr14.38406937.38409539....orf1 G23669.TU38753.3.4...chr3.25715144.25718923....orf1 G23929.TU39161.11.5...chr3.28385956.28390356....orf1 G25991.TU42646.5.5...chr4.16734609.16736734....orf1 G26003.TU42670.28.3...chr4.16846981.16848436.... G26380.TU43318.6.6...chr4.1955965…
GO:1901607	alpha-amino acid biosynthetic process	BP	0.0446057	0.463321	9	391	61	5222	G15727.TU25713.37.8...chr14.32467899.32472436....orf1 G15953.TU26062.27.3...chr14.38406937.38409539....orf1 G23669.TU38753.3.4...chr3.25715144.25718923....orf1 G23929.TU39161.11.5...chr3.28385956.28390356....orf1 G25991.TU42646.5.5...chr4.16734609.16736734....orf1 G26380.TU43318.6.6...chr4.19559654.19578839....orf1 G29159.TU47829.14.0...chr5.25294050.25296391....orf1 G30215.TU49518.20.5...chr5.39…
GO:0030529	ribonucleoprotein complex	CC	0.0447154	0.463321	24	391	213	5222	G10556.TU17409.147.5...chr12.46497323.46499275....orf1 G11525.TU19011.103.9...chr13.4810502.4813751....orf1 G12195.TU20041.30.6...chr13.13973146.13975994....orf1 G14872.TU24260.27.0...chr14.19819656.19821614....orf1 G15521.TU25355.85.2...chr14.29456276.29458684....orf1 G24265.TU39771.74.3...chr3.31403054.31411656....orf1 G24680.TU40476.11.4...chr4.1269874.1280014....orf1 G26425.TU43395.29.4...chr…
GO:0009507	chloroplast	CC	0.0480503	0.463321	2	391	5	5222	G33508.TU54925.41.5...chr7.3379548.3380183....orf1 G4660.TU7708.42.1...chr10.36179548.36180686....orf1
GO:0005048	signal sequence binding	MF	0.0480503	0.463321	2	391	5	5222	G10491.TU17286.23.9...chr12.45916216.45917251.... G24538.TU40222.24.1...chr4.274987.277728....orf1
GO:0006807	nitrogen compound metabolic process	BP	0.0503945	0.463321	51	391	525	5222	G10243.TU16834.21.4...chr12.42257383.42260414.... G12345.TU20272.23.0...chr13.14634549.14638148....orf1 G12392.TU20351.8.6...chr13.17316268.17317445....orf1 G13017.TU21344.21.7...chr13.33960759.33961507.... G13531.TU22131.48.7...chr14.1386112.1388923....orf1 G14872.TU24260.27.0...chr14.19819656.19821614....orf1 G15081.TU24618.27.8...chr14.22424605.22430170....orf1 G15131.TU24708.23.5...chr14.2310…
GO:0046483	heterocycle metabolic process	BP	0.0506905	0.463321	38	391	373	5222	G10243.TU16834.21.4...chr12.42257383.42260414.... G12345.TU20272.23.0...chr13.14634549.14638148....orf1 G12392.TU20351.8.6...chr13.17316268.17317445....orf1 G13017.TU21344.21.7...chr13.33960759.33961507.... G14872.TU24260.27.0...chr14.19819656.19821614....orf1 G15081.TU24618.27.8...chr14.22424605.22430170....orf1 G15131.TU24708.23.5...chr14.23104999.23106145....orf1 G20539.TU33559.36.9...chr2.287…
GO:0009116	nucleoside metabolic process	BP	0.052588	0.463321	8	391	51	5222	G12345.TU20272.23.0...chr13.14634549.14638148....orf1 G26652.TU43782.63.5...chr4.26911694.26920232....orf1 G26808.TU44025.5.7...chr4.30462855.30467665....orf1 G29743.TU48737.29.1...chr5.32073792.32077218....orf1 G30662.TU50241.134.6...chr6.494966.496668.... G38421.TU62978.6.8...chr9.2864452.2866370....orf1 G38502.TU63119.92.0...chr9.5754460.5756610....orf1 G8133.TU13400.4.2...chr12.6962459.696379…
GO:0007165	signal transduction	BP	0.0539435	0.463321	14	391	110	5222	G14487.TU23667.2.3...chr14.14838275.14840463....orf1 G15553.TU25407.3.5...chr14.29953747.29956010....orf1 G19507.TU31887.11.2...chr2.8581291.8585734....orf1 G19993.TU32692.101.4...chr2.14471148.14473750....orf1 G22848.TU37381.26.5...chr3.14438277.14440808....orf1 G24472.TU40116.15.6...chr4.18728.28614....orf1 G24714.TU40539.28.5...chr4.869200.870477....orf1 G26490.TU43511.67.1...chr4.24387452.243…
GO:1901576	organic substance biosynthetic process	BP	0.0561585	0.463321	60	391	636	5222	G10556.TU17409.147.5...chr12.46497323.46499275....orf1 G11525.TU19011.103.9...chr13.4810502.4813751....orf1 G12195.TU20041.30.6...chr13.13973146.13975994....orf1 G12345.TU20272.23.0...chr13.14634549.14638148....orf1 G12392.TU20351.8.6...chr13.17316268.17317445....orf1 G13531.TU22131.48.7...chr14.1386112.1388923....orf1 G15081.TU24618.27.8...chr14.22424605.22430170....orf1 G15118.TU24686.34.1...ch…
GO:0006457	protein folding	BP	0.0591534	0.463321	11	391	81	5222	G15656.TU25584.54.2...chr14.32123650.32126432....orf1 G26737.TU43913.2.4...chr4.26369443.26370605.... G28810.TU47252.232.4...chr5.15844586.15847878....orf1 G2922.TU4815.14.4...chr10.5656245.5656911....orf1 G32633.TU53449.84.7...chr6.30626452.30628988....orf1 G32789.TU53701.66.3...chr6.35681326.35683767....orf1 G33430.TU54805.18.2...chr7.1996197.1999750....orf1 G38149.TU62507.37.1...chr9.1819812.1…
GO:0033365	protein localization to organelle	BP	0.0613448	0.463321	5	391	29	5222	G10491.TU17286.23.9...chr12.45916216.45917251.... G24538.TU40222.24.1...chr4.274987.277728....orf1 G33189.TU54390.3.7...chr6.43206482.43208772....orf1 G33236.TU54490.13.4...chr7.379544.381609....orf1 G35015.TU57416.15.6...chr7.30173978.30176363....
GO:0034641	cellular nitrogen compound metabolic process	BP	0.0653787	0.463321	39	391	391	5222	G10243.TU16834.21.4...chr12.42257383.42260414.... G12345.TU20272.23.0...chr13.14634549.14638148....orf1 G12392.TU20351.8.6...chr13.17316268.17317445....orf1 G13017.TU21344.21.7...chr13.33960759.33961507.... G14872.TU24260.27.0...chr14.19819656.19821614....orf1 G15081.TU24618.27.8...chr14.22424605.22430170....orf1 G15131.TU24708.23.5...chr14.23104999.23106145....orf1 G21211.TU34670.14.1...chr2.397…
GO:0070647	protein modification by small protein conjugation or removal	BP	0.0675908	0.463321	6	391	39	5222	G28981.TU47541.29.3...chr5.21535102.21547570.... G35729.TU58583.8.7...chr8.4362258.4365095....orf1 G37118.TU60857.11.8...chr8.24564129.24565939....orf1 G41384.TU67689.18.6...scaffold13326.size3919.48.3823....orf1 G4992.TU8233.20.5...chr11.313104.317734....orf1 G5884.TU9707.5.5...chr11.11275472.11280821....orf1
GO:0006662	glycerol ether metabolic process	BP	0.067867	0.463321	3	391	13	5222	G17573.TU28748.299.2...chr15.6912271.6913969....orf1 G25959.TU42599.3.3...chr4.16047021.16051607....orf1 G43442.TU70611.31.7...scaffold20381.size2875.1047.2875....orf1
GO:0005741	mitochondrial outer membrane	CC	0.067867	0.463321	3	391	13	5222	G18961.TU30998.37.0...chr2.977935.981221....orf1 G28510.TU46726.4.2...chr5.12043043.12044209....orf1 G5407.TU8920.61.3...chr11.4793224.4795079....orf1
GO:0048278	vesicle docking	BP	0.067867	0.463321	3	391	13	5222	G13008.TU21321.7.9...chr13.33470809.33520674.... G20390.TU33312.13.8...chr2.24961877.24967515....orf1 G39102.TU64139.3.6...chr9.13528835.13534614....orf2
GO:0006778	porphyrin-containing compound metabolic process	BP	0.067867	0.463321	3	391	13	5222	G12392.TU20351.8.6...chr13.17316268.17317445....orf1 G13017.TU21344.21.7...chr13.33960759.33961507.... G2833.TU4673.18.5...chr10.4529028.4534168....orf1
GO:0015935	small ribosomal subunit	CC	0.0685642	0.463321	2	391	6	5222	G39315.TU64496.137.9...chr9.16100047.16104747....orf1 G43481.TU70665.69.9...scaffold204
GO:0043094	cellular metabolic compound salvage	BP	0.0685642	0.463321	2	391	6	5222	G26652.TU43782.63.5...chr4.26911694.26920232....orf1 G28885.TU47369.10.7...chr5.17289047.17292932....orf1
GO:0006206	pyrimidine nucleobase metabolic process	BP	0.0685642	0.463321	2	391	6	5222	G28885.TU47369.10.7...chr5.17289047.17292932....orf1 G8133.TU13400.4.2...chr12.6962459.6963792....
GO:0044283	small molecule biosynthetic process	BP	0.0690947	0.463321	16	391	134	5222	G13531.TU22131.48.7...chr14.1386112.1388923....orf1 G15727.TU25713.37.8...chr14.32467899.32472436....orf1 G15953.TU26062.27.3...chr14.38406937.38409539....orf1 G20539.TU33559.36.9...chr2.28790712.28791402....orf1 G23669.TU38753.3.4...chr3.25715144.25718923....orf1 G23929.TU39161.11.5...chr3.28385956.28390356....orf1 G25991.TU42646.5.5...chr4.16734609.16736734....orf1 G26003.TU42670.28.3...chr4.16…
GO:0009987	cellular process	BP	0.0717621	0.463321	162	391	1936	5222	G10046.TU16511.29.3...chr12.40078674.40080184....orf1 G10243.TU16834.21.4...chr12.42257383.42260414.... G10275.TU16886.1.4...chr12.42416997.42420151....orf1 G10556.TU17409.147.5...chr12.46497323.46499275....orf1 G1116.TU1846.8.8...chr1.22227851.22230919.... G11390.TU18757.15.1...chr13.3551244.3556965....orf1 G11525.TU19011.103.9...chr13.4810502.4813751....orf1 G12195.TU20041.30.6...chr13.13973146…
GO:0031429	box H/ACA snoRNP complex	CC	0.0748755	0.463321	1	391	1	5222	G14872.TU24260.27.0...chr14.19819656.19821614....orf1
GO:0010189	vitamin E biosynthetic process	BP	0.0748755	0.463321	1	391	1	5222	G20539.TU33559.36.9...chr2.28790712.28791402....orf1
GO:0051741	2-methyl-6-phytyl-1,4-benzoquinone methyltransferase activity	MF	0.0748755	0.463321	1	391	1	5222	G20539.TU33559.36.9...chr2.28790712.28791402....orf1
GO:0004575	sucrose alpha-glucosidase activity	MF	0.0748755	0.463321	1	391	1	5222	G21840.TU35683.6.3...chr2.48765764.48769744....orf1
GO:0008839	4-hydroxy-tetrahydrodipicolinate reductase	MF	0.0748755	0.463321	1	391	1	5222	G23929.TU39161.11.5...chr3.28385956.28390356....orf1
GO:0006621	protein retention in ER lumen	BP	0.0748755	0.463321	1	391	1	5222	G24538.TU40222.24.1...chr4.274987.277728....orf1
GO:0046923	ER retention sequence binding	MF	0.0748755	0.463321	1	391	1	5222	G24538.TU40222.24.1...chr4.274987.277728....orf1
GO:0004121	cystathionine beta-lyase activity	MF	0.0748755	0.463321	1	391	1	5222	G26380.TU43318.6.6...chr4.19559654.19578839....orf1
GO:0071266	de novo L-methionine biosynthetic process	BP	0.0748755	0.463321	1	391	1	5222	G26380.TU43318.6.6...chr4.19559654.19578839....orf1
GO:0004845	uracil phosphoribosyltransferase activity	MF	0.0748755	0.463321	1	391	1	5222	G28885.TU47369.10.7...chr5.17289047.17292932....orf1
GO:0006223	uracil salvage	BP	0.0748755	0.463321	1	391	1	5222	G28885.TU47369.10.7...chr5.17289047.17292932....orf1
GO:0016117	carotenoid biosynthetic process	BP	0.0748755	0.463321	1	391	1	5222	G2931.TU4834.1.3...chr10.5810896.5816382....orf1
GO:0016719	carotene 7,8-desaturase activity	MF	0.0748755	0.463321	1	391	1	5222	G2931.TU4834.1.3...chr10.5810896.5816382....orf1
GO:0006729	tetrahydrobiopterin biosynthetic process	BP	0.0748755	0.463321	1	391	1	5222	G29341.TU48136.11.1...chr5.27438719.27439687....orf1
GO:0008124	4-alpha-hydroxytetrahydrobiopterin dehydratase activity	MF	0.0748755	0.463321	1	391	1	5222	G29341.TU48136.11.1...chr5.27438719.27439687....orf1
GO:0008113	peptide-methionine (S)-S-oxide reductase activity	MF	0.0748755	0.463321	1	391	1	5222	G32131.TU52670.34.7...chr6.19890021.19892088....orf1
GO:0016920	pyroglutamyl-peptidase activity	MF	0.0748755	0.463321	1	391	1	5222	G3320.TU5448.108.8...chr10.11889047.11891336....orf1
GO:0004018	N6-(1,2-dicarboxyethyl)AMP AMP-lyase (fumarate-forming) activity	MF	0.0748755	0.463321	1	391	1	5222	G34760.TU56993.10.2...chr7.27061705.27069753....orf1
GO:0005847	mRNA cleavage and polyadenylation specificity factor complex	CC	0.0748755	0.463321	1	391	1	5222	G36951.TU60600.11.2...chr8.22753593.22762501....
GO:0006379	mRNA cleavage	BP	0.0748755	0.463321	1	391	1	5222	G36951.TU60600.11.2...chr8.22753593.22762501....
GO:0004140	dephospho-CoA kinase activity	MF	0.0748755	0.463321	1	391	1	5222	G38421.TU62978.6.8...chr9.2864452.2866370....orf1
GO:0004641	phosphoribosylformylglycinamidine cyclo-ligase activity	MF	0.0748755	0.463321	1	391	1	5222	G41016.TU67158.24.2...scaffold121.size535765.510813.513923....orf1
GO:0000445	THO complex part of transcription export complex	CC	0.0748755	0.463321	1	391	1	5222	G9879.TU16235.20.0...chr12.35198473.35202411....orf1
GO:0036459	ubiquitinyl hydrolase activity	MF	0.0773436	0.475588	4	391	22	5222	G28981.TU47541.29.3...chr5.21535102.21547570.... G37118.TU60857.11.8...chr8.24564129.24565939....orf1 G41384.TU67689.18.6...scaffold13326.size3919.48.3823....orf1 G5884.TU9707.5.5...chr11.11275472.11280821....orf1
GO:0031966	mitochondrial membrane	CC	0.0777896	0.475588	5	391	31	5222	G18961.TU30998.37.0...chr2.977935.981221....orf1 G28510.TU46726.4.2...chr5.12043043.12044209....orf1 G3428.TU5626.23.6...chr10.15142334.15144814....orf1 G4840.TU7978.11.2...chr10.40189548.40197533....orf1 G5407.TU8920.61.3...chr11.4793224.4795079....orf1
GO:1901360	organic cyclic compound metabolic process	BP	0.0847349	0.511919	39	391	398	5222	G10243.TU16834.21.4...chr12.42257383.42260414.... G12345.TU20272.23.0...chr13.14634549.14638148....orf1 G12392.TU20351.8.6...chr13.17316268.17317445....orf1 G13017.TU21344.21.7...chr13.33960759.33961507.... G14872.TU24260.27.0...chr14.19819656.19821614....orf1 G15081.TU24618.27.8...chr14.22424605.22430170....orf1 G15131.TU24708.23.5...chr14.23104999.23106145....orf1 G20539.TU33559.36.9...chr2.287…
GO:0016831	carboxy-lyase activity	MF	0.0883509	0.524158	4	391	23	5222	G12392.TU20351.8.6...chr13.17316268.17317445....orf1 G14505.TU23700.5.7...chr14.15198170.15202344.... G19420.TU31740.34.9...chr2.7274882.7277327....orf1 G8133.TU13400.4.2...chr12.6962459.6963792....
GO:0044444	cytoplasmic part	CC	0.0893276	0.524158	42	391	435	5222	G10556.TU17409.147.5...chr12.46497323.46499275....orf1 G11525.TU19011.103.9...chr13.4810502.4813751....orf1 G12195.TU20041.30.6...chr13.13973146.13975994....orf1 G14842.TU24207.216.6...chr14.19566048.19569730....orf1 G15521.TU25355.85.2...chr14.29456276.29458684....orf1 G18961.TU30998.37.0...chr2.977935.981221....orf1 G20390.TU33312.13.8...chr2.24961877.24967515....orf1 G2090.TU3482.45.3...chr1.3…
GO:0006541	glutamine metabolic process	BP	0.0913449	0.52691	2	391	7	5222	G15727.TU25713.37.8...chr14.32467899.32472436....orf1 G22971.TU37581.3.4...chr3.17247435.17250449....orf1
GO:0006725	cellular aromatic compound metabolic process	BP	0.0928608	0.528953	37	391	377	5222	G10243.TU16834.21.4...chr12.42257383.42260414.... G12345.TU20272.23.0...chr13.14634549.14638148....orf1 G12392.TU20351.8.6...chr13.17316268.17317445....orf1 G13017.TU21344.21.7...chr13.33960759.33961507.... G14872.TU24260.27.0...chr14.19819656.19821614....orf1 G15081.TU24618.27.8...chr14.22424605.22430170....orf1 G15131.TU24708.23.5...chr14.23104999.23106145....orf1 G21211.TU34670.14.1...chr2.397…
GO:0006520	cellular amino acid metabolic process	BP	0.095877	0.528953	22	391	205	5222	G13531.TU22131.48.7...chr14.1386112.1388923....orf1 G15081.TU24618.27.8...chr14.22424605.22430170....orf1 G15727.TU25713.37.8...chr14.32467899.32472436....orf1 G15953.TU26062.27.3...chr14.38406937.38409539....orf1 G19420.TU31740.34.9...chr2.7274882.7277327....orf1 G21211.TU34670.14.1...chr2.39760500.39762133....orf1 G22971.TU37581.3.4...chr3.17247435.17250449....orf1 G23669.TU38753.3.4...chr3.257…
GO:0016830	carbon-carbon lyase activity	MF	0.0963642	0.528953	5	391	33	5222	G12392.TU20351.8.6...chr13.17316268.17317445....orf1 G14505.TU23700.5.7...chr14.15198170.15202344.... G19420.TU31740.34.9...chr2.7274882.7277327....orf1 G28995.TU47566.21.1...chr5.21757414.21759980....orf1 G8133.TU13400.4.2...chr12.6962459.6963792....
GO:0006614	SRP-dependent cotranslational protein targeting to membrane	BP	0.0967482	0.528953	3	391	15	5222	G10491.TU17286.23.9...chr12.45916216.45917251.... G33189.TU54390.3.7...chr6.43206482.43208772....orf1 G35015.TU57416.15.6...chr7.30173978.30176363....
GO:0016627	oxidoreductase activity, acting on the CH-CH group of donors	MF	0.0967482	0.528953	3	391	15	5222	G13513.TU22095.9.7...chr14.489489.491568....orf1 G23929.TU39161.11.5...chr3.28385956.28390356....orf1 G2833.TU4673.18.5...chr10.4529028.4534168....orf1
GO:0044763	single-organism cellular process	BP	0.0988415	0.528953	89	391	1016	5222	G10046.TU16511.29.3...chr12.40078674.40080184....orf1 G10243.TU16834.21.4...chr12.42257383.42260414.... G1116.TU1846.8.8...chr1.22227851.22230919.... G11390.TU18757.15.1...chr13.3551244.3556965....orf1 G12345.TU20272.23.0...chr13.14634549.14638148....orf1 G13008.TU21321.7.9...chr13.33470809.33520674.... G13017.TU21344.21.7...chr13.33960759.33961507.... G13531.TU22131.48.7...chr14.1386112.1388923.…
GO:0018193	peptidyl-amino acid modification	BP	0.100067	0.528953	4	391	24	5222	G15656.TU25584.54.2...chr14.32123650.32126432....orf1 G26094.TU42821.7.9...chr4.18494211.18500813....orf1 G33430.TU54805.18.2...chr7.1996197.1999750....orf1 G88.TU160.1.5...chr1.1968041.1977384....orf1
GO:0015672	monovalent inorganic cation transport	BP	0.102068	0.528953	7	391	51	5222	G12345.TU20272.23.0...chr13.14634549.14638148....orf1 G19222.TU31415.30.1...chr2.1982834.2044336....orf1 G25883.TU42471.11.4...chr4.16398354.16401499....orf1 G26808.TU44025.5.7...chr4.30462855.30467665....orf1 G30662.TU50241.134.6...chr6.494966.496668.... G38502.TU63119.92.0...chr9.5754460.5756610....orf1 G44107.TU71510.44.6...scaffold22923.size2535.1167.2507....orf1
GO:0051716	cellular response to stimulus	BP	0.10242	0.528953	16	391	140	5222	G10243.TU16834.21.4...chr12.42257383.42260414.... G14487.TU23667.2.3...chr14.14838275.14840463....orf1 G15553.TU25407.3.5...chr14.29953747.29956010....orf1 G19507.TU31887.11.2...chr2.8581291.8585734....orf1 G19993.TU32692.101.4...chr2.14471148.14473750....orf1 G22848.TU37381.26.5...chr3.14438277.14440808....orf1 G24472.TU40116.15.6...chr4.18728.28614....orf1 G24714.TU40539.28.5...chr4.869200.8704…
GO:0008238	exopeptidase activity	MF	0.107793	0.528953	7	391	52	5222	G10531.TU17368.8.5...chr12.46418270.46421828....orf1 G11935.TU19627.7.0...chr13.9987117.9987984....orf1 G22971.TU37581.3.4...chr3.17247435.17250449....orf1 G3320.TU5448.108.8...chr10.11889047.11891336....orf1 G33810.TU55414.22.7...chr7.8980003.8982191....orf1 G38034.TU62292.2.4...chr9.653582.655516.... G41489.TU67847.7.2...scaffold13629
GO:0016741	transferase activity, transferring one-carbon groups	MF	0.110137	0.528953	11	391	88	5222	G15567.TU25424.5.5...chr14.30345213.30346913.... G20539.TU33559.36.9...chr2.28790712.28791402....orf1 G26003.TU42670.28.3...chr4.16846981.16848436.... G26094.TU42821.7.9...chr4.18494211.18500813....orf1 G27197.TU44620.3.3...chr4.40929473.40931440....orf1 G37345.TU61186.23.6...chr8.32718304.32723890....orf1 G37736.TU61815.27.3...chr8.38225022.38226475....orf1 G4221.TU6963.0.3...chr10.29134949.2913…
GO:0000413	protein peptidyl-prolyl isomerization	BP	0.11276	0.528953	3	391	16	5222	G15656.TU25584.54.2...chr14.32123650.32126432....orf1 G33430.TU54805.18.2...chr7.1996197.1999750....orf1 G88.TU160.1.5...chr1.1968041.1977384....orf1
GO:0008565	protein transporter activity	MF	0.11276	0.528953	3	391	16	5222	G1621.TU2719.33.2...chr1.26246138.26248407....orf1 G29084.TU47712.14.2...chr5.24506247.24509009....orf1 G33236.TU54490.13.4...chr7.379544.381609....orf1
GO:0044391	ribosomal subunit	CC	0.11276	0.528953	3	391	16	5222	G36971.TU60633.33.4...chr8.22068333.22342988....orf1 G39315.TU64496.137.9...chr9.16100047.16104747....orf1 G43481.TU70665.69.9...scaffold204
GO:0003871	5-methyltetrahydropteroyltriglutamate-homocysteine S-methyltransferase activity	MF	0.11594	0.528953	2	391	8	5222	G26003.TU42670.28.3...chr4.16846981.16848436.... G45403.TU73291.41.6...scaffold29284.size1577.141.1577....orf1
GO:0004807	triose-phosphate isomerase activity	MF	0.11594	0.528953	2	391	8	5222	G30654.TU50227.22.8...chr6.221162.222360....orf1 G43693.TU70952.119.7...scaffold2115.size108585.95423.98743....orf1
GO:0009086	methionine biosynthetic process	BP	0.11594	0.528953	2	391	8	5222	G26380.TU43318.6.6...chr4.19559654.19578839....orf1 G45403.TU73291.41.6...scaffold29284.size1577.141.1577....orf1
GO:0005509	calcium ion binding	MF	0.119159	0.528953	11	391	89	5222	G22322.TU36486.8.0...chr3.7249813.7259199....orf1 G28810.TU47252.232.4...chr5.15844586.15847878....orf1 G3053.TU5022.3.5...chr10.8631676.8635453....orf1 G32633.TU53449.84.7...chr6.30626452.30628988....orf1 G32789.TU53701.66.3...chr6.35681326.35683767....orf1 G33299.TU54595.14.8...chr7.1143883.1149793....orf1 G34419.TU56449.9.8...chr7.17241817.17244747....orf1 G37919.TU62099.0.7...chr8.40993205.40…
GO:0051186	cofactor metabolic process	BP	0.120542	0.528953	7	391	54	5222	G12392.TU20351.8.6...chr13.17316268.17317445....orf1 G13017.TU21344.21.7...chr13.33960759.33961507.... G25991.TU42646.5.5...chr4.16734609.16736734....orf1 G2833.TU4673.18.5...chr10.4529028.4534168....orf1 G29341.TU48136.11.1...chr5.27438719.27439687....orf1 G38421.TU62978.6.8...chr9.2864452.2866370....orf1 G4221.TU6963.0.3...chr10.29134949.29135365....orf1
GO:0003755	peptidyl-prolyl cis-trans isomerase activity	MF	0.129696	0.528953	3	391	17	5222	G15656.TU25584.54.2...chr14.32123650.32126432....orf1 G33430.TU54805.18.2...chr7.1996197.1999750....orf1 G88.TU160.1.5...chr1.1968041.1977384....orf1
GO:0072594	establishment of protein localization to organelle	BP	0.139131	0.528953	4	391	27	5222	G10491.TU17286.23.9...chr12.45916216.45917251.... G33189.TU54390.3.7...chr6.43206482.43208772....orf1 G33236.TU54490.13.4...chr7.379544.381609....orf1 G35015.TU57416.15.6...chr7.30173978.30176363....
GO:0016667	oxidoreductase activity, acting on a sulfur group of donors	MF	0.139131	0.528953	4	391	27	5222	G17573.TU28748.299.2...chr15.6912271.6913969....orf1 G25959.TU42599.3.3...chr4.16047021.16051607....orf1 G32131.TU52670.34.7...chr6.19890021.19892088....orf1 G43442.TU70611.31.7...scaffold20381.size2875.1047.2875....orf1
GO:0006904	vesicle docking involved in exocytosis	BP	0.141951	0.528953	2	391	9	5222	G13008.TU21321.7.9...chr13.33470809.33520674.... G39102.TU64139.3.6...chr9.13528835.13534614....orf2
GO:0042559	pteridine-containing compound biosynthetic process	BP	0.141951	0.528953	2	391	9	5222	G25991.TU42646.5.5...chr4.16734609.16736734....orf1 G29341.TU48136.11.1...chr5.27438719.27439687....orf1
GO:0016538	cyclin-dependent protein serine/threonine kinase regulator activity	MF	0.144158	0.528953	1	391	2	5222	G10046.TU16511.29.3...chr12.40078674.40080184....orf1
GO:0018738	S-formylglutathione hydrolase activity	MF	0.144158	0.528953	1	391	2	5222	G14841.TU24206.78.2...chr14.19562057.19565001....orf1
GO:0046294	formaldehyde catabolic process	BP	0.144158	0.528953	1	391	2	5222	G14841.TU24206.78.2...chr14.19562057.19565001....orf1
GO:0004822	isoleucine-tRNA ligase activity	MF	0.144158	0.528953	1	391	2	5222	G15081.TU24618.27.8...chr14.22424605.22430170....orf1
GO:0006428	isoleucyl-tRNA aminoacylation	BP	0.144158	0.528953	1	391	2	5222	G15081.TU24618.27.8...chr14.22424605.22430170....orf1
GO:0004351	glutamate decarboxylase activity	MF	0.144158	0.528953	1	391	2	5222	G19420.TU31740.34.9...chr2.7274882.7277327....orf1
GO:0035246	peptidyl-arginine N-methylation	BP	0.144158	0.528953	1	391	2	5222	G26094.TU42821.7.9...chr4.18494211.18500813....orf1
GO:0004001	adenosine kinase activity	MF	0.144158	0.528953	1	391	2	5222	G26652.TU43782.63.5...chr4.26911694.26920232....orf1
GO:0006166	purine ribonucleoside salvage	BP	0.144158	0.528953	1	391	2	5222	G26652.TU43782.63.5...chr4.26911694.26920232....orf1
GO:0004109	coproporphyrinogen oxidase activity	MF	0.144158	0.528953	1	391	2	5222	G2833.TU4673.18.5...chr10.4529028.4534168....orf1
GO:0004399	histidinol dehydrogenase activity	MF	0.144158	0.528953	1	391	2	5222	G30215.TU49518.20.5...chr5.39566937.39572644....orf1
GO:0030623	U5 snRNA binding	MF	0.144158	0.528953	1	391	2	5222	G31984.TU52439.17.3...chr6.17500352.17506416....orf1
GO:0003975	UDP-N-acetylglucosamine-dolichyl-phosphate N-acetylglucosaminephosphotransferase activity	MF	0.144158	0.528953	1	391	2	5222	G32575.TU53368.8.9...chr6.29229496.29234127....orf1
GO:0006488	dolichol-linked oligosaccharide biosynthetic process	BP	0.144158	0.528953	1	391	2	5222	G32575.TU53368.8.9...chr6.29229496.29234127....orf1
GO:0008963	phospho-N-acetylmuramoyl-pentapeptide-transferase activity	MF	0.144158	0.528953	1	391	2	5222	G32575.TU53368.8.9...chr6.29229496.29234127....orf1
GO:0005747	mitochondrial respiratory chain complex I	CC	0.144158	0.528953	1	391	2	5222	G3428.TU5626.23.6...chr10.15142334.15144814....orf1
GO:0006378	mRNA polyadenylation	BP	0.144158	0.528953	1	391	2	5222	G36951.TU60600.11.2...chr8.22753593.22762501....
GO:0004749	ribose phosphate diphosphokinase activity	MF	0.144158	0.528953	1	391	2	5222	G38190.TU62588.3.2...chr9.1463880.1471400....orf1
GO:0015937	coenzyme A biosynthetic process	BP	0.144158	0.528953	1	391	2	5222	G38421.TU62978.6.8...chr9.2864452.2866370....orf1
GO:0004375	glycine dehydrogenase (decarboxylating) activity	MF	0.144158	0.528953	1	391	2	5222	G3925.TU6481.0.7...chr10.24260934.24262007....
GO:0006189	de novo IMP biosynthetic process	BP	0.144158	0.528953	1	391	2	5222	G41016.TU67158.24.2...scaffold121.size535765.510813.513923....orf1
GO:0032040	small-subunit processome	CC	0.144158	0.528953	1	391	2	5222	G4157.TU6853.6.7...chr10.26531787.26535780....orf1
GO:0003864	3-methyl-2-oxobutanoate hydroxymethyltransferase activity	MF	0.144158	0.528953	1	391	2	5222	G4221.TU6963.0.3...chr10.29134949.29135365....orf1
GO:0004825	methionine-tRNA ligase activity	MF	0.144158	0.528953	1	391	2	5222	G42443.TU69228.37.8...scaffold1669.size141595.24538.35353....orf1
GO:0006431	methionyl-tRNA aminoacylation	BP	0.144158	0.528953	1	391	2	5222	G42443.TU69228.37.8...scaffold1669.size141595.24538.35353....orf1
GO:0005965	protein farnesyltransferase complex	CC	0.144158	0.528953	1	391	2	5222	G5316.TU8780.7.3...chr11.3018294.3121039....orf1
GO:0018343	protein farnesylation	BP	0.144158	0.528953	1	391	2	5222	G5316.TU8780.7.3...chr11.3018294.3121039....orf1
GO:0042127	regulation of cell proliferation	BP	0.144158	0.528953	1	391	2	5222	G5316.TU8780.7.3...chr11.3018294.3121039....orf1
GO:0003725	double-stranded RNA binding	MF	0.144158	0.528953	1	391	2	5222	G7697.TU12675.0.5...chr12.1876671.1881170....orf1
GO:0004590	orotidine-5-phosphate decarboxylase activity	MF	0.144158	0.528953	1	391	2	5222	G8133.TU13400.4.2...chr12.6962459.6963792....
GO:0003924	GTPase activity	MF	0.144543	0.528953	8	391	64	5222	G11391.TU18759.25.2...chr13.3582071.3586097....orf1 G15162.TU24777.32.9...chr14.22958160.22966977....orf1 G33299.TU54595.14.8...chr7.1143883.1149793....orf1 G33950.TU55629.28.7...chr7.10674866.10677133....orf1 G35015.TU57416.15.6...chr7.30173978.30176363.... G42083.TU68716.17.1...scaffold1564.size152552.16718.22314....orf1 G48712.TU78191.14.1...scaffold8901.size6784.1280.5887....orf1 G5018.TU8284…
GO:0005739	mitochondrion	CC	0.146331	0.531688	6	391	45	5222	G18961.TU30998.37.0...chr2.977935.981221....orf1 G2090.TU3482.45.3...chr1.31794428.31796850....orf1 G28510.TU46726.4.2...chr5.12043043.12044209....orf1 G3428.TU5626.23.6...chr10.15142334.15144814....orf1 G4840.TU7978.11.2...chr10.40189548.40197533....orf1 G5407.TU8920.61.3...chr11.4793224.4795079....orf1
GO:0051188	cofactor biosynthetic process	BP	0.146331	0.531688	6	391	45	5222	G12392.TU20351.8.6...chr13.17316268.17317445....orf1 G25991.TU42646.5.5...chr4.16734609.16736734....orf1 G2833.TU4673.18.5...chr10.4529028.4534168....orf1 G29341.TU48136.11.1...chr5.27438719.27439687....orf1 G38421.TU62978.6.8...chr9.2864452.2866370....orf1 G4221.TU6963.0.3...chr10.29134949.29135365....orf1
GO:0009067	aspartate family amino acid biosynthetic process	BP	0.147458	0.533883	3	391	18	5222	G23929.TU39161.11.5...chr3.28385956.28390356....orf1 G26380.TU43318.6.6...chr4.19559654.19578839....orf1 G45403.TU73291.41.6...scaffold29284.size1577.141.1577....orf1
GO:0015078	hydrogen ion transmembrane transporter activity	MF	0.153329	0.54485	4	391	28	5222	G12345.TU20272.23.0...chr13.14634549.14638148....orf1 G19222.TU31415.30.1...chr2.1982834.2044336....orf1 G2090.TU3482.45.3...chr1.31794428.31796850....orf1 G30662.TU50241.134.6...chr6.494966.496668....
GO:0006605	protein targeting	BP	0.153329	0.54485	4	391	28	5222	G10491.TU17286.23.9...chr12.45916216.45917251.... G33189.TU54390.3.7...chr6.43206482.43208772....orf1 G33236.TU54490.13.4...chr7.379544.381609....orf1 G35015.TU57416.15.6...chr7.30173978.30176363....
GO:0008168	methyltransferase activity	MF	0.155286	0.54485	10	391	82	5222	G15567.TU25424.5.5...chr14.30345213.30346913.... G20539.TU33559.36.9...chr2.28790712.28791402....orf1 G26003.TU42670.28.3...chr4.16846981.16848436.... G26094.TU42821.7.9...chr4.18494211.18500813....orf1 G27197.TU44620.3.3...chr4.40929473.40931440....orf1 G37345.TU61186.23.6...chr8.32718304.32723890....orf1 G37736.TU61815.27.3...chr8.38225022.38226475....orf1 G45403.TU73291.41.6...scaffold29284.si…
GO:0019752	carboxylic acid metabolic process	BP	0.167093	0.54485	25	391	252	5222	G13531.TU22131.48.7...chr14.1386112.1388923....orf1 G15081.TU24618.27.8...chr14.22424605.22430170....orf1 G15727.TU25713.37.8...chr14.32467899.32472436....orf1 G15953.TU26062.27.3...chr14.38406937.38409539....orf1 G19420.TU31740.34.9...chr2.7274882.7277327....orf1 G21211.TU34670.14.1...chr2.39760500.39762133....orf1 G22971.TU37581.3.4...chr3.17247435.17250449....orf1 G23669.TU38753.3.4...chr3.257…
GO:0006779	porphyrin-containing compound biosynthetic process	BP	0.169031	0.54485	2	391	10	5222	G12392.TU20351.8.6...chr13.17316268.17317445....orf1 G2833.TU4673.18.5...chr10.4529028.4534168....orf1
GO:0009082	branched-chain amino acid biosynthetic process	BP	0.169031	0.54485	2	391	10	5222	G13531.TU22131.48.7...chr14.1386112.1388923....orf1 G15953.TU26062.27.3...chr14.38406937.38409539....orf1
GO:0006334	nucleosome assembly	BP	0.169031	0.54485	2	391	10	5222	G22199.TU36285.16.0...chr3.5567657.5572273....orf1 G40540.TU66476.9.2...scaffold105
GO:0043161	proteasome-mediated ubiquitin-dependent protein catabolic process	BP	0.169031	0.54485	2	391	10	5222	G23637.TU38696.54.1...chr3.25463336.25466336....orf1 G39808.TU65319.11.0...chr9.27733222.27737754....orf1
GO:0000105	histidine biosynthetic process	BP	0.169031	0.54485	2	391	10	5222	G23669.TU38753.3.4...chr3.25715144.25718923....orf1 G30215.TU49518.20.5...chr5.39566937.39572644....orf1
GO:0005829	cytosol	CC	0.169031	0.54485	2	391	10	5222	G2926.TU4821.184.3...chr10.6327687.6330216....orf2 G3320.TU5448.108.8...chr10.11889047.11891336....orf1
GO:0016705	oxidoreductase activity, acting on paired donors, with incorporation or reduction of molecular oxygen	MF	0.169031	0.54485	2	391	10	5222	G13017.TU21344.21.7...chr13.33960759.33961507.... G2931.TU4834.1.3...chr10.5810896.5816382....orf1
GO:0042440	pigment metabolic process	BP	0.169031	0.54485	2	391	10	5222	G13017.TU21344.21.7...chr13.33960759.33961507.... G2931.TU4834.1.3...chr10.5810896.5816382....orf1
GO:0051082	unfolded protein binding	MF	0.169864	0.54485	6	391	48	5222	G26737.TU43913.2.4...chr4.26369443.26370605.... G28810.TU47252.232.4...chr5.15844586.15847878....orf1 G2922.TU4815.14.4...chr10.5656245.5656911....orf1 G32633.TU53449.84.7...chr6.30626452.30628988....orf1 G32789.TU53701.66.3...chr6.35681326.35683767....orf1 G42562.TU69392.24.8...scaffold17102.size3333.4.2568....orf1
GO:0005840	ribosome	CC	0.170126	0.54485	19	391	183	5222	G10556.TU17409.147.5...chr12.46497323.46499275....orf1 G11525.TU19011.103.9...chr13.4810502.4813751....orf1 G12195.TU20041.30.6...chr13.13973146.13975994....orf1 G15521.TU25355.85.2...chr14.29456276.29458684....orf1 G24680.TU40476.11.4...chr4.1269874.1280014....orf1 G26425.TU43395.29.4...chr4.23840288.23904160....orf1 G31127.TU51060.336.6...chr6.4795686.4796758....orf1 G3162.TU5200.144.8...chr10.…
GO:0016485	protein processing	BP	0.171618	0.54485	24	391	241	5222	G10532.TU17370.15.4...chr12.46422027.46424465....orf1 G11935.TU19627.7.0...chr13.9987117.9987984....orf1 G13010.TU21334.19.9...chr13.31739911.31853124....orf1 G1601.TU2693.72.0...chr1.25980697.25982181....orf1 G19708.TU32244.17.1...chr2.9471865.9473756....orf1 G21090.TU34484.39.6...chr2.37344919.37347736....orf1 G23637.TU38696.54.1...chr3.25463336.25466336....orf1 G24738.TU40575.18.7...chr4.23853…
GO:0050896	response to stimulus	BP	0.17528	0.54485	26	391	265	5222	G10243.TU16834.21.4...chr12.42257383.42260414.... G11849.TU19498.47.3...chr13.9024070.9025854.... G14487.TU23667.2.3...chr14.14838275.14840463....orf1 G15482.TU25283.158.5...chr14.28684879.28688354....orf1 G15553.TU25407.3.5...chr14.29953747.29956010....orf1 G19507.TU31887.11.2...chr2.8581291.8585734....orf1 G19993.TU32692.101.4...chr2.14471148.14473750....orf1 G22848.TU37381.26.5...chr3.14438277…
GO:0010467	gene expression	BP	0.182234	0.54485	54	391	606	5222	G10532.TU17370.15.4...chr12.46422027.46424465....orf1 G10556.TU17409.147.5...chr12.46497323.46499275....orf1 G11525.TU19011.103.9...chr13.4810502.4813751....orf1 G11935.TU19627.7.0...chr13.9987117.9987984....orf1 G12195.TU20041.30.6...chr13.13973146.13975994....orf1 G13010.TU21334.19.9...chr13.31739911.31853124....orf1 G15081.TU24618.27.8...chr14.22424605.22430170....orf1 G15131.TU24708.23.5...ch…
GO:0034622	cellular macromolecular complex assembly	BP	0.188106	0.54485	5	391	36	5222	G22199.TU36285.16.0...chr3.5567657.5572273....orf1 G27140.TU44539.31.5...chr4.38125636.38128205....orf1 G38149.TU62507.37.1...chr9.1819812.1822473....orf1 G40540.TU66476.9.2...scaffold105 G42780.TU69702.22.6...scaffold17832.size3228.22.3081....orf1
GO:0008312	7S RNA binding	MF	0.196873	0.54485	2	391	11	5222	G10491.TU17286.23.9...chr12.45916216.45917251.... G35015.TU57416.15.6...chr7.30173978.30176363....
GO:0004650	polygalacturonase activity	MF	0.196873	0.54485	2	391	11	5222	G18630.TU30438.10.0...chr15.26616049.26620530....orf1 G29590.TU48515.2.5...chr5.30203828.30206973....orf1
GO:0006139	nucleobase-containing compound metabolic process	BP	0.204201	0.54485	29	391	305	5222	G10243.TU16834.21.4...chr12.42257383.42260414.... G12345.TU20272.23.0...chr13.14634549.14638148....orf1 G14872.TU24260.27.0...chr14.19819656.19821614....orf1 G15081.TU24618.27.8...chr14.22424605.22430170....orf1 G15131.TU24708.23.5...chr14.23104999.23106145....orf1 G21211.TU34670.14.1...chr2.39760500.39762133....orf1 G22199.TU36285.16.0...chr3.5567657.5572273....orf1 G2446.TU4072.10.4...chr1.3534…
GO:0072527	pyrimidine-containing compound metabolic process	BP	0.204747	0.54485	3	391	21	5222	G28885.TU47369.10.7...chr5.17289047.17292932....orf1 G29743.TU48737.29.1...chr5.32073792.32077218....orf1 G8133.TU13400.4.2...chr12.6962459.6963792....
GO:0005737	cytoplasm	CC	0.205022	0.54485	49	391	549	5222	G10556.TU17409.147.5...chr12.46497323.46499275....orf1 G11525.TU19011.103.9...chr13.4810502.4813751....orf1 G12195.TU20041.30.6...chr13.13973146.13975994....orf1 G14842.TU24207.216.6...chr14.19566048.19569730....orf1 G15081.TU24618.27.8...chr14.22424605.22430170....orf1 G15521.TU25355.85.2...chr14.29456276.29458684....orf1 G18961.TU30998.37.0...chr2.977935.981221....orf1 G20390.TU33312.13.8...chr…
GO:0006508	proteolysis	BP	0.205725	0.54485	23	391	234	5222	G10532.TU17370.15.4...chr12.46422027.46424465....orf1 G11935.TU19627.7.0...chr13.9987117.9987984....orf1 G13010.TU21334.19.9...chr13.31739911.31853124....orf1 G1601.TU2693.72.0...chr1.25980697.25982181....orf1 G19708.TU32244.17.1...chr2.9471865.9473756....orf1 G21090.TU34484.39.6...chr2.37344919.37347736....orf1 G23637.TU38696.54.1...chr3.25463336.25466336....orf1 G24738.TU40575.18.7...chr4.23853…
GO:0016829	lyase activity	MF	0.206062	0.54485	10	391	86	5222	G11705.TU19273.30.2...chr13.6955360.6985199....orf1 G12392.TU20351.8.6...chr13.17316268.17317445....orf1 G14505.TU23700.5.7...chr14.15198170.15202344.... G19420.TU31740.34.9...chr2.7274882.7277327....orf1 G26380.TU43318.6.6...chr4.19559654.19578839....orf1 G28995.TU47566.21.1...chr5.21757414.21759980....orf1 G2926.TU4821.184.3...chr10.6327687.6330216....orf2 G29341.TU48136.11.1...chr5.27438719.27…
GO:0003855	3-dehydroquinate dehydratase activity	MF	0.208264	0.54485	1	391	3	5222	G11705.TU19273.30.2...chr13.6955360.6985199....orf1
GO:0004853	uroporphyrinogen decarboxylase activity	MF	0.208264	0.54485	1	391	3	5222	G12392.TU20351.8.6...chr13.17316268.17317445....orf1
GO:0004392	heme oxygenase (decyclizing) activity	MF	0.208264	0.54485	1	391	3	5222	G13017.TU21344.21.7...chr13.33960759.33961507....
GO:0006788	heme oxidation	BP	0.208264	0.54485	1	391	3	5222	G13017.TU21344.21.7...chr13.33960759.33961507....
GO:0004452	isopentenyl-diphosphate delta-isomerase activity	MF	0.208264	0.54485	1	391	3	5222	G15118.TU24686.34.1...chr14.22930207.22933645....orf1
GO:0003852	2-isopropylmalate synthase activity	MF	0.208264	0.54485	1	391	3	5222	G15953.TU26062.27.3...chr14.38406937.38409539....orf1
GO:0009098	leucine biosynthetic process	BP	0.208264	0.54485	1	391	3	5222	G15953.TU26062.27.3...chr14.38406937.38409539....orf1
GO:0004635	phosphoribosyl-AMP cyclohydrolase activity	MF	0.208264	0.54485	1	391	3	5222	G23669.TU38753.3.4...chr3.25715144.25718923....orf1
GO:0004525	ribonuclease III activity	MF	0.208264	0.54485	1	391	3	5222	G2446.TU4072.10.4...chr1.35349842.35351030....
GO:0006814	sodium ion transport	BP	0.208264	0.54485	1	391	3	5222	G25883.TU42471.11.4...chr4.16398354.16401499....orf1
GO:0004488	methylenetetrahydrofolate dehydrogenase (NADP+) activity	MF	0.208264	0.54485	1	391	3	5222	G25991.TU42646.5.5...chr4.16734609.16736734....orf1
GO:0004814	arginine-tRNA ligase activity	MF	0.208264	0.54485	1	391	3	5222	G26937.TU44223.4.1...chr4.32591985.32595448....orf1
GO:0006420	arginyl-tRNA aminoacylation	BP	0.208264	0.54485	1	391	3	5222	G26937.TU44223.4.1...chr4.32591985.32595448....orf1
GO:0006561	proline biosynthetic process	BP	0.208264	0.54485	1	391	3	5222	G29159.TU47829.14.0...chr5.25294050.25296391....orf1
GO:0003980	UDP-glucose:glycoprotein glucosyltransferase activity	MF	0.208264	0.54485	1	391	3	5222	G31110.TU51031.1.1...chr6.4359165.4363647....orf1
GO:0007021	tubulin complex assembly	BP	0.208264	0.54485	1	391	3	5222	G38149.TU62507.37.1...chr9.1819812.1822473....orf1
GO:0007023	post-chaperonin tubulin folding pathway	BP	0.208264	0.54485	1	391	3	5222	G38149.TU62507.37.1...chr9.1819812.1822473....orf1
GO:0048487	beta-tubulin binding	MF	0.208264	0.54485	1	391	3	5222	G38149.TU62507.37.1...chr9.1819812.1822473....orf1
GO:0006546	glycine catabolic process	BP	0.208264	0.54485	1	391	3	5222	G3925.TU6481.0.7...chr10.24260934.24262007....
GO:0015940	pantothenate biosynthetic process	BP	0.208264	0.54485	1	391	3	5222	G4221.TU6963.0.3...chr10.29134949.29135365....orf1
GO:0004012	phospholipid-translocating ATPase activity	MF	0.208264	0.54485	1	391	3	5222	G44655.TU72238.11.1...scaffold2550.size82366.21851.22594....orf1
GO:0015914	phospholipid transport	BP	0.208264	0.54485	1	391	3	5222	G44655.TU72238.11.1...scaffold2550.size82366.21851.22594....orf1
GO:0005471	ATP:ADP antiporter activity	MF	0.208264	0.54485	1	391	3	5222	G48735.TU78240.31.4...scaffold9010.size6658.3386.6658....orf1
GO:0006207	de novo pyrimidine nucleobase biosynthetic process	BP	0.208264	0.54485	1	391	3	5222	G8133.TU13400.4.2...chr12.6962459.6963792....
GO:0043232	intracellular non-membrane-bounded organelle	CC	0.208655	0.54485	25	391	258	5222	G10556.TU17409.147.5...chr12.46497323.46499275....orf1 G11525.TU19011.103.9...chr13.4810502.4813751....orf1 G11781.TU19397.16.1...chr13.7568337.7569505....orf1 G12195.TU20041.30.6...chr13.13973146.13975994....orf1 G14379.TU23471.1.5...chr14.12947961.12948347....orf1 G14872.TU24260.27.0...chr14.19819656.19821614....orf1 G15521.TU25355.85.2...chr14.29456276.29458684....orf1 G23206.TU37961.11.3...ch…
GO:0044237	cellular metabolic process	BP	0.209416	0.545444	124	391	1505	5222	G10243.TU16834.21.4...chr12.42257383.42260414.... G10275.TU16886.1.4...chr12.42416997.42420151....orf1 G10556.TU17409.147.5...chr12.46497323.46499275....orf1 G1116.TU1846.8.8...chr1.22227851.22230919.... G11525.TU19011.103.9...chr13.4810502.4813751....orf1 G12195.TU20041.30.6...chr13.13973146.13975994....orf1 G12345.TU20272.23.0...chr13.14634549.14638148....orf1 G12392.TU20351.8.6...chr13.1731626…
GO:0006511	ubiquitin-dependent protein catabolic process	BP	0.211224	0.545973	5	391	39	5222	G1601.TU2693.72.0...chr1.25980697.25982181....orf1 G19708.TU32244.17.1...chr2.9471865.9473756....orf1 G23637.TU38696.54.1...chr3.25463336.25466336....orf1 G39808.TU65319.11.0...chr9.27733222.27737754....orf1 G8751.TU14396.20.3...chr12.15497699.15500142....orf1
GO:0006887	exocytosis	BP	0.224863	0.569166	3	391	22	5222	G13008.TU21321.7.9...chr13.33470809.33520674.... G20390.TU33312.13.8...chr2.24961877.24967515....orf1 G39102.TU64139.3.6...chr9.13528835.13534614....orf2
GO:0043603	cellular amide metabolic process	BP	0.224863	0.569166	3	391	22	5222	G25377.TU41675.24.7...chr4.9560442.9564371....orf1 G27403.TU44940.23.0...chr4.45520403.45521272....orf1 G4221.TU6963.0.3...chr10.29134949.29135365....orf1
GO:0005681	spliceosomal complex	CC	0.225214	0.569166	2	391	12	5222	G24265.TU39771.74.3...chr3.31403054.31411656....orf1 G31984.TU52439.17.3...chr6.17500352.17506416....orf1
GO:0006869	lipid transport	BP	0.225214	0.569166	2	391	12	5222	G44655.TU72238.11.1...scaffold2550.size82366.21851.22594....orf1 G47561.TU76502.30.0...scaffold6009.size15310.1653.2273....orf1
GO:0022892	substrate-specific transporter activity	MF	0.232911	0.575156	9	391	77	5222	G12345.TU20272.23.0...chr13.14634549.14638148....orf1 G1621.TU2719.33.2...chr1.26246138.26248407....orf1 G19222.TU31415.30.1...chr2.1982834.2044336....orf1 G2090.TU3482.45.3...chr1.31794428.31796850....orf1 G29084.TU47712.14.2...chr5.24506247.24509009....orf1 G30662.TU50241.134.6...chr6.494966.496668.... G33236.TU54490.13.4...chr7.379544.381609....orf1 G44655.TU72238.11.1...scaffold2550.size82366…
GO:0070008	serine-type exopeptidase activity	MF	0.240442	0.575156	5	391	42	5222	G10531.TU17368.8.5...chr12.46418270.46421828....orf1 G11935.TU19627.7.0...chr13.9987117.9987984....orf1 G33810.TU55414.22.7...chr7.8980003.8982191....orf1 G38034.TU62292.2.4...chr9.653582.655516.... G41489.TU67847.7.2...scaffold13629
GO:1901135	carbohydrate derivative metabolic process	BP	0.241452	0.575156	13	391	122	5222	G12345.TU20272.23.0...chr13.14634549.14638148....orf1 G26652.TU43782.63.5...chr4.26911694.26920232....orf1 G26808.TU44025.5.7...chr4.30462855.30467665....orf1 G29743.TU48737.29.1...chr5.32073792.32077218....orf1 G30662.TU50241.134.6...chr6.494966.496668.... G31110.TU51031.1.1...chr6.4359165.4363647....orf1 G32575.TU53368.8.9...chr6.29229496.29234127....orf1 G34760.TU56993.10.2...chr7.27061705.270…
GO:0042398	cellular modified amino acid biosynthetic process	BP	0.24534	0.575156	3	391	23	5222	G25991.TU42646.5.5...chr4.16734609.16736734....orf1 G27403.TU44940.23.0...chr4.45520403.45521272....orf1 G4221.TU6963.0.3...chr10.29134949.29135365....orf1
GO:0019205	nucleobase-containing compound kinase activity	MF	0.253822	0.575156	2	391	13	5222	G26652.TU43782.63.5...chr4.26911694.26920232....orf1 G29743.TU48737.29.1...chr5.32073792.32077218....orf1
GO:0033036	macromolecule localization	BP	0.263869	0.575156	17	391	170	5222	G10491.TU17286.23.9...chr12.45916216.45917251.... G1621.TU2719.33.2...chr1.26246138.26248407....orf1 G21822.TU35654.70.7...chr2.46692681.46695469....orf1 G22822.TU37332.19.3...chr3.13965684.13968406....orf1 G24538.TU40222.24.1...chr4.274987.277728....orf1 G29084.TU47712.14.2...chr5.24506247.24509009....orf1 G31121.TU51051.30.8...chr6.5282527.5286923....orf1 G33189.TU54390.3.7...chr6.43206482.4320…
GO:0005047	signal recognition particle binding	MF	0.26758	0.575156	1	391	4	5222	G10491.TU17286.23.9...chr12.45916216.45917251....
GO:0030942	endoplasmic reticulum signal peptide binding	MF	0.26758	0.575156	1	391	4	5222	G10491.TU17286.23.9...chr12.45916216.45917251....
GO:0004764	shikimate 3-dehydrogenase (NADP+) activity	MF	0.26758	0.575156	1	391	4	5222	G11705.TU19273.30.2...chr13.6955360.6985199....orf1
GO:0004455	ketol-acid reductoisomerase activity	MF	0.26758	0.575156	1	391	4	5222	G13531.TU22131.48.7...chr14.1386112.1388923....orf1
GO:0004747	ribokinase activity	MF	0.26758	0.575156	1	391	4	5222	G15225.TU24873.219.7...chr14.24491436.24494240....orf1
GO:0006014	D-ribose metabolic process	BP	0.26758	0.575156	1	391	4	5222	G15225.TU24873.219.7...chr14.24491436.24494240....orf1
GO:0006536	glutamate metabolic process	BP	0.26758	0.575156	1	391	4	5222	G19420.TU31740.34.9...chr2.7274882.7277327....orf1
GO:0005086	ARF guanyl-nucleotide exchange factor activity	MF	0.26758	0.575156	1	391	4	5222	G24472.TU40116.15.6...chr4.18728.28614....orf1
GO:0032012	regulation of ARF protein signal transduction	BP	0.26758	0.575156	1	391	4	5222	G24472.TU40116.15.6...chr4.18728.28614....orf1
GO:0005787	signal peptidase complex	CC	0.26758	0.575156	1	391	4	5222	G25377.TU41675.24.7...chr4.9560442.9564371....orf1
GO:0006090	pyruvate metabolic process	BP	0.26758	0.575156	1	391	4	5222	G27175.TU44591.8.8...chr4.39691815.39697404....orf1
GO:0004106	chorismate mutase activity	MF	0.26758	0.575156	1	391	4	5222	G28455.TU46645.19.9...chr5.11377318.11377794....orf1
GO:0004550	nucleoside diphosphate kinase activity	MF	0.26758	0.575156	1	391	4	5222	G29743.TU48737.29.1...chr5.32073792.32077218....orf1
GO:0006165	nucleoside diphosphate phosphorylation	BP	0.26758	0.575156	1	391	4	5222	G29743.TU48737.29.1...chr5.32073792.32077218....orf1
GO:0006183	GTP biosynthetic process	BP	0.26758	0.575156	1	391	4	5222	G29743.TU48737.29.1...chr5.32073792.32077218....orf1
GO:0006228	UTP biosynthetic process	BP	0.26758	0.575156	1	391	4	5222	G29743.TU48737.29.1...chr5.32073792.32077218....orf1
GO:0006241	CTP biosynthetic process	BP	0.26758	0.575156	1	391	4	5222	G29743.TU48737.29.1...chr5.32073792.32077218....orf1
GO:0004096	catalase activity	MF	0.26758	0.575156	1	391	4	5222	G33052.TU54145.552.0...chr6.41407508.41445566....orf1
GO:0006606	protein import into nucleus	BP	0.26758	0.575156	1	391	4	5222	G33236.TU54490.13.4...chr7.379544.381609....orf1
GO:0022900	electron transport chain	BP	0.26758	0.575156	1	391	4	5222	G3428.TU5626.23.6...chr10.15142334.15144814....orf1
GO:0000049	tRNA binding	MF	0.26758	0.575156	1	391	4	5222	G42443.TU69228.37.8...scaffold1669.size141595.24538.35353....orf1
GO:0004579	dolichyl-diphosphooligosaccharide-protein glycotransferase activity	MF	0.26758	0.575156	1	391	4	5222	G4264.TU7025.45.4...chr10.29623129.29625715....orf1
GO:0008234	cysteine-type peptidase activity	MF	0.272054	0.583544	4	391	29	5222	G13010.TU21334.19.9...chr13.31739911.31853124....orf1 G32307.TU52943.61.2...chr6.22649046.22651359....orf1 G41384.TU67689.18.6...scaffold13326.size3919.48.3823....orf1 G792.TU1306.4.1...chr1.17776223.17779532....orf1
GO:0031981	nuclear lumen	CC	0.279415	0.59735	4	391	30	5222	G14872.TU24260.27.0...chr14.19819656.19821614....orf1 G23206.TU37961.11.3...chr3.20444383.20448397....orf1 G36951.TU60600.11.2...chr8.22753593.22762501.... G9173.TU15115.34.2...chr12.25078797.25079444....
GO:0051603	proteolysis involved in cellular protein catabolic process	BP	0.280729	0.59735	6	391	52	5222	G1601.TU2693.72.0...chr1.25980697.25982181....orf1 G19708.TU32244.17.1...chr2.9471865.9473756....orf1 G23637.TU38696.54.1...chr3.25463336.25466336....orf1 G39470.TU64751.4.4...chr9.19892321.19893216.... G39808.TU65319.11.0...chr9.27733222.27737754....orf1 G8751.TU14396.20.3...chr12.15497699.15500142....orf1
GO:0004497	monooxygenase activity	MF	0.2825	0.59735	2	391	14	5222	G23357.TU38214.13.1...chr3.21665073.21669265....orf1 G35763.TU58643.13.2...chr8.5362051.5365027....orf1
GO:0043604	amide biosynthetic process	BP	0.2825	0.59735	2	391	14	5222	G27403.TU44940.23.0...chr4.45520403.45521272....orf1 G4221.TU6963.0.3...chr10.29134949.29135365....orf1
GO:0006812	cation transport	BP	0.282586	0.59735	8	391	69	5222	G12345.TU20272.23.0...chr13.14634549.14638148....orf1 G18263.TU29851.12.6...chr15.16544450.16547396....orf1 G19222.TU31415.30.1...chr2.1982834.2044336....orf1 G25883.TU42471.11.4...chr4.16398354.16401499....orf1 G26808.TU44025.5.7...chr4.30462855.30467665....orf1 G30662.TU50241.134.6...chr6.494966.496668.... G38502.TU63119.92.0...chr9.5754460.5756610....orf1 G44107.TU71510.44.6...scaffold22923.si…
GO:0005515	protein binding	MF	0.28896	0.608305	69	391	817	5222	G10585.TU17449.20.7...chr12.46927205.46930621.... G11053.TU18206.10.6...chr12.50364306.50367901....orf1 G11390.TU18757.15.1...chr13.3551244.3556965....orf1 G11525.TU19011.103.9...chr13.4810502.4813751....orf1 G11565.TU19079.11.7...chr13.5229633.5232551....orf1 G12607.TU20693.21.7...chr13.22259070.22264614....orf1 G12948.TU21223.12.6...chr13.32252352.32259673....orf1 G14138.TU23095.23.2...chr14.90…
GO:0043229	intracellular organelle	CC	0.297081	0.610824	50	391	578	5222	G10556.TU17409.147.5...chr12.46497323.46499275....orf1 G11525.TU19011.103.9...chr13.4810502.4813751....orf1 G11781.TU19397.16.1...chr13.7568337.7569505....orf1 G12195.TU20041.30.6...chr13.13973146.13975994....orf1 G14379.TU23471.1.5...chr14.12947961.12948347....orf1 G14872.TU24260.27.0...chr14.19819656.19821614....orf1 G15521.TU25355.85.2...chr14.29456276.29458684....orf1 G18961.TU30998.37.0...ch…
GO:0005783	endoplasmic reticulum	CC	0.301434	0.610824	6	391	55	5222	G25377.TU41675.24.7...chr4.9560442.9564371....orf1 G28810.TU47252.232.4...chr5.15844586.15847878....orf1 G32633.TU53449.84.7...chr6.30626452.30628988....orf1 G32789.TU53701.66.3...chr6.35681326.35683767....orf1 G37230.TU61011.8.0...chr8.29220468.29224072....orf1 G4264.TU7025.45.4...chr10.29623129.29625715....orf1
GO:0050794	regulation of cellular process	BP	0.301942	0.610824	21	391	221	5222	G1391.TU2342.4.3...chr1.23559605.23564268....orf1 G14487.TU23667.2.3...chr14.14838275.14840463....orf1 G15553.TU25407.3.5...chr14.29953747.29956010....orf1 G17573.TU28748.299.2...chr15.6912271.6913969....orf1 G19507.TU31887.11.2...chr2.8581291.8585734....orf1 G19993.TU32692.101.4...chr2.14471148.14473750....orf1 G22848.TU37381.26.5...chr3.14438277.14440808....orf1 G24472.TU40116.15.6...chr4.18728…
GO:0003735	structural constituent of ribosome	MF	0.310736	0.610824	18	391	186	5222	G10556.TU17409.147.5...chr12.46497323.46499275....orf1 G11525.TU19011.103.9...chr13.4810502.4813751....orf1 G12195.TU20041.30.6...chr13.13973146.13975994....orf1 G15521.TU25355.85.2...chr14.29456276.29458684....orf1 G24680.TU40476.11.4...chr4.1269874.1280014....orf1 G26425.TU43395.29.4...chr4.23840288.23904160....orf1 G31127.TU51060.336.6...chr6.4795686.4796758....orf1 G3162.TU5200.144.8...chr10.…
GO:0000786	nucleosome	CC	0.311078	0.610824	2	391	15	5222	G11781.TU19397.16.1...chr13.7568337.7569505....orf1 G14379.TU23471.1.5...chr14.12947961.12948347....orf1
GO:0043021	ribonucleoprotein complex binding	MF	0.311078	0.610824	2	391	15	5222	G10491.TU17286.23.9...chr12.45916216.45917251.... G27140.TU44539.31.5...chr4.38125636.38128205....orf1
GO:0009084	glutamine family amino acid biosynthetic process	BP	0.311078	0.610824	2	391	15	5222	G15727.TU25713.37.8...chr14.32467899.32472436....orf1 G29159.TU47829.14.0...chr5.25294050.25296391....orf1
GO:0006518	peptide metabolic process	BP	0.311078	0.610824	2	391	15	5222	G25377.TU41675.24.7...chr4.9560442.9564371....orf1 G27403.TU44940.23.0...chr4.45520403.45521272....orf1
GO:0004040	amidase activity	MF	0.322462	0.610824	1	391	5	5222	G13584.TU22213.8.5...chr14.1748833.1756079....orf1
GO:0008964	phosphoenolpyruvate carboxylase activity	MF	0.322462	0.610824	1	391	5	5222	G14505.TU23700.5.7...chr14.15198170.15202344....
GO:0015977	carbon fixation	BP	0.322462	0.610824	1	391	5	5222	G14505.TU23700.5.7...chr14.15198170.15202344....
GO:0001522	pseudouridine synthesis	BP	0.322462	0.610824	1	391	5	5222	G14872.TU24260.27.0...chr14.19819656.19821614....orf1
GO:0005092	GDP-dissociation inhibitor activity	MF	0.322462	0.610824	1	391	5	5222	G19507.TU31887.11.2...chr2.8581291.8585734....orf1
GO:0004129	cytochrome-c oxidase activity	MF	0.322462	0.610824	1	391	5	5222	G2090.TU3482.45.3...chr1.31794428.31796850....orf1
GO:0004869	cysteine-type endopeptidase inhibitor activity	MF	0.322462	0.610824	1	391	5	5222	G24967.TU40952.3.5...chr4.5073049.5073922....orf1
GO:0006465	signal peptide processing	BP	0.322462	0.610824	1	391	5	5222	G25377.TU41675.24.7...chr4.9560442.9564371....orf1
GO:0004820	glycine-tRNA ligase activity	MF	0.322462	0.610824	1	391	5	5222	G26937.TU44223.4.1...chr4.32591985.32595448....orf1
GO:0006426	glycyl-tRNA aminoacylation	BP	0.322462	0.610824	1	391	5	5222	G26937.TU44223.4.1...chr4.32591985.32595448....orf1
GO:0004357	glutamate-cysteine ligase activity	MF	0.322462	0.610824	1	391	5	5222	G27403.TU44940.23.0...chr4.45520403.45521272....orf1
GO:0016272	prefoldin complex	CC	0.322462	0.610824	1	391	5	5222	G2922.TU4815.14.4...chr10.5656245.5656911....orf1
GO:0010277	chlorophyllide a oxygenase [overall] activity	MF	0.322462	0.610824	1	391	5	5222	G35763.TU58643.13.2...chr8.5362051.5365027....orf1
GO:0003968	RNA-directed RNA polymerase activity	MF	0.322462	0.610824	1	391	5	5222	G36313.TU59550.9.3...chr8.11394215.11398252....orf1
GO:0008173	RNA methyltransferase activity	MF	0.322462	0.610824	1	391	5	5222	G37345.TU61186.23.6...chr8.32718304.32723890....orf1
GO:0004097	catechol oxidase activity	MF	0.322462	0.610824	1	391	5	5222	G38597.TU63268.0.5...chr9.7339460.7340161....
GO:0006289	nucleotide-excision repair	BP	0.322462	0.610824	1	391	5	5222	G39808.TU65319.11.0...chr9.27733222.27737754....orf1
GO:0000338	protein deneddylation	BP	0.322462	0.610824	1	391	5	5222	G4992.TU8233.20.5...chr11.313104.317734....orf1
GO:0008180	COP9 signalosome	CC	0.322462	0.610824	1	391	5	5222	G4992.TU8233.20.5...chr11.313104.317734....orf1
GO:0009108	coenzyme biosynthetic process	BP	0.329751	0.622321	4	391	35	5222	G25991.TU42646.5.5...chr4.16734609.16736734....orf1 G29341.TU48136.11.1...chr5.27438719.27439687....orf1 G38421.TU62978.6.8...chr9.2864452.2866370....orf1 G4221.TU6963.0.3...chr10.29134949.29135365....orf1
GO:0008299	isoprenoid biosynthetic process	BP	0.339409	0.632365	2	391	16	5222	G15118.TU24686.34.1...chr14.22930207.22933645....orf1 G2931.TU4834.1.3...chr10.5810896.5816382....orf1
GO:0043648	dicarboxylic acid metabolic process	BP	0.339409	0.632365	2	391	16	5222	G19420.TU31740.34.9...chr2.7274882.7277327....orf1 G23929.TU39161.11.5...chr3.28385956.28390356....orf1
GO:1990204	oxidoreductase complex	CC	0.339409	0.632365	2	391	16	5222	G3428.TU5626.23.6...chr10.15142334.15144814....orf1 G37919.TU62099.0.7...chr8.40993205.40995057....orf1
GO:0008233	peptidase activity	MF	0.366358	0.64047	21	391	227	5222	G10531.TU17368.8.5...chr12.46418270.46421828....orf1 G10532.TU17370.15.4...chr12.46422027.46424465....orf1 G11935.TU19627.7.0...chr13.9987117.9987984....orf1 G13010.TU21334.19.9...chr13.31739911.31853124....orf1 G21090.TU34484.39.6...chr2.37344919.37347736....orf1 G22971.TU37581.3.4...chr3.17247435.17250449....orf1 G23637.TU38696.54.1...chr3.25463336.25466336....orf1 G24738.TU40575.18.7...chr4.23…
GO:0019904	protein domain specific binding	MF	0.36737	0.64047	2	391	17	5222	G16174.TU26404.12.0...chr14.40552590.40555502....orf1 G27806.TU45610.63.3...chr5.3162761.3164169....orf1
GO:0032259	methylation	BP	0.36737	0.64047	2	391	17	5222	G20539.TU33559.36.9...chr2.28790712.28791402....orf1 G26094.TU42821.7.9...chr4.18494211.18500813....orf1
GO:0005743	mitochondrial inner membrane	CC	0.36737	0.64047	2	391	17	5222	G3428.TU5626.23.6...chr10.15142334.15144814....orf1 G4840.TU7978.11.2...chr10.40189548.40197533....orf1
GO:0006397	mRNA processing	BP	0.36737	0.64047	2	391	17	5222	G36951.TU60600.11.2...chr8.22753593.22762501.... G9879.TU16235.20.0...chr12.35198473.35202411....orf1
GO:0009110	vitamin biosynthetic process	BP	0.36737	0.64047	2	391	17	5222	G20539.TU33559.36.9...chr2.28790712.28791402....orf1 G4221.TU6963.0.3...chr10.29134949.29135365....orf1
GO:0072528	pyrimidine-containing compound biosynthetic process	BP	0.36737	0.64047	2	391	17	5222	G29743.TU48737.29.1...chr5.32073792.32077218....orf1 G8133.TU13400.4.2...chr12.6962459.6963792....
GO:0044699	single-organism process	BP	0.369413	0.64047	130	391	1624	5222	G10046.TU16511.29.3...chr12.40078674.40080184....orf1 G10243.TU16834.21.4...chr12.42257383.42260414.... G10491.TU17286.23.9...chr12.45916216.45917251.... G10622.TU17503.37.9...chr12.46889583.46892158....orf1 G10622.TU17504.34.9...chr12.46637694.46639606....orf1 G1116.TU1846.8.8...chr1.22227851.22230919.... G11390.TU18757.15.1...chr13.3551244.3556965....orf1 G11705.TU19273.30.2...chr13.6955360.698…
GO:0004356	glutamate-ammonia ligase activity	MF	0.373242	0.64047	1	391	6	5222	G15727.TU25713.37.8...chr14.32467899.32472436....orf1
GO:0006542	glutamine biosynthetic process	BP	0.373242	0.64047	1	391	6	5222	G15727.TU25713.37.8...chr14.32467899.32472436....orf1
GO:0009089	lysine biosynthetic process via diaminopimelate	BP	0.373242	0.64047	1	391	6	5222	G23929.TU39161.11.5...chr3.28385956.28390356....orf1
GO:0008408	3-5 exonuclease activity	MF	0.373242	0.64047	1	391	6	5222	G26036.TU42727.0.6...chr4.17847290.17848624....
GO:0006750	glutathione biosynthetic process	BP	0.373242	0.64047	1	391	6	5222	G27403.TU44940.23.0...chr4.45520403.45521272....orf1
GO:0005516	calmodulin binding	MF	0.373242	0.64047	1	391	6	5222	G27618.TU45295.90.5...chr5.390350.393480....orf1
GO:0003857	3-hydroxyacyl-CoA dehydrogenase activity	MF	0.373242	0.64047	1	391	6	5222	G29890.TU48969.41.0...chr5.33501004.33503050....
GO:0070569	uridylyltransferase activity	MF	0.373242	0.64047	1	391	6	5222	G45825.TU73889.7.4...scaffold31611.size1204.204.858....orf1
GO:2001070	starch binding	MF	0.373242	0.64047	1	391	6	5222	G46230.TU74496.13.5...scaffold347.size381502.152429.153659....orf1
GO:0006811	ion transport	BP	0.394581	0.669549	9	391	86	5222	G12345.TU20272.23.0...chr13.14634549.14638148....orf1 G18263.TU29851.12.6...chr15.16544450.16547396....orf1 G19222.TU31415.30.1...chr2.1982834.2044336....orf1 G25883.TU42471.11.4...chr4.16398354.16401499....orf1 G26808.TU44025.5.7...chr4.30462855.30467665....orf1 G30662.TU50241.134.6...chr6.494966.496668.... G38502.TU63119.92.0...chr9.5754460.5756610....orf1 G44107.TU71510.44.6...scaffold22923.si…
GO:0065007	biological regulation	BP	0.394778	0.669549	23	391	254	5222	G1391.TU2342.4.3...chr1.23559605.23564268....orf1 G14487.TU23667.2.3...chr14.14838275.14840463....orf1 G15553.TU25407.3.5...chr14.29953747.29956010....orf1 G17573.TU28748.299.2...chr15.6912271.6913969....orf1 G19507.TU31887.11.2...chr2.8581291.8585734....orf1 G19993.TU32692.101.4...chr2.14471148.14473750....orf1 G21518.TU35166.4.4...chr2.43589051.43719181....orf1 G22848.TU37381.26.5...chr3.144382…
GO:0015075	ion transmembrane transporter activity	MF	0.396702	0.671695	5	391	47	5222	G12345.TU20272.23.0...chr13.14634549.14638148....orf1 G19222.TU31415.30.1...chr2.1982834.2044336....orf1 G2090.TU3482.45.3...chr1.31794428.31796850....orf1 G30662.TU50241.134.6...chr6.494966.496668.... G48735.TU78240.31.4...scaffold9010.size6658.3386.6658....orf1
GO:0008104	protein localization	BP	0.398087	0.672925	15	391	157	5222	G10491.TU17286.23.9...chr12.45916216.45917251.... G1621.TU2719.33.2...chr1.26246138.26248407....orf1 G21822.TU35654.70.7...chr2.46692681.46695469....orf1 G22822.TU37332.19.3...chr3.13965684.13968406....orf1 G24538.TU40222.24.1...chr4.274987.277728....orf1 G29084.TU47712.14.2...chr5.24506247.24509009....orf1 G31121.TU51051.30.8...chr6.5282527.5286923....orf1 G33189.TU54390.3.7...chr6.43206482.4320…
GO:0044248	cellular catabolic process	BP	0.402158	0.677564	10	391	98	5222	G13017.TU21344.21.7...chr13.33960759.33961507.... G14841.TU24206.78.2...chr14.19562057.19565001....orf1 G1601.TU2693.72.0...chr1.25980697.25982181....orf1 G19708.TU32244.17.1...chr2.9471865.9473756....orf1 G23637.TU38696.54.1...chr3.25463336.25466336....orf1 G29890.TU48969.41.0...chr5.33501004.33503050.... G3925.TU6481.0.7...chr10.24260934.24262007.... G39470.TU64751.4.4...chr9.19892321.19893216.…
GO:0044428	nuclear part	CC	0.405003	0.681232	8	391	75	5222	G14872.TU24260.27.0...chr14.19819656.19821614....orf1 G23206.TU37961.11.3...chr3.20444383.20448397....orf1 G24265.TU39771.74.3...chr3.31403054.31411656....orf1 G31984.TU52439.17.3...chr6.17500352.17506416....orf1 G36951.TU60600.11.2...chr8.22753593.22762501.... G4992.TU8233.20.5...chr11.313104.317734....orf1 G9173.TU15115.34.2...chr12.25078797.25079444.... G9879.TU16235.20.0...chr12.35198473.3520…
GO:0015035	protein disulfide oxidoreductase activity	MF	0.419888	0.6832	3	391	24	5222	G17573.TU28748.299.2...chr15.6912271.6913969....orf1 G25959.TU42599.3.3...chr4.16047021.16051607....orf1 G43442.TU70611.31.7...scaffold20381.size2875.1047.2875....orf1
GO:0016836	hydro-lyase activity	MF	0.419888	0.6832	3	391	24	5222	G11705.TU19273.30.2...chr13.6955360.6985199....orf1 G2926.TU4821.184.3...chr10.6327687.6330216....orf2 G29341.TU48136.11.1...chr5.27438719.27439687....orf1
GO:0016860	intramolecular oxidoreductase activity	MF	0.419888	0.6832	3	391	24	5222	G15118.TU24686.34.1...chr14.22930207.22933645....orf1 G30654.TU50227.22.8...chr6.221162.222360....orf1 G43693.TU70952.119.7...scaffold2115.size108585.95423.98743....orf1
GO:0004332	fructose-bisphosphate aldolase activity	MF	0.420225	0.6832	1	391	7	5222	G28995.TU47566.21.1...chr5.21757414.21759980....orf1
GO:0048500	signal recognition particle	CC	0.420225	0.6832	1	391	7	5222	G35015.TU57416.15.6...chr7.30173978.30176363....
GO:0003684	damaged DNA binding	MF	0.420225	0.6832	1	391	7	5222	G39808.TU65319.11.0...chr9.27733222.27737754....orf1
GO:0071704	organic substance metabolic process	BP	0.424867	0.689648	154	391	1952	5222	G10243.TU16834.21.4...chr12.42257383.42260414.... G10275.TU16886.1.4...chr12.42416997.42420151....orf1 G10310.TU16974.17.4...chr12.43343562.43348184....orf1 G10532.TU17370.15.4...chr12.46422027.46424465....orf1 G10556.TU17409.147.5...chr12.46497323.46499275....orf1 G1116.TU1846.8.8...chr1.22227851.22230919.... G11525.TU19011.103.9...chr13.4810502.4813751....orf1 G11935.TU19627.7.0...chr13.9987117…
GO:0019538	protein metabolic process	BP	0.427891	0.69126	81	391	996	5222	G10275.TU16886.1.4...chr12.42416997.42420151....orf1 G10532.TU17370.15.4...chr12.46422027.46424465....orf1 G10556.TU17409.147.5...chr12.46497323.46499275....orf1 G11525.TU19011.103.9...chr13.4810502.4813751....orf1 G11935.TU19627.7.0...chr13.9987117.9987984....orf1 G12195.TU20041.30.6...chr13.13973146.13975994....orf1 G13010.TU21334.19.9...chr13.31739911.31853124....orf1 G14138.TU23095.23.2...chr…
GO:0043231	intracellular membrane-bounded organelle	CC	0.437513	0.698277	30	391	345	5222	G11781.TU19397.16.1...chr13.7568337.7569505....orf1 G14379.TU23471.1.5...chr14.12947961.12948347....orf1 G14872.TU24260.27.0...chr14.19819656.19821614....orf1 G18961.TU30998.37.0...chr2.977935.981221....orf1 G19773.TU32347.17.9...chr2.11308742.11315410.... G2090.TU3482.45.3...chr1.31794428.31796850....orf1 G22199.TU36285.16.0...chr3.5567657.5572273....orf1 G23206.TU37961.11.3...chr3.20444383.2044…
GO:0044282	small molecule catabolic process	BP	0.439641	0.698277	3	391	26	5222	G14841.TU24206.78.2...chr14.19562057.19565001....orf1 G29890.TU48969.41.0...chr5.33501004.33503050.... G3925.TU6481.0.7...chr10.24260934.24262007....
GO:0044272	sulfur compound biosynthetic process	BP	0.439641	0.698277	3	391	26	5222	G26380.TU43318.6.6...chr4.19559654.19578839....orf1 G27403.TU44940.23.0...chr4.45520403.45521272....orf1 G45403.TU73291.41.6...scaffold29284.size1577.141.1577....orf1
GO:0051641	cellular localization	BP	0.451341	0.698277	17	391	185	5222	G10491.TU17286.23.9...chr12.45916216.45917251.... G10701.TU17634.63.7...chr12.46205869.46209655....orf1 G13008.TU21321.7.9...chr13.33470809.33520674.... G20390.TU33312.13.8...chr2.24961877.24967515....orf1 G21822.TU35654.70.7...chr2.46692681.46695469....orf1 G22822.TU37332.19.3...chr3.13965684.13968406....orf1 G24538.TU40222.24.1...chr4.274987.277728....orf1 G31121.TU51051.30.8...chr6.5282527.528…
GO:0005198	structural molecule activity	MF	0.453295	0.698277	20	391	222	5222	G10556.TU17409.147.5...chr12.46497323.46499275....orf1 G11525.TU19011.103.9...chr13.4810502.4813751....orf1 G12195.TU20041.30.6...chr13.13973146.13975994....orf1 G15521.TU25355.85.2...chr14.29456276.29458684....orf1 G24680.TU40476.11.4...chr4.1269874.1280014....orf1 G26425.TU43395.29.4...chr4.23840288.23904160....orf1 G31127.TU51060.336.6...chr6.4795686.4796758....orf1 G3162.TU5200.144.8...chr10.…
GO:0071702	organic substance transport	BP	0.454387	0.698277	16	391	173	5222	G10491.TU17286.23.9...chr12.45916216.45917251.... G1621.TU2719.33.2...chr1.26246138.26248407....orf1 G21822.TU35654.70.7...chr2.46692681.46695469....orf1 G22822.TU37332.19.3...chr3.13965684.13968406....orf1 G29084.TU47712.14.2...chr5.24506247.24509009....orf1 G31121.TU51051.30.8...chr6.5282527.5286923....orf1 G33189.TU54390.3.7...chr6.43206482.43208772....orf1 G33236.TU54490.13.4...chr7.379544.38…
GO:0005215	transporter activity	MF	0.461539	0.698277	12	391	125	5222	G12345.TU20272.23.0...chr13.14634549.14638148....orf1 G1621.TU2719.33.2...chr1.26246138.26248407....orf1 G19222.TU31415.30.1...chr2.1982834.2044336....orf1 G2090.TU3482.45.3...chr1.31794428.31796850....orf1 G21820.TU35652.80.9...chr2.48677136.48679528....orf1 G25883.TU42471.11.4...chr4.16398354.16401499....orf1 G29084.TU47712.14.2...chr5.24506247.24509009....orf1 G30662.TU50241.134.6...chr6.49496…
GO:0003777	microtubule motor activity	MF	0.463694	0.698277	1	391	8	5222	G11390.TU18757.15.1...chr13.3551244.3556965....orf1
GO:0007018	microtubule-based movement	BP	0.463694	0.698277	1	391	8	5222	G11390.TU18757.15.1...chr13.3551244.3556965....orf1
GO:0003995	acyl-CoA dehydrogenase activity	MF	0.463694	0.698277	1	391	8	5222	G13513.TU22095.9.7...chr14.489489.491568....orf1
GO:0043130	ubiquitin binding	MF	0.463694	0.698277	1	391	8	5222	G16065.TU26241.0.9...chr14.40150179.40151711....orf1
GO:0001678	cellular glucose homeostasis	BP	0.463694	0.698277	1	391	8	5222	G21518.TU35166.4.4...chr2.43589051.43719181....orf1
GO:0004396	hexokinase activity	MF	0.463694	0.698277	1	391	8	5222	G21518.TU35166.4.4...chr2.43589051.43719181....orf1
GO:0005536	glucose binding	MF	0.463694	0.698277	1	391	8	5222	G21518.TU35166.4.4...chr2.43589051.43719181....orf1
GO:0009396	folic acid-containing compound biosynthetic process	BP	0.463694	0.698277	1	391	8	5222	G25991.TU42646.5.5...chr4.16734609.16736734....orf1
GO:0000015	phosphopyruvate hydratase complex	CC	0.463694	0.698277	1	391	8	5222	G2926.TU4821.184.3...chr10.6327687.6330216....orf2
GO:0004634	phosphopyruvate hydratase activity	MF	0.463694	0.698277	1	391	8	5222	G2926.TU4821.184.3...chr10.6327687.6330216....orf2
GO:0035091	phosphatidylinositol binding	MF	0.463694	0.698277	1	391	8	5222	G32011.TU52481.20.1...chr6.17540583.17545133....
GO:0008146	sulfotransferase activity	MF	0.463694	0.698277	1	391	8	5222	G32903.TU53886.2.0...chr6.39849887.39851176....orf1
GO:0042393	histone binding	MF	0.463694	0.698277	1	391	8	5222	G3431.TU5630.24.6...chr10.15020537.15030002....orf1
GO:0004843	ubiquitin-specific protease activity	MF	0.463694	0.698277	1	391	8	5222	G41384.TU67689.18.6...scaffold13326.size3919.48.3823....orf1
GO:0030126	COPI vesicle coat	CC	0.463694	0.698277	1	391	8	5222	G44086.TU71479.42.3...scaffold22789.size2553.16.2553....orf1
GO:0034613	cellular protein localization	BP	0.496807	0.720657	12	391	127	5222	G10491.TU17286.23.9...chr12.45916216.45917251.... G21822.TU35654.70.7...chr2.46692681.46695469....orf1 G22822.TU37332.19.3...chr3.13965684.13968406....orf1 G24538.TU40222.24.1...chr4.274987.277728....orf1 G31121.TU51051.30.8...chr6.5282527.5286923....orf1 G33189.TU54390.3.7...chr6.43206482.43208772....orf1 G33236.TU54490.13.4...chr7.379544.381609....orf1 G35015.TU57416.15.6...chr7.30173978.301763…
GO:0006486	protein glycosylation	BP	0.501944	0.720657	3	391	31	5222	G31110.TU51031.1.1...chr6.4359165.4363647....orf1 G32575.TU53368.8.9...chr6.29229496.29234127....orf1 G4264.TU7025.45.4...chr10.29623129.29625715....orf1
GO:0006099	tricarboxylic acid cycle	BP	0.503912	0.720657	1	391	9	5222	G14505.TU23700.5.7...chr14.15198170.15202344....
GO:0009664	plant-type cell wall organization	BP	0.503912	0.720657	1	391	9	5222	G15013.TU24494.11.2...chr14.21685498.21687010....orf1
GO:0016762	xyloglucan:xyloglucosyl transferase activity	MF	0.503912	0.720657	1	391	9	5222	G230.TU402.31.6...chr1.4672062.4676436....orf1
GO:0048046	apoplast	CC	0.503912	0.720657	1	391	9	5222	G230.TU402.31.6...chr1.4672062.4676436....orf1
GO:0006635	fatty acid beta-oxidation	BP	0.503912	0.720657	1	391	9	5222	G29890.TU48969.41.0...chr5.33501004.33503050....
GO:0008375	acetylglucosaminyltransferase activity	MF	0.503912	0.720657	1	391	9	5222	G35110.TU57571.8.4...chr7.32938529.32943289....orf1
GO:0009654	photosystem II oxygen evolving complex	CC	0.503912	0.720657	1	391	9	5222	G37919.TU62099.0.7...chr8.40993205.40995057....orf1
GO:0019898	extrinsic component of membrane	CC	0.503912	0.720657	1	391	9	5222	G37919.TU62099.0.7...chr8.40993205.40995057....orf1
GO:0031625	ubiquitin protein ligase binding	MF	0.503912	0.720657	1	391	9	5222	G8751.TU14396.20.3...chr12.15497699.15500142....orf1
GO:0006396	RNA processing	BP	0.513607	0.730351	7	391	68	5222	G15131.TU24708.23.5...chr14.23104999.23106145....orf1 G2446.TU4072.10.4...chr1.35349842.35351030.... G36951.TU60600.11.2...chr8.22753593.22762501.... G37345.TU61186.23.6...chr8.32718304.32723890....orf1 G4157.TU6853.6.7...chr10.26531787.26535780....orf1 G9173.TU15115.34.2...chr12.25078797.25079444.... G9879.TU16235.20.0...chr12.35198473.35202411....orf1
GO:0015031	protein transport	BP	0.523941	0.740919	14	391	153	5222	G10491.TU17286.23.9...chr12.45916216.45917251.... G1621.TU2719.33.2...chr1.26246138.26248407....orf1 G21822.TU35654.70.7...chr2.46692681.46695469....orf1 G22822.TU37332.19.3...chr3.13965684.13968406....orf1 G29084.TU47712.14.2...chr5.24506247.24509009....orf1 G31121.TU51051.30.8...chr6.5282527.5286923....orf1 G33189.TU54390.3.7...chr6.43206482.43208772....orf1 G33236.TU54490.13.4...chr7.379544.38…
GO:0004185	serine-type carboxypeptidase activity	MF	0.527114	0.743347	4	391	38	5222	G11935.TU19627.7.0...chr13.9987117.9987984....orf1 G33810.TU55414.22.7...chr7.8980003.8982191....orf1 G38034.TU62292.2.4...chr9.653582.655516.... G41489.TU67847.7.2...scaffold13629
GO:0070011	peptidase activity, acting on L-amino acid peptides	MF	0.538951	0.750658	19	391	216	5222	G10531.TU17368.8.5...chr12.46418270.46421828....orf1 G10532.TU17370.15.4...chr12.46422027.46424465....orf1 G11935.TU19627.7.0...chr13.9987117.9987984....orf1 G13010.TU21334.19.9...chr13.31739911.31853124....orf1 G21090.TU34484.39.6...chr2.37344919.37347736....orf1 G22971.TU37581.3.4...chr3.17247435.17250449....orf1 G23637.TU38696.54.1...chr3.25463336.25466336....orf1 G27844.TU45667.4.5...chr5.344…
GO:0046835	carbohydrate phosphorylation	BP	0.541121	0.750658	1	391	10	5222	G21518.TU35166.4.4...chr2.43589051.43719181....orf1
GO:0015934	large ribosomal subunit	CC	0.541121	0.750658	1	391	10	5222	G36971.TU60633.33.4...chr8.22068333.22342988....orf1
GO:0006364	rRNA processing	BP	0.541121	0.750658	1	391	10	5222	G4157.TU6853.6.7...chr10.26531787.26535780....orf1
GO:0030131	clathrin adaptor complex	CC	0.541121	0.750658	1	391	10	5222	G4513.TU7463.17.4...chr10.33686211.33688445....orf1
GO:0051179	localization	BP	0.551099	0.762428	38	391	458	5222	G10491.TU17286.23.9...chr12.45916216.45917251.... G10701.TU17634.63.7...chr12.46205869.46209655....orf1 G12345.TU20272.23.0...chr13.14634549.14638148....orf1 G13008.TU21321.7.9...chr13.33470809.33520674.... G14695.TU23972.2.3...chr14.17979823.17981957....orf1 G1621.TU2719.33.2...chr1.26246138.26248407....orf1 G16231.TU26496.11.0...chr14.42223012.42227776.... G18263.TU29851.12.6...chr15.16544450.1…
GO:0044446	intracellular organelle part	CC	0.570141	0.781519	22	391	256	5222	G11781.TU19397.16.1...chr13.7568337.7569505....orf1 G14379.TU23471.1.5...chr14.12947961.12948347....orf1 G14872.TU24260.27.0...chr14.19819656.19821614....orf1 G18961.TU30998.37.0...chr2.977935.981221....orf1 G23206.TU37961.11.3...chr3.20444383.20448397....orf1 G24265.TU39771.74.3...chr3.31403054.31411656....orf1 G25377.TU41675.24.7...chr4.9560442.9564371....orf1 G28510.TU46726.4.2...chr5.12043043…
GO:0043022	ribosome binding	MF	0.575546	0.781519	1	391	11	5222	G27140.TU44539.31.5...chr4.38125636.38128205....orf1
GO:0006487	protein N-linked glycosylation	BP	0.575546	0.781519	1	391	11	5222	G32575.TU53368.8.9...chr6.29229496.29234127....orf1
GO:0051649	establishment of localization in cell	BP	0.575614	0.781519	16	391	181	5222	G10491.TU17286.23.9...chr12.45916216.45917251.... G10701.TU17634.63.7...chr12.46205869.46209655....orf1 G13008.TU21321.7.9...chr13.33470809.33520674.... G20390.TU33312.13.8...chr2.24961877.24967515....orf1 G21822.TU35654.70.7...chr2.46692681.46695469....orf1 G22822.TU37332.19.3...chr3.13965684.13968406....orf1 G31121.TU51051.30.8...chr6.5282527.5286923....orf1 G33189.TU54390.3.7...chr6.43206482.4…
GO:0055085	transmembrane transport	BP	0.588196	0.791204	12	391	132	5222	G12345.TU20272.23.0...chr13.14634549.14638148....orf1 G16231.TU26496.11.0...chr14.42223012.42227776.... G18961.TU30998.37.0...chr2.977935.981221....orf1 G19222.TU31415.30.1...chr2.1982834.2044336....orf1 G25883.TU42471.11.4...chr4.16398354.16401499....orf1 G26808.TU44025.5.7...chr4.30462855.30467665....orf1 G28510.TU46726.4.2...chr5.12043043.12044209....orf1 G30662.TU50241.134.6...chr6.494966.496…
GO:0044085	cellular component biogenesis	BP	0.588947	0.791204	8	391	83	5222	G14872.TU24260.27.0...chr14.19819656.19821614....orf1 G22199.TU36285.16.0...chr3.5567657.5572273....orf1 G27140.TU44539.31.5...chr4.38125636.38128205....orf1 G38149.TU62507.37.1...chr9.1819812.1822473....orf1 G40540.TU66476.9.2...scaffold105 G4157.TU6853.6.7...chr10.26531787.26535780....orf1 G42780.TU69702.22.6...scaffold17832.size3228.22.3081....orf1 G9173.TU15115.34.2...chr12.25078797.25079444.…
GO:0044710	single-organism metabolic process	BP	0.605692	0.802263	89	391	1128	5222	G10243.TU16834.21.4...chr12.42257383.42260414.... G10622.TU17503.37.9...chr12.46889583.46892158....orf1 G10622.TU17504.34.9...chr12.46637694.46639606....orf1 G1116.TU1846.8.8...chr1.22227851.22230919.... G11705.TU19273.30.2...chr13.6955360.6985199....orf1 G12345.TU20272.23.0...chr13.14634549.14638148....orf1 G13017.TU21344.21.7...chr13.33960759.33961507.... G13513.TU22095.9.7...chr14.489489.49156…
GO:0008536	Ran GTPase binding	MF	0.607394	0.802263	1	391	12	5222	G60.TU98.3.0...chr1.1821677.1822405....
GO:0006810	transport	BP	0.619403	0.815855	37	391	452	5222	G10491.TU17286.23.9...chr12.45916216.45917251.... G10701.TU17634.63.7...chr12.46205869.46209655....orf1 G12345.TU20272.23.0...chr13.14634549.14638148....orf1 G13008.TU21321.7.9...chr13.33470809.33520674.... G14695.TU23972.2.3...chr14.17979823.17981957....orf1 G1621.TU2719.33.2...chr1.26246138.26248407....orf1 G16231.TU26496.11.0...chr14.42223012.42227776.... G18263.TU29851.12.6...chr15.16544450.1…
GO:0044238	primary metabolic process	BP	0.624522	0.819585	144	391	1857	5222	G10243.TU16834.21.4...chr12.42257383.42260414.... G10275.TU16886.1.4...chr12.42416997.42420151....orf1 G10310.TU16974.17.4...chr12.43343562.43348184....orf1 G10532.TU17370.15.4...chr12.46422027.46424465....orf1 G10556.TU17409.147.5...chr12.46497323.46499275....orf1 G1116.TU1846.8.8...chr1.22227851.22230919.... G11525.TU19011.103.9...chr13.4810502.4813751....orf1 G11935.TU19627.7.0...chr13.9987117…
GO:0043170	macromolecule metabolic process	BP	0.627965	0.820937	94	391	1197	5222	G10243.TU16834.21.4...chr12.42257383.42260414.... G10275.TU16886.1.4...chr12.42416997.42420151....orf1 G10532.TU17370.15.4...chr12.46422027.46424465....orf1 G10556.TU17409.147.5...chr12.46497323.46499275....orf1 G11525.TU19011.103.9...chr13.4810502.4813751....orf1 G11935.TU19627.7.0...chr13.9987117.9987984....orf1 G12195.TU20041.30.6...chr13.13973146.13975994....orf1 G13010.TU21334.19.9...chr13.3…
GO:0005622	intracellular	CC	0.634922	0.827498	70	391	883	5222	G10556.TU17409.147.5...chr12.46497323.46499275....orf1 G11525.TU19011.103.9...chr13.4810502.4813751....orf1 G11781.TU19397.16.1...chr13.7568337.7569505....orf1 G12195.TU20041.30.6...chr13.13973146.13975994....orf1 G14379.TU23471.1.5...chr14.12947961.12948347....orf1 G14842.TU24207.216.6...chr14.19566048.19569730....orf1 G14872.TU24260.27.0...chr14.19819656.19821614....orf1 G15081.TU24618.27.8...c…
GO:0044765	single-organism transport	BP	0.636694	0.827498	22	391	261	5222	G10491.TU17286.23.9...chr12.45916216.45917251.... G12345.TU20272.23.0...chr13.14634549.14638148....orf1 G13008.TU21321.7.9...chr13.33470809.33520674.... G16231.TU26496.11.0...chr14.42223012.42227776.... G18263.TU29851.12.6...chr15.16544450.16547396....orf1 G18961.TU30998.37.0...chr2.977935.981221....orf1 G19222.TU31415.30.1...chr2.1982834.2044336....orf1 G20390.TU33312.13.8...chr2.24961877.249675…
GO:0044424	intracellular part	CC	0.636868	0.827498	67	391	844	5222	G10556.TU17409.147.5...chr12.46497323.46499275....orf1 G11525.TU19011.103.9...chr13.4810502.4813751....orf1 G11781.TU19397.16.1...chr13.7568337.7569505....orf1 G12195.TU20041.30.6...chr13.13973146.13975994....orf1 G14379.TU23471.1.5...chr14.12947961.12948347....orf1 G14842.TU24207.216.6...chr14.19566048.19569730....orf1 G14872.TU24260.27.0...chr14.19819656.19821614....orf1 G15081.TU24618.27.8...c…
GO:0016853	isomerase activity	MF	0.637035	0.827498	8	391	85	5222	G15118.TU24686.34.1...chr14.22930207.22933645....orf1 G15656.TU25584.54.2...chr14.32123650.32126432....orf1 G28455.TU46645.19.9...chr5.11377318.11377794....orf1 G30654.TU50227.22.8...chr6.221162.222360....orf1 G33430.TU54805.18.2...chr7.1996197.1999750....orf1 G43693.TU70952.119.7...scaffold2115.size108585.95423.98743....orf1 G4660.TU7708.42.1...chr10.36179548.36180686....orf1 G88.TU160.1.5...chr…
GO:0015991	ATP hydrolysis coupled proton transport	BP	0.640653	0.829033	2	391	18	5222	G19222.TU31415.30.1...chr2.1982834.2044336....orf1 G44107.TU71510.44.6...scaffold22923.size2535.1167.2507....orf1
GO:0006886	intracellular protein transport	BP	0.654622	0.843901	11	391	123	5222	G10491.TU17286.23.9...chr12.45916216.45917251.... G21822.TU35654.70.7...chr2.46692681.46695469....orf1 G22822.TU37332.19.3...chr3.13965684.13968406....orf1 G31121.TU51051.30.8...chr6.5282527.5286923....orf1 G33189.TU54390.3.7...chr6.43206482.43208772....orf1 G33236.TU54490.13.4...chr7.379544.381609....orf1 G35015.TU57416.15.6...chr7.30173978.30176363.... G44086.TU71479.42.3...scaffold22789.size25…
GO:0046395	carboxylic acid catabolic process	BP	0.668146	0.857007	2	391	21	5222	G29890.TU48969.41.0...chr5.33501004.33503050.... G3925.TU6481.0.7...chr10.24260934.24262007....
GO:0005576	extracellular region	CC	0.678413	0.863665	2	391	22	5222	G15013.TU24494.11.2...chr14.21685498.21687010....orf1 G230.TU402.31.6...chr1.4672062.4676436....orf1
GO:0008483	transaminase activity	MF	0.678413	0.863665	2	391	22	5222	G43836.TU71160.18.7...scaffold21912.size2671.176.1517....orf1 G43884.TU71216.9.3...scaffold2210.size101465.48260.49701....orf1
GO:0016810	hydrolase activity, acting on carbon-nitrogen (but not peptide) bonds	MF	0.678413	0.863665	2	391	22	5222	G13584.TU22213.8.5...chr14.1748833.1756079....orf1 G23669.TU38753.3.4...chr3.25715144.25718923....orf1
GO:0006281	DNA repair	BP	0.689011	0.873888	2	391	23	5222	G10243.TU16834.21.4...chr12.42257383.42260414.... G39808.TU65319.11.0...chr9.27733222.27737754....orf1
GO:0019200	carbohydrate kinase activity	MF	0.689011	0.873888	2	391	23	5222	G15225.TU24873.219.7...chr14.24491436.24494240....orf1 G21518.TU35166.4.4...chr2.43589051.43719181....orf1
GO:0044267	cellular protein metabolic process	BP	0.69608	0.881759	63	391	799	5222	G10275.TU16886.1.4...chr12.42416997.42420151....orf1 G10556.TU17409.147.5...chr12.46497323.46499275....orf1 G11525.TU19011.103.9...chr13.4810502.4813751....orf1 G12195.TU20041.30.6...chr13.13973146.13975994....orf1 G14138.TU23095.23.2...chr14.9035604.9040208....orf1 G15081.TU24618.27.8...chr14.22424605.22430170....orf1 G15521.TU25355.85.2...chr14.29456276.29458684....orf1 G15656.TU25584.54.2...ch…
GO:0030001	metal ion transport	BP	0.699832	0.881902	2	391	24	5222	G18263.TU29851.12.6...chr15.16544450.16547396....orf1 G25883.TU42471.11.4...chr4.16398354.16401499....orf1
GO:0015631	tubulin binding	MF	0.699832	0.881902	2	391	24	5222	G11390.TU18757.15.1...chr13.3551244.3556965....orf1 G38149.TU62507.37.1...chr9.1819812.1822473....orf1
GO:0016070	RNA metabolic process	BP	0.707974	0.881902	13	391	151	5222	G14872.TU24260.27.0...chr14.19819656.19821614....orf1 G15081.TU24618.27.8...chr14.22424605.22430170....orf1 G15131.TU24708.23.5...chr14.23104999.23106145....orf1 G21211.TU34670.14.1...chr2.39760500.39762133....orf1 G2446.TU4072.10.4...chr1.35349842.35351030.... G26937.TU44223.4.1...chr4.32591985.32595448....orf1 G30730.TU50373.3.8...chr6.2056712.2060679.... G36951.TU60600.11.2...chr8.22753593.227…
GO:0004298	threonine-type endopeptidase activity	MF	0.710785	0.881902	2	391	25	5222	G23637.TU38696.54.1...chr3.25463336.25466336....orf1 G39470.TU64751.4.4...chr9.19892321.19893216....
GO:0005839	proteasome core complex	CC	0.710785	0.881902	2	391	25	5222	G23637.TU38696.54.1...chr3.25463336.25466336....orf1 G39470.TU64751.4.4...chr9.19892321.19893216....
GO:1901565	organonitrogen compound catabolic process	BP	0.710785	0.881902	2	391	25	5222	G13017.TU21344.21.7...chr13.33960759.33961507.... G3925.TU6481.0.7...chr10.24260934.24262007....
GO:0034062	RNA polymerase activity	MF	0.710785	0.881902	2	391	25	5222	G19773.TU32347.17.9...chr2.11308742.11315410.... G36313.TU59550.9.3...chr8.11394215.11398252....orf1
GO:0019899	enzyme binding	MF	0.710785	0.881902	2	391	25	5222	G60.TU98.3.0...chr1.1821677.1822405.... G8751.TU14396.20.3...chr12.15497699.15500142....orf1
GO:0006412	translation	BP	0.720157	0.881902	23	391	280	5222	G10556.TU17409.147.5...chr12.46497323.46499275....orf1 G11525.TU19011.103.9...chr13.4810502.4813751....orf1 G12195.TU20041.30.6...chr13.13973146.13975994....orf1 G15081.TU24618.27.8...chr14.22424605.22430170....orf1 G15521.TU25355.85.2...chr14.29456276.29458684....orf1 G24680.TU40476.11.4...chr4.1269874.1280014....orf1 G26425.TU43395.29.4...chr4.23840288.23904160....orf1 G26937.TU44223.4.1...chr4…
GO:0008236	serine-type peptidase activity	MF	0.720385	0.881902	9	391	101	5222	G10531.TU17368.8.5...chr12.46418270.46421828....orf1 G10532.TU17370.15.4...chr12.46422027.46424465....orf1 G11935.TU19627.7.0...chr13.9987117.9987984....orf1 G21090.TU34484.39.6...chr2.37344919.37347736....orf1 G33810.TU55414.22.7...chr7.8980003.8982191....orf1 G38034.TU62292.2.4...chr9.653582.655516.... G41489.TU67847.7.2...scaffold13629 G41803.TU68317.9.2...scaffold1473.size288165.27121.30235..…
GO:0006950	response to stress	BP	0.721242	0.881902	12	391	139	5222	G10243.TU16834.21.4...chr12.42257383.42260414.... G11849.TU19498.47.3...chr13.9024070.9025854.... G15482.TU25283.158.5...chr14.28684879.28688354....orf1 G27618.TU45295.90.5...chr5.390350.393480....orf1 G30329.TU49713.6.0...chr5.39833335.39835448....orf1 G33052.TU54145.552.0...chr6.41407508.41445566....orf1 G34451.TU56503.0.8...chr7.21305331.21307242....orf1 G37121.TU60861.12.1...chr8.26557777.265…
GO:0006461	protein complex assembly	BP	0.734222	0.889253	3	391	33	5222	G22199.TU36285.16.0...chr3.5567657.5572273....orf1 G38149.TU62507.37.1...chr9.1819812.1822473....orf1 G40540.TU66476.9.2...scaffold105
GO:0030246	carbohydrate binding	MF	0.743722	0.896506	3	391	35	5222	G19627.TU32105.11.8...chr2.10389997.10397352....orf1 G21518.TU35166.4.4...chr2.43589051.43719181....orf1 G46230.TU74496.13.5...scaffold347.size381502.152429.153659....orf1
GO:0032787	monocarboxylic acid metabolic process	BP	0.748997	0.9018	3	391	36	5222	G27175.TU44591.8.8...chr4.39691815.39697404....orf1 G29890.TU48969.41.0...chr5.33501004.33503050.... G39937.TU65527.20.0...chr9.30022047.30024596....orf1
GO:0030170	pyridoxal phosphate binding	MF	0.780488	0.934207	4	391	48	5222	G19420.TU31740.34.9...chr2.7274882.7277327....orf1 G26380.TU43318.6.6...chr4.19559654.19578839....orf1 G43836.TU71160.18.7...scaffold21912.size2671.176.1517....orf1 G43884.TU71216.9.3...scaffold2210.size101465.48260.49701....orf1
GO:0016616	oxidoreductase activity, acting on the CH-OH group of donors, NAD or NADP as acceptor	MF	0.780488	0.934207	4	391	48	5222	G11705.TU19273.30.2...chr13.6955360.6985199....orf1 G13531.TU22131.48.7...chr14.1386112.1388923....orf1 G29890.TU48969.41.0...chr5.33501004.33503050.... G30215.TU49518.20.5...chr5.39566937.39572644....orf1
GO:0004252	serine-type endopeptidase activity	MF	0.78716	0.940628	4	391	50	5222	G10531.TU17368.8.5...chr12.46418270.46421828....orf1 G10532.TU17370.15.4...chr12.46422027.46424465....orf1 G21090.TU34484.39.6...chr2.37344919.37347736....orf1 G6864.TU11322.4.8...chr11.26021029.26023380....orf1
GO:0016482	cytoplasmic transport	BP	0.790822	0.943259	4	391	51	5222	G10491.TU17286.23.9...chr12.45916216.45917251.... G33189.TU54390.3.7...chr6.43206482.43208772....orf1 G33236.TU54490.13.4...chr7.379544.381609....orf1 G35015.TU57416.15.6...chr7.30173978.30176363....
GO:0043039	tRNA aminoacylation	BP	0.802862	0.952058	5	391	60	5222	G15081.TU24618.27.8...chr14.22424605.22430170....orf1 G21211.TU34670.14.1...chr2.39760500.39762133....orf1 G26937.TU44223.4.1...chr4.32591985.32595448....orf1 G30730.TU50373.3.8...chr6.2056712.2060679.... G42443.TU69228.37.8...scaffold1669.size141595.24538.35353....orf1
GO:0046907	intracellular transport	BP	0.818679	0.967444	13	391	157	5222	G10491.TU17286.23.9...chr12.45916216.45917251.... G10701.TU17634.63.7...chr12.46205869.46209655....orf1 G21822.TU35654.70.7...chr2.46692681.46695469....orf1 G22822.TU37332.19.3...chr3.13965684.13968406....orf1 G31121.TU51051.30.8...chr6.5282527.5286923....orf1 G33189.TU54390.3.7...chr6.43206482.43208772....orf1 G33236.TU54490.13.4...chr7.379544.381609....orf1 G35015.TU57416.15.6...chr7.30173978.3…
GO:0044464	cell part	CC	0.831796	0.979197	71	391	921	5222	G10556.TU17409.147.5...chr12.46497323.46499275....orf1 G11525.TU19011.103.9...chr13.4810502.4813751....orf1 G11781.TU19397.16.1...chr13.7568337.7569505....orf1 G12195.TU20041.30.6...chr13.13973146.13975994....orf1 G14379.TU23471.1.5...chr14.12947961.12948347....orf1 G14842.TU24207.216.6...chr14.19566048.19569730....orf1 G14872.TU24260.27.0...chr14.19819656.19821614....orf1 G15081.TU24618.27.8...c…
GO:0045454	cell redox homeostasis	BP	0.849747	0.994137	6	391	68	5222	G1391.TU2342.4.3...chr1.23559605.23564268....orf1 G17573.TU28748.299.2...chr15.6912271.6913969....orf1 G25959.TU42599.3.3...chr4.16047021.16051607....orf1 G40093.TU65781.3.1...chr9.33317772.33319741.... G43442.TU70611.31.7...scaffold20381.size2875.1047.2875....orf1 G48848.TU78433.38.4...scaffold9367.size6191.2859.4557....orf1
GO:0044260	cellular macromolecule metabolic process	BP	0.853853	0.997464	76	391	990	5222	G10243.TU16834.21.4...chr12.42257383.42260414.... G10275.TU16886.1.4...chr12.42416997.42420151....orf1 G10556.TU17409.147.5...chr12.46497323.46499275....orf1 G11525.TU19011.103.9...chr13.4810502.4813751....orf1 G12195.TU20041.30.6...chr13.13973146.13975994....orf1 G14138.TU23095.23.2...chr14.9035604.9040208....orf1 G14872.TU24260.27.0...chr14.19819656.19821614....orf1 G15081.TU24618.27.8...chr14.…
GO:0065008	regulation of biological quality	BP	0.855122	0.997805	8	391	94	5222	G1391.TU2342.4.3...chr1.23559605.23564268....orf1 G17573.TU28748.299.2...chr15.6912271.6913969....orf1 G21518.TU35166.4.4...chr2.43589051.43719181....orf1 G24538.TU40222.24.1...chr4.274987.277728....orf1 G25959.TU42599.3.3...chr4.16047021.16051607....orf1 G40093.TU65781.3.1...chr9.33317772.33319741.... G43442.TU70611.31.7...scaffold20381.size2875.1047.2875....orf1 G48848.TU78433.38.4...scaffold93…
GO:0019725	cellular homeostasis	BP	0.878919	1	7	391	82	5222	G1391.TU2342.4.3...chr1.23559605.23564268....orf1 G17573.TU28748.299.2...chr15.6912271.6913969....orf1 G21518.TU35166.4.4...chr2.43589051.43719181....orf1 G25959.TU42599.3.3...chr4.16047021.16051607....orf1 G40093.TU65781.3.1...chr9.33317772.33319741.... G43442.TU70611.31.7...scaffold20381.size2875.1047.2875....orf1 G48848.TU78433.38.4...scaffold9367.size6191.2859.4557....orf1
GO:0090304	nucleic acid metabolic process	BP	0.883446	1	17	391	213	5222	G10243.TU16834.21.4...chr12.42257383.42260414.... G14872.TU24260.27.0...chr14.19819656.19821614....orf1 G15081.TU24618.27.8...chr14.22424605.22430170....orf1 G15131.TU24708.23.5...chr14.23104999.23106145....orf1 G21211.TU34670.14.1...chr2.39760500.39762133....orf1 G22199.TU36285.16.0...chr3.5567657.5572273....orf1 G2446.TU4072.10.4...chr1.35349842.35351030.... G26937.TU44223.4.1...chr4.32591985.3…
GO:0016491	oxidoreductase activity	MF	0.902333	1	35	391	452	5222	G11705.TU19273.30.2...chr13.6955360.6985199....orf1 G12674.TU20794.12.2...chr13.21638805.21641020....orf1 G13017.TU21344.21.7...chr13.33960759.33961507.... G13513.TU22095.9.7...chr14.489489.491568....orf1 G13531.TU22131.48.7...chr14.1386112.1388923....orf1 G17573.TU28748.299.2...chr15.6912271.6913969....orf1 G19469.TU31813.23.3...chr2.5957422.5960359....orf1 G2090.TU3482.45.3...chr1.31794428.3179…
GO:0005634	nucleus	CC	0.94278	1	14	391	177	5222	G11781.TU19397.16.1...chr13.7568337.7569505....orf1 G14379.TU23471.1.5...chr14.12947961.12948347....orf1 G14872.TU24260.27.0...chr14.19819656.19821614....orf1 G19773.TU32347.17.9...chr2.11308742.11315410.... G22199.TU36285.16.0...chr3.5567657.5572273....orf1 G23206.TU37961.11.3...chr3.20444383.20448397....orf1 G24265.TU39771.74.3...chr3.31403054.31411656....orf1 G31984.TU52439.17.3...chr6.1750035…
GO:0031090	organelle membrane	CC	0.949889	1	8	391	98	5222	G18961.TU30998.37.0...chr2.977935.981221....orf1 G25377.TU41675.24.7...chr4.9560442.9564371....orf1 G28510.TU46726.4.2...chr5.12043043.12044209....orf1 G3428.TU5626.23.6...chr10.15142334.15144814....orf1 G37230.TU61011.8.0...chr8.29220468.29224072....orf1 G44086.TU71479.42.3...scaffold22789.size2553.16.2553....orf1 G4840.TU7978.11.2...chr10.40189548.40197533....orf1 G5407.TU8920.61.3...chr11.4793…
GO:0035639	purine ribonucleoside triphosphate binding	MF	0.973877	1	58	391	765	5222	G10275.TU16886.1.4...chr12.42416997.42420151....orf1 G11390.TU18757.15.1...chr13.3551244.3556965....orf1 G11391.TU18759.25.2...chr13.3582071.3586097....orf1 G11805.TU19434.17.1...chr13.8200324.8203266....orf1 G14138.TU23095.23.2...chr14.9035604.9040208....orf1 G14487.TU23667.2.3...chr14.14838275.14840463....orf1 G15081.TU24618.27.8...chr14.22424605.22430170....orf1 G15162.TU24777.32.9...chr14.229…
GO:0098588	bounding membrane of organelle	CC	1	1	6	391	80	5222	G18961.TU30998.37.0...chr2.977935.981221....orf1 G25377.TU41675.24.7...chr4.9560442.9564371....orf1 G28510.TU46726.4.2...chr5.12043043.12044209....orf1 G37230.TU61011.8.0...chr8.29220468.29224072....orf1 G44086.TU71479.42.3...scaffold22789.size2553.16.2553....orf1 G5407.TU8920.61.3...chr11.4793224.4795079....orf1
GO:0034660	ncRNA metabolic process	BP	1	1	6	391	79	5222	G15081.TU24618.27.8...chr14.22424605.22430170....orf1 G21211.TU34670.14.1...chr2.39760500.39762133....orf1 G26937.TU44223.4.1...chr4.32591985.32595448....orf1 G30730.TU50373.3.8...chr6.2056712.2060679.... G4157.TU6853.6.7...chr10.26531787.26535780....orf1 G42443.TU69228.37.8...scaffold1669.size141595.24538.35353....orf1
GO:0016021	integral component of membrane	CC	1	1	14	391	186	5222	G13412.TU21944.62.3...chr13.41413822.41417685....orf1 G14695.TU23972.2.3...chr14.17979823.17981957....orf1 G16231.TU26496.11.0...chr14.42223012.42227776.... G20305.TU33186.5.2...chr2.23517296.23532043....orf1 G2367.TU3941.69.9...chr1.34729841.34734451....orf1 G24538.TU40222.24.1...chr4.274987.277728....orf1 G25377.TU41675.24.7...chr4.9560442.9564371....orf1 G32575.TU53368.8.9...chr6.29229496.2923…
GO:0032991	macromolecular complex	CC	1	1	42	391	557	5222	G10556.TU17409.147.5...chr12.46497323.46499275....orf1 G11525.TU19011.103.9...chr13.4810502.4813751....orf1 G11781.TU19397.16.1...chr13.7568337.7569505....orf1 G12195.TU20041.30.6...chr13.13973146.13975994....orf1 G14379.TU23471.1.5...chr14.12947961.12948347....orf1 G14842.TU24207.216.6...chr14.19566048.19569730....orf1 G14872.TU24260.27.0...chr14.19819656.19821614....orf1 G15521.TU25355.85.2...c…

## Sheet: GO6_Enrich.merge
GO_ID	GO_Term	GO_Class	Pvalue	AdjustedPv	x1	n	x2	N	ProtID
GO:0006457	protein folding	BP	3.97029e-05	0.030333	13	228	81	5222	G11451.TU18863.25.6...chr13.1359166.1362748....orf1 G16850.TU27543.1.4...chr14.50374087.50376680....orf1 G23766.TU38909.82.8...chr3.26490558.26493112....orf1 G25664.TU42136.15.6...chr4.12799495.12802341....orf1 G26050.TU42756.20.0...chr4.17875617.17878329....orf1 G28031.TU45960.10.7...chr5.2567061.2579761....orf1 G30052.TU49237.92.5...chr5.37883564.37886250....orf1 G33430.TU54804.37.9...chr7.1996…
GO:0005975	carbohydrate metabolic process	BP	0.000687759	0.212885	31	228	395	5222	G11020.TU18151.7.6...chr12.51984655.51986116....orf1 G12997.TU21304.15.0...chr13.33247590.33250474....orf1 G1658.TU2784.55.2...chr1.27287876.27291331....orf1 G16845.TU27537.1.0...chr14.50189854.50190643....orf1 G18446.TU30123.41.6...chr15.21425863.21426637....orf1 G1947.TU3247.63.2...chr1.30723371.30727047....orf1 G20451.TU33401.62.7...chr2.26497026.26505405....orf1 G22670.TU37098.37.4...chr3.119…
GO:0070569	uridylyltransferase activity	MF	0.00148972	0.212885	3	228	6	5222	G15588.TU25456.5.3...chr14.30438525.30445103....orf1 G28110.TU46078.130.6...chr5.2870321.2873339....orf1 G28127.TU46108.23.3...chr5.2817781.2835407....orf1
GO:0008152	metabolic process	BP	0.00226788	0.212885	140	228	2679	5222	G10660.TU17564.47.2...chr12.46824709.46828733....orf1 G1067.TU1762.7.8...chr1.21836348.21897901.... G10773.TU17742.144.1...chr12.48901442.48903262....orf1 G10815.TU17817.10.0...chr12.47885513.47886895....orf1 G10944.TU18032.29.4...chr12.50344388.50347005.... G11020.TU18151.7.6...chr12.51984655.51986116....orf1 G1114.TU1842.25.0...chr1.21671656.21673314....orf1 G11451.TU18863.25.6...chr13.1359166.…
GO:0005985	sucrose metabolic process	BP	0.00250617	0.212885	4	228	14	5222	G20451.TU33401.62.7...chr2.26497026.26505405....orf1 G22670.TU37098.37.4...chr3.11964310.11967330....orf1 G3268.TU5366.22.9...chr10.9038724.9040709....orf1 G45609.TU73581.4.8...scaffold30546.size1351.71.1351....orf1
GO:0060590	ATPase regulator activity	MF	0.00252325	0.212885	3	228	7	5222	G19098.TU31211.1.6...chr2.2393803.2394864....orf1 G25664.TU42136.15.6...chr4.12799495.12802341....orf1 G26050.TU42756.20.0...chr4.17875617.17878329....orf1
GO:0030234	enzyme regulator activity	MF	0.00254163	0.212885	10	228	81	5222	G13589.TU22222.630.7...chr14.2869709.2870266....orf1 G17705.TU28957.50.8...chr15.8673821.8674718....orf1 G19098.TU31211.1.6...chr2.2393803.2394864....orf1 G25664.TU42136.15.6...chr4.12799495.12802341....orf1 G26050.TU42756.20.0...chr4.17875617.17878329....orf1 G32425.TU53112.49.0...chr6.25606653.25607569....orf1 G34367.TU56356.1925.1...chr7.19506263.19510374....orf1 G3602.TU5910.21.1...chr10.1811…
GO:0019725	cellular homeostasis	BP	0.00278645	0.212885	10	228	82	5222	G11965.TU19673.9.4...chr13.10168718.10176980....orf1 G16845.TU27537.1.0...chr14.50189854.50190643....orf1 G19350.TU31620.84.7...chr2.4397582.4400070....orf1 G20588.TU33637.137.2...chr2.29457578.29460266....orf1 G25040.TU41092.139.1...chr4.5368393.5371072....orf1 G26459.TU43453.39.2...chr4.23418921.23421500....orf1 G28629.TU46944.92.0...chr5.12659370.12661391....orf1 G32557.TU53340.66.5...chr6.290…
GO:1901671	positive regulation of superoxide dismutase activity	BP	0.00553059	0.264086	2	228	3	5222	G23766.TU38909.82.8...chr3.26490558.26493112....orf1 G38487.TU63090.11.7...chr9.5631361.5634271....orf1
GO:0000774	adenyl-nucleotide exchange factor activity	MF	0.00553059	0.264086	2	228	3	5222	G25664.TU42136.15.6...chr4.12799495.12802341....orf1 G26050.TU42756.20.0...chr4.17875617.17878329....orf1
GO:0006096	glycolysis	BP	0.00618999	0.265042	7	228	51	5222	G18446.TU30123.41.6...chr15.21425863.21426637....orf1 G24549.TU40239.34.7...chr4.684453.686182....orf1 G24625.TU40370.35.4...chr4.331019.331707....orf1 G25026.TU41064.9.9...chr4.5176597.5182282....orf1 G26595.TU43693.5.2...chr4.25500402.25505085....orf1 G29220.TU47928.19.2...chr5.26248080.26256775....orf1 G4977.TU8200.67.0...chr11.132215.134920....orf1
GO:0016052	carbohydrate catabolic process	BP	0.00624444	0.265042	8	228	64	5222	G18446.TU30123.41.6...chr15.21425863.21426637....orf1 G24549.TU40239.34.7...chr4.684453.686182....orf1 G24625.TU40370.35.4...chr4.331019.331707....orf1 G25026.TU41064.9.9...chr4.5176597.5182282....orf1 G26595.TU43693.5.2...chr4.25500402.25505085....orf1 G29220.TU47928.19.2...chr5.26248080.26256775....orf1 G48653.TU78122.428.3...scaffold889.size236607.82203.85646....orf1 G4977.TU8200.67.0...chr11.…
GO:0006006	glucose metabolic process	BP	0.00752064	0.285032	8	228	66	5222	G18446.TU30123.41.6...chr15.21425863.21426637....orf1 G1947.TU3247.63.2...chr1.30723371.30727047....orf1 G24549.TU40239.34.7...chr4.684453.686182....orf1 G24625.TU40370.35.4...chr4.331019.331707....orf1 G25026.TU41064.9.9...chr4.5176597.5182282....orf1 G26595.TU43693.5.2...chr4.25500402.25505085....orf1 G29220.TU47928.19.2...chr5.26248080.26256775....orf1 G4977.TU8200.67.0...chr11.132215.134920..…
GO:0045454	cell redox homeostasis	BP	0.00898421	0.285032	8	228	68	5222	G11965.TU19673.9.4...chr13.10168718.10176980....orf1 G19350.TU31620.84.7...chr2.4397582.4400070....orf1 G20588.TU33637.137.2...chr2.29457578.29460266....orf1 G25040.TU41092.139.1...chr4.5368393.5371072....orf1 G26459.TU43453.39.2...chr4.23418921.23421500....orf1 G28629.TU46944.92.0...chr5.12659370.12661391....orf1 G32557.TU53340.66.5...chr6.29001557.29002994....orf1 G33658.TU55165.4.4...chr7.6038…
GO:0031369	translation initiation factor binding	MF	0.0107431	0.285032	2	228	4	5222	G1472.TU2480.99.6...chr1.25677802.25680224....orf1 G16080.TU26263.42.6...chr14.40290123.40292956....
GO:0042803	protein homodimerization activity	MF	0.0107431	0.285032	2	228	4	5222	G25664.TU42136.15.6...chr4.12799495.12802341....orf1 G26050.TU42756.20.0...chr4.17875617.17878329....orf1
GO:0016830	carbon-carbon lyase activity	MF	0.0132535	0.297813	5	228	33	5222	G1947.TU3247.63.2...chr1.30723371.30727047....orf1 G24549.TU40239.34.7...chr4.684453.686182....orf1 G24625.TU40370.35.4...chr4.331019.331707....orf1 G30865.TU50612.22.6...chr6.3359128.3361230....orf1 G40187.TU65923.26.3...chr9.35163838.35165615....orf1
GO:0044712	single-organism catabolic process	BP	0.0139576	0.304675	9	228	88	5222	G18446.TU30123.41.6...chr15.21425863.21426637....orf1 G24549.TU40239.34.7...chr4.684453.686182....orf1 G24625.TU40370.35.4...chr4.331019.331707....orf1 G25026.TU41064.9.9...chr4.5176597.5182282....orf1 G26595.TU43693.5.2...chr4.25500402.25505085....orf1 G29220.TU47928.19.2...chr5.26248080.26256775....orf1 G29881.TU48957.47.7...chr5.33499880.33500594....orf1 G41835.TU68359.11.3...scaffold14819.siz…
GO:0051087	chaperone binding	MF	0.0169753	0.332187	3	228	13	5222	G19098.TU31211.1.6...chr2.2393803.2394864....orf1 G25664.TU42136.15.6...chr4.12799495.12802341....orf1 G26050.TU42756.20.0...chr4.17875617.17878329....orf1
GO:0016157	sucrose synthase activity	MF	0.0169753	0.332187	3	228	13	5222	G20451.TU33401.62.7...chr2.26497026.26505405....orf1 G22670.TU37098.37.4...chr3.11964310.11967330....orf1 G45609.TU73581.4.8...scaffold30546.size1351.71.1351....orf1
GO:0051082	unfolded protein binding	MF	0.0171439	0.332187	6	228	48	5222	G11451.TU18863.25.6...chr13.1359166.1362748....orf1 G16850.TU27543.1.4...chr14.50374087.50376680....orf1 G46434.TU74794.148.0...scaffold3647.size42166.25.1975....orf1 G47425.TU76310.8.5...scaffold567.size303424.271617.272897....orf1 G49028.TU78725.89.9...scaffold9838.size5780.4972.5761....orf1 G49035.TU78734.104.7...scaffold988.size220033.115689.117605....orf1
GO:0043647	inositol phosphate metabolic process	BP	0.017392	0.332187	2	228	5	5222	G27428.TU44979.0.2...chr4.45801571.45805917....orf1 G41835.TU68359.11.3...scaffold14819.size3674.0.3267....orf1
GO:0030001	metal ion transport	BP	0.0188946	0.336581	4	228	24	5222	G28600.TU46882.12.4...chr5.12584523.12587726.... G38014.TU62258.8.9...chr9.240571.243916....orf1 G48033.TU77191.0.4...scaffold732 G6906.TU11397.31.4...chr11.28167706.28170325....orf1
GO:0004857	enzyme inhibitor activity	MF	0.0189437	0.336581	5	228	36	5222	G13589.TU22222.630.7...chr14.2869709.2870266....orf1 G17705.TU28957.50.8...chr15.8673821.8674718....orf1 G32425.TU53112.49.0...chr6.25606653.25607569....orf1 G34367.TU56356.1925.1...chr7.19506263.19510374....orf1 G9704.TU15945.93.8...chr12.35597041.35598826....orf1
GO:0060589	nucleoside-triphosphatase regulator activity	MF	0.0217434	0.365324	4	228	25	5222	G19098.TU31211.1.6...chr2.2393803.2394864....orf1 G25664.TU42136.15.6...chr4.12799495.12802341....orf1 G26050.TU42756.20.0...chr4.17875617.17878329....orf1 G3602.TU5910.21.1...chr10.18112936.18120771....orf1
GO:0004866	endopeptidase inhibitor activity	MF	0.0248412	0.365324	4	228	26	5222	G13589.TU22222.630.7...chr14.2869709.2870266....orf1 G17705.TU28957.50.8...chr15.8673821.8674718....orf1 G34367.TU56356.1925.1...chr7.19506263.19510374....orf1 G9704.TU15945.93.8...chr12.35597041.35598826....orf1
GO:0004134	4-alpha-glucanotransferase activity	MF	0.0253432	0.365324	2	228	6	5222	G6015.TU9921.19.7...chr11.12077229.12082044....orf1 G6017.TU9928.1.6...chr11.12066963.12072355....orf1
GO:1901575	organic substance catabolic process	BP	0.0274679	0.381554	14	228	175	5222	G18446.TU30123.41.6...chr15.21425863.21426637....orf1 G18839.TU30768.53.2...chr15.32116740.32120945....orf1 G24549.TU40239.34.7...chr4.684453.686182....orf1 G24625.TU40370.35.4...chr4.331019.331707....orf1 G25026.TU41064.9.9...chr4.5176597.5182282....orf1 G26595.TU43693.5.2...chr4.25500402.25505085....orf1 G29220.TU47928.19.2...chr5.26248080.26256775....orf1 G29881.TU48957.47.7...chr5.33499880.33…
GO:0004332	fructose-bisphosphate aldolase activity	MF	0.0344711	0.437428	2	228	7	5222	G24549.TU40239.34.7...chr4.684453.686182....orf1 G24625.TU40370.35.4...chr4.331019.331707....orf1
GO:0042026	protein refolding	BP	0.0344711	0.437428	2	228	7	5222	G28031.TU45960.10.7...chr5.2567061.2579761....orf1 G30052.TU49237.92.5...chr5.37883564.37886250....orf1
GO:0006413	translational initiation	BP	0.0355067	0.437428	3	228	17	5222	G1472.TU2480.99.6...chr1.25677802.25680224....orf1 G16080.TU26263.42.6...chr14.40290123.40292956.... G9577.TU15726.9.7...chr12.31523575.31528521....orf1
GO:0044723	single-organism carbohydrate metabolic process	BP	0.0360455	0.437428	13	228	163	5222	G18446.TU30123.41.6...chr15.21425863.21426637....orf1 G1947.TU3247.63.2...chr1.30723371.30727047....orf1 G20451.TU33401.62.7...chr2.26497026.26505405....orf1 G22670.TU37098.37.4...chr3.11964310.11967330....orf1 G24549.TU40239.34.7...chr4.684453.686182....orf1 G24625.TU40370.35.4...chr4.331019.331707....orf1 G25026.TU41064.9.9...chr4.5176597.5182282....orf1 G26595.TU43693.5.2...chr4.25500402.25505…
GO:0044238	primary metabolic process	BP	0.0413401	0.437428	96	228	1857	5222	G10773.TU17742.144.1...chr12.48901442.48903262....orf1 G10944.TU18032.29.4...chr12.50344388.50347005.... G11020.TU18151.7.6...chr12.51984655.51986116....orf1 G11451.TU18863.25.6...chr13.1359166.1362748....orf1 G12124.TU19919.10.2...chr13.13593022.13598042....orf2 G12997.TU21304.15.0...chr13.33247590.33250474....orf1 G14300.TU23348.40.5...chr14.11272805.11276069....orf1 G14665.TU23932.2.9...chr14.…
GO:0004594	pantothenate kinase activity	MF	0.0436614	0.437428	1	228	1	5222	G2474.TU4106.29.1...chr1.35906793.35909465....orf1
GO:0051920	peroxiredoxin activity	MF	0.0436614	0.437428	1	228	1	5222	G26459.TU43453.39.2...chr4.23418921.23421500....orf1
GO:0003840	gamma-glutamyltransferase activity	MF	0.0436614	0.437428	1	228	1	5222	G29162.TU47839.21.3...chr5.24749846.24753644....orf1
GO:0005986	sucrose biosynthetic process	BP	0.0436614	0.437428	1	228	1	5222	G3268.TU5366.22.9...chr10.9038724.9040709....orf1
GO:0050307	sucrose-phosphate phosphatase activity	MF	0.0436614	0.437428	1	228	1	5222	G3268.TU5366.22.9...chr10.9038724.9040709....orf1
GO:0006808	regulation of nitrogen utilization	BP	0.0436614	0.437428	1	228	1	5222	G44506.TU72042.39.1...scaffold2481.size86379.28763.34321....orf1
GO:0006623	protein targeting to vacuole	BP	0.0436614	0.437428	1	228	1	5222	G4783.TU7889.33.4...chr10.38734076.38741079....orf1
GO:0030276	clathrin binding	MF	0.0436614	0.437428	1	228	1	5222	G4783.TU7889.33.4...chr10.38734076.38741079....orf1
GO:0071704	organic substance metabolic process	BP	0.0457336	0.442284	100	228	1952	5222	G10773.TU17742.144.1...chr12.48901442.48903262....orf1 G10944.TU18032.29.4...chr12.50344388.50347005.... G11020.TU18151.7.6...chr12.51984655.51986116....orf1 G11451.TU18863.25.6...chr13.1359166.1362748....orf1 G12124.TU19919.10.2...chr13.13593022.13598042....orf2 G12997.TU21304.15.0...chr13.33247590.33250474....orf1 G14300.TU23348.40.5...chr14.11272805.11276069....orf1 G14665.TU23932.2.9...chr14.…
GO:0016829	lyase activity	MF	0.053945	0.487047	8	228	86	5222	G1947.TU3247.63.2...chr1.30723371.30727047....orf1 G20910.TU34195.24.2...chr2.34559895.34561677....orf1 G24549.TU40239.34.7...chr4.684453.686182....orf1 G24624.TU40369.11.5...chr4.2245111.2247797....orf1 G24625.TU40370.35.4...chr4.331019.331707....orf1 G30865.TU50612.22.6...chr6.3359128.3361230....orf1 G34803.TU57078.20.6...chr7.27599175.27603563....orf1 G40187.TU65923.26.3...chr9.35163838.351656…
GO:0046983	protein dimerization activity	MF	0.0611702	0.487047	3	228	21	5222	G25664.TU42136.15.6...chr4.12799495.12802341....orf1 G26050.TU42756.20.0...chr4.17875617.17878329....orf1 G35034.TU57444.7.1...chr7.30131948.30191545....orf1
GO:0006094	gluconeogenesis	BP	0.067785	0.487047	2	228	10	5222	G18446.TU30123.41.6...chr15.21425863.21426637....orf1 G1947.TU3247.63.2...chr1.30723371.30727047....orf1
GO:0016482	cytoplasmic transport	BP	0.0700627	0.487047	5	228	51	5222	G2232.TU3705.22.7...chr1.33000519.33002280....orf1 G29023.TU47611.174.1...chr5.23503325.23506343....orf1 G36707.TU60203.16.3...chr8.14662630.14666793....orf1 G40837.TU66917.10.8...scaffold11482 G4783.TU7889.33.4...chr10.38734076.38741079....orf1
GO:0016831	carboxy-lyase activity	MF	0.0764815	0.487047	3	228	23	5222	G1947.TU3247.63.2...chr1.30723371.30727047....orf1 G30865.TU50612.22.6...chr6.3359128.3361230....orf1 G40187.TU65923.26.3...chr9.35163838.35165615....orf1
GO:0008312	7S RNA binding	MF	0.080527	0.487047	2	228	11	5222	G36707.TU60203.16.3...chr8.14662630.14666793....orf1 G40837.TU66917.10.8...scaffold11482
GO:0006508	proteolysis	BP	0.0837403	0.487047	16	228	234	5222	G14665.TU23932.2.9...chr14.17001494.17006092....orf1 G17408.TU28480.23.9...chr15.4623734.4627087....orf1 G18839.TU30768.53.2...chr15.32116740.32120945....orf1 G20299.TU33175.34.3...chr2.23883165.23886060....orf1 G20666.TU33779.5.1...chr2.30078644.30082161....orf1 G23242.TU38019.8.7...chr3.18662342.18665261....orf1 G24381.TU39962.7.6...chr3.34206405.34208318....orf1 G26760.TU43948.17.1...chr4.2852…
GO:0015035	protein disulfide oxidoreductase activity	MF	0.0847082	0.487047	3	228	24	5222	G19350.TU31620.84.7...chr2.4397582.4400070....orf1 G28629.TU46944.92.0...chr5.12659370.12661391....orf1 G33658.TU55165.4.4...chr7.6038655.6041434....orf1
GO:0004366	glycerol-3-phosphate O-acyltransferase activity	MF	0.0854245	0.487047	1	228	2	5222	G12598.TU20681.10.2...chr13.22016707.22026256....orf1
GO:0018024	histone-lysine N-methyltransferase activity	MF	0.0854245	0.487047	1	228	2	5222	G16394.TU26766.2.6...chr14.44658486.44663143....orf1
GO:0034968	histone lysine methylation	BP	0.0854245	0.487047	1	228	2	5222	G16394.TU26766.2.6...chr14.44658486.44663143....orf1
GO:0004450	isocitrate dehydrogenase (NADP+) activity	MF	0.0854245	0.487047	1	228	2	5222	G18898.TU30886.12.5...chr2.490553.495376....orf1
GO:0006102	isocitrate metabolic process	BP	0.0854245	0.487047	1	228	2	5222	G18898.TU30886.12.5...chr2.490553.495376....orf1
GO:0004612	phosphoenolpyruvate carboxykinase (ATP) activity	MF	0.0854245	0.487047	1	228	2	5222	G1947.TU3247.63.2...chr1.30723371.30727047....orf1
GO:0004056	argininosuccinate lyase activity	MF	0.0854245	0.487047	1	228	2	5222	G24624.TU40369.11.5...chr4.2245111.2247797....orf1
GO:0042450	arginine biosynthetic process via ornithine	BP	0.0854245	0.487047	1	228	2	5222	G24624.TU40369.11.5...chr4.2245111.2247797....orf1
GO:0015937	coenzyme A biosynthetic process	BP	0.0854245	0.487047	1	228	2	5222	G2474.TU4106.29.1...chr1.35906793.35909465....orf1
GO:0032957	inositol trisphosphate metabolic process	BP	0.0854245	0.487047	1	228	2	5222	G27428.TU44979.0.2...chr4.45801571.45805917....orf1
GO:0047325	inositol tetrakisphosphate 1-kinase activity	MF	0.0854245	0.487047	1	228	2	5222	G27428.TU44979.0.2...chr4.45801571.45805917....orf1
GO:0052725	inositol-1,3,4-trisphosphate 6-kinase activity	MF	0.0854245	0.487047	1	228	2	5222	G27428.TU44979.0.2...chr4.45801571.45805917....orf1
GO:0052726	inositol-1,3,4-trisphosphate 5-kinase activity	MF	0.0854245	0.487047	1	228	2	5222	G27428.TU44979.0.2...chr4.45801571.45805917....orf1
GO:0030604	1-deoxy-D-xylulose-5-phosphate reductoisomerase activity	MF	0.0854245	0.487047	1	228	2	5222	G28041.TU45977.7.6...chr5.2625778.2630191....
GO:0070402	NADPH binding	MF	0.0854245	0.487047	1	228	2	5222	G28041.TU45977.7.6...chr5.2625778.2630191....
GO:0004001	adenosine kinase activity	MF	0.0854245	0.487047	1	228	2	5222	G294.TU508.60.4...chr1.6048455.6050969....orf1
GO:0006166	purine ribonucleoside salvage	BP	0.0854245	0.487047	1	228	2	5222	G294.TU508.60.4...chr1.6048455.6050969....orf1
GO:0004425	indole-3-glycerol-phosphate synthase activity	MF	0.0854245	0.487047	1	228	2	5222	G40187.TU65923.26.3...chr9.35163838.35165615....orf1
GO:0004618	phosphoglycerate kinase activity	MF	0.0854245	0.487047	1	228	2	5222	G4977.TU8200.67.0...chr11.132215.134920....orf1
GO:0015297	antiporter activity	MF	0.0939353	0.501486	2	228	12	5222	G38014.TU62258.8.9...chr9.240571.243916....orf1 G39727.TU65178.41.5...chr9.26263488.26265969....
GO:0016779	nucleotidyltransferase activity	MF	0.101672	0.501486	5	228	57	5222	G15588.TU25456.5.3...chr14.30438525.30445103....orf1 G24701.TU40517.605.0...chr4.833542.837966....orf1 G28110.TU46078.130.6...chr5.2870321.2873339....orf1 G28127.TU46108.23.3...chr5.2817781.2835407....orf1 G35034.TU57444.7.1...chr7.30131948.30191545....orf1
GO:0005200	structural constituent of cytoskeleton	MF	0.107928	0.501486	2	228	13	5222	G1539.TU2598.56.1...chr1.26370382.26373514....orf1 G47047.TU75719.15.6...scaffold478.size363369.50395.51889....orf1
GO:0055082	cellular chemical homeostasis	BP	0.107928	0.501486	2	228	13	5222	G16845.TU27537.1.0...chr14.50189854.50190643....orf1 G48033.TU77191.0.4...scaffold732
GO:0016758	transferase activity, transferring hexosyl groups	MF	0.110845	0.501486	7	228	89	5222	G19185.TU31356.43.9...chr2.3665446.3668734....orf1 G20451.TU33401.62.7...chr2.26497026.26505405....orf1 G22670.TU37098.37.4...chr3.11964310.11967330....orf1 G45609.TU73581.4.8...scaffold30546.size1351.71.1351....orf1 G6015.TU9921.19.7...chr11.12077229.12082044....orf1 G6017.TU9928.1.6...chr11.12066963.12072355....orf1 G6471.TU10674.364.1...chr11.17982473.17987946....orf1
GO:0072594	establishment of protein localization to organelle	BP	0.111477	0.501486	3	228	27	5222	G36707.TU60203.16.3...chr8.14662630.14666793....orf1 G40837.TU66917.10.8...scaffold11482 G4783.TU7889.33.4...chr10.38734076.38741079....orf1
GO:0006605	protein targeting	BP	0.121038	0.501486	3	228	28	5222	G36707.TU60203.16.3...chr8.14662630.14666793....orf1 G40837.TU66917.10.8...scaffold11482 G4783.TU7889.33.4...chr10.38734076.38741079....orf1
[truncated: 177 more rows]
