# Supplementary material for: RNA-Seq and iTRAQ reveal multiple pathways involved in storage root formation and development in sweet potato (Ipomoea batatas L.)
Source: BMC Plant Biol. 2019 Apr 11;19:136. doi: 10.1186/s12870-019-1731-0 (PMC6458706; doi:10.1186/s12870-019-1731-0)
Supplement: Supplementary file 13 — Table S7. Different expressed transcription factors in transcriptome analysis. (XLS 6892 kb) [file 12870_2019_1731_MOESM13_ESM.xls]

## Sheet: D1vsF_tf
Table S7. Different expressed transcription factors in transcriptome analysis.
Different expressed transcription factors in D1 vs F
ID	tf_family	D1_1	D1_2	D1_3	F_1	F_2	F_3	log2FoldChange	pvalue	padj	gene_name	gene_chr	gene_start	gene_end	gene_strand	gene_length	gene_biotype	gene_description
Tai6.41919	Ammonium_transp	4.46855	11.1428	1.08267	13149.8	6874.15	10078.3	-10.7668	4.85166e-60	1.53536e-55	Tai6.41919	scaffold7763	13256	15235	-	1767	-	-
Tai6.14445	WRKY	50.2712	47.1425	56.2987	1567.51	1209.13	1334.93	-4.74366	1.70603e-57	3.59927e-53	Tai6.14445	scaffold1058	93697	95042	+	945	-	-
Tai6.23000	DUF6	4.46855	7.71423	2.16533	1311.83	1458.07	1077.17	-8.01968	4.07822e-52	5.06889e-48	Tai6.23000	scaffold2175	76378	82907	-	1666	-	-
Tai6.13167	ADH_zinc_N	39.0998	41.9997	34.6453	976.499	1084.18	851.16	-4.64979	4.80524e-52	5.06889e-48	Tai6.13167	scaffold923	68816	71264	+	1637	-	-
Tai6.10712	Myb_DNA-binding	11.1714	9.42851	7.57867	660.833	486.342	539.549	-5.90484	6.48522e-44	3.73148e-40	Tai6.10712	scaffold690	22412	24704	+	1596	-	-
Tai6.24542	Aminotran_1_2	5.58569	14.5713	8.66133	1142.69	865.997	750.175	-6.55075	2.14041e-42	1.12892e-38	Tai6.24542	scaffold2434	4752	7062	+	1991	-	-
novel.37257	Epimerase	34.6313	19.7141	21.6533	1463.27	929.433	1079.1	-5.52222	1.25687e-41	5.68214e-38	-	scaffold294	90448	92866	-	1262	-	SSF51735:|PF01370:NAD dependent epimerase/dehydratase family
Tai6.38444	Pkinase_Tyr	39.0998	28.2855	49.8027	839.809	884.259	904.057	-4.4955	2.54019e-40	9.45727e-37	Tai6.38444	scaffold6002	20176	26947	+	3759	-	-
Tai6.10750	Lipoxygenase	277.05	371.997	341.04	4392.77	6234.03	4797.27	-3.96074	2.30958e-39	7.69358e-36	Tai6.10750	scaffold692	33055	38751	+	2935	-	-
novel.43066	Exo_endo_phos	21.2256	17.1427	10.8267	1058.12	644.932	729.016	-5.62731	1.31492e-37	3.96305e-34	-	scaffold3380	20828	27051	.	6224	-	SSF56672:|SSF56219:|PF03372:Endonuclease/Exonuclease/phosphatase family|PF00078:Reverse transcriptase (RNA-dependent DNA polymerase)
novel.54133	UDPGT	0	5.99996	4.33067	1706.17	1644.53	933.872	-8.63776	1.4893e-37	4.0983e-34	-	scaffold4437	61038	62960	+	1923	-	PF00201:UDP-glucoronosyl and UDP-glucosyl transferase|SSF53756:
Tai6.47631	UDPGT	24.577	38.5712	23.8187	839.809	927.511	666.502	-4.79526	1.64971e-37	4.35057e-34	Tai6.47631	scaffold14464	3960	4504	.	545	-	-
novel.44235	LRRNT_2	11.1714	17.1427	18.4053	714.919	469.042	684.775	-5.31545	2.0008e-37	5.06538e-34	-	scaffold3478	36364	41061	-	4620	-	SSF52047:|SSF52058:|PF08263:Leucine rich repeat N-terminal domain|SSF56112:|PF00069:Protein kinase domain|PF13855:Leucine rich repeat|PF00560:Leucine Rich Repeat
novel.79644	p450	4.46855	9.42851	4.33067	1325.6	608.409	905.981	-7.2506	4.1602e-36	9.75212e-33	-	scaffold95	81676	84628	+	1778	-	PF00067:Cytochrome P450|SSF48264:
novel.72783	p450	12.2885	7.71423	6.496	418.921	719.902	482.805	-5.9455	9.93205e-34	1.74617e-30	-	scaffold7718	9046	33955	-	3698	-	PF00067:Cytochrome P450|SSF48264:
Tai6.31285	DUF6	37.9827	46.2854	44.3893	595.93	572.846	788.646	-3.92455	2.21747e-33	3.59868e-30	Tai6.31285	scaffold3789	10492	12972	+	1620	-	-
novel.16782	2OG-FeII_Oxy	0	2.57141	0	4475.37	2267.36	2842.97	-11.6674	5.17235e-33	7.44019e-30	-	scaffold17	329452	331504	+	1223	-	SSF51197:|PF03171:2OG-Fe(II) oxygenase superfamily|PF14226:non-haem dioxygenase in morphine synthesis N-terminal
Tai6.37868	ADH_N	15.6399	17.1427	28.1493	680.501	489.226	509.734	-4.78947	1.71865e-32	2.36471e-29	Tai6.37868	scaffold5751	22623	25639	-	2014	-	-
novel.45612	UDPGT	6.70283	4.28568	8.66133	718.853	426.751	418.367	-6.33642	1.92976e-32	2.59869e-29	-	scaffold360	319205	326743	-	2058	-	SSF53756:|PF00201:UDP-glucoronosyl and UDP-glucosyl transferase
novel.56775	RVT_2	4.46855	0	0	1115.16	1155.3	1041.59	-9.66499	3.00979e-32	3.96865e-29	-	scaffold481	159045	162145	+	3101	-	SSF56672:|PF07727:Reverse transcriptase (RNA-dependent DNA polymerase)
novel.18621	p450	2.23428	2.57141	0	1901.86	829.473	1111.8	-9.59523	3.67198e-31	4.557e-28	-	scaffold1799	2017	4697	+	1072	-	PF00067:Cytochrome P450|SSF48264:
novel.62063	Pkinase	23.4599	19.7141	4.33067	1773.04	1309.09	1268.57	-6.51231	6.84988e-31	8.18004e-28	-	scaffold56	85220	88965	-	2195	-	PF00069:Protein kinase domain|SSF56112:|PF01657:Salt stress response/antifungal
novel.29908	MatE	2.23428	1.71427	1.08267	1265.61	1071.68	593.408	-9.18784	7.22006e-31	8.46245e-28	-	scaffold245	56632	60030	-	1986	-	PF01554:MatE
Tai6.20260	ADH_zinc_N	51.3883	22.2856	38.976	1086.64	980.374	826.154	-4.69287	3.33396e-30	3.76809e-27	Tai6.20260	scaffold1777	32075	36393	-	1138	-	-
Tai6.9169	p450	6.70283	12.8571	4.33067	1340.35	646.855	636.687	-6.7515	6.6892e-30	7.29954e-27	Tai6.9169	scaffold554	63271	66805	-	1824	-	-
Tai6.32256	POX	37.9827	28.2855	25.984	794.573	550.74	1064.67	-4.71019	2.47909e-29	2.49058e-26	Tai6.32256	scaffold4029	262	5017	+	1280	-	-
novel.16910	GST_C	3.35141	0.857137	0	819.158	698.757	616.49	-9.04449	8.02111e-29	7.57719e-26	-	scaffold1705	59316	67908	+	965	-	PF00043:Glutathione S-transferase, C-terminal domain|SSF47616:
novel.2898	UDPGT	4.46855	1.71427	3.248	494.641	334.481	300.07	-6.94686	4.29398e-28	3.93876e-25	-	scaffold1095	1386	4287	+	1885	-	SSF53756:|PF00201:UDP-glucoronosyl and UDP-glucosyl transferase
Tai6.41539	Aldedh	78.1996	53.1425	88.7787	1432.79	946.734	1109.87	-3.99076	9.76479e-28	8.70469e-25	Tai6.41539	scaffold7537	3617	8696	+	798	-	-
novel.8802	GST_N	3.35141	1.71427	0	558.561	500.76	402.979	-8.18364	1.06604e-27	9.37105e-25	-	scaffold1327	104014	108902	-	1311	-	PF02798:Glutathione S-transferase, N-terminal domain|SSF47616:|SSF52833:|PF00043:Glutathione S-transferase, C-terminal domain
novel.6096	E1-E2_ATPase	39.0998	10.2856	9.744	4840.21	2133.76	2302.46	-7.3036	1.1141e-27	9.65941e-25	-	scaffold1212	93715	98330	+	2381	-	PF00122:E1-E2 ATPase|SSF56784:|PF00702:haloacid dehalogenase-like hydrolase|SSF81665:|SSF81653:
novel.79679	CBFB_NFYA	15.6399	11.9999	14.0747	285.181	298.918	222.167	-4.28124	1.63178e-27	1.39566e-24	-	scaffold950	68154	72841	+	1033	-	PF02045:CCAAT-binding transcription factor (CBF-B/NF-YA) subunit B
novel.32063	Lipoxygenase	29.0456	23.9998	34.6453	326.483	335.442	328.923	-3.50572	2.35392e-27	1.93486e-24	-	scaffold2592	56262	70476	+	1203	-	PF00305:Lipoxygenase|SSF48484:
Tai6.34654	FAD_binding_3	4.46855	4.28568	10.8267	1198.74	498.837	545.32	-6.85411	2.44218e-27	1.98167e-24	Tai6.34654	scaffold4699	15356	17538	+	1371	-	-
Tai6.14386	p450	4.46855	8.57137	5.41333	208.477	283.54	241.402	-5.28189	3.88671e-27	2.99997e-24	Tai6.14386	scaffold1051	126217	126712	+	496	-	-
novel.44293	2OG-FeII_Oxy	0	1.71427	0	4870.69	2189.5	3187.28	-12.3399	4.15133e-27	3.16561e-24	-	scaffold3481	104127	105379	+	841	-	PF03171:2OG-Fe(II) oxygenase superfamily|SSF51197:
Tai6.39089	Pkinase	23.4599	19.7141	23.8187	254.696	262.394	267.37	-3.55601	4.3347e-27	3.2661e-24	Tai6.39089	scaffold6293	71	1999	+	821	-	-
novel.71802	GST_N	0	0	0	3007.18	1575.33	2506.35	-13.6317	4.55045e-27	3.34892e-24	-	scaffold748	129730	131168	-	967	-	PF02798:Glutathione S-transferase, N-terminal domain|PF00043:Glutathione S-transferase, C-terminal domain|SSF52833:|SSF47616:
Tai6.28995	Cu_bind_like	15.6399	12.8571	2.16533	1457.37	731.436	1037.74	-6.71139	9.11053e-27	6.47892e-24	Tai6.28995	scaffold3278	34127	35790	+	851	-	-
novel.79487	PALP	577.56	320.569	400.587	0.983383	2.88345	1.92353	7.80437	9.29283e-27	6.53513e-24	-	scaffold944	117444	127882	+	4776	-	SSF53686:|PF00291:Pyridoxal-phosphate dependent enzyme
novel.45603	NB-ARC	27.9284	14.5713	28.1493	523.16	609.37	410.673	-4.4625	9.83811e-27	6.84257e-24	-	scaffold360	234193	239347	-	2593	-	SSF52058:|SSF52540:|PF00931:NB-ARC domain
novel.44655	GST_C	7.81996	11.1428	28.1493	1171.21	942.889	683.813	-5.8983	1.02466e-26	7.04924e-24	-	scaffold3512	57632	58492	+	774	-	PF13417:Glutathione S-transferase, N-terminal domain|PF00043:Glutathione S-transferase, C-terminal domain|SSF47616:|SSF52833:
Tai6.50801	Aa_trans	4.46855	6.8571	3.248	331.4	216.259	256.791	-5.75516	1.09285e-26	7.43747e-24	Tai6.50801	scaffold22824	1722	3398	+	1318	-	-
novel.35814	WRKY	12.2885	6.8571	6.496	486.774	262.394	334.693	-5.41541	4.21704e-26	2.7516e-23	-	scaffold28309	319	2120	+	1009	-	SSF118290:|PF03106:WRKY DNA -binding domain
Tai6.29126	Abhydrolase_1	51.3883	34.2855	33.5627	596.913	436.363	568.402	-3.75251	7.34735e-26	4.74519e-23	Tai6.29126	scaffold3304	25760	32578	+	1539	-	-
novel.21147	ABC_tran	176.508	89.1422	155.904	2819.36	2466.31	1939.88	-4.10209	8.40445e-26	5.28279e-23	-	scaffold194	131290	137521	+	1633	-	PF00005:ABC transporter|PF01061:ABC-2 type transporter|SSF52540:|PF08370:Plant PDR ABC transporter associated
novel.69267	NB-ARC	26.8113	21.4284	12.992	607.73	462.314	369.317	-4.55476	1.19555e-25	7.41849e-23	-	scaffold6927	269	4913	+	3835	-	SSF52200:|PF00931:NB-ARC domain|SSF52540:|SSF46785:|PF01582:TIR domain
novel.44292	2OG-FeII_Oxy	1.11714	0.857137	0	4575.68	1543.61	3142.08	-12.1738	1.44786e-25	8.89686e-23	-	scaffold3481	93639	95289	+	855	-	PF14226:non-haem dioxygenase in morphine synthesis N-terminal|SSF51197:|PF03171:2OG-Fe(II) oxygenase superfamily
novel.10781	p450	2.23428	5.99996	5.41333	458.256	237.404	300.07	-6.16281	2.60052e-25	1.56755e-22	-	scaffold1407	86967	88966	-	1311	-	SSF48264:|PF00067:Cytochrome P450
novel.54313	UDPGT	8.9371	11.9999	15.1573	319.599	213.376	254.867	-4.44624	7.85721e-25	4.56237e-22	-	scaffold4462	26502	28580	+	1564	-	SSF53756:|PF00201:UDP-glucoronosyl and UDP-glucosyl transferase
Tai6.42683	RPE65	34.6313	51.4282	58.464	2423.05	958.268	1318.58	-5.02187	9.95258e-25	5.70506e-22	Tai6.42683	scaffold8240	9804	13837	-	1680	-	-
novel.75956	2OG-FeII_Oxy	0	0.857137	0	4758.59	1996.31	3191.13	-13.1585	1.23347e-24	6.90872e-22	-	scaffold843	104707	107392	+	1243	-	PF03171:2OG-Fe(II) oxygenase superfamily|SSF51197:|PF14226:non-haem dioxygenase in morphine synthesis N-terminal
novel.12740	K_trans	3.35141	5.14282	0	1360.02	516.138	580.905	-8.12775	1.26368e-24	7.01585e-22	-	scaffold15	99948	108649	+	3304	-	PF02705:K+ potassium transporter
novel.33718	Exo_endo_phos	2.23428	1.71427	0	743.437	387.344	528.97	-8.69454	2.51892e-24	1.33973e-21	-	scaffold2695	50286	54496	+	1494	-	PF03372:Endonuclease/Exonuclease/phosphatase family|SSF56219:
novel.53541	2OG-FeII_Oxy	5.58569	7.71423	17.3227	1208.58	487.304	598.217	-6.23336	2.54813e-24	1.34397e-21	-	scaffold436	135958	137651	+	1409	-	PF14226:non-haem dioxygenase in morphine synthesis N-terminal|SSF51197:|PF03171:2OG-Fe(II) oxygenase superfamily
novel.58210	Lipoxygenase	18.9913	19.7141	19.488	320.583	402.722	241.402	-4.05037	2.60446e-24	1.36233e-21	-	scaffold500	3844	15935	+	4280	-	PF00305:Lipoxygenase|PF01477:PLAT/LH2 domain|SSF49723:|SSF48484:
Tai6.41028	Pkinase_Tyr	18.9913	11.1428	14.0747	208.477	240.288	236.594	-3.97003	2.63678e-24	1.36793e-21	Tai6.41028	scaffold7258	11845	17238	-	2576	-	-
novel.78710	Pkinase_Tyr	13.4057	9.42851	18.4053	275.347	247.977	219.282	-4.18684	4.69753e-24	2.39771e-21	-	scaffold92	105205	111488	+	3081	-	SSF56112:|PF07714:Protein tyrosine kinase|SSF52058:
Tai6.35569	Abhydrolase_3	7.81996	7.71423	1.08267	821.124	1962.67	555.899	-7.6376	5.59109e-24	2.83097e-21	Tai6.35569	scaffold4971	37737	41114	+	1298	-	-
novel.43087	Pkinase_Tyr	11.1714	11.9999	4.33067	219.294	220.104	240.441	-4.61075	5.82653e-24	2.92677e-21	-	scaffold3382	89998	92218	+	1526	-	PF07714:Protein tyrosine kinase|SSF56112:
novel.64570	Pkinase	30.1627	25.7141	22.736	384.503	279.695	291.414	-3.60504	6.44987e-24	3.21437e-21	-	scaffold6022	16493	20412	+	2434	-	PF01657:Salt stress response/antifungal|SSF56112:|PF00069:Protein kinase domain
Tai6.20519	Peptidase_C1	519.469	333.426	338.875	15.7341	16.3396	26.9294	4.335	7.10163e-24	3.48431e-21	Tai6.20519	scaffold1811	83510	85086	-	1028	-	-
Tai6.9987	FMN_red	63.6769	72.8566	60.6293	516.276	474.809	640.534	-3.04627	1.22162e-23	5.8575e-21	Tai6.9987	scaffold626	2010	4337	-	994	-	-
novel.15193	MatE	62.5597	36.8569	53.0507	503.492	483.459	513.581	-3.30657	1.91519e-23	9.11402e-21	-	scaffold1617	23853	62804	+	4446	-	PF01554:MatE
Tai6.5041	B3	7.81996	3.42855	14.0747	337.3	372.927	269.294	-5.30401	2.81345e-23	1.30933e-20	Tai6.5041	scaffold247	160484	161079	.	596	-	-
novel.68469	p450	4.46855	5.99996	2.16533	167.175	162.435	195.238	-5.34262	5.6611e-23	2.5593e-20	-	scaffold6769	7875	15567	+	2771	-	PF00067:Cytochrome P450|SSF48264:
Tai6.39873	Abhydrolase_1	11.1714	4.28568	2.16533	246.829	236.443	265.447	-5.43447	5.82751e-23	2.61585e-20	Tai6.39873	scaffold6636	27629	30657	+	1326	-	-
Tai6.26652	WRKY	5.58569	8.57137	7.57867	345.167	187.424	222.167	-5.10506	6.62385e-23	2.95237e-20	Tai6.26652	scaffold2794	32529	34752	+	1558	-	-
novel.23311	CBFB_NFYA	26.8113	13.7142	11.9093	301.898	314.296	300.07	-4.13929	8.06624e-23	3.54534e-20	-	scaffold2051	30315	35342	+	910	-	PF02045:CCAAT-binding transcription factor (CBF-B/NF-YA) subunit B
novel.78779	UDPGT	131.822	196.284	161.317	1114.17	1127.43	1161.81	-2.79528	8.37437e-23	3.63035e-20	-	scaffold9219	11568	13477	.	1910	-	PF00201:UDP-glucoronosyl and UDP-glucosyl transferase|SSF53756:
novel.35073	HALZ	799.871	1511.99	374.603	7.86706	15.3784	11.5412	6.27048	8.61143e-23	3.70772e-20	-	scaffold27795	1	864	.	864	-	PF02183:Homeobox associated leucine zipper|SSF46689:|PF00046:Homeobox domain
Tai6.51422	Aa_trans	2.23428	3.42855	3.248	227.161	155.706	196.2	-6.00558	9.30904e-23	3.92792e-20	Tai6.51422	scaffold24774	1046	2273	-	761	-	-
Tai6.47453	p450	72.614	31.7141	11.9093	2414.2	2471.12	3042.06	-6.09474	9.85791e-23	4.13197e-20	Tai6.47453	scaffold14143	1213	4314	-	2002	-	-
Tai6.27414	Aminotran_1_2	33.5141	13.7142	16.24	553.644	430.596	405.864	-4.4663	1.67981e-22	6.81528e-20	Tai6.27414	scaffold2962	7086	9409	+	1963	-	-
Tai6.19671	UDPGT	72.614	78.8566	79.0347	503.492	570.924	448.182	-2.72287	2.07143e-22	8.35063e-20	Tai6.19671	scaffold1691	35966	41090	-	852	-	-
Tai6.19786	p450	4.46855	3.42855	1.08267	548.727	251.822	261.6	-6.88011	2.51061e-22	1.0057e-19	Tai6.19786	scaffold1709	49426	53472	-	1670	-	-
novel.55998	p450	0	0	0	1664.87	708.368	967.534	-12.5463	2.74975e-22	1.09457e-19	-	scaffold470	27330	30995	-	1581	-	PF00067:Cytochrome P450|SSF48264:
Tai6.40609	HMA	8.9371	9.42851	4.33067	264.53	223.948	457.799	-5.37029	2.89045e-22	1.14339e-19	Tai6.40609	scaffold7003	7579	10259	-	603	-	-
Tai6.39969	AOX	6.70283	15.4285	15.1573	1419.02	782.377	390.476	-6.11076	3.56488e-22	1.39277e-19	Tai6.39969	scaffold6681	9293	11376	+	1534	-	-
novel.44291	2OG-FeII_Oxy	0	0.857137	0	2789.86	1165.88	1763.87	-12.3603	7.14857e-22	2.70927e-19	-	scaffold3481	81543	83792	+	1423	-	PF03171:2OG-Fe(II) oxygenase superfamily|PF14226:non-haem dioxygenase in morphine synthesis N-terminal|SSF51197:
Tai6.20268	Oxidored_FMN	25.6942	35.9998	30.3147	374.669	320.063	268.332	-3.38089	7.38446e-22	2.76555e-19	Tai6.20268	scaffold1778	17635	18408	+	774	-	-
Tai6.32284	Homeobox	0	3.42855	3.248	227.161	178.774	201.97	-6.4482	8.50351e-22	3.14739e-19	Tai6.32284	scaffold4034	22256	23418	-	957	-	-
novel.39795	p450	11.1714	10.2856	12.992	288.131	182.619	192.353	-4.27194	9.39969e-22	3.45887e-19	-	scaffold311	185695	195154	-	3009	-	SSF48264:|PF00067:Cytochrome P450
novel.39874	Peptidase_S10	10.0542	6.8571	7.57867	196.677	445.013	264.485	-5.21936	9.56165e-22	3.49813e-19	-	scaffold31173	32	2361	-	1207	-	SSF53474:|PF00450:Serine carboxypeptidase
Tai6.25253	p450	33.5141	11.9999	9.744	890.945	618.02	589.561	-5.25861	1.19103e-21	4.33235e-19	Tai6.25253	scaffold2564	71992	75491	-	4331	-	-
Tai6.27196	Glyoxalase	721.671	593.996	292.32	0.983383	8.65036	7.6941	6.53247	1.31624e-21	4.70664e-19	Tai6.27196	scaffold2909	566	1984	+	690	-	-
Tai6.51006	ABC_membrane	89.371	53.9996	67.1253	692.301	904.443	625.146	-3.40423	2.19445e-21	7.63136e-19	Tai6.51006	scaffold23468	975	3037	+	834	-	-
novel.17516	Auxin_inducible	1.11714	0	2.16533	537.91	359.471	407.787	-8.7437	2.36013e-21	8.16271e-19	-	scaffold17385	1551	2475	.	925	-	PF02519:Auxin responsive protein
novel.43905	Aldo_ket_red	10.0542	5.99996	4.33067	149.474	155.706	178.888	-4.58245	2.49463e-21	8.5346e-19	-	scaffold345	135760	147701	+	3949	-	PF00248:Aldo/keto reductase family|SSF51430:
novel.71344	LRRNT_2	376.475	297.427	201.376	13.7674	19.223	15.3882	4.17664	2.80206e-21	9.50668e-19	-	scaffold7374	10945	17352	-	3563	-	PF00560:Leucine Rich Repeat|PF08263:Leucine rich repeat N-terminal domain|SSF52058:|PF00069:Protein kinase domain|PF13855:Leucine rich repeat|SSF56112:
Tai6.11251	Methyltransf_11	7.81996	3.42855	4.33067	302.882	668	238.517	-6.3004	2.80881e-21	9.50668e-19	Tai6.11251	scaffold738	12196	13824	+	1239	-	-
Tai6.45800	Hydrolase	41.3341	11.1428	4.33067	5047.7	2047.25	2391.9	-7.39101	3.6537e-21	1.21711e-18	Tai6.45800	scaffold11326	3328	7227	-	2838	-	-
novel.3452	p450	11.1714	7.71423	31.3973	693.285	773.727	557.822	-5.34422	3.78604e-21	1.24159e-18	-	scaffold1113	105931	110202	-	1576	-	SSF48264:|PF00067:Cytochrome P450
novel.13577	E1-E2_ATPase	4.46855	5.14282	1.08267	498.575	231.637	237.555	-6.47293	3.9883e-21	1.30117e-18	-	scaffold154	286245	290288	+	686	-	SSF81665:|PF00690:Cation transporter/ATPase, N-terminus|SSF81653:|PF00122:E1-E2 ATPase
novel.79006	UDPGT	7.81996	6.8571	4.33067	236.012	256.627	141.379	-5.05659	4.52243e-21	1.46786e-18	-	scaffold9281	9849	12974	-	1882	-	SSF53756:|PF00201:UDP-glucoronosyl and UDP-glucosyl transferase
Tai6.20151	FAD_binding_3	16.7571	13.7142	8.66133	232.078	259.511	424.137	-4.54804	4.9931e-21	1.58985e-18	Tai6.20151	scaffold1760	51400	54793	-	1476	-	-
novel.10590	NAM	6.70283	6.8571	7.57867	147.507	179.735	129.838	-4.43599	4.99874e-21	1.58985e-18	-	scaffold140	201579	202966	+	1085	-	SSF101941:|PF02365:No apical meristem (NAM) protein
novel.60416	WD40	2.23428	1.71427	15.1573	705.085	604.564	676.119	-6.72498	1.06614e-20	3.34051e-18	-	scaffold534	138990	154241	+	4187	-	PF00400:WD domain, G-beta repeat|SSF50978:
novel.61242	GST_N	7.81996	4.28568	1.08267	237.979	435.401	228.9	-6.10421	1.12485e-20	3.50709e-18	-	scaffold5466	3079	3972	-	806	-	SSF47616:|PF02798:Glutathione S-transferase, N-terminal domain|SSF52833:|PF13410:Glutathione S-transferase, C-terminal domain
novel.66549	SCP	0	0	0	611.664	1127.43	518.39	-11.9809	1.4519e-20	4.46086e-18	-	scaffold639	70223	70959	.	737	-	PF00188:Cysteine-rich secretory protein family|SSF55797:
Tai6.51423	Aa_trans	4.46855	7.71423	3.248	236.012	141.289	187.544	-5.15871	1.58596e-20	4.84921e-18	Tai6.51423	scaffold24774	2372	3098	.	727	-	-
novel.16781	2OG-FeII_Oxy	0	1.71427	0	1817.29	633.399	1472.46	-10.9615	1.84799e-20	5.54099e-18	-	scaffold17	323601	326148	+	1083	-	SSF51197:|PF14226:non-haem dioxygenase in morphine synthesis N-terminal|PF03171:2OG-Fe(II) oxygenase superfamily
novel.32023	HLH	37.9827	27.4284	24.9013	859.476	445.013	428.946	-4.26527	1.85598e-20	5.54099e-18	-	scaffold259	27726	30745	-	1689	-	PF00010:Helix-loop-helix DNA-binding domain|SSF47459:
novel.62238	Exo_endo_phos	3.35141	3.42855	1.08267	236.995	143.212	179.85	-6.13087	2.19094e-20	6.51028e-18	-	scaffold5628	5262	10500	+	1468	-	PF03372:Endonuclease/Exonuclease/phosphatase family|SSF56219:
novel.9192	DEAD	1454.51	1151.99	621.451	52.1193	66.3194	74.0557	4.06754	3.03916e-20	8.82359e-18	-	scaffold1341	149063	157609	-	5386	-	SSF52540:|PF00270:DEAD/DEAH box helicase|PF00271:Helicase conserved C-terminal domain
Tai6.16156	Pkinase_Tyr	56.974	31.7141	49.8027	511.359	456.547	687.66	-3.58648	3.16966e-20	9.16047e-18	Tai6.16156	scaffold1247	40112	44760	-	1867	-	-
novel.3617	2OG-FeII_Oxy	0	0.857137	0	1959.88	777.571	1353.2	-11.8767	3.59377e-20	1.0339e-17	-	scaffold112	39178	42241	-	1210	-	PF14226:non-haem dioxygenase in morphine synthesis N-terminal|SSF51197:|PF03171:2OG-Fe(II) oxygenase superfamily
Tai6.38374	ADH_zinc_N	3.35141	8.57137	12.992	241.912	186.463	197.161	-4.64367	3.65836e-20	1.04772e-17	Tai6.38374	scaffold5969	34069	35171	-	1003	-	-
novel.54772	LRRNT_2	1.11714	3.42855	0	218.311	222.987	345.273	-7.31935	3.99052e-20	1.13259e-17	-	scaffold4531	5413	9539	+	3590	-	SSF56112:|SSF52047:|SSF52058:|PF08263:Leucine rich repeat N-terminal domain|PF13855:Leucine rich repeat|PF00069:Protein kinase domain
Tai6.21670	ABC_tran	107.245	68.571	67.1253	759.171	840.046	619.375	-3.19387	7.23204e-20	2.00759e-17	Tai6.21670	scaffold1990	12179	15455	+	1525	-	-
Tai6.24876	RPE65	84.9025	134.57	84.448	3491.99	1331.19	1890.83	-4.46326	8.09243e-20	2.22689e-17	Tai6.24876	scaffold2489	27295	32484	-	2032	-	-
novel.59716	zf-Dof	26.8113	12.8571	19.488	247.812	223.948	272.179	-3.66883	1.10339e-19	2.99724e-17	-	scaffold523	148320	149472	.	1153	-	PF02701:Dof domain, zinc finger
novel.41691	UDPGT	0	2.57141	4.33067	277.314	323.908	159.653	-6.76492	1.22691e-19	3.29042e-17	-	scaffold3265	26232	28140	.	1909	-	SSF53756:|PF00201:UDP-glucoronosyl and UDP-glucosyl transferase
novel.42101	Myb_DNA-binding	5.58569	5.14282	3.248	134.723	116.299	120.22	-4.72475	1.47362e-19	3.87005e-17	-	scaffold33	169233	171130	+	1209	-	SSF46689:|PF00249:Myb-like DNA-binding domain
Tai6.19018	Auxin_inducible	0	0	0	799.49	373.888	532.817	-11.5769	1.53028e-19	4.00225e-17	Tai6.19018	scaffold1606	75441	76399	.	959	-	-
novel.8000	MFS_1	5.58569	9.42851	3.248	361.885	168.201	235.632	-5.35941	1.56744e-19	4.08256e-17	-	scaffold12937	6541	7161	.	621	-	PF07690:Major Facilitator Superfamily|SSF103473:
novel.1334	Ion_trans	741.78	344.569	270.667	7.86706	10.5727	16.35	5.28425	1.65241e-19	4.26807e-17	-	scaffold10408	4968	7282	+	1552	-	PF00520:Ion transport protein|SSF81324:
Tai6.23249	Glyoxalase	521.703	562.282	207.872	0	0.961151	2.88529	8.384	1.65889e-19	4.26807e-17	Tai6.23249	scaffold2215	82679	84101	+	1042	-	-
novel.3339	E1-E2_ATPase	16.7571	5.99996	11.9093	222.244	205.686	187.544	-4.17778	1.8318e-19	4.65615e-17	-	scaffold111	64958	72507	+	2272	-	SSF56784:|PF00122:E1-E2 ATPase|SSF55008:|PF00702:haloacid dehalogenase-like hydrolase|SSF81665:|SSF81653:
Tai6.50435	KNOX1	2575	2579.13	652.848	15.7341	45.1741	32.6999	5.95454	1.87497e-19	4.74682e-17	Tai6.50435	scaffold21699	1	3249	-	1131	-	-
Tai6.46823	NAM	206.671	258.855	211.12	29.5015	23.0676	20.197	3.21895	2.12589e-19	5.32145e-17	Tai6.46823	scaffold12946	2447	6817	+	1570	-	-
novel.69124	GRAS	0	1.71427	1.08267	352.051	315.258	252.944	-8.26399	2.39602e-19	5.94701e-17	-	scaffold690	386	2490	.	2105	-	PF03514:GRAS domain family
novel.58507	MFS_1	0	0	0	584.129	339.286	487.614	-11.3029	2.55813e-19	6.29998e-17	-	scaffold5048	34764	42275	-	3191	-	SSF103473:|PF07690:Major Facilitator Superfamily
Tai6.45668	Myb_DNA-binding	97.191	61.7139	35.728	980.432	915.016	1106.99	-3.94872	2.97521e-19	7.27055e-17	Tai6.45668	scaffold11119	667	2002	+	1243	-	-
novel.60255	Amino_oxidase	1.11714	0.857137	2.16533	202.577	179.735	223.129	-7.22969	3.07365e-19	7.4822e-17	-	scaffold5315	40341	41742	+	829	-	SSF51905:|PF01593:Flavin containing amine oxidoreductase
novel.44714	Pkinase_Tyr	2.23428	0.857137	2.16533	253.713	172.046	163.5	-6.86171	3.42685e-19	8.31005e-17	-	scaffold3519	44323	65651	-	3050	-	PF12819:Carbohydrate-binding protein of the ER|PF13855:Leucine rich repeat|SSF56112:|SSF52058:|PF07714:Protein tyrosine kinase
novel.68075	Pkinase_Tyr	0	3.42855	3.248	273.38	175.891	159.653	-6.4556	3.97308e-19	9.59787e-17	-	scaffold669	47541	51116	-	2057	-	PF13855:Leucine rich repeat|PF12819:Carbohydrate-binding protein of the ER|SSF56112:|PF07714:Protein tyrosine kinase|SSF52058:
novel.19673	MFS_1	1.11714	0	0	1205.63	620.904	891.554	-11.2869	4.27088e-19	1.0278e-16	-	scaffold1855	54243	56526	-	2087	-	PF07690:Major Facilitator Superfamily|SSF103473:
novel.75050	Pkinase_Tyr	0	0	0	736.554	323.908	469.34	-11.4195	7.6594e-19	1.79548e-16	-	scaffold821	41639	44122	-	1827	-	PF07714:Protein tyrosine kinase|SSF56112:
novel.73471	Sugar_tr	4.46855	1.71427	1.08267	319.599	153.784	186.582	-6.5377	8.2756e-19	1.93276e-16	-	scaffold787	8055	9968	+	1097	-	SSF103473:|PF00083:Sugar (and other) transporter
Tai6.220	NAM	4.46855	14.5713	6.496	253.713	197.036	189.467	-4.60856	1.00527e-18	2.3221e-16	Tai6.220	scaffold6	88351	89886	+	1154	-	-
novel.15350	PUF	141.877	197.999	173.227	13.7674	9.61151	5.77058	4.14092	1.00914e-18	2.32256e-16	-	scaffold16267	2844	4810	+	1967	-	PF00806:Pumilio-family RNA binding repeat|SSF48371:
novel.11445	NB-ARC	4.46855	17.1427	7.57867	383.519	391.188	225.053	-5.06549	1.04941e-18	2.39781e-16	-	scaffold14349	1	2713	.	2713	-	PF12061:Late blight resistance protein R1|SSF52540:|PF00931:NB-ARC domain
novel.38070	HATPase_c	163.102	141.428	262.005	4.91691	9.61151	7.6941	4.6693	1.13335e-18	2.57104e-16	-	scaffold3	42243	47121	-	2669	-	SSF110942:|SSF54211:|SSF55874:|PF02518:Histidine kinase-, DNA gyrase B-, and HSP90-like ATPase|PF00183:Hsp90 protein
Tai6.48812	p450	20.1085	22.2856	16.24	222.244	199.919	163.5	-3.31394	1.25272e-18	2.8216e-16	Tai6.48812	scaffold17161	1	3265	+	1232	-	-
Tai6.15350	MFS_1	13.4057	41.9997	10.8267	1159.41	643.01	824.231	-5.29295	1.55615e-18	3.47895e-16	Tai6.15350	scaffold1157	116043	118128	-	1833	-	-
Tai6.14010	Str_synth	30.1627	12.8571	6.496	546.761	412.334	526.084	-4.91561	1.56105e-18	3.47895e-16	Tai6.14010	scaffold1009	117142	119450	+	934	-	-
Tai6.10188	Tetraspannin	18.9913	30.8569	25.984	226.178	202.803	232.747	-3.11504	1.98243e-18	4.3416e-16	Tai6.10188	scaffold645	19792	22087	-	1576	-	-
novel.74637	Peptidase_S10	1.11714	0.857137	4.33067	139.64	296.996	240.441	-6.79193	2.32421e-18	5.05511e-16	-	scaffold811	105892	127475	+	2596	-	SSF53474:|PF00450:Serine carboxypeptidase
novel.9258	2OG-FeII_Oxy	0	1.71427	5.41333	448.422	182.619	274.102	-6.99926	2.75485e-18	5.89055e-16	-	scaffold13438	3919	5191	-	1021	-	PF14226:non-haem dioxygenase in morphine synthesis N-terminal|PF03171:2OG-Fe(II) oxygenase superfamily|SSF51197:
novel.6193	HLH	1.11714	3.42855	3.248	934.213	222.987	267.37	-7.49063	3.4638e-18	7.33213e-16	-	scaffold1218	48696	50530	+	1062	-	SSF47459:|PF00010:Helix-loop-helix DNA-binding domain
Tai6.53838	Aldo_ket_red	101.66	101.142	103.936	464.157	466.158	552.052	-2.27305	4.0404e-18	8.46772e-16	Tai6.53838	scaffold33859	608	1819	+	686	-	-
novel.30259	GST_N	0	0	0	495.625	254.705	410.673	-11.0215	4.43069e-18	9.22459e-16	-	scaffold2471	33508	35083	+	968	-	SSF47616:|PF02798:Glutathione S-transferase, N-terminal domain|SSF52833:|PF00043:Glutathione S-transferase, C-terminal domain
novel.73481	SPX	61.4426	23.9998	24.9013	767.038	593.991	603.025	-4.16124	4.49886e-18	9.3358e-16	-	scaffold787	81183	119847	+	4851	-	PF03124:EXS family|PF03105:SPX domain
Tai6.38376	ADH_N	4.46855	5.99996	4.33067	144.557	107.649	107.717	-4.58643	4.62109e-18	9.55811e-16	Tai6.38376	scaffold5969	35720	36523	-	572	-	-
Tai6.5792	PP2C	15.6399	12.8571	11.9093	204.544	143.212	261.6	-3.91772	4.82877e-18	9.9228e-16	Tai6.5792	scaffold290	182428	185441	+	1490	-	-
novel.25111	NB-ARC	431.215	337.712	249.013	0	0	0	10.8949	5.19629e-18	1.0575e-15	-	scaffold2152	105287	119016	+	3710	-	SSF52058:|PF00931:NB-ARC domain
novel.3747	2OG-FeII_Oxy	144.111	141.428	113.68	707.052	609.37	681.89	-2.32275	5.30759e-18	1.07543e-15	-	scaffold1124	83538	94623	+	5035	-	PF14226:non-haem dioxygenase in morphine synthesis N-terminal|PF03171:2OG-Fe(II) oxygenase superfamily|SSF51197:
novel.76095	SCP	0	0	0	346.151	256.627	422.214	-10.8418	5.64306e-18	1.12669e-15	-	scaffold848	49142	52013	-	667	-	PF00188:Cysteine-rich secretory protein family|SSF55797:
novel.27286	p450	0	0	0	780.806	277.773	422.214	-11.3725	5.72398e-18	1.13925e-15	-	scaffold2281	81184	85202	-	2285	-	SSF48264:|PF00067:Cytochrome P450
novel.8030	UDPGT	2.23428	1.71427	0	434.655	249.899	179.85	-7.75464	5.86722e-18	1.1641e-15	-	scaffold1295	75254	78024	+	1691	-	SSF53756:|PF00201:UDP-glucoronosyl and UDP-glucosyl transferase
novel.54699	ABC_membrane	32.397	23.9998	30.3147	214.377	240.288	196.2	-2.91552	7.03294e-18	1.37815e-15	-	scaffold4518	43794	51553	-	3295	-	SSF90123:|SSF52540:|PF00664:ABC transporter transmembrane region|PF00005:ABC transporter
Tai6.48365	Glyco_hydro_17	721.671	473.14	179.723	0	4.80576	1.92353	7.6682	7.23843e-18	1.414e-15	Tai6.48365	scaffold16080	3386	4897	-	822	-	-
novel.52090	DUF6	3.35141	3.42855	2.16533	167.175	131.678	100.985	-5.47067	7.39649e-18	1.44043e-15	-	scaffold4192	56184	57763	-	1080	-	PF00892:EamA-like transporter family|SSF103481:
novel.62344	p450	2.23428	3.42855	9.744	165.208	331.597	203.894	-5.52182	7.92854e-18	1.5393e-15	-	scaffold564	36225	56318	-	1134	-	PF00067:Cytochrome P450|SSF48264:
novel.58383	Lipase_GDSL	48.0369	30.8569	8.66133	1405.25	980.374	842.504	-5.20486	8.30553e-18	1.60757e-15	-	scaffold5028	3023	5882	-	1777	-	PF00657:GDSL-like Lipase/Acylhydrolase|SSF52266:
novel.27363	p450	1.11714	0	1.08267	925.363	413.295	472.226	-9.79876	8.51454e-18	1.64299e-15	-	scaffold2289	2062	4244	+	1053	-	PF00067:Cytochrome P450|SSF48264:
Tai6.14517	HMA	167.571	196.284	182.971	1096.47	798.717	987.731	-2.39744	9.90907e-18	1.88338e-15	Tai6.14517	scaffold1065	11388	13359	-	635	-	-
novel.34926	Myb_DNA-binding	4.46855	1.71427	1.08267	257.646	131.678	155.806	-6.26238	9.99503e-18	1.89403e-15	-	scaffold2770	3794	9022	-	1631	-	SSF46689:|PF00249:Myb-like DNA-binding domain
novel.68176	MatE	0	0	0	413.021	417.14	227.938	-10.8876	1.12778e-17	2.13073e-15	-	scaffold6701	2692	4499	-	1130	-	PF01554:MatE
novel.18650	Pkinase	0	1.71427	4.33067	254.696	130.717	232.747	-6.67797	1.13221e-17	2.13273e-15	-	scaffold18	124403	177375	+	1698	-	SSF56112:|PF00069:Protein kinase domain
novel.46335	Metallophos	37.9827	55.7139	47.6373	308.782	286.423	332.77	-2.70892	1.18743e-17	2.23011e-15	-	scaffold3664	55699	79208	+	2988	-	SSF56300:|PF16656:Purple acid Phosphatase, N-terminal domain|PF00149:Calcineurin-like phosphoesterase|SSF49363:|PF14008:Iron/zinc purple acid phosphatase-like protein C
Tai6.43288	p450	11.1714	5.14282	16.24	222.244	174.93	186.582	-4.19028	1.40185e-17	2.61728e-15	Tai6.43288	scaffold8671	11334	14118	-	1717	-	-
Tai6.18737	Aldedh	4.46855	9.42851	10.8267	187.826	129.755	139.456	-4.19616	1.46616e-17	2.72931e-15	Tai6.18737	scaffold1572	96777	97644	+	360	-	-
novel.56426	Lipase_GDSL	3.35141	0	0	503.492	297.957	246.211	-8.41204	1.58384e-17	2.93972e-15	-	scaffold4762	26749	32144	+	1245	-	PF00657:GDSL-like Lipase/Acylhydrolase|SSF52266:
novel.37948	Ammonium_transp	5.58569	2.57141	11.9093	243.879	174.93	172.156	-4.91317	1.75122e-17	3.23143e-15	-	scaffold299	165175	170020	+	1717	-	SSF111352:|PF00909:Ammonium Transporter Family
novel.23118	Glyco_hydro_17	826.682	544.282	179.723	2.95015	0.961151	7.6941	7.06101	1.82224e-17	3.33391e-15	-	scaffold20411	1	1092	.	1092	-	SSF51445:|PF00332:Glycosyl hydrolases family 17
novel.14346	Peptidase_C48	51.3883	29.1427	56.2987	641.165	641.088	394.323	-3.62157	1.94867e-17	3.55433e-15	-	scaffold1579	81859	85166	+	1977	-	PF02902:Ulp1 protease family, C-terminal catalytic domain|SSF54001:
Tai6.43076	Myb_DNA-binding	26.8113	29.1427	31.3973	186.843	210.492	251.02	-2.89151	2.26956e-17	4.11591e-15	Tai6.43076	scaffold8529	1311	2892	+	1187	-	-
novel.27594	UDPGT	0	9.42851	2.16533	506.442	536.322	277.949	-6.75861	2.48945e-17	4.48896e-15	-	scaffold2301	67611	69321	+	1711	-	SSF53756:|PF00201:UDP-glucoronosyl and UDP-glucosyl transferase
novel.22180	Exo_endo_phos	34.6313	8.57137	20.5707	406.137	610.331	494.346	-4.58176	2.65478e-17	4.77348e-15	-	scaffold2	14152	23540	+	4357	-	SSF56672:|SSF56219:|PF13456:Reverse transcriptase-like|PF03372:Endonuclease/Exonuclease/phosphatase family|PF00078:Reverse transcriptase (RNA-dependent DNA polymerase)|PF13966:zinc-binding in reverse transcriptase|SSF53098:
Tai6.9926	UDPGT	7.81996	12.8571	1.08267	287.148	323.908	236.594	-5.25061	2.84411e-17	5.09941e-15	Tai6.9926	scaffold619	8368	11737	-	1578	-	-
novel.38230	UDPGT	0	0	0	599.863	256.627	297.185	-11.0123	2.93396e-17	5.24565e-15	-	scaffold300	115673	116850	-	1178	-	PF00201:UDP-glucoronosyl and UDP-glucosyl transferase|SSF53756:
novel.68729	Actin	208.905	300.855	319.387	33.435	33.6403	24.0441	3.18664	2.96719e-17	5.28829e-15	-	scaffold6813	32769	39579	+	1788	-	PF00022:Actin|SSF53067:
novel.63345	GST_C	0	0	0	300.915	255.666	228.9	-10.4578	3.25071e-17	5.74704e-15	-	scaffold5807	33406	34813	-	921	-	SSF47616:|PF00043:Glutathione S-transferase, C-terminal domain|PF02798:Glutathione S-transferase, N-terminal domain|SSF52833:
Tai6.16845	Peptidase_S8	22.3428	6.8571	6.496	330.417	259.511	281.797	-4.63021	3.9887e-17	6.97383e-15	Tai6.16845	scaffold1329	52646	53652	-	899	-	-
novel.72781	p450	2.23428	3.42855	4.33067	94.4047	131.678	105.794	-5.04763	4.21337e-17	7.32616e-15	-	scaffold7718	2180	20318	-	499	-	PF00067:Cytochrome P450|SSF48264:
novel.74290	Glyco_hydro_1	226.779	131.142	154.821	7.86706	13.4561	10.5794	4.00374	4.45942e-17	7.73276e-15	-	scaffold803	166748	180316	-	3727	-	PF00232:Glycosyl hydrolase family 1|SSF51445:
novel.8666	UDPGT	2.23428	0.857137	2.16533	132.757	114.377	150.997	-6.29774	4.66497e-17	8.06709e-15	-	scaffold1321	92601	95727	+	1643	-	PF00201:UDP-glucoronosyl and UDP-glucosyl transferase|SSF53756:
novel.10877	p450	29.0456	34.2855	8.66133	1105.32	544.973	586.675	-4.95085	4.80636e-17	8.28894e-15	-	scaffold141	256051	259635	-	2036	-	PF00067:Cytochrome P450|SSF48264:
Tai6.235	LRRNT_2	789.816	793.709	552.16	79.654	83.6201	119.259	2.91821	5.60761e-17	9.54078e-15	Tai6.235	scaffold6	256761	261775	-	2795	-	-
Tai6.23714	MFS_1	6.70283	18.857	5.41333	412.037	232.599	277.949	-4.86488	5.81441e-17	9.8661e-15	Tai6.23714	scaffold2296	31401	33010	-	1364	-	-
Tai6.42327	GST_N	0	2.57141	0	246.829	243.171	184.658	-7.82996	5.8953e-17	9.97661e-15	Tai6.42327	scaffold8009	14013	15036	-	1908	-	-
novel.63530	MatE	55.8569	44.5711	47.6373	346.151	381.577	268.332	-2.75298	6.1413e-17	1.03652e-14	-	scaffold5837	15461	22045	-	1299	-	PF01554:MatE
Tai6.18649	Methyltransf_11	0	0	0	332.383	366.199	191.391	-10.638	6.83279e-17	1.14949e-14	Tai6.18649	scaffold1557	9315	10862	-	1157	-	-
novel.69384	NB-ARC	778.645	410.569	511.019	49.1691	44.213	66.3616	3.41122	7.32195e-17	1.21633e-14	-	scaffold695	283104	297778	-	7052	-	SSF52058:|PF00931:NB-ARC domain|SSF52540:
novel.54071	NB-ARC	7.81996	6.8571	2.16533	121.939	123.988	107.717	-4.38002	8.36704e-17	1.36839e-14	-	scaffold4429	34093	38177	-	3059	-	SSF52058:|SSF52540:|PF00931:NB-ARC domain
novel.6211	PGM_PMM_III	1016.6	1547.99	593.301	61.9531	80.7367	44.2411	4.07866	9.68882e-17	1.57641e-14	-	scaffold12185	5324	8016	-	1154	-	PF02880:Phosphoglucomutase/phosphomannomutase, alpha/beta/alpha domain III|SSF53738:|SSF55957:|PF02879:Phosphoglucomutase/phosphomannomutase, alpha/beta/alpha domain II|PF00408:Phosphoglucomutase/phosphomannomutase, C-terminal domain
Tai6.2430	WRKY	270.347	439.711	385.429	21.6344	29.7957	43.2793	3.53183	9.78876e-17	1.58859e-14	Tai6.2430	scaffold98	268172	272112	+	1335	-	-
novel.74388	HMA	4.46855	4.28568	12.992	141.607	152.823	153.882	-4.38705	1.00725e-16	1.63046e-14	-	scaffold806	58935	59743	+	809	-	PF00403:Heavy-metal-associated domain|SSF55008:
Tai6.48663	FMN_red	60.3254	81.428	40.0587	545.777	493.071	675.158	-3.23157	1.25431e-16	2.00982e-14	Tai6.48663	scaffold16803	863	2083	+	863	-	-
Tai6.42023	p450	17.8742	10.2856	19.488	153.408	158.59	167.347	-3.34878	1.30227e-16	2.0814e-14	Tai6.42023	scaffold7825	8349	11209	-	2108	-	-
Tai6.45826	Lipase_3	54.7398	41.1426	22.736	587.079	485.381	1013.7	-4.1367	1.3101e-16	2.08864e-14	Tai6.45826	scaffold11372	5373	8594	+	1456	-	-
Tai6.11623	Pkinase	22.3428	65.1424	19.488	945.031	877.531	687.66	-4.54088	1.40696e-16	2.23743e-14	Tai6.11623	scaffold776	8857	11995	-	1137	-	-
novel.9265	p450	1.11714	3.42855	0	477.924	167.24	219.282	-7.47204	1.42875e-16	2.26071e-14	-	scaffold1344	12504	16351	-	1966	-	PF00067:Cytochrome P450|SSF48264:
novel.70015	SCP	0	0	0	362.868	232.599	201.008	-10.4778	1.55596e-16	2.44975e-14	-	scaffold71	58015	77739	-	1173	-	SSF55797:|PF00188:Cysteine-rich secretory protein family
novel.32358	ABC2_membrane	14.5228	16.2856	12.992	161.275	140.328	239.479	-3.62168	1.73777e-16	2.71572e-14	-	scaffold2607	61809	62942	.	1134	-	PF01061:ABC-2 type transporter
novel.30808	Pkinase_Tyr	0	0	0	349.101	192.23	235.632	-10.442	1.8462e-16	2.87101e-14	-	scaffold2507	72359	75433	+	2444	-	PF07714:Protein tyrosine kinase|SSF56112:
novel.71804	GST_C	1.11714	3.42855	3.248	116.039	90.3482	108.679	-5.30232	1.90536e-16	2.95468e-14	-	scaffold748	132678	143874	+	1682	-	PF00043:Glutathione S-transferase, C-terminal domain|SSF47616:
novel.29725	ECH	1.11714	5.14282	2.16533	160.291	221.065	104.832	-5.7845	1.90935e-16	2.95468e-14	-	scaffold244	52106	60297	+	2997	-	SSF48179:|PF00378:Enoyl-CoA hydratase/isomerase|PF00725:3-hydroxyacyl-CoA dehydrogenase, C-terminal domain|PF02737:3-hydroxyacyl-CoA dehydrogenase, NAD binding domain|SSF51735:|SSF52096:
Tai6.17276	NAM	30.1627	31.7141	29.232	319.599	259.511	556.861	-3.63917	2.10397e-16	3.23215e-14	Tai6.17276	scaffold1370	85708	89620	-	1673	-	-
Tai6.27409	Abhydrolase_3	0	0	4.33067	179.959	151.862	198.123	-7.02158	2.31113e-16	3.50783e-14	Tai6.27409	scaffold2960	38478	43453	-	971	-	-
Tai6.42661	UDPGT	16.7571	11.1428	2.16533	286.164	242.21	333.732	-4.84104	2.6129e-16	3.95635e-14	Tai6.42661	scaffold8220	1958	7733	+	1661	-	-
Tai6.24854	TIR	249.122	110.571	352.949	4.91691	4.80576	8.65587	5.2751	2.68432e-16	4.05479e-14	Tai6.24854	scaffold2486	40928	42128	-	987	-	-
Tai6.34672	AOX	1.11714	0	1.08267	292.065	326.791	284.682	-8.80448	2.81119e-16	4.23633e-14	Tai6.34672	scaffold4703	1290	3940	+	1380	-	-
Tai6.51345	Abhydrolase_3	35.7484	25.7141	12.992	425.805	388.305	268.332	-3.86243	3.51249e-16	5.21861e-14	Tai6.51345	scaffold24504	107	2084	-	1510	-	-
Tai6.23589	NB-ARC	48.0369	47.1425	36.8107	447.439	477.692	270.255	-3.17773	3.60722e-16	5.3468e-14	Tai6.23589	scaffold2267	83939	87954	-	2766	-	-
novel.63774	MFS_1	0	0	0	260.596	169.163	228.9	-10.2037	3.84314e-16	5.65082e-14	-	scaffold5885	47	7101	-	1336	-	SSF103473:|PF07690:Major Facilitator Superfamily
novel.31203	RPE65	3.35141	0.857137	9.744	234.045	159.551	241.402	-5.55285	3.84804e-16	5.65082e-14	-	scaffold2535	22173	37763	+	2011	-	PF03055:Retinal pigment epithelial membrane protein
Tai6.19968	Aldo_ket_red	20.1085	10.2856	11.9093	187.826	212.414	139.456	-3.68798	3.92617e-16	5.7522e-14	Tai6.19968	scaffold1736	90492	92188	+	723	-	-
novel.79170	OCD_Mu_crystall	0	0	0	259.613	346.976	165.423	-10.4329	3.94106e-16	5.76068e-14	-	scaffold9339	6189	7419	.	1231	-	PF02423:Ornithine cyclodeaminase/mu-crystallin family|SSF51735:
Tai6.53009	Response_reg	342.961	476.568	513.184	51.1359	74.0086	64.4381	2.81345	4.86457e-16	7.02941e-14	Tai6.53009	scaffold30266	24	2506	-	1201	-	-
novel.1525	PP2C	11.1714	16.2856	0	1323.63	626.671	936.757	-6.70015	6.67182e-16	9.51065e-14	-	scaffold1049	14015	17081	+	1258	-	PF00481:Protein phosphatase 2C|SSF81606:
novel.76060	UDPGT	1.11714	0.857137	2.16533	144.557	110.532	181.773	-6.75716	7.28638e-16	1.0271e-13	-	scaffold8468	5956	24770	-	2678	-	PF00201:UDP-glucoronosyl and UDP-glucosyl transferase|SSF53756:
Tai6.19630	Glyco_hydro_17	0	0	0	777.856	1316.78	125.991	-11.9571	8.37799e-16	1.17314e-13	Tai6.19630	scaffold1686	44179	46516	-	1317	-	-
Tai6.12215	NUDIX	64.794	61.7139	36.8107	518.243	362.354	445.296	-3.01921	8.91683e-16	1.24309e-13	Tai6.12215	scaffold825	147022	150733	+	695	-	-
novel.3685	PP2C	10.0542	7.71423	10.8267	149.474	153.784	96.1763	-3.81526	9.98531e-16	1.38594e-13	-	scaffold1122	18531	41733	-	3487	-	SSF81606:|PF00481:Protein phosphatase 2C
Tai6.1444	Epimerase	2.23428	9.42851	0	477.924	381.577	231.785	-6.48031	1.00322e-15	1.3894e-13	Tai6.1444	scaffold53	146085	147579	+	1495	-	-
novel.44512	NB-ARC	7.81996	5.99996	2.16533	101.288	118.222	99.0616	-4.31213	1.02198e-15	1.4123e-13	-	scaffold350	51765	57866	-	2729	-	PF00931:NB-ARC domain|SSF52540:|SSF52058:
novel.71738	HLH	7.81996	9.42851	28.1493	1937.26	481.537	578.981	-6.05015	1.02925e-15	1.41925e-13	-	scaffold747	37895	39359	-	908	-	SSF47459:|PF00010:Helix-loop-helix DNA-binding domain
Tai6.32455	Cu_bind_like	8.9371	27.4284	0	2841.98	1583.98	2273.61	-7.50824	1.28431e-15	1.74062e-13	Tai6.32455	scaffold4077	9184	10863	+	867	-	-
Tai6.18732	Glycos_transf_1	13523	13905.3	2594.07	239.945	352.742	238.517	5.17468	1.37795e-15	1.85956e-13	Tai6.18732	scaffold1570	24130	25510	-	1381	-	-
novel.22318	RVT_1	0	0	0	176.025	162.435	187.544	-9.87931	1.41424e-15	1.90043e-13	-	scaffold200	111972	114507	+	2356	-	PF13456:Reverse transcriptase-like|SSF56672:|SSF53098:|PF00078:Reverse transcriptase (RNA-dependent DNA polymerase)|PF13966:zinc-binding in reverse transcriptase
Tai6.41240	FMN_red	88.2539	118.285	68.208	605.764	557.468	726.131	-2.77788	1.42577e-15	1.91186e-13	Tai6.41240	scaffold7369	13926	16205	-	954	-	-
novel.31230	UDPGT	7.81996	2.57141	2.16533	146.524	128.794	95.2145	-4.91898	1.46315e-15	1.95784e-13	-	scaffold2537	72893	74715	.	1823	-	SSF53756:|PF00201:UDP-glucoronosyl and UDP-glucosyl transferase
novel.39242	Pkinase_Tyr	5.58569	4.28568	2.16533	114.072	82.659	144.264	-4.82292	1.62063e-15	2.15234e-13	-	scaffold3070	68127	70476	-	1669	-	PF07714:Protein tyrosine kinase|SSF56112:
novel.14185	GST_N	0	0	0	454.323	304.685	136.57	-10.647	1.6482e-15	2.18238e-13	-	scaffold1571	3169	4563	+	711	-	PF02798:Glutathione S-transferase, N-terminal domain|SSF52833:|SSF47616:|PF00043:Glutathione S-transferase, C-terminal domain
novel.75870	Pkinase_Tyr	5.58569	10.2856	5.41333	146.524	119.183	261.6	-4.60677	1.88068e-15	2.47468e-13	-	scaffold841	70666	73530	-	1458	-	PF07714:Protein tyrosine kinase|SSF56112:
Tai6.19483	Pkinase	9741.44	8475.37	8982.89	2245.06	2677.77	2086.06	1.95631	2.05836e-15	2.69726e-13	Tai6.19483	scaffold1662	89036	90799	+	1764	-	-
novel.18992	SBP	558.569	233.141	236.021	0.983383	8.65036	0.961763	6.59598	2.29487e-15	2.97637e-13	-	scaffold1815	43243	45688	+	1317	-	PF03110:SBP domain|SSF103612:
novel.14345	NB-ARC	132.939	95.1422	131.003	998.133	1081.29	628.993	-2.91705	2.3154e-15	2.99686e-13	-	scaffold1579	62098	77224	+	4656	-	PF00931:NB-ARC domain|SSF46785:|SSF52540:
Tai6.51012	UDPGT	26.8113	23.1427	7.57867	371.719	412.334	251.982	-4.1667	2.32693e-15	3.00564e-13	Tai6.51012	scaffold23484	1	883	+	723	-	-
novel.70429	Ammonium_transp	0	4.28568	5.41333	118.989	98.0374	113.488	-5.05545	2.52781e-15	3.23213e-13	-	scaffold719	5	7674	+	1489	-	SSF111352:|PF00909:Ammonium Transporter Family
novel.42827	p450	26.8113	17.1427	18.4053	160.291	148.017	165.423	-2.93512	2.67901e-15	3.41167e-13	-	scaffold33580	1	1887	+	954	-	SSF48264:|PF00067:Cytochrome P450
Tai6.2177	Peptidase_S10	22.3428	14.5713	7.57867	218.311	187.424	327.961	-4.0466	2.87732e-15	3.64223e-13	Tai6.2177	scaffold84	231758	234031	-	1230	-	-
novel.59273	ADH_zinc_N	1.11714	5.14282	0	149.474	107.649	160.614	-5.94178	3.24229e-15	4.08787e-13	-	scaffold5165	18534	21714	-	1580	-	PF16884:N-terminal domain of oxidoreductase|SSF50129:|PF00107:Zinc-binding dehydrogenase|SSF51735:
novel.78730	PIP5K	4.46855	2.57141	0	123.906	90.3482	142.341	-5.66408	3.25845e-15	4.10007e-13	-	scaffold920	109908	112886	+	2130	-	PF01504:Phosphatidylinositol-4-phosphate 5-Kinase|SSF56104:
novel.19586	K_trans	13.4057	13.7142	0	1475.07	656.466	666.502	-6.67951	3.76552e-15	4.65483e-13	-	scaffold1848	66854	72026	-	2698	-	PF02705:K+ potassium transporter
novel.76094	SCP	1.11714	1.71427	0	200.61	150.901	134.647	-7.34346	3.85957e-15	4.7618e-13	-	scaffold848	45631	56024	+	1163	-	SSF55797:|PF00188:Cysteine-rich secretory protein family
novel.50008	ADH_zinc_N	4.46855	5.99996	2.16533	140.624	79.7755	140.417	-4.80709	3.91039e-15	4.81511e-13	-	scaffold3996	22350	27196	-	1365	-	SSF51735:|PF00107:Zinc-binding dehydrogenase|SSF50129:|PF16884:N-terminal domain of oxidoreductase
Tai6.39258	HMA	2.23428	2.57141	0	127.84	108.61	229.861	-6.55287	4.29292e-15	5.23521e-13	Tai6.39258	scaffold6355	14788	17697	+	812	-	-
Tai6.38096	An_peroxidase	0	0	0	152.424	184.541	145.226	-9.75388	4.40607e-15	5.36286e-13	Tai6.38096	scaffold5841	1092	2810	+	1189	-	-
Tai6.44809	NAM	1.11714	2.57141	6.496	135.707	115.338	88.4822	-5.07097	4.47873e-15	5.44085e-13	Tai6.44809	scaffold10082	8025	9850	+	1634	-	-
novel.49603	Peptidase_C48	383.178	345.426	255.509	33.435	44.213	20.197	3.33037	5.17715e-15	6.25329e-13	-	scaffold396	17094	26639	-	1933	-	PF02902:Ulp1 protease family, C-terminal catalytic domain|SSF54001:
novel.12707	Sugar_tr	4.46855	0	0	418.921	209.531	175.041	-7.59416	5.21306e-15	6.28467e-13	-	scaffold1498	85709	87728	+	1372	-	PF00083:Sugar (and other) transporter|SSF103473:
Tai6.22468	Cyclin_C	50.2712	35.1426	30.3147	301.898	231.637	314.496	-2.87685	5.33157e-15	6.40315e-13	Tai6.22468	scaffold2102	90500	94231	+	1630	-	-
novel.56133	NAM	2.23428	3.42855	1.08267	93.4213	92.2705	156.767	-5.62186	5.42346e-15	6.50117e-13	-	scaffold472	10779	14345	-	1186	-	PF02365:No apical meristem (NAM) protein|SSF101941:
novel.50544	cNMP_binding	7.81996	4.28568	1.08267	177.992	112.455	112.526	-4.94156	5.50215e-15	6.5706e-13	-	scaffold4039	6952	22834	-	2396	-	PF11834:KHA, dimerisation domain of potassium ion channel|SSF51206:|PF00027:Cyclic nucleotide-binding domain|PF00520:Ion transport protein|SSF81324:
novel.8499	NB-ARC	282.636	209.141	107.184	10.8172	11.5338	7.6941	4.3175	5.72564e-15	6.82461e-13	-	scaffold1315	32973	55589	-	453	-	PF00931:NB-ARC domain|SSF52540:
Tai6.24659	GST_C	0	0	0	365.818	235.482	122.144	-10.339	6.04858e-15	7.19599e-13	Tai6.24659	scaffold2450	70123	72045	+	889	-	-
Tai6.18315	p450	5.58569	2.57141	2.16533	78.6706	105.727	136.57	-4.98474	6.53582e-15	7.76107e-13	Tai6.18315	scaffold1501	30275	32720	-	1774	-	-
novel.75213	p450	1.11714	1.71427	6.496	118.989	110.532	206.779	-5.57379	7.19361e-15	8.49436e-13	-	scaffold8250	11058	12793	.	1736	-	SSF48264:|PF00067:Cytochrome P450
Tai6.25134	MFS_1	2.23428	12.8571	0	638.215	989.986	409.711	-7.02705	7.30029e-15	8.58829e-13	Tai6.25134	scaffold2543	5774	10745	-	2323	-	-
Tai6.24272	Pkinase	6.70283	5.99996	7.57867	78.6706	144.173	130.8	-4.13116	7.99943e-15	9.35859e-13	Tai6.24272	scaffold2383	64714	68093	-	2203	-	-
novel.27894	Lipase_3	14.5228	5.14282	3.248	239.945	170.124	438.564	-5.22809	8.3894e-15	9.77867e-13	-	scaffold2317	126449	136269	+	2875	-	SSF53474:|PF01764:Lipase (class 3)
Tai6.50245	Glyoxalase	6.70283	2.57141	0	105.222	129.755	153.882	-5.41363	8.55749e-15	9.95626e-13	Tai6.50245	scaffold21143	1471	3134	-	761	-	-
novel.19317	Lipase_GDSL	0	0	0	234.045	165.318	125.029	-9.87477	9.14215e-15	1.05975e-12	-	scaffold1835	51505	54104	-	701	-	PF00657:GDSL-like Lipase/Acylhydrolase
novel.21145	ABC_tran	6.70283	2.57141	9.744	118.989	108.61	103.87	-4.1628	1.05899e-14	1.21644e-12	-	scaffold194	129293	135025	+	1073	-	SSF52540:|PF00005:ABC transporter
novel.1967	Pkinase	17.8742	5.14282	5.41333	194.71	345.053	197.161	-4.71795	1.07128e-14	1.22833e-12	-	scaffold1062	26056	58688	-	4411	-	PF00069:Protein kinase domain|PF01657:Salt stress response/antifungal|SSF56112:
Tai6.45750	GST_N	2.23428	3.42855	2.16533	156.358	74.9698	107.717	-5.40991	1.09542e-14	1.25373e-12	Tai6.45750	scaffold11249	8490	9592	+	1006	-	-
Tai6.32541	Peptidase_S10	5.58569	4.28568	5.41333	96.3715	74.0086	122.144	-4.27078	1.16383e-14	1.32963e-12	Tai6.32541	scaffold4096	11550	12411	+	768	-	-
novel.13071	F-box	154.165	163.713	174.309	583.146	584.38	573.211	-1.82231	1.17282e-14	1.33748e-12	-	scaffold1512	111058	113788	.	2731	-	SSF81383:|PF00646:F-box domain|SSF50965:
novel.55989	NB-ARC	48.0369	27.4284	37.8933	299.932	272.006	229.861	-2.83081	1.26521e-14	1.43252e-12	-	scaffold47	207421	220385	+	4607	-	PF00931:NB-ARC domain|SSF52058:|SSF52540:
Tai6.27161	PK	115.065	126.856	63.8773	899.795	682.417	782.875	-2.94903	1.30452e-14	1.46991e-12	Tai6.27161	scaffold2898	43601	44766	-	765	-	-
Tai6.45275	UDPGT	0	1.71427	0	297.965	249.899	193.314	-8.54379	1.30753e-14	1.46991e-12	Tai6.45275	scaffold10612	8688	10030	.	1343	-	-
novel.30955	B_lectin	25.6942	21.4284	30.3147	234.045	171.085	168.309	-2.89459	1.33466e-14	1.49701e-12	-	scaffold2518	38508	46567	+	4596	-	SSF51110:|PF08276:PAN-like domain|PF00954:S-locus glycoprotein domain|PF01453:D-mannose binding lectin
Tai6.41331	An_peroxidase	1.11714	0	0	271.414	467.119	241.402	-9.81516	1.33637e-14	1.49701e-12	Tai6.41331	scaffold7431	6780	10218	+	2102	-	-
Tai6.39418	Hpt	12.2885	0.857137	2.16533	387.453	251.822	258.714	-5.91897	1.3992e-14	1.56463e-12	Tai6.39418	scaffold6413	18825	21204	-	927	-	-
novel.16823	p450	7.81996	13.7142	15.1573	289.114	123.988	210.626	-4.08082	1.45776e-14	1.62438e-12	-	scaffold1700	12345	16776	+	1759	-	SSF48264:|PF00067:Cytochrome P450
Tai6.3626	2OG-FeII_Oxy	115.065	73.7138	51.968	591.996	747.776	866.548	-3.19761	1.56095e-14	1.72418e-12	Tai6.3626	scaffold166	157719	161486	-	952	-	-
Tai6.3094	Cu_bind_like	2.23428	0	0	406.137	185.502	281.797	-8.74452	1.6462e-14	1.81202e-12	Tai6.3094	scaffold134	137393	139025	-	830	-	-
novel.50952	ABC_tran	763.005	1663.7	179.723	14.7507	16.3396	9.61763	6.00103	1.67531e-14	1.83449e-12	-	scaffold4074	38264	45789	-	3075	-	PF00005:ABC transporter|SSF52540:|PF01061:ABC-2 type transporter
novel.48045	NAM	0	2.57141	2.16533	118.006	93.2317	192.353	-6.34786	1.73838e-14	1.89699e-12	-	scaffold3812	1441	4745	+	1039	-	SSF101941:|PF02365:No apical meristem (NAM) protein
Tai6.7968	Myb_DNA-binding	3.35141	4.28568	1.08267	104.239	133.6	75.0175	-5.12939	1.80517e-14	1.96458e-12	Tai6.7968	scaffold453	41045	43461	+	1626	-	-
Tai6.12605	E1-E2_ATPase	94.9567	31.7141	57.3813	748.354	819.862	659.769	-3.60362	1.80653e-14	1.96458e-12	Tai6.12605	scaffold862	6911	14349	-	2886	-	-
novel.43786	HLH	15.6399	13.7142	18.4053	325.5	150.901	176.003	-3.77642	1.84018e-14	1.99775e-12	-	scaffold3439	48356	51193	+	1455	-	PF00010:Helix-loop-helix DNA-binding domain|SSF47459:
Tai6.47070	Lipoxygenase	63.6769	119.142	69.2907	1537.03	1311.97	629.955	-3.78328	1.93299e-14	2.09133e-12	Tai6.47070	scaffold13392	115	4409	-	1470	-	-
Tai6.19577	Clp_N	847.908	2135.13	7747.56	55.0694	57.6691	73.094	5.85151	2.02779e-14	2.18334e-12	Tai6.19577	scaffold1677	83476	85779	-	2074	-	-
Tai6.42530	An_peroxidase	0	0	0	140.624	249.899	125.991	-9.8531	2.04085e-14	2.19303e-12	Tai6.42530	scaffold8133	425	3140	+	1249	-	-
Tai6.46254	UDPGT	46.9198	58.2853	61.712	305.832	382.538	270.255	-2.52023	2.08434e-14	2.22841e-12	Tai6.46254	scaffold11976	7589	8543	.	955	-	-
novel.39399	OPT	0	0	0	174.059	105.727	195.238	-9.7322	2.34114e-14	2.49034e-12	-	scaffold3082	21668	24997	-	1625	-	PF03169:OPT oligopeptide transporter protein
novel.53330	Pkinase_Tyr	29.0456	29.1427	18.4053	244.862	168.201	193.314	-2.98064	2.50962e-14	2.65173e-12	-	scaffold434	70400	73606	+	1531	-	SSF56112:|PF07714:Protein tyrosine kinase
Tai6.36842	DUF6	7.81996	3.42855	2.16533	85.5543	112.455	153.882	-4.73577	2.52086e-14	2.65917e-12	Tai6.36842	scaffold5402	35590	40817	+	1126	-	-
novel.6781	Homeobox	0	4.28568	6.496	110.139	97.0763	110.603	-4.85802	2.6085e-14	2.74248e-12	-	scaffold12437	1	472	.	472	-	SSF46689:|PF00046:Homeobox domain
novel.14328	ABC2_membrane	32.397	15.4285	15.1573	226.178	192.23	287.567	-3.49713	2.65407e-14	2.77777e-12	-	scaffold15779	1776	3440	.	1665	-	PF01061:ABC-2 type transporter
Tai6.10442	p450	6.70283	4.28568	3.248	77.6872	85.5424	118.297	-4.31675	2.77165e-14	2.89e-12	Tai6.10442	scaffold667	73171	75241	+	1690	-	-
novel.51132	Peptidase_S10	1.11714	6.8571	1.08267	121.939	104.765	163.5	-5.33737	3.05474e-14	3.17472e-12	-	scaffold4096	2668	10170	+	1287	-	SSF53474:|PF00450:Serine carboxypeptidase
novel.72780	p450	12.2885	5.14282	5.41333	110.139	96.1151	112.526	-3.82794	3.0859e-14	3.20185e-12	-	scaffold7718	1998	22931	+	2619	-	SSF48264:|PF00067:Cytochrome P450
Tai6.36768	p450	2.23428	5.14282	3.248	80.6374	81.6978	74.0557	-4.43438	3.27816e-14	3.37368e-12	Tai6.36768	scaffold5373	35375	36868	-	1414	-	-
novel.38216	p450	25.6942	6.8571	7.57867	411.054	220.104	453.952	-4.7732	3.36425e-14	3.45665e-12	-	scaffold30	366016	370263	+	2122	-	PF00067:Cytochrome P450|SSF48264:
novel.1979	Exo_endo_phos	0	4.28568	3.248	165.208	90.3482	105.794	-5.52089	3.38881e-14	3.47625e-12	-	scaffold10629	8130	10146	-	1543	-	PF03372:Endonuclease/Exonuclease/phosphatase family|SSF56219:
novel.72707	p450	1.11714	5.14282	2.16533	88.5044	110.532	78.8646	-4.97096	3.48106e-14	3.5651e-12	-	scaffold77	142963	145852	-	1817	-	PF00067:Cytochrome P450|SSF48264:
Tai6.14387	p450	1.11714	16.2856	2.16533	943.064	1748.33	333.732	-7.2363	3.48691e-14	3.56532e-12	Tai6.14387	scaffold1051	139243	141000	+	1161	-	-
novel.5425	RPE65	0	0	2.16533	247.812	171.085	229.861	-8.32501	3.69478e-14	3.7657e-12	-	scaffold11899	2537	8704	+	1792	-	PF03055:Retinal pigment epithelial membrane protein
novel.12276	Thaumatin	2.23428	2.57141	2.16533	75.7205	140.328	85.5969	-5.42604	3.7602e-14	3.82621e-12	-	scaffold1476	33674	72702	-	1526	-	SSF49870:|PF00314:Thaumatin family
Tai6.6445	Piwi	709.383	859.708	367.024	64.9032	63.436	73.094	3.26517	3.80065e-14	3.86117e-12	Tai6.6445	scaffold344	26276	27608	+	780	-	-
novel.7733	UDPGT	26.8113	33.4283	48.72	296.982	244.132	233.708	-2.83114	3.87053e-14	3.92586e-12	-	scaffold12831	4028	5804	.	1777	-	PF00201:UDP-glucoronosyl and UDP-glucosyl transferase|SSF53756:
Tai6.35050	Epimerase	58.0912	34.2855	70.3733	400.237	392.15	373.164	-2.84726	4.59455e-14	4.62318e-12	Tai6.35050	scaffold4817	1	4518	-	1023	-	-
novel.22257	Pkinase_Tyr	5.58569	5.14282	2.16533	84.5709	78.8144	75.9793	-4.20184	4.8673e-14	4.859e-12	-	scaffold2	606273	607860	+	1232	-	PF07714:Protein tyrosine kinase|SSF56112:|PF11883:Domain of unknown function (DUF3403)
Tai6.421	DUF6	227.896	243.427	268.501	33.435	52.8633	42.3176	2.5235	4.87513e-14	4.85916e-12	Tai6.421	scaffold13	278451	281164	-	841	-	-
novel.23974	Ion_trans	0	0	0	209.46	105.727	136.57	-9.65964	5.21198e-14	5.18674e-12	-	scaffold20882	4	3497	+	1685	-	PF00520:Ion transport protein|PF00027:Cyclic nucleotide-binding domain|SSF51206:|PF11834:KHA, dimerisation domain of potassium ion channel|SSF81324:
Tai6.39741	Abhydrolase_3	0	0	0	181.926	410.412	104.832	-10.2858	5.80141e-14	5.70159e-12	Tai6.39741	scaffold6569	42720	43776	-	2198	-	-
novel.52082	Sugar_tr	2.23428	0	0	434.655	195.114	211.588	-8.68784	6.09905e-14	5.96632e-12	-	scaffold4192	8022	8805	.	784	-	SSF103473:|PF00083:Sugar (and other) transporter
novel.11	ABC_tran	27.9284	14.5713	30.3147	254.696	179.735	231.785	-3.20664	6.19179e-14	6.03838e-12	-	scaffold1	187534	189111	-	1149	-	SSF52540:|PF00005:ABC transporter
novel.17849	RVT_1	4.46855	1.71427	4.33067	134.723	69.2029	105.794	-4.92164	6.52412e-14	6.3332e-12	-	scaffold1756	42922	46087	.	3166	-	SSF53098:|SSF56672:|PF13966:zinc-binding in reverse transcriptase|PF13456:Reverse transcriptase-like|PF00078:Reverse transcriptase (RNA-dependent DNA polymerase)
novel.61054	AOX	0	0	5.41333	208.477	199.919	122.144	-6.68395	6.83002e-14	6.59978e-12	-	scaffold5436	34819	38647	-	1493	-	PF01786:Alternative oxidase
novel.22927	OCD_Mu_crystall	0	0	0	208.477	215.298	87.5204	-9.83834	6.98121e-14	6.70493e-12	-	scaffold20307	1407	2682	+	1276	-	PF02423:Ornithine cyclodeaminase/mu-crystallin family|SSF51735:
novel.68177	MatE	0	0	0	219.294	184.541	89.444	-9.78655	7.0682e-14	6.77819e-12	-	scaffold6701	4661	6183	-	867	-	PF01554:MatE
Tai6.13548	Lipoxygenase	107.245	253.713	141.829	3198.94	2522.06	1372.44	-3.81652	7.09815e-14	6.79661e-12	Tai6.13548	scaffold962	4615	5487	.	873	-	-
novel.79477	Na_H_Exchanger	6.70283	9.42851	0	295.998	189.347	180.811	-5.33596	7.34537e-14	7.00155e-12	-	scaffold944	10043	14542	-	2369	-	PF00999:Sodium/hydrogen exchanger family
Tai6.48533	AOX	8.9371	0.857137	0	208.477	250.86	212.55	-6.15534	7.64629e-14	7.2665e-12	Tai6.48533	scaffold16446	1005	3749	+	1225	-	-
novel.75604	Retrotrans_gag	13.4057	17.1427	10.8267	123.906	178.774	114.45	-3.3224	8.37089e-14	7.88408e-12	-	scaffold835	105578	107830	+	2253	-	PF03732:Retrotransposon gag protein
Tai6.44841	ABC_tran	97.191	35.1426	88.7787	1101.39	950.578	689.584	-3.63692	8.38898e-14	7.88938e-12	Tai6.44841	scaffold10111	3	2020	-	952	-	-
novel.17252	2OG-FeII_Oxy	0	0.857137	1.08267	242.895	164.357	182.735	-8.20107	8.82516e-14	8.275e-12	-	scaffold1723	69876	72191	-	1353	-	PF14226:non-haem dioxygenase in morphine synthesis N-terminal|PF03171:2OG-Fe(II) oxygenase superfamily|SSF51197:
novel.42099	GRAS	13.4057	6.8571	9.744	107.189	113.416	91.3675	-3.39931	9.1002e-14	8.52027e-12	-	scaffold33	141635	143203	.	1569	-	PF03514:GRAS domain family
novel.76982	Pkinase	1.11714	0.857137	4.33067	141.607	88.4259	85.5969	-5.69188	9.19319e-14	8.59461e-12	-	scaffold871	34429	40507	-	3097	-	PF00069:Protein kinase domain|SSF57196:|PF07645:Calcium-binding EGF domain|PF13947:Wall-associated receptor kinase galacturonan-binding|SSF56112:
novel.27494	p450	7.81996	12.8571	3.248	108.172	139.367	155.806	-4.04435	9.22869e-14	8.61508e-12	-	scaffold2298	84667	85682	.	1016	-	SSF48264:|PF00067:Cytochrome P450
novel.36037	NB-ARC	18.9913	10.2856	14.0747	161.275	135.522	111.564	-3.25107	9.50502e-14	8.82595e-12	-	scaffold285	217281	233849	-	4485	-	SSF52540:|SSF52058:|PF00931:NB-ARC domain|PF01582:TIR domain|SSF52200:
Tai6.34984	Catalase	367.538	389.997	321.552	2380.77	1575.33	1579.21	-2.3585	1.03874e-13	9.56973e-12	Tai6.34984	scaffold4792	19374	23227	+	1751	-	-
Tai6.29121	ABC_tran	78.1996	59.9996	71.456	314.682	329.675	285.644	-2.15302	1.04691e-13	9.63098e-12	Tai6.29121	scaffold3301	58382	59422	+	676	-	-
novel.57708	GST_N	0	0	0	134.723	122.066	98.0998	-9.31152	1.05745e-13	9.71377e-12	-	scaffold494	93529	94668	+	886	-	SSF52833:|PF02798:Glutathione S-transferase, N-terminal domain|SSF47616:|PF00043:Glutathione S-transferase, C-terminal domain
novel.942	MFS_1	0	0	0	96.3715	210.492	128.876	-9.60782	1.21112e-13	1.10136e-11	-	scaffold1027	72913	74775	.	1863	-	PF07690:Major Facilitator Superfamily|SSF103473:
novel.22256	B_lectin	8.9371	7.71423	10.8267	79.654	103.804	96.1763	-3.35717	1.26694e-13	1.14881e-11	-	scaffold2	575497	578728	+	2700	-	PF01453:D-mannose binding lectin|SSF51110:|PF00954:S-locus glycoprotein domain|PF11883:Domain of unknown function (DUF3403)|PF08276:PAN-like domain|PF07714:Protein tyrosine kinase|SSF56112:
Tai6.46858	NAM	2247.68	1926.84	223.029	21.6344	22.1065	33.6617	5.82807	1.2982e-13	1.17379e-11	Tai6.46858	scaffold13010	4840	7061	-	1641	-	-
novel.23638	C4dic_mal_tran	17.8742	18.857	22.736	540.86	197.036	229.861	-4.02517	1.3492e-13	1.21816e-11	-	scaffold2071	41183	57232	-	2850	-	PF03595:Voltage-dependent anion channel
Tai6.19780	GST_N	1.11714	0	0	286.164	435.401	158.691	-9.66037	1.3904e-13	1.25358e-11	Tai6.19780	scaffold1705	29662	30868	-	929	-	-
novel.53248	adh_short	0	0	0	152.424	84.5813	188.506	-9.57341	1.51987e-13	1.35869e-11	-	scaffold433	102	629	-	364	-	SSF51735:|PF00106:short chain dehydrogenase
novel.27317	p450	0	0	0	195.693	86.5036	144.264	-9.57652	1.5292e-13	1.36511e-11	-	scaffold22849	2180	3397	+	1048	-	SSF48264:|PF00067:Cytochrome P450
Tai6.30747	2OG-FeII_Oxy	69.2625	51.4282	30.3147	385.486	436.363	626.108	-3.26187	1.53688e-13	1.37003e-11	Tai6.30747	scaffold3660	33134	36324	+	950	-	-
novel.10686	p450	2.23428	1.71427	0	304.849	109.571	114.45	-7.04739	1.65573e-13	1.47184e-11	-	scaffold1404	81017	83416	+	1288	-	PF00067:Cytochrome P450|SSF48264:
novel.79326	PP2C	59.2083	97.7136	103.936	4.91691	2.88345	3.84705	4.48852	1.71016e-13	1.51595e-11	-	scaffold939	250135	262518	+	1902	-	SSF81606:|PF00481:Protein phosphatase 2C
Tai6.5354	p450	132.939	91.7137	60.6293	742.454	778.532	620.337	-2.90897	1.7621e-13	1.55763e-11	Tai6.5354	scaffold264	128871	131462	+	1774	-	-
Tai6.31037	Pkinase	8800.81	9062.51	5948.17	1614.71	1773.32	1331.08	2.33509	1.80688e-13	1.59338e-11	Tai6.31037	scaffold3719	59234	61287	-	2054	-	-
novel.60353	p450	7.81996	2.57141	1.08267	135.707	111.494	84.6351	-4.88594	1.83834e-13	1.616e-11	-	scaffold5331	1126	4187	-	1951	-	SSF48264:|PF00067:Cytochrome P450
novel.74720	An_peroxidase	0	0	0	136.69	111.494	93.291	-9.25589	1.8545e-13	1.62569e-11	-	scaffold8133	3276	5640	+	999	-	SSF48113:|PF03098:Animal haem peroxidase
novel.29835	UDPGT	23.4599	17.1427	16.24	122.923	122.066	132.723	-2.7385	1.87466e-13	1.63882e-11	-	scaffold2445	55697	58176	-	1894	-	SSF53756:|PF00201:UDP-glucoronosyl and UDP-glucosyl transferase
novel.77632	Ion_trans	2.23428	6.8571	2.16533	139.64	81.6978	93.291	-4.74509	1.87774e-13	1.63926e-11	-	scaffold8881	13910	17483	+	2016	-	PF00520:Ion transport protein|PF11834:KHA, dimerisation domain of potassium ion channel|PF00027:Cyclic nucleotide-binding domain|SSF81324:|SSF51206:
Tai6.35070	Pkinase_Tyr	110.597	121.713	95.2747	417.938	419.062	424.137	-1.94268	1.95379e-13	1.70096e-11	Tai6.35070	scaffold4823	4520	8266	-	2425	-	-
Tai6.36425	Lipase_GDSL	46.9198	45.4283	28.1493	230.112	235.482	281.797	-2.63004	1.97267e-13	1.71341e-11	Tai6.36425	scaffold5255	5787	10094	+	1585	-	-
Tai6.29286	SCP	0	0	0	204.544	225.871	75.0175	-9.82171	2.08365e-13	1.80656e-11	Tai6.29286	scaffold3335	29190	34897	-	510	-	-
Tai6.5303	ABC2_membrane	44.6855	37.714	27.0667	323.533	286.423	634.764	-3.50729	2.41367e-13	2.07386e-11	Tai6.5303	scaffold262	204361	205441	-	998	-	-
novel.72886	Peptidase_C1	26.8113	38.5712	24.9013	177.009	202.803	175.041	-2.60928	2.52107e-13	2.15627e-11	-	scaffold774	44182	53884	+	2178	-	PF08246:Cathepsin propeptide inhibitor domain (I29)|PF00112:Papain family cysteine protease|SSF54001:
Tai6.34256	p450	7.81996	4.28568	0	164.225	117.26	109.641	-5.01761	2.58826e-13	2.20777e-11	Tai6.34256	scaffold4583	28606	31787	-	1523	-	-
novel.62587	p450	0	0.857137	0	329.433	162.435	210.626	-9.33482	2.63578e-13	2.23924e-11	-	scaffold5687	19563	22973	-	1836	-	SSF48264:|PF00067:Cytochrome P450
novel.38135	Ribonuclease_3	3.35141	1.71427	8.66133	103.255	85.5424	109.641	-4.48288	2.63972e-13	2.23959e-11	-	scaffold3	528149	530298	+	1055	-	SSF69065:|SSF54768:|PF00636:Ribonuclease III domain
Tai6.18210	p450	16.7571	18.857	31.3973	190.776	151.862	223.129	-3.0818	2.70209e-13	2.28944e-11	Tai6.18210	scaffold1487	107909	110506	+	2239	-	-
Tai6.23583	Hpt	25.6942	2.57141	6.496	530.043	367.16	512.62	-5.36341	2.86933e-13	2.42141e-11	Tai6.23583	scaffold2266	29898	32300	-	936	-	-
novel.36989	Oxidored_FMN	0	0	0	240.929	395.994	69.2469	-10.3042	2.89349e-13	2.43855e-11	-	scaffold2919	42029	43820	+	745	-	SSF51395:|PF00724:NADH:flavin oxidoreductase / NADH oxidase family
novel.6134	UDPGT	11.1714	5.99996	18.4053	223.228	185.502	124.067	-3.92327	3.05257e-13	2.55898e-11	-	scaffold12143	2675	4447	-	1773	-	SSF53756:|PF00201:UDP-glucoronosyl and UDP-glucosyl transferase
novel.5134	AP2	0	0	4.33067	117.023	98.0374	108.679	-6.30923	3.31775e-13	2.75936e-11	-	scaffold1178	98150	100652	+	1548	-	PF00847:AP2 domain|SSF54171:
novel.2747	Peptidase_C1	15.6399	12.8571	16.24	177.992	106.688	237.555	-3.55053	3.35879e-13	2.78983e-11	-	scaffold109	96890	99280	+	1627	-	PF00112:Papain family cysteine protease|PF08246:Cathepsin propeptide inhibitor domain (I29)|SSF54001:|SSF57277:|PF00396:Granulin
Tai6.43487	SPX	134.057	26.5712	67.1253	1837.94	1263.91	1556.13	-4.35832	3.43584e-13	2.85008e-11	Tai6.43487	scaffold8841	11446	18427	+	1839	-	-
Tai6.17766	Lipase_3	39.0998	36.8569	41.1413	430.722	314.296	206.779	-3.024	3.50004e-13	2.89575e-11	Tai6.17766	scaffold1431	9249	13846	-	1951	-	-
novel.62561	p450	1.11714	1.71427	0	188.809	390.227	93.291	-7.82385	3.58557e-13	2.95492e-11	-	scaffold568	43139	43708	.	570	-	SSF48264:|PF00067:Cytochrome P450
Tai6.8195	Lipase_GDSL	45.8027	40.2854	94.192	568.395	482.498	673.234	-3.26108	3.63576e-13	2.99239e-11	Tai6.8195	scaffold469	56031	60449	-	2950	-	-
Tai6.40777	Asp	281.519	97.7136	103.936	0	0	0	9.81889	3.90175e-13	3.20714e-11	Tai6.40777	scaffold7103	27118	28451	-	789	-	-
novel.65408	ADH_zinc_N	1.11714	2.57141	7.57867	355.001	593.991	87.5204	-6.53262	3.94458e-13	3.23803e-11	-	scaffold618	20680	23549	-	1375	-	SSF50129:|PF16884:N-terminal domain of oxidoreductase|SSF51735:|PF00107:Zinc-binding dehydrogenase
novel.1461	Exo_endo_phos	8.9371	7.71423	2.16533	98.3383	119.183	201.97	-4.46989	4.18065e-13	3.40982e-11	-	scaffold10458	7080	11187	-	2139	-	SSF56219:|PF03372:Endonuclease/Exonuclease/phosphatase family
Tai6.26286	cNMP_binding	45.8027	31.7141	25.984	246.829	192.23	230.823	-2.69788	4.25758e-13	3.4681e-11	Tai6.26286	scaffold2729	32544	34370	+	1634	-	-
Tai6.52198	p450	37.9827	24.857	10.8267	307.799	310.452	253.905	-3.56705	4.53165e-13	3.67714e-11	Tai6.52198	scaffold27337	75	735	+	661	-	-
novel.16227	AP2	3.35141	4.28568	2.16533	83.5875	82.659	58.6675	-4.49491	4.81198e-13	3.88966e-11	-	scaffold1671	17294	19380	+	1375	-	SSF54171:|PF00847:AP2 domain
novel.68718	RVT_1	0	0.857137	0	324.516	146.095	210.626	-9.2905	4.88206e-13	3.94126e-11	-	scaffold681	61462	63869	-	2408	-	SSF53098:|PF13966:zinc-binding in reverse transcriptase|SSF56672:|PF00078:Reverse transcriptase (RNA-dependent DNA polymerase)|PF13456:Reverse transcriptase-like
novel.64637	WRKY	1.11714	0.857137	2.16533	119.973	66.3194	124.067	-6.26232	5.11089e-13	4.1155e-11	-	scaffold6034	17082	36692	-	1432	-	PF03106:WRKY DNA -binding domain|SSF118290:
novel.54010	Auxin_inducible	0	0	0	154.391	88.4259	95.2145	-9.24121	5.15654e-13	4.14172e-11	-	scaffold442	112862	113476	.	615	-	PF02519:Auxin responsive protein
Tai6.40513	SPX	141.877	29.1427	62.7947	1757.3	1323.51	1458.99	-4.28324	5.45273e-13	4.36854e-11	Tai6.40513	scaffold6940	4018	14424	+	2363	-	-
Tai6.5305	ABC2_membrane	11.1714	8.57137	12.992	103.255	91.3094	150.035	-3.40732	5.5715e-13	4.45805e-11	Tai6.5305	scaffold262	207240	208671	-	768	-	-
novel.80711	PP2C	1.11714	0.857137	0	253.713	129.755	172.156	-8.11368	5.97518e-13	4.76899e-11	-	scaffold985	3575	4918	-	695	-	SSF81606:|PF00481:Protein phosphatase 2C
novel.21205	Pkinase	3.35141	4.28568	10.8267	101.288	121.105	83.6734	-4.06587	6.68335e-13	5.30743e-11	-	scaffold1941	75145	78272	+	1503	-	SSF56112:|PF00069:Protein kinase domain
novel.4428	Aldedh	29.0456	11.1428	15.1573	288.131	168.201	209.664	-3.60298	7.29563e-13	5.78641e-11	-	scaffold11501	3	6153	+	1892	-	SSF53720:|PF00171:Aldehyde dehydrogenase family
novel.23456	EGF_CA	3.35141	6.8571	4.33067	66.87	76.8921	100.023	-4.03564	7.39668e-13	5.85189e-11	-	scaffold20601	760	3617	-	2474	-	PF13947:Wall-associated receptor kinase galacturonan-binding|SSF56112:|PF07645:Calcium-binding EGF domain|PF00069:Protein kinase domain|SSF57196:
Tai6.14736	2OG-FeII_Oxy	60.3254	125.999	70.3733	678.534	549.778	706.896	-2.90904	7.82015e-13	6.14848e-11	Tai6.14736	scaffold1090	96393	99508	-	1438	-	-
novel.50087	TCP	4.46855	8.57137	7.57867	165.208	92.2705	85.5969	-4.04024	8.02828e-13	6.29648e-11	-	scaffold4	437215	439145	-	1931	-	PF03634:TCP family transcription factor
Tai6.25991	p450	0	0.857137	0	266.497	566.118	127.914	-9.78629	8.33665e-13	6.52217e-11	Tai6.25991	scaffold2678	75533	77425	-	1302	-	-
novel.3762	GST_N	0	0	0	105.222	123.988	75.0175	-9.08937	8.3503e-13	6.52478e-11	-	scaffold11249	5812	6912	+	865	-	PF02798:Glutathione S-transferase, N-terminal domain|PF00043:Glutathione S-transferase, C-terminal domain|SSF47616:|SSF52833:
novel.54225	Pkinase_Tyr	3.35141	3.42855	1.08267	78.6706	86.5036	58.6675	-4.8081	8.4185e-13	6.56996e-11	-	scaffold445	115323	117775	+	1600	-	SSF56112:|PF07714:Protein tyrosine kinase
Tai6.43058	FAD_binding_3	14.5228	6.8571	7.57867	107.189	113.416	198.123	-3.87039	8.55126e-13	6.66027e-11	Tai6.43058	scaffold8515	11166	14560	-	1651	-	-
Tai6.6374	ABC_tran	1025.53	866.565	781.685	137.674	114.377	204.856	2.54878	8.55526e-13	6.66027e-11	Tai6.6374	scaffold336	158297	160713	+	1481	-	-
novel.40710	Thaumatin	3.35141	8.57137	0	119.973	188.386	148.111	-5.19575	8.66956e-13	6.74096e-11	-	scaffold3189	66021	66895	.	875	-	SSF49870:|PF00314:Thaumatin family
Tai6.10609	Abhydrolase_3	113.948	68.571	33.5627	1072.87	975.568	699.202	-3.66958	9.09785e-13	7.03938e-11	Tai6.10609	scaffold680	82795	84646	+	1464	-	-
novel.24516	HLH	101.66	83.9994	139.664	10.8172	10.5727	12.5029	3.26068	9.16324e-13	7.08132e-11	-	scaffold21191	1	3546	-	2210	-	PF00010:Helix-loop-helix DNA-binding domain|SSF47459:
novel.51734	UDPGT	1.11714	0	0	175.042	141.289	218.32	-8.94105	9.18095e-13	7.08635e-11	-	scaffold4153	53027	56303	+	1824	-	PF00201:UDP-glucoronosyl and UDP-glucosyl transferase|SSF53756:
Tai6.12181	GST_N	6.70283	0.857137	0	204.544	110.532	130.8	-5.94204	9.8754e-13	7.59458e-11	Tai6.12181	scaffold823	138725	140061	-	576	-	-
Tai6.51844	p450	10.0542	6.8571	1.08267	109.155	130.717	102.909	-4.24877	9.9652e-13	7.65434e-11	Tai6.51844	scaffold26136	1	2515	-	1485	-	-
novel.25424	NAM	2.23428	4.28568	0	99.3216	85.5424	68.2852	-5.19941	1.02784e-12	7.86628e-11	-	scaffold217	122933	124548	-	1172	-	PF02365:No apical meristem (NAM) protein|SSF101941:
novel.70016	SCP	0	0	0	112.106	74.0086	99.0616	-8.99596	1.12347e-12	8.54649e-11	-	scaffold71	61475	64532	+	862	-	SSF55797:|PF00188:Cysteine-rich secretory protein family
Tai6.18124	Cupin_3	20.1085	17.1427	9.744	185.859	114.377	149.073	-3.25481	1.14138e-12	8.67229e-11	Tai6.18124	scaffold1474	19197	19950	-	659	-	-
novel.62565	p450	0	0	0	148.491	312.374	66.3616	-9.88268	1.29769e-12	9.76618e-11	-	scaffold568	110199	110647	.	449	-	PF00067:Cytochrome P450|SSF48264:
Tai6.26970	Cu_bind_like	0	1.71427	3.248	128.823	61.5137	126.953	-5.98475	1.31441e-12	9.88022e-11	Tai6.26970	scaffold2862	11319	13198	+	938	-	-
Tai6.13021	AOX	50.2712	23.9998	3.248	1071.89	1005.36	1077.17	-5.34878	1.31849e-12	9.88745e-11	Tai6.13021	scaffold907	31870	34362	+	1099	-	-
Tai6.10509	NAD_binding_4	43.5684	35.9998	42.224	246.829	247.977	456.837	-2.96852	1.35958e-12	1.01594e-10	Tai6.10509	scaffold672	68	5980	-	1367	-	-
novel.81053	Ion_trans	2.23428	0	1.08267	185.859	82.659	118.297	-6.97762	1.41752e-12	1.05674e-10	-	scaffold996	9281	18147	-	2924	-	SSF81324:|PF00520:Ion transport protein|SSF51206:
novel.36121	p450	10.0542	16.2856	42.224	423.838	471.925	292.376	-4.11885	1.48358e-12	1.1021e-10	-	scaffold2857	1	605	.	605	-	PF00067:Cytochrome P450|SSF48264:
Tai6.37172	WRKY	96.0739	77.1423	109.349	448.422	374.849	394.323	-2.11048	1.52988e-12	1.13516e-10	Tai6.37172	scaffold5507	33093	35672	+	1690	-	-
Tai6.36202	Coprinus_mating	1300.35	1433.99	237.104	34.4184	34.6014	40.394	4.76338	1.59279e-12	1.18045e-10	Tai6.36202	scaffold5168	36319	40656	+	2700	-	-
Tai6.19266	malic	1370.73	1419.42	1465.93	3942.38	4913.4	4387.56	-1.63767	1.60137e-12	1.18543e-10	Tai6.19266	scaffold1636	91880	95006	-	1397	-	-
Tai6.44115	p450	1.11714	0	3.248	95.3881	91.3094	72.1322	-5.98738	1.63446e-12	1.20605e-10	Tai6.44115	scaffold9382	11671	16000	-	1266	-	-
novel.40340	NB-ARC	225.662	467.997	69.2907	2.95015	0	0.961763	7.61688	1.63494e-12	1.20605e-10	-	scaffold316	167625	171340	+	3408	-	SSF52058:|PF14299:Phloem protein 2|PF00931:NB-ARC domain|SSF52540:
Tai6.17436	DUF6	22.3428	13.7142	6.496	145.541	150.901	186.582	-3.50907	1.77232e-12	1.2983e-10	Tai6.17436	scaffold1393	76934	78669	+	952	-	-
Tai6.37957	AAA	957.387	1794.84	125.589	9.83383	13.4561	20.197	6.04803	1.95454e-12	1.41865e-10	Tai6.37957	scaffold5792	29512	31639	-	2009	-	-
novel.26114	Oxidored_FMN	0	0	0	136.69	238.365	61.5528	-9.61059	1.95698e-12	1.4188e-10	-	scaffold2209	68901	69649	-	654	-	PF00724:NADH:flavin oxidoreductase / NADH oxidase family|SSF51395:
novel.66894	p450	0	0	0	100.305	82.659	74.0557	-8.84598	2.12552e-12	1.53047e-10	-	scaffold6466	13390	15239	-	1633	-	PF00067:Cytochrome P450|SSF48264:
Tai6.9006	Epimerase	201.085	219.427	97.44	2164.43	1867.52	1108.91	-3.31016	2.1353e-12	1.53229e-10	Tai6.9006	scaffold538	127914	130630	-	794	-	-
Tai6.37568	DUF6	1.11714	0	0	186.843	140.328	140.417	-8.74757	2.22004e-12	1.5859e-10	Tai6.37568	scaffold5641	41630	43363	-	649	-	-
novel.54553	ADH_N	609.957	593.996	1087	5594.46	7048.12	4182.71	-2.87684	2.46098e-12	1.74815e-10	-	scaffold45	226280	290296	-	7097	-	PF08240:Alcohol dehydrogenase GroES-like domain|SSF50129:|PF00107:Zinc-binding dehydrogenase|SSF51735:
novel.25817	TIR	837.853	647.138	810.917	140.624	200.881	130.8	2.28086	2.49455e-12	1.76803e-10	-	scaffold219	49008	136406	+	4805	-	SSF52200:|SSF52058:|PF01582:TIR domain|SSF50978:
Tai6.41011	ABC_tran	64.794	53.1425	42.224	489.725	274.889	332.77	-2.77699	2.68128e-12	1.89401e-10	Tai6.41011	scaffold7252	11497	13457	-	1215	-	-
novel.2032	NB-ARC	46.9198	17.9999	19.488	360.901	321.986	244.288	-3.46671	2.70736e-12	1.91031e-10	-	scaffold1065	79461	89251	+	4865	-	SSF52200:|SSF52058:|PF00931:NB-ARC domain|PF01582:TIR domain|SSF52540:
novel.28404	RVT_1	1.11714	2.57141	1.08267	84.5709	65.3583	64.4381	-5.42795	2.73319e-12	1.92638e-10	-	scaffold235	154925	157801	.	2877	-	SSF53098:|PF13966:zinc-binding in reverse transcriptase|SSF56672:|PF00078:Reverse transcriptase (RNA-dependent DNA polymerase)|PF13456:Reverse transcriptase-like
Tai6.19775	GST_C	0	0.857137	2.16533	150.458	83.6201	92.3292	-6.75729	2.80645e-12	1.97581e-10	Tai6.19775	scaffold1705	26471	27464	-	902	-	-
novel.70148	NAM	75.9654	134.57	74.704	4.91691	6.72806	1.92353	4.39704	2.87459e-12	2.01706e-10	-	scaffold7117	9962	10954	.	993	-	SSF101941:|PF02365:No apical meristem (NAM) protein
novel.58502	MFS_1	0	0	0	104.239	79.7755	71.1705	-8.83561	2.8956e-12	2.02858e-10	-	scaffold5048	21971	24064	+	1848	-	PF07690:Major Facilitator Superfamily|SSF103473:
Tai6.38491	UDPGT	2.23428	5.99996	8.66133	76.7038	77.8532	79.8263	-3.78433	2.89742e-12	2.02858e-10	Tai6.38491	scaffold6025	5816	7692	.	1877	-	-
novel.16995	MatE	29.0456	28.2855	35.728	172.092	141.289	158.691	-2.34572	2.95825e-12	2.06888e-10	-	scaffold171	59863	64485	-	2497	-	PF01554:MatE
Tai6.37418	Myb_DNA-binding	172.039	164.57	254.427	18.6843	10.5727	27.8911	3.3699	3.00564e-12	2.09739e-10	Tai6.37418	scaffold5596	8629	11849	+	1182	-	-
Tai6.37853	ABC_membrane	6.70283	8.57137	11.9093	99.3216	171.085	87.5204	-3.71986	3.04157e-12	2.12012e-10	Tai6.37853	scaffold5747	5729	7470	+	1515	-	-
novel.26715	AP2	0	0	0	205.527	56.7079	128.876	-9.45167	3.37824e-12	2.33934e-10	-	scaffold22430	485	1597	.	1113	-	SSF54171:|PF00847:AP2 domain
novel.16780	2OG-FeII_Oxy	0	0	0	161.275	60.5525	104.832	-9.19185	3.50509e-12	2.42453e-10	-	scaffold17	313339	315729	+	1417	-	PF14226:non-haem dioxygenase in morphine synthesis N-terminal|SSF51197:|PF03171:2OG-Fe(II) oxygenase superfamily
Tai6.2166	zf-Dof	53.6226	38.5712	46.5547	244.862	215.298	332.77	-2.51914	3.51392e-12	2.42798e-10	Tai6.2166	scaffold84	122318	124318	-	1490	-	-
novel.52664	UDPGT	16.7571	36.8569	4.33067	622.481	521.905	390.476	-4.71266	3.51791e-12	2.42809e-10	-	scaffold426	4272	10612	+	2707	-	SSF53756:|PF00201:UDP-glucoronosyl and UDP-glucosyl transferase
Tai6.26547	p450	4.46855	1.71427	0	111.122	63.436	87.5204	-5.43205	3.60133e-12	2.48296e-10	Tai6.26547	scaffold2777	1428	1966	.	539	-	-
Tai6.19551	Hydrolase	111.714	131.999	165.648	721.803	583.419	551.09	-2.18101	3.72807e-12	2.56475e-10	Tai6.19551	scaffold1674	43438	44925	-	1130	-	-
novel.21370	Lipase_GDSL	69.2625	87.428	40.0587	406.137	439.246	547.243	-2.81909	3.75559e-12	2.58088e-10	-	scaffold1952	68052	71723	-	1326	-	SSF52266:|PF00657:GDSL-like Lipase/Acylhydrolase
novel.13003	Amidase	20.1085	19.7141	11.9093	117.023	148.017	214.473	-3.20828	3.84093e-12	2.6338e-10	-	scaffold151	97429	98712	+	789	-	PF01425:Amidase|SSF75304:
novel.70589	Pkinase_Tyr	2.23428	2.57141	0	110.139	89.3871	57.7058	-5.6933	4.50552e-12	3.05314e-10	-	scaffold7228	21341	23401	.	2061	-	PF07714:Protein tyrosine kinase|PF12819:Carbohydrate-binding protein of the ER|SSF56112:
Tai6.37773	GST_N	1.11714	0.857137	1.08267	118.989	148.017	64.4381	-6.77723	4.72165e-12	3.18936e-10	Tai6.37773	scaffold5725	9391	11055	+	909	-	-
novel.71447	Kinesin	526.172	541.711	305.312	79.654	78.8144	59.6293	2.65499	4.78662e-12	3.22636e-10	-	scaffold7401	21202	26342	-	2693	-	PF00225:Kinesin motor domain|SSF52540:
novel.1367	Myb_DNA-binding	20.1085	26.5712	10.8267	182.909	177.813	345.273	-3.60808	4.80477e-12	3.23515e-10	-	scaffold10419	8209	9795	-	1359	-	PF00249:Myb-like DNA-binding domain|SSF46689:
novel.49270	ABC_tran	3.35141	0.857137	6.496	199.627	99.9597	81.7498	-5.20023	4.87557e-12	3.27933e-10	-	scaffold393	16847	19963	+	2002	-	SSF52540:|PF00005:ABC transporter|PF00664:ABC transporter transmembrane region|SSF90123:
novel.14068	Pkinase	115.065	184.284	201.376	18.6843	22.1065	25.9676	2.90739	4.91682e-12	3.30356e-10	-	scaffold1565	36843	38463	.	1621	-	PF03822:NAF domain|PF00069:Protein kinase domain|SSF56112:
novel.43515	LRRNT_2	0	0	0	98.3383	73.0475	68.2852	-8.74511	5.0851e-12	3.40939e-10	-	scaffold3414	16011	19315	+	3215	-	PF00560:Leucine Rich Repeat|SSF56112:|PF13855:Leucine rich repeat|PF08263:Leucine rich repeat N-terminal domain|SSF52058:|SSF52047:|PF00069:Protein kinase domain
novel.80088	Pkinase	1.11714	2.57141	0	94.4047	62.4748	88.4822	-5.95254	5.15098e-12	3.4499e-10	-	scaffold963	29308	31545	+	1557	-	SSF56112:|PF00069:Protein kinase domain
novel.63564	Ammonium_transp	5.58569	9.42851	2.16533	91.4546	87.4648	152.92	-4.23673	5.22771e-12	3.49021e-10	-	scaffold5842	30079	30863	-	785	-	SSF111352:|PF00909:Ammonium Transporter Family
Tai6.590	RPE65	121.768	132.856	132.085	26.5513	21.1453	15.3882	2.61733	5.46334e-12	3.6343e-10	Tai6.590	scaffold18	53214	56599	-	2177	-	-
Tai6.51374	Pkinase	44.6855	49.7139	40.0587	293.048	204.725	206.779	-2.38659	5.95379e-12	3.92938e-10	Tai6.51374	scaffold24599	1003	3179	-	1293	-	-
novel.59936	Amidase	0	3.42855	0	112.106	98.0374	71.1705	-6.17334	6.13531e-12	4.03655e-10	-	scaffold5267	20050	22438	-	1801	-	PF01425:Amidase|SSF75304:
novel.64048	PP2C	7.81996	7.71423	3.248	78.6706	67.2806	77.9028	-3.56157	6.17223e-12	4.05663e-10	-	scaffold5935	11943	14828	+	1803	-	PF00481:Protein phosphatase 2C|SSF81606:
Tai6.33209	p450	5.58569	8.57137	2.16533	97.3549	70.164	125.029	-4.13039	6.29045e-12	4.12148e-10	Tai6.33209	scaffold4282	49202	50112	.	911	-	-
Tai6.39348	BBE	0	0	0	119.973	80.7367	60.5911	-8.86973	6.83337e-12	4.45588e-10	Tai6.39348	scaffold6383	17523	18505	-	983	-	-
novel.1996	SBP	251.356	169.713	132.085	16.7175	25.9511	24.0441	3.05027	6.86294e-12	4.46422e-10	-	scaffold10632	1455	4363	-	1815	-	PF03110:SBP domain|SSF103612:
novel.43274	MFS_1	0	0	0	111.122	57.6691	87.5204	-8.84195	6.90289e-12	4.4856e-10	-	scaffold3397	75453	77562	-	1792	-	SSF103473:|PF07690:Major Facilitator Superfamily
novel.28841	Glyco_hydro_1	3387.16	1278.85	2012.68	119.973	242.21	230.823	3.4932	7.69751e-12	4.9815e-10	-	scaffold2379	82826	96680	-	3687	-	SSF51445:|PF00232:Glycosyl hydrolase family 1
novel.16907	GST_C	25.6942	10.2856	23.8187	234.045	156.668	333.732	-3.61188	7.95876e-12	5.14006e-10	-	scaffold1705	42961	49990	-	1533	-	PF00043:Glutathione S-transferase, C-terminal domain|SSF47616:|SSF52833:|PF02798:Glutathione S-transferase, N-terminal domain
Tai6.13552	Lipoxygenase	26.8113	38.5712	46.5547	467.107	452.702	202.932	-3.32501	8.19151e-12	5.2796e-10	Tai6.13552	scaffold962	26076	33855	-	1205	-	-
novel.66608	NB-ARC	1.11714	0.857137	0	202.577	111.494	112.526	-7.73254	8.83647e-12	5.67795e-10	-	scaffold640	76500	81457	-	3885	-	PF14299:Phloem protein 2|SSF52058:|SSF52540:|PF00931:NB-ARC domain
novel.58055	GRAS	16.7571	7.71423	8.66133	103.255	98.0374	92.3292	-3.16728	9.56618e-12	6.10345e-10	-	scaffold499	2111	3973	.	1863	-	PF03514:GRAS domain family
novel.5496	Ion_trans	8.9371	13.7142	0	328.45	272.967	227.938	-5.17061	9.69806e-12	6.17515e-10	-	scaffold11911	1151	6290	-	2314	-	PF00520:Ion transport protein|PF11834:KHA, dimerisation domain of potassium ion channel|SSF51206:|PF00027:Cyclic nucleotide-binding domain|SSF81324:
novel.9123	p450	1.11714	0	8.66133	164.225	148.017	219.282	-5.8131	9.92721e-12	6.30836e-10	-	scaffold134	7822	9038	.	1217	-	SSF48264:|PF00067:Cytochrome P450
Tai6.14340	Glyoxalase	208.905	118.285	61.712	0.983383	5.76691	2.88529	5.33046	9.98709e-12	6.34005e-10	Tai6.14340	scaffold1045	69813	71565	-	1044	-	-
Tai6.6475	Aldo_ket_red	220.076	221.998	114.763	1341.33	2618.18	1284.92	-3.23487	1.0016e-11	6.35205e-10	Tai6.6475	scaffold345	118990	121398	-	1368	-	-
Tai6.13547	Lipoxygenase	30.1627	86.5708	34.6453	1091.55	859.269	434.717	-3.97154	1.1027e-11	6.95141e-10	Tai6.13547	scaffold962	5717	6296	-	495	-	-
Tai6.32838	p450	6.70283	5.14282	0	82.6041	82.659	89.444	-4.41225	1.12231e-11	7.05396e-10	Tai6.32838	scaffold4179	18671	22086	-	979	-	-
novel.63075	Hydrolase	1.11714	0.857137	0	200.61	127.833	96.1763	-7.72598	1.13763e-11	7.12897e-10	-	scaffold576	185877	189311	-	2978	-	SSF81665:|SSF81653:|PF00702:haloacid dehalogenase-like hydrolase|SSF56784:|PF00690:Cation transporter/ATPase, N-terminus|PF00122:E1-E2 ATPase
novel.38665	SAM_decarbox	6.70283	3.42855	3.248	122.923	60.5525	75.0175	-4.29131	1.13905e-11	7.13083e-10	-	scaffold3027	11612	12705	+	1094	-	SSF56276:|PF01536:Adenosylmethionine decarboxylase
novel.60692	Pkinase	1.11714	1.71427	0	116.039	87.4648	68.2852	-6.50664	1.16323e-11	7.27499e-10	-	scaffold5389	927	13961	-	2904	-	SSF56112:|PF00069:Protein kinase domain
novel.30661	Ammonium_transp	12.2885	5.14282	2.16533	119.973	98.0374	195.238	-4.41375	1.17848e-11	7.36314e-10	-	scaffold2498	88154	90259	-	1811	-	SSF111352:|PF00909:Ammonium Transporter Family
novel.15703	p450	0	0	0	113.089	55.7468	77.9028	-8.787	1.20702e-11	7.51179e-10	-	scaffold16433	3	2624	-	1424	-	SSF48264:|PF00067:Cytochrome P450
Tai6.13267	Pkinase_Tyr	263.645	163.713	231.691	29.5015	44.213	30.7764	2.65519	1.27113e-11	7.86437e-10	Tai6.13267	scaffold935	39779	43795	+	2618	-	-
novel.18027	OPT	0	0	0	73.7537	56.7079	103.87	-8.71283	1.28755e-11	7.95817e-10	-	scaffold17668	2435	3982	+	994	-	PF03169:OPT oligopeptide transporter protein
novel.46509	Pkinase_Tyr	16.7571	12.8571	9.744	100.305	85.5424	121.182	-2.96655	1.30809e-11	8.06939e-10	-	scaffold3679	24068	28558	+	2065	-	PF07714:Protein tyrosine kinase|SSF56112:
novel.47823	FAD_binding_3	3.35141	2.57141	3.248	118.989	54.7856	65.3999	-4.71729	1.34174e-11	8.26889e-10	-	scaffold3793	10620	15474	-	968	-	PF01494:FAD binding domain|SSF51905:
Tai6.10556	Aa_trans	0	0.857137	0	147.507	101.882	135.609	-8.4672	1.35492e-11	8.34198e-10	Tai6.10556	scaffold675	80087	83413	+	1189	-	-
novel.37718	ABC_tran	188.796	122.571	76.8693	1079.75	1019.78	2119.73	-3.44253	1.44887e-11	8.8684e-10	-	scaffold2976	12736	15497	-	2762	-	PF00005:ABC transporter|PF01061:ABC-2 type transporter|SSF52540:
Tai6.5414	ABC2_membrane	14.5228	5.99996	12.992	165.208	104.765	100.985	-3.49033	1.45438e-11	8.88517e-10	Tai6.5414	scaffold267	4384	5406	+	941	-	-
novel.65514	p450	3.35141	3.42855	3.248	48.1857	71.1252	65.3999	-4.20137	1.46452e-11	8.93854e-10	-	scaffold620	100788	102134	-	624	-	SSF48264:|PF00067:Cytochrome P450
novel.10958	Pkinase	1.11714	1.71427	2.16533	94.4047	57.6691	58.6675	-5.39159	1.47257e-11	8.97896e-10	-	scaffold1414	109906	111498	.	1593	-	PF00069:Protein kinase domain|SSF56112:
novel.16574	Peptidase_S10	0	0	0	68.8368	117.26	58.6675	-8.77573	1.50031e-11	9.13056e-10	-	scaffold1690	47332	57225	+	1815	-	PF00450:Serine carboxypeptidase|SSF53474:
novel.47918	U-box	1.11714	0.857137	0	151.441	94.1928	117.335	-7.49898	1.53203e-11	9.30568e-10	-	scaffold3800	15057	16942	-	1429	-	SSF57850:|SSF48371:|PF04564:U-box domain
Tai6.38150	p450	41.3341	41.1426	58.464	257.646	216.259	203.894	-2.26848	1.71233e-11	1.03809e-09	Tai6.38150	scaffold5851	18176	20782	-	1822	-	-
novel.37414	FAD_binding_8	42.4512	27.4284	21.6533	180.942	178.774	229.861	-2.69179	1.74125e-11	1.05461e-09	-	scaffold2951	46052	48819	-	1263	-	SSF63380:|PF08022:FAD-binding domain|PF08030:Ferric reductase NAD binding domain|SSF52343:
novel.17750	Pkinase	0	0.857137	0	172.092	106.688	114.45	-8.49765	1.76011e-11	1.064e-09	-	scaffold175	160993	164578	+	3487	-	PF00560:Leucine Rich Repeat|PF00069:Protein kinase domain|SSF52058:|PF13855:Leucine rich repeat|SSF56112:|PF08263:Leucine rich repeat N-terminal domain
novel.45830	Myb_DNA-binding	7.81996	3.42855	1.08267	72.7703	80.7367	69.2469	-4.19531	1.76875e-11	1.0682e-09	-	scaffold3623	16435	18860	+	1388	-	SSF46689:|PF00249:Myb-like DNA-binding domain
Tai6.28788	AOX	0	3.42855	0	280.264	123.988	81.7498	-6.99161	1.77339e-11	1.06999e-09	Tai6.28788	scaffold3233	69593	70797	+	946	-	-
novel.22651	UDPGT	8.9371	13.7142	5.41333	102.272	92.2705	81.7498	-3.27382	1.80004e-11	1.08237e-09	-	scaffold2019	24352	26947	-	1628	-	PF00201:UDP-glucoronosyl and UDP-glucosyl transferase|SSF53756:
novel.24351	NB-ARC	10.0542	1.71427	0	178.976	194.153	132.723	-5.46404	1.8277e-11	1.09648e-09	-	scaffold2106	66289	78353	-	2757	-	SSF52540:|PF00931:NB-ARC domain|PF13855:Leucine rich repeat|SSF52058:
Tai6.29971	2OG-FeII_Oxy	10.0542	16.2856	23.8187	153.408	263.355	133.685	-3.45517	1.95652e-11	1.16758e-09	Tai6.29971	scaffold3476	7445	13326	+	973	-	-
novel.52962	EGF_CA	0	1.71427	2.16533	98.3383	123.988	51.9352	-6.10357	2.07702e-11	1.23089e-09	-	scaffold4296	26724	28897	-	1409	-	PF07645:Calcium-binding EGF domain|SSF56112:|PF13947:Wall-associated receptor kinase galacturonan-binding|SSF57196:
novel.62564	p450	0	0.857137	0	176.025	323.908	82.7116	-9.06508	2.12914e-11	1.25824e-09	-	scaffold568	107990	109648	-	530	-	PF00067:Cytochrome P450|SSF48264:
novel.80748	Coprinus_mating	16.7571	6.8571	2.16533	144.557	140.328	158.691	-4.11831	2.27424e-11	1.33526e-09	-	scaffold9861	8	2834	+	1413	-	SSF46689:|PF05920:Homeobox KN domain|PF07526:Associated with HOX
novel.30336	adh_short	0	0	0	88.5044	47.0964	97.1381	-8.70286	2.40519e-11	1.40823e-09	-	scaffold2478	7576	8648	+	914	-	SSF51735:|PF00106:short chain dehydrogenase
novel.22883	p450	1.11714	0.857137	0	178.976	104.765	96.1763	-7.56534	2.46268e-11	1.43922e-09	-	scaffold203	102682	105788	+	2030	-	PF00067:Cytochrome P450|SSF48264:
novel.73456	Pkinase_Tyr	176.508	623.139	1018.79	18.6843	26.9122	34.6235	4.50233	2.46819e-11	1.44112e-09	-	scaffold7866	10413	12786	+	1956	-	PF07714:Protein tyrosine kinase|SSF56112:|PF01657:Salt stress response/antifungal
novel.32587	B_lectin	30.1627	28.2855	11.9093	209.46	174.93	171.194	-2.97637	2.57721e-11	1.49786e-09	-	scaffold262	144353	146225	.	1873	-	SSF51110:|PF00954:S-locus glycoprotein domain|PF01453:D-mannose binding lectin
Tai6.36301	Tetraspannin	681.454	224.57	156.987	8.85044	17.3007	18.2735	4.57938	2.58893e-11	1.50191e-09	Tai6.36301	scaffold5201	29228	31627	+	1882	-	-
novel.4263	HMA	2.23428	3.42855	9.744	86.5377	75.9309	75.0175	-3.96287	2.73395e-11	1.58459e-09	-	scaffold11454	1649	4018	-	1315	-	PF00403:Heavy-metal-associated domain|SSF55008:
Tai6.20315	GST_C	220.076	193.713	148.325	1009.93	1086.1	690.546	-2.3095	2.75503e-11	1.59535e-09	Tai6.20315	scaffold1784	85981	87082	+	1022	-	-
novel.3444	B3	16.7571	11.1428	14.0747	90.4712	96.1151	85.5969	-2.70955	2.77705e-11	1.60663e-09	-	scaffold1113	71735	72965	-	1048	-	PF02362:B3 DNA binding domain|SSF101936:
novel.7164	Peptidase_S8	0	0	0	104.239	43.2518	110.603	-8.85203	2.79803e-11	1.61729e-09	-	scaffold126	159598	165182	+	2116	-	PF05922:Peptidase inhibitor I9|SSF52743:|PF00082:Subtilase family
Tai6.9404	Cation_ATPase_C	18.9913	20.5713	31.3973	125.873	140.328	137.532	-2.51244	2.80989e-11	1.62118e-09	Tai6.9404	scaffold571	171942	174748	-	2385	-	-
Tai6.5432	WRKY	3.35141	1.71427	7.57867	72.7703	91.3094	62.5146	-4.20327	2.82582e-11	1.62741e-09	Tai6.5432	scaffold269	72115	74892	-	1746	-	-
Tai6.6672	ABC_tran	401.052	485.997	420.075	1420.99	1366.76	1229.13	-1.61894	2.88161e-11	1.65652e-09	Tai6.6672	scaffold361	172158	174933	-	2063	-	-
novel.39885	Ion_trans	110.597	65.9995	49.8027	0	0	0	8.72515	2.89186e-11	1.6609e-09	-	scaffold3119	19425	25638	-	2182	-	PF00520:Ion transport protein|SSF81324:|SSF51206:
novel.50546	Ion_trans	0	0	0	126.856	50.941	70.2087	-8.79436	3.14869e-11	1.80024e-09	-	scaffold4039	24628	28594	-	1857	-	PF00520:Ion transport protein|PF00027:Cyclic nucleotide-binding domain|PF11834:KHA, dimerisation domain of potassium ion channel|SSF51206:|SSF81324:
Tai6.22715	HMA	69.2625	105.428	75.7867	504.475	334.481	458.761	-2.36928	3.1593e-11	1.80468e-09	Tai6.22715	scaffold2138	15959	17956	+	656	-	-
Tai6.4421	HMA	23.4599	47.9997	40.0587	238.962	198.958	248.135	-2.61276	3.17011e-11	1.80922e-09	Tai6.4421	scaffold209	179709	180942	+	1018	-	-
novel.6655	Cyclin_C	13.4057	11.9999	4.33067	87.521	98.9986	112.526	-3.32206	3.34507e-11	1.90735e-09	-	scaffold1239	42612	46941	-	1827	-	PF02984:Cyclin, C-terminal domain|PF00134:Cyclin, N-terminal domain|SSF47954:
novel.66748	Lipase_3	0	0	0	42.2854	98.0374	121.182	-8.87129	3.35269e-11	1.90998e-09	-	scaffold6433	20277	22821	+	1536	-	PF01764:Lipase (class 3)|SSF53474:
novel.64052	RVT_1	183.211	229.713	175.392	46.219	35.5626	27.8911	2.42525	3.64338e-11	2.06443e-09	-	scaffold5937	5902	9827	-	3926	-	SSF56219:|SSF56672:|PF00078:Reverse transcriptase (RNA-dependent DNA polymerase)|PF03372:Endonuclease/Exonuclease/phosphatase family
Tai6.40203	Glyoxalase	183.211	127.713	74.704	0	0.961151	0.961763	7.638	3.68665e-11	2.08521e-09	Tai6.40203	scaffold6788	25732	27315	+	1151	-	-
novel.38409	GRAS	13.4057	6.8571	0	197.66	189.347	201.008	-4.86337	3.76221e-11	2.12416e-09	-	scaffold301	150364	152574	+	1316	-	PF03514:GRAS domain family
Tai6.7571	Pkinase	97.191	70.2852	74.704	427.771	318.141	326.038	-2.14869	3.78406e-11	2.13459e-09	Tai6.7571	scaffold413	50572	53983	-	2655	-	-
novel.74194	GST_C	1.11714	1.71427	0	116.039	56.7079	97.1381	-6.49875	3.84974e-11	2.1697e-09	-	scaffold8009	21196	22270	+	978	-	PF00043:Glutathione S-transferase, C-terminal domain|PF02798:Glutathione S-transferase, N-terminal domain|SSF47616:|SSF52833:
Tai6.39937	GST_N	0	0	0	59.003	161.473	59.6293	-8.97034	4.04337e-11	2.26472e-09	Tai6.39937	scaffold6671	18036	19169	-	898	-	-
Tai6.15020	Pkinase	36.8655	18.857	30.3147	203.56	195.114	150.035	-2.68413	4.1043e-11	2.29478e-09	Tai6.15020	scaffold1120	38711	40979	+	2172	-	-
novel.38425	U-box	1.11714	5.14282	8.66133	148.491	99.9597	71.1705	-4.41327	4.17479e-11	2.33213e-09	-	scaffold3010	39817	42565	+	2379	-	SSF48371:|SSF57850:|PF04564:U-box domain
novel.25832	AP2	2.23428	3.42855	6.496	142.59	111.494	50.0117	-4.64983	4.29852e-11	2.39914e-09	-	scaffold2190	8202	9127	.	926	-	SSF54171:|PF00847:AP2 domain
Tai6.453	Cu_bind_like	0	0	0	103.255	48.0576	66.3616	-8.60615	4.5835e-11	2.54696e-09	Tai6.453	scaffold14	415979	427351	-	505	-	-
novel.47271	2OG-FeII_Oxy	7.81996	11.1428	12.992	119.973	80.7367	78.8646	-3.12461	4.6822e-11	2.59952e-09	-	scaffold3744	7506	19077	+	1107	-	PF03171:2OG-Fe(II) oxygenase superfamily|PF14226:non-haem dioxygenase in morphine synthesis N-terminal|SSF51197:
Tai6.13620	Hpt	2.23428	1.71427	1.08267	81.6208	49.0187	58.6675	-5.23513	4.87034e-11	2.70161e-09	Tai6.13620	scaffold971	4210	5944	+	533	-	-
Tai6.6371	AMP-binding	37.9827	44.5711	67.1253	270.43	303.724	230.823	-2.42857	4.95101e-11	2.74155e-09	Tai6.6371	scaffold336	74316	77906	+	858	-	-
novel.62261	RVT_1	1.11714	0.857137	1.08267	122.923	51.9022	96.1763	-6.48644	5.10312e-11	2.81838e-09	-	scaffold563	117390	121699	.	4310	-	PF00078:Reverse transcriptase (RNA-dependent DNA polymerase)|SSF56672:|SSF53098:|PF13456:Reverse transcriptase-like
novel.11080	GST_N	77.0825	86.5708	61.712	361.885	450.78	287.567	-2.28514	5.18364e-11	2.85692e-09	-	scaffold142	49160	63037	+	2077	-	SSF47616:|SSF52833:|PF02798:Glutathione S-transferase, N-terminal domain|PF14497:Glutathione S-transferase, C-terminal domain
novel.11344	p450	0	0.857137	0	90.4712	154.745	104.832	-8.33013	5.19396e-11	2.85858e-09	-	scaffold1430	45312	47700	+	1682	-	SSF48264:|PF00067:Cytochrome P450
novel.27383	Na_H_Exchanger	3.35141	6.8571	0	194.71	105.727	82.7116	-5.17551	5.53266e-11	3.03611e-09	-	scaffold229	160059	163832	-	1594	-	PF00999:Sodium/hydrogen exchanger family
novel.24189	Glyco_transf_8	131.822	108.856	92.0267	480.874	432.518	663.616	-2.24541	5.90791e-11	3.2207e-09	-	scaffold21	107284	111307	-	1963	-	PF01501:Glycosyl transferase family 8|SSF53448:
novel.75850	START	18.9913	18.857	27.0667	124.89	138.406	225.053	-2.91492	5.94826e-11	3.23712e-09	-	scaffold8401	12915	19443	-	1558	-	SSF55961:|PF01852:START domain
Tai6.45123	HLH	752.951	1051.71	1220.17	186.843	258.55	192.353	2.24583	5.95341e-11	3.23714e-09	Tai6.45123	scaffold10435	8524	10427	-	1484	-	-
novel.70044	Pkinase	6.70283	7.71423	27.0667	169.142	251.822	217.358	-3.95374	5.96748e-11	3.24201e-09	-	scaffold71	227482	229875	.	2394	-	PF00069:Protein kinase domain|SSF56112:|SSF49899:|PF00139:Legume lectin domain
novel.31285	Pkinase	0	0	0	52.1193	55.7468	107.717	-8.59264	6.26992e-11	3.38917e-09	-	scaffold254	144358	146282	.	1925	-	PF00069:Protein kinase domain|PF13855:Leucine rich repeat|SSF56112:|PF00560:Leucine Rich Repeat|SSF52058:
novel.14799	WRKY	0	0	2.16533	152.424	100.921	86.5587	-7.38897	6.36393e-11	3.43674e-09	-	scaffold16	347866	352807	-	1836	-	PF03106:WRKY DNA -binding domain|SSF118290:
novel.32062	Lipoxygenase	282.636	184.284	205.707	1278.4	1333.12	834.81	-2.35827	6.40132e-11	3.45104e-09	-	scaffold2592	56123	73568	-	5809	-	SSF48484:|SSF49723:|PF00305:Lipoxygenase|PF01477:PLAT/LH2 domain
novel.16627	p450	1.11714	0	0	189.793	78.8144	123.106	-8.49207	6.42263e-11	3.45958e-09	-	scaffold16939	279	1550	-	522	-	PF00067:Cytochrome P450|SSF48264:
Tai6.32879	UDPGT	11.1714	5.14282	1.08267	107.189	92.2705	164.461	-4.39824	6.6951e-11	3.60022e-09	Tai6.32879	scaffold4189	24921	26658	.	1738	-	-
novel.36886	p450	2.23428	0.857137	1.08267	133.74	45.1741	89.444	-6.0468	6.93126e-11	3.7209e-09	-	scaffold2909	60205	61468	-	854	-	PF00067:Cytochrome P450|SSF48264:
Tai6.53864	DUF125	5.58569	5.99996	6.496	67.8534	51.9022	67.3234	-3.37056	7.11924e-11	3.81857e-09	Tai6.53864	scaffold33965	1638	2052	+	415	-	-
novel.74272	Glycos_transf_1	1072.45	1275.42	728.635	190.776	227.793	143.303	2.45324	7.15166e-11	3.82947e-09	-	scaffold803	12049	36452	-	4336	-	PF00534:Glycosyl transferases group 1|PF08323:Starch synthase catalytic domain|SSF53756:|PF16760:Starch/carbohydrate-binding module (family 53)
novel.56465	UDPGT	0	0.857137	0	129.806	114.377	80.7881	-8.22264	7.41857e-11	3.96233e-09	-	scaffold477	74972	76642	.	1671	-	PF00201:UDP-glucoronosyl and UDP-glucosyl transferase|SSF53756:
novel.37187	MatE	50.2712	47.9997	12.992	418.921	370.043	533.778	-3.56838	7.43185e-11	3.96273e-09	-	scaffold2934	3650	5726	+	1772	-	PF01554:MatE
novel.72423	B_lectin	2.23428	4.28568	4.33067	105.222	51.9022	60.5911	-4.30989	7.49395e-11	3.98912e-09	-	scaffold7622	24897	28304	-	2866	-	PF08276:PAN-like domain|PF01453:D-mannose binding lectin|PF07714:Protein tyrosine kinase|SSF51110:|SSF56112:|PF00954:S-locus glycoprotein domain
novel.61384	Ion_trans	160.868	74.5709	56.2987	1.96677	4.80576	4.80881	4.65056	7.51308e-11	3.99595e-09	-	scaffold5488	33871	35323	-	863	-	SSF81324:|PF00520:Ion transport protein
novel.56747	p450	16.7571	22.2856	2.16533	311.732	224.909	296.223	-4.32378	7.55365e-11	4.01415e-09	-	scaffold4809	11215	47771	+	2617	-	SSF48264:|PF00067:Cytochrome P450
novel.31232	UDPGT	5.58569	3.42855	3.248	57.0362	49.9799	76.941	-3.92288	7.56011e-11	4.01422e-09	-	scaffold2537	96174	97764	.	1591	-	PF00201:UDP-glucoronosyl and UDP-glucosyl transferase|SSF53756:
novel.41014	B_lectin	13.4057	9.42851	8.66133	97.3549	93.2317	66.3616	-3.0357	7.70888e-11	4.08635e-09	-	scaffold321	1	3184	-	2567	-	PF08276:PAN-like domain|PF00954:S-locus glycoprotein domain|PF01453:D-mannose binding lectin|PF07714:Protein tyrosine kinase|SSF56112:|SSF51110:
Tai6.51093	ADH_N	1151.77	1552.27	1498.41	441.539	428.673	415.482	1.70891	8.16847e-11	4.30473e-09	Tai6.51093	scaffold23721	505	3283	-	1093	-	-
novel.7282	p450	6.70283	5.14282	2.16533	100.305	51.9022	77.9028	-4.03464	8.23874e-11	4.33455e-09	-	scaffold12649	1	699	.	699	-	PF00067:Cytochrome P450|SSF48264:
novel.76902	CBFB_NFYA	11.1714	7.71423	6.496	73.7537	91.3094	63.4764	-3.17847	8.24832e-11	4.33599e-09	-	scaffold8687	9181	11979	+	845	-	PF02045:CCAAT-binding transcription factor (CBF-B/NF-YA) subunit B
novel.76719	Glyco_hydro_17	13.4057	10.2856	31.3973	182.909	167.24	176.003	-3.26749	8.32527e-11	4.36918e-09	-	scaffold8633	16740	19077	+	1549	-	PF00332:Glycosyl hydrolases family 17|PF07983:X8 domain|SSF51445:
novel.41192	NB-ARC	2.23428	4.28568	0	69.8202	57.6691	57.7058	-4.74841	8.34807e-11	4.37752e-09	-	scaffold322	181232	187577	-	3201	-	SSF52058:|PF00931:NB-ARC domain|SSF52540:
novel.67427	Abhydrolase_3	1.11714	5.99996	2.16533	65.8866	61.5137	58.6675	-4.24811	8.52096e-11	4.46078e-09	-	scaffold6569	45817	47032	.	1216	-	PF07859:alpha/beta hydrolase fold|SSF53474:
Tai6.49498	Amino_oxidase	168.688	193.713	201.376	2123.12	853.502	1153.15	-2.87265	8.57654e-11	4.48386e-09	Tai6.49498	scaffold18982	670	3754	-	1550	-	-
novel.30700	SWIM	108.362	98.5707	27.0667	901.762	889.065	918.484	-3.53204	8.64215e-11	4.51303e-09	-	scaffold250	38811	41078	+	2104	-	PF04434:SWIM zinc finger
novel.25641	HLH	0	0	0	51.1359	50.941	78.8646	-8.33989	8.83442e-11	4.59652e-09	-	scaffold218	28031	31423	+	904	-	SSF47459:|PF00010:Helix-loop-helix DNA-binding domain
Tai6.45518	Cupin_3	5.58569	6.8571	2.16533	71.7869	55.7468	65.3999	-3.696	8.86396e-11	4.60228e-09	Tai6.45518	scaffold10910	8974	9788	-	719	-	-
Tai6.3856	AMP-binding	372.007	227.141	150.491	1799.59	1698.35	1518.62	-2.74298	9.0296e-11	4.6806e-09	Tai6.3856	scaffold180	113483	114425	-	807	-	-
Tai6.11745	GST_C	2.23428	0	0	161.275	150.901	69.2469	-7.54564	9.26533e-11	4.78711e-09	Tai6.11745	scaffold787	33169	34770	+	713	-	-
novel.69303	Glycos_transf_1	296.042	378.855	231.691	32.4516	61.5137	50.0117	2.65487	9.7742e-11	5.01727e-09	-	scaffold693	146809	149808	-	1302	-	PF00534:Glycosyl transferases group 1|SSF53756:
novel.80665	HLH	0	0.857137	1.08267	336.317	94.1928	95.2145	-8.04064	9.89255e-11	5.06569e-09	-	scaffold9836	6663	14791	+	997	-	PF00010:Helix-loop-helix DNA-binding domain|SSF47459:
novel.65056	ADH_zinc_N	8.9371	5.14282	15.1573	177.009	365.237	94.2528	-4.45788	9.99813e-11	5.11562e-09	-	scaffold6117	20358	22464	+	1269	-	PF16884:N-terminal domain of oxidoreductase|PF00107:Zinc-binding dehydrogenase|SSF50129:|SSF51735:
novel.70902	U-box	1.11714	0.857137	0	136.69	81.6978	89.444	-7.2615	1.00654e-10	5.14588e-09	-	scaffold7292	12765	14427	+	1204	-	SSF48371:|PF04564:U-box domain|SSF57850:
novel.18130	p450	4.46855	6.8571	6.496	69.8202	50.941	76.941	-3.45904	1.06836e-10	5.4356e-09	-	scaffold1771	59311	65523	-	2150	-	SSF48264:|PF00067:Cytochrome P450
Tai6.47381	zf-B_box	310.564	362.569	141.829	2741.67	1965.55	1749.45	-2.98518	1.14019e-10	5.78244e-09	Tai6.47381	scaffold14036	3105	4810	+	1585	-	-
novel.6589	GRAS	0	0	0	51.1359	61.5137	50.0117	-8.18618	1.15027e-10	5.82424e-09	-	scaffold12359	6838	7707	.	870	-	PF03514:GRAS domain family
novel.20257	Epimerase	4.46855	1.71427	1.08267	63.9199	50.941	51.9352	-4.55563	1.20637e-10	6.09753e-09	-	scaffold189	188279	190245	+	1217	-	SSF51735:|PF01370:NAD dependent epimerase/dehydratase family
Tai6.43962	NB-ARC	821.096	691.709	682.08	114.072	192.23	99.0616	2.43662	1.20714e-10	6.09753e-09	Tai6.43962	scaffold9250	7797	15370	+	3534	-	-
novel.19401	SPX	2.23428	0.857137	10.8267	251.746	148.017	104.832	-5.21203	1.21886e-10	6.15182e-09	-	scaffold184	211552	225024	+	2480	-	PF03124:EXS family|PF03105:SPX domain
Tai6.3622	2OG-FeII_Oxy	68.1454	76.2852	34.6453	331.4	355.626	416.443	-2.61971	1.28057e-10	6.4325e-09	Tai6.3622	scaffold166	106659	107975	-	1013	-	-
novel.2474	ECH	0	0.857137	5.41333	82.6041	66.3194	63.4764	-5.12002	1.33265e-10	6.65192e-09	-	scaffold10795	7106	8106	.	1001	-	PF00378:Enoyl-CoA hydratase/isomerase|SSF52096:
Tai6.55354	ABC2_membrane	31.2799	21.4284	10.8267	169.142	157.629	154.844	-2.92396	1.35684e-10	6.75134e-09	Tai6.55354	scaffold42884	30	729	+	521	-	-
Tai6.29610	HMA	82.6682	93.4279	114.763	486.774	335.442	412.596	-2.08604	1.44902e-10	7.19872e-09	Tai6.29610	scaffold3394	50871	52746	+	550	-	-
novel.66794	IP_trans	7.81996	11.9999	1.08267	122.923	106.688	110.603	-3.99282	1.47046e-10	7.29377e-09	-	scaffold645	14407	17276	+	1489	-	SSF55961:|PF02121:Phosphatidylinositol transfer protein
Tai6.50720	NmrA	10.0542	14.5713	27.0667	170.125	183.58	474.149	-4.00336	1.47387e-10	7.30493e-09	Tai6.50720	scaffold22580	1766	3203	+	731	-	-
novel.42166	Hydrolase	42.4512	37.714	35.728	232.078	159.551	165.423	-2.26592	1.51911e-10	7.50564e-09	-	scaffold3302	29969	30827	.	859	-	SSF56784:|PF00702:haloacid dehalogenase-like hydrolase
novel.35422	RRM_1	182.093	204.856	337.792	1351.17	1147.61	1133.92	-2.32603	1.56798e-10	7.71699e-09	-	scaffold280	143738	145109	-	1055	-	SSF54928:|PF00076:RNA recognition motif. (a.k.a. RRM, RBD, or RNP domain)
Tai6.32082	FGGY_N	55.8569	68.571	48.72	220.278	228.754	277.949	-2.06548	1.62578e-10	7.96429e-09	Tai6.32082	scaffold3981	52020	54790	+	1479	-	-
Tai6.36807	HSP70	1064.63	1550.56	2243.29	297.965	279.695	190.429	2.66121	1.65963e-10	8.10502e-09	Tai6.36807	scaffold5388	2424	4023	-	1245	-	-
Tai6.49575	GST_C	230.13	174.856	195.963	744.421	832.357	612.643	-1.86652	1.74718e-10	8.50632e-09	Tai6.49575	scaffold19179	1280	3858	+	1709	-	-
novel.41732	NB-ARC	0	0	0	48.1857	56.7079	49.0499	-8.10672	1.75339e-10	8.53002e-09	-	scaffold327	120610	123579	.	2970	-	PF00931:NB-ARC domain|SSF52540:
novel.77148	K_trans	636.769	733.709	1080.5	3656.22	3204.48	3471	-2.07576	1.76664e-10	8.58789e-09	-	scaffold876	71302	79262	+	4728	-	PF02705:K+ potassium transporter
Tai6.10718	ABC_tran	67.0283	53.1425	87.696	289.114	307.568	287.567	-2.09318	1.80814e-10	8.75598e-09	Tai6.10718	scaffold689	2381	4226	+	1384	-	-
novel.78015	UDPGT	0	1.71427	1.08267	61.9531	79.7755	57.7058	-6.06106	1.81185e-10	8.76727e-09	-	scaffold90	167776	168452	.	677	-	PF00201:UDP-glucoronosyl and UDP-glucosyl transferase|SSF53756:
novel.58470	p450	0	0	0	100.305	48.0576	47.1264	-8.45101	1.82073e-10	8.79676e-09	-	scaffold504	179973	181737	-	934	-	SSF48264:|PF00067:Cytochrome P450
novel.61758	HLH	1.11714	3.42855	1.08267	57.0362	47.0964	54.8205	-4.74185	1.86116e-10	8.97154e-09	-	scaffold5554	25579	27678	+	1334	-	SSF47459:|PF00010:Helix-loop-helix DNA-binding domain
Tai6.16342	Pkinase_Tyr	151.931	112.285	149.408	18.6843	18.2619	30.7764	2.60851	1.90156e-10	9.1593e-09	Tai6.16342	scaffold1272	56964	61003	+	2663	-	-
novel.49319	Lipase_GDSL	43.5684	47.1425	22.736	213.394	218.181	303.917	-2.69209	1.91762e-10	9.22967e-09	-	scaffold3932	23382	33154	-	1361	-	SSF52266:|PF00657:GDSL-like Lipase/Acylhydrolase
novel.62918	Na_H_Exchanger	5.58569	3.42855	0	196.677	82.659	71.1705	-5.27941	1.93502e-10	9.29926e-09	-	scaffold5734	5895	6775	-	723	-	PF00999:Sodium/hydrogen exchanger family
Tai6.2271	Myb_DNA-binding	145.228	299.998	185.136	24.5846	19.223	34.6235	3.00825	2.06014e-10	9.87061e-09	Tai6.2271	scaffold90	69054	71473	+	1475	-	-
Tai6.45307	Na_Ca_ex	2323.65	1243.71	1282.96	232.078	272.006	334.693	2.53149	2.07503e-10	9.91941e-09	Tai6.45307	scaffold10648	6898	10043	+	1531	-	-
novel.55894	Peptidase_S8	11.1714	9.42851	53.0507	602.814	694.912	383.743	-4.51913	2.0797e-10	9.93423e-09	-	scaffold4685	35996	38347	-	2251	-	SSF52743:|PF00082:Subtilase family
novel.53168	Abhydrolase_3	55.8569	31.7141	79.0347	341.234	349.859	386.629	-2.69969	2.12149e-10	1.01186e-08	-	scaffold432	97874	106546	+	1302	-	PF07859:alpha/beta hydrolase fold|SSF53474:
novel.67123	p450	2.23428	5.14282	5.41333	70.8035	171.085	59.6293	-4.54453	2.13386e-10	1.01699e-08	-	scaffold6500	22851	24453	-	1461	-	PF00067:Cytochrome P450|SSF48264:
Tai6.25943	p450	39.0998	35.1426	15.1573	269.447	219.142	510.696	-3.48047	2.18846e-10	1.04223e-08	Tai6.25943	scaffold2667	92507	97306	+	1795	-	-
Tai6.25000	Peptidase_S8	89.371	55.7139	30.3147	668.7	511.332	387.59	-3.16109	2.19114e-10	1.04272e-08	Tai6.25000	scaffold2521	12423	13822	.	1400	-	-
novel.10536	p450	48.0369	15.4285	20.5707	304.849	257.588	620.337	-3.82292	2.21685e-10	1.05337e-08	-	scaffold14	192207	199670	+	2162	-	SSF48264:|PF00067:Cytochrome P450
novel.36767	STAS	0	0	0	87.521	44.213	48.0881	-8.33049	2.22291e-10	1.05546e-08	-	scaffold290	121502	125927	+	2198	-	PF01740:STAS domain|SSF52091:|PF00916:Sulfate permease family
Tai6.35535	p450	17.8742	8.57137	4.33067	123.906	96.1151	117.335	-3.46568	2.27686e-10	1.07865e-08	Tai6.35535	scaffold4964	13312	19436	-	1729	-	-
Tai6.16692	Pkinase_Tyr	4.46855	9.42851	10.8267	105.222	154.745	65.3999	-3.70889	2.3377e-10	1.10581e-08	Tai6.16692	scaffold1312	29391	33156	+	3473	-	-
Tai6.9702	Lipase_GDSL	31.2799	23.1427	15.1573	125.873	134.561	152.92	-2.5725	2.35298e-10	1.11138e-08	Tai6.9702	scaffold598	91821	93903	+	1025	-	-
novel.47222	PALP	1.11714	1.71427	3.248	62.9365	44.213	50.9734	-4.7096	2.43527e-10	1.14768e-08	-	scaffold374	76046	81108	+	2025	-	SSF53686:|PF00291:Pyridoxal-phosphate dependent enzyme
novel.220	Ion_trans	1.11714	6.8571	16.24	207.494	278.734	125.991	-4.66097	2.51012e-10	1.17944e-08	-	scaffold1002	127514	130600	+	1990	-	PF00520:Ion transport protein|SSF81324:|PF00027:Cyclic nucleotide-binding domain|SSF51206:
novel.8807	Phosphoesterase	7.81996	5.14282	1.08267	86.5377	65.3583	158.691	-4.46648	2.54054e-10	1.19196e-08	-	scaffold13275	2414	6757	+	929	-	PF04185:Phosphoesterase family
Tai6.39941	GST_C	283.753	299.998	106.101	2348.32	1688.74	1741.75	-3.06567	2.64439e-10	1.23793e-08	Tai6.39941	scaffold6671	26891	28041	-	1073	-	-
novel.30157	ABC2_membrane	30.1627	28.2855	8.66133	200.61	222.026	381.82	-3.57931	2.6572e-10	1.24301e-08	-	scaffold24648	1	833	.	833	-	PF01061:ABC-2 type transporter
Tai6.44453	p450	49.1541	19.7141	18.4053	269.447	216.259	369.317	-3.29996	2.68028e-10	1.25196e-08	Tai6.44453	scaffold9693	1114	3907	+	1964	-	-
novel.52388	NB-ARC	13.4057	5.99996	4.33067	74.7371	84.5813	124.067	-3.59439	2.7097e-10	1.26477e-08	-	scaffold4225	47046	51863	-	2334	-	SSF52058:|SSF52540:|PF00931:NB-ARC domain
novel.70850	WRKY	1.11714	0	2.16533	100.305	50.941	71.1705	-6.18268	2.80374e-10	1.30481e-08	-	scaffold728	85069	86877	-	1164	-	PF03106:WRKY DNA -binding domain|SSF118290:
novel.33448	p450	2.23428	2.57141	10.8267	73.7537	91.3094	125.029	-4.23681	2.8423e-10	1.32178e-08	-	scaffold2678	15554	41676	-	2016	-	SSF48264:|PF00067:Cytochrome P450
Tai6.12858	Cofilin_ADF	996.487	1046.56	1132.47	330.417	387.344	393.361	1.5149	2.87231e-10	1.33476e-08	Tai6.12858	scaffold886	109051	111420	+	895	-	-
novel.68596	Ammonium_transp	2.23428	0.857137	1.08267	60.9697	45.1741	105.794	-5.70797	2.87985e-10	1.33728e-08	-	scaffold6794	3992	5818	+	1518	-	SSF111352:|PF00909:Ammonium Transporter Family
novel.41596	adh_short	0	0	0	59.9863	35.5626	83.6734	-8.32598	3.03169e-10	1.39958e-08	-	scaffold32563	577	1149	-	415	-	SSF51735:|PF00106:short chain dehydrogenase
novel.33347	ABC_tran	45.8027	26.5712	30.3147	423.838	222.026	198.123	-3.04369	3.03512e-10	1.40014e-08	-	scaffold267	3193	27758	+	1836	-	PF00005:ABC transporter|SSF52540:|PF01061:ABC-2 type transporter
novel.6686	p450	0	0	0	45.2356	65.3583	43.2793	-8.10611	3.06959e-10	1.41089e-08	-	scaffold124	111781	114062	+	1784	-	SSF48264:|PF00067:Cytochrome P450
novel.64873	Sulfate_transp	2.23428	0	0	119.973	65.3583	102.909	-7.14587	3.13144e-10	1.4355e-08	-	scaffold6081	3870	5796	-	855	-	PF00916:Sulfate permease family
novel.27764	LRRNT_2	234.599	120.856	111.515	1206.61	908.288	860.778	-2.67338	3.13352e-10	1.4355e-08	-	scaffold231	151981	155185	.	3205	-	PF08263:Leucine rich repeat N-terminal domain|PF13855:Leucine rich repeat|SSF56112:|SSF52058:|PF00560:Leucine Rich Repeat|PF00069:Protein kinase domain
novel.16904	GST_C	30.1627	32.5712	51.968	299.932	178.774	226.976	-2.62351	3.13534e-10	1.4355e-08	-	scaffold1705	31503	41684	-	984	-	SSF47616:|PF00043:Glutathione S-transferase, C-terminal domain|SSF52833:|PF02798:Glutathione S-transferase, N-terminal domain
novel.14085	Peptidase_C48	558.569	503.139	279.328	89.4878	61.5137	70.2087	2.60028	3.13672e-10	1.4355e-08	-	scaffold1566	41758	95565	+	3563	-	SSF54001:|PF02902:Ulp1 protease family, C-terminal catalytic domain
novel.24590	Mito_carr	58.0912	64.2853	103.936	8.85044	6.72806	6.73234	3.34239	3.14319e-10	1.43742e-08	-	scaffold2123	20810	23306	-	1024	-	SSF103506:|PF00153:Mitochondrial carrier protein
novel.49888	p450	3.35141	1.71427	2.16533	76.7038	37.4849	113.488	-5.00168	3.15123e-10	1.44005e-08	-	scaffold3985	6961	25760	-	1632	-	PF00067:Cytochrome P450|SSF48264:
novel.64267	NB-ARC	115.065	53.9996	97.44	9.83383	4.80576	7.6941	3.57535	3.20763e-10	1.46266e-08	-	scaffold5980	14228	15795	-	1568	-	SSF52058:|PF00931:NB-ARC domain
novel.38621	UDPGT	0	0.857137	1.08267	118.006	75.9309	74.0557	-7.06345	3.28591e-10	1.49728e-08	-	scaffold30231	1	696	.	696	-	SSF53756:|PF00201:UDP-glucoronosyl and UDP-glucosyl transferase
Tai6.54569	Abhydrolase_3	40.217	21.4284	14.0747	313.699	205.686	182.735	-3.21792	3.31612e-10	1.50887e-08	Tai6.54569	scaffold37482	284	1503	-	762	-	-
novel.23074	Peptidase_M3	136.291	206.57	203.541	41.3021	28.8345	25.0058	2.52357	3.34767e-10	1.52213e-08	-	scaffold204	138823	148729	-	4127	-	PF01432:Peptidase family M3|SSF55486:
novel.76021	Lig_chan	7.81996	13.7142	0	481.857	228.754	192.353	-5.36716	3.4435e-10	1.56346e-08	-	scaffold8458	15219	19564	-	2349	-	SSF53822:|PF00497:Bacterial extracellular solute-binding proteins, family 3|PF00060:Ligand-gated ion channel|SSF53850:|PF01094:Receptor family ligand binding region
novel.34386	p450	12.2885	6.8571	10.8267	80.6374	63.436	88.4822	-2.97507	3.61746e-10	1.63937e-08	-	scaffold2737	28332	30999	+	1720	-	PF00067:Cytochrome P450|SSF48264:
Tai6.19773	Usp	998.721	780.852	905.109	3068.15	2609.53	2527.51	-1.61214	3.61846e-10	1.63937e-08	Tai6.19773	scaffold1705	23084	24384	+	909	-	-
novel.9463	IP_trans	11.1714	20.5713	5.41333	163.242	114.377	122.144	-3.40357	3.79601e-10	1.7149e-08	-	scaffold13514	3018	5816	-	1680	-	SSF55961:|PF02121:Phosphatidylinositol transfer protein
novel.37381	p450	1.11714	3.42855	7.57867	58.0196	59.5914	78.8646	-4.02237	4.10065e-10	1.84297e-08	-	scaffold295	108590	110666	-	1913	-	PF00067:Cytochrome P450|SSF48264:
novel.54635	adh_short	0	0	0	54.086	35.5626	78.8646	-8.23712	4.10331e-10	1.84297e-08	-	scaffold4509	24681	27639	-	1147	-	SSF51735:|PF00106:short chain dehydrogenase
Tai6.6375	2OG-FeII_Oxy	10.0542	11.1428	37.8933	211.427	356.587	248.135	-3.79492	4.32464e-10	1.93712e-08	Tai6.6375	scaffold338	88815	90170	-	810	-	-
Tai6.11388	GST_N	22.3428	31.7141	90.944	710.986	472.886	668.425	-3.67747	4.38272e-10	1.96175e-08	Tai6.11388	scaffold748	132396	144356	-	1899	-	-
novel.72533	Aldose_epim	0	0	0	50.1525	36.5237	70.2087	-8.13397	4.5903e-10	2.04887e-08	-	scaffold7654	6626	9428	-	1239	-	SSF74650:|PF01263:Aldose 1-epimerase
novel.24291	PG_binding_1	0	1.71427	0	76.7038	80.7367	175.041	-7.40147	4.61909e-10	2.06026e-08	-	scaffold2102	41807	43118	+	1132	-	SSF47090:|PF01471:Putative peptidoglycan binding domain|PF00413:Matrixin|SSF55486:
novel.12638	Myb_DNA-binding	14.5228	5.99996	2.16533	113.089	89.3871	115.412	-3.82351	4.89164e-10	2.1757e-08	-	scaffold14955	2453	4199	-	1476	-	SSF46689:|PF00249:Myb-like DNA-binding domain
novel.72147	Myb_DNA-binding	2.23428	0.857137	0	74.7371	47.0964	71.1705	-5.99537	5.00004e-10	2.21768e-08	-	scaffold7558	142	1003	-	382	-	SSF46689:|PF00249:Myb-like DNA-binding domain
Tai6.21461	2OG-FeII_Oxy	6.70283	7.71423	16.24	86.5377	144.173	85.5969	-3.37566	5.00382e-10	2.2178e-08	Tai6.21461	scaffold1964	51980	53247	+	919	-	-
novel.12155	Ferritin	27.9284	79.7137	74.704	0	0	0	8.41624	5.19469e-10	2.29757e-08	-	scaffold147	137817	140465	-	1141	-	PF00210:Ferritin-like domain|SSF47240:
novel.36556	p450	0	0	0	55.0694	34.6014	60.5911	-8.07162	5.23687e-10	2.30977e-08	-	scaffold2889	17973	20192	+	1383	-	SSF48264:|PF00067:Cytochrome P450
novel.10517	Pkinase_Tyr	2.23428	2.57141	2.16533	48.1857	41.3295	50.0117	-4.313	5.37021e-10	2.362e-08	-	scaffold1399	5149	27005	-	4311	-	SSF52058:|PF07714:Protein tyrosine kinase|SSF56112:
novel.79297	p450	1.11714	2.57141	0	46.219	55.7468	75.9793	-5.4922	5.3958e-10	2.36996e-08	-	scaffold9382	594	9857	-	1676	-	SSF48264:|PF00067:Cytochrome P450
novel.14350	UDPGT	14.5228	25.7141	40.0587	210.444	202.803	162.538	-2.84144	5.6603e-10	2.47682e-08	-	scaffold1579	111533	112001	.	469	-	SSF53756:|PF00201:UDP-glucoronosyl and UDP-glucosyl transferase
Tai6.33858	NAD_binding_4	53.6226	32.5712	38.976	185.859	197.036	277.949	-2.40636	5.66257e-10	2.47682e-08	Tai6.33858	scaffold4466	4989	11384	+	1324	-	-
Tai6.49241	ADH_N	29.0456	50.5711	61.712	284.198	298.918	222.167	-2.50804	5.72796e-10	2.50024e-08	Tai6.49241	scaffold18313	998	2763	+	784	-	-
Tai6.38259	Cytochrom_B561	68.1454	32.5712	5.41333	1073.85	672.806	961.763	-4.67513	5.76372e-10	2.51411e-08	Tai6.38259	scaffold5896	14598	18681	-	1488	-	-
novel.72324	GST_C	1.11714	8.57137	10.8267	123.906	81.6978	177.926	-4.20974	5.83916e-10	2.54351e-08	-	scaffold7600	15988	22509	+	1035	-	SSF52833:|SSF47616:|PF00043:Glutathione S-transferase, C-terminal domain|PF02798:Glutathione S-transferase, N-terminal domain
Tai6.49870	MFS_1	53.6226	47.9997	44.3893	171.109	173.007	175.041	-1.83101	5.98498e-10	2.59987e-08	Tai6.49870	scaffold20069	1968	3724	+	1275	-	-
novel.8969	Usp	1.11714	4.28568	3.248	60.9697	40.3683	66.3616	-4.23353	6.04447e-10	2.62211e-08	-	scaffold13325	818	2133	-	758	-	PF00582:Universal stress protein family|SSF52402:
Tai6.44865	DUF6	2.23428	0.857137	4.33067	47.2024	49.9799	82.7116	-4.65097	6.19904e-10	2.68365e-08	Tai6.44865	scaffold10142	550	3957	-	782	-	-
novel.46295	2OG-FeII_Oxy	11.1714	3.42855	6.496	60.9697	91.3094	77.9028	-3.48131	6.31323e-10	2.72705e-08	-	scaffold3660	404	8026	+	1569	-	SSF51197:|PF14226:non-haem dioxygenase in morphine synthesis N-terminal|PF03171:2OG-Fe(II) oxygenase superfamily
novel.76342	adh_short	14.5228	19.7141	82.2827	928.313	587.263	702.087	-4.25356	6.32103e-10	2.72714e-08	-	scaffold854	19616	20771	.	1156	-	PF00106:short chain dehydrogenase|SSF51735:
novel.1303	NB-ARC	7.81996	11.1428	9.744	77.6872	104.765	59.6293	-3.06618	6.37387e-10	2.74432e-08	-	scaffold104	262867	269551	-	3116	-	SSF52540:|PF00931:NB-ARC domain|SSF52058:
novel.49933	Myb_DNA-binding	1.11714	1.71427	0	68.8368	47.0964	122.144	-6.32153	6.37863e-10	2.7445e-08	-	scaffold399	101284	103427	-	1217	-	SSF46689:|PF00249:Myb-like DNA-binding domain
novel.4081	DUF6	0	0	4.33067	59.9863	63.436	88.4822	-5.69105	6.42503e-10	2.75884e-08	-	scaffold11390	7799	9717	-	1040	-	PF00892:EamA-like transporter family|SSF103481:
novel.71696	LRRNT_2	140.759	76.2852	60.6293	3.93353	9.61151	6.73234	3.772	6.49751e-10	2.7847e-08	-	scaffold746	114586	141756	+	1691	-	PF00560:Leucine Rich Repeat|SSF52058:|PF08263:Leucine rich repeat N-terminal domain
novel.3018	LRRNT_2	2.23428	0	2.16533	42.2854	63.436	77.9028	-5.48441	6.49761e-10	2.7847e-08	-	scaffold10995	918	10594	+	2177	-	PF13855:Leucine rich repeat|SSF52058:|PF08263:Leucine rich repeat N-terminal domain
Tai6.4626	Peptidase_S10	7.81996	12.8571	3.248	73.7537	88.4259	88.4822	-3.35793	6.71938e-10	2.87548e-08	Tai6.4626	scaffold221	164492	170827	+	2121	-	-
novel.57104	Cyclin_C	11.1714	17.1427	7.57867	87.521	80.7367	90.4057	-2.82757	7.12033e-10	3.03271e-08	-	scaffold4854	2	1469	-	763	-	SSF47954:|PF02984:Cyclin, C-terminal domain
Tai6.26402	Actin	320.619	161.142	158.069	31.4682	11.5338	16.35	3.43079	7.46372e-10	3.1683e-08	Tai6.26402	scaffold2751	50202	53109	+	1132	-	-
Tai6.30863	HLH	407.755	370.283	181.888	43.2688	46.1353	55.7822	2.72516	7.55824e-10	3.20198e-08	Tai6.30863	scaffold3685	58500	61556	+	1214	-	-
Tai6.10771	Cu_bind_like	212.256	135.428	54.1333	0	0.961151	5.77058	5.8941	7.89016e-10	3.33813e-08	Tai6.10771	scaffold693	42475	43887	+	745	-	-
Tai6.31105	2OG-FeII_Oxy	13.4057	17.1427	6.496	216.344	83.6201	148.111	-3.5844	7.93378e-10	3.3521e-08	Tai6.31105	scaffold3744	8304	9051	+	748	-	-
Tai6.21149	Pkinase	4661.82	5716.25	2618.97	805.39	871.764	627.069	2.4959	7.95473e-10	3.35647e-08	Tai6.21149	scaffold1914	43798	45842	-	2045	-	-
Tai6.18811	Myb_DNA-binding	94.9567	65.1424	102.853	11.8006	9.61151	15.3882	2.83406	8.51461e-10	3.56892e-08	Tai6.18811	scaffold1580	22493	26287	+	1178	-	-
Tai6.52768	p450	70.3797	39.4283	12.992	612.647	419.062	552.052	-3.69038	8.63243e-10	3.61352e-08	Tai6.52768	scaffold29374	2	2576	-	1669	-	-
novel.24048	AP2	13.4057	1.71427	2.16533	200.61	120.144	112.526	-4.68292	8.64449e-10	3.61618e-08	-	scaffold209	227482	239982	-	1559	-	SSF54171:|PF00847:AP2 domain
novel.48308	LIM	39.0998	53.9996	27.0667	227.161	190.308	203.894	-2.36215	8.95271e-10	3.73032e-08	-	scaffold3839	26305	30224	+	1808	-	SSF57716:|PF12315:Protein DA1|PF00412:LIM domain
Tai6.15793	KNOX2	23.4599	22.2856	62.7947	281.247	317.18	327.961	-3.09856	8.98279e-10	3.74039e-08	Tai6.15793	scaffold1206	60337	64857	-	1326	-	-
novel.17938	Galactosyl_T	50.2712	44.5711	45.472	1.96677	4.80576	2.88529	3.85685	9.076e-10	3.77671e-08	-	scaffold1760	36026	39744	+	2242	-	PF01762:Galactosyltransferase|PF13334:Domain of unknown function (DUF4094)
novel.46434	GRAS	0	0	1.08267	72.7703	113.416	63.4764	-7.84252	9.15066e-10	3.80528e-08	-	scaffold3671	62222	63366	.	1145	-	PF03514:GRAS domain family
Tai6.22938	Metallophos	67.0283	50.5711	63.8773	3.93353	6.72806	8.65587	3.22701	9.31371e-10	3.86547e-08	Tai6.22938	scaffold2170	22453	24863	-	989	-	-
novel.18845	UDPGT	0	0	0	46.219	42.2906	38.4705	-7.82873	9.54497e-10	3.95367e-08	-	scaffold1808	60989	68817	-	1339	-	SSF53756:|PF00201:UDP-glucoronosyl and UDP-glucosyl transferase
novel.49202	DUF6	8.9371	4.28568	15.1573	76.7038	97.0763	114.45	-3.36895	9.61924e-10	3.97922e-08	-	scaffold3921	43841	49846	-	1290	-	PF00892:EamA-like transporter family|SSF103481:
novel.3630	Pkinase_Tyr	0	2.57141	3.248	57.0362	54.7856	41.3558	-4.6792	9.78233e-10	4.0414e-08	-	scaffold112	224055	280537	+	3746	-	PF07714:Protein tyrosine kinase|SSF56112:|PF08276:PAN-like domain
novel.45253	Pkinase	237.95	124.285	113.68	16.7175	22.1065	23.0823	2.94066	9.96318e-10	4.10807e-08	-	scaffold3566	6706	11201	+	2543	-	SSF52058:|PF11721:Di-glucose binding within endoplasmic reticulum|SSF56112:|PF00069:Protein kinase domain
novel.25112	NB-ARC	901.53	451.711	713.477	50.1525	66.3194	127.914	3.0795	1.00069e-09	4.12342e-08	-	scaffold2152	148819	169096	+	4462	-	SSF52540:|PF00931:NB-ARC domain|SSF52058:
Tai6.31518	Glyoxalase	48.0369	63.4281	30.3147	0	0	0	8.05406	1.00877e-09	4.154e-08	Tai6.31518	scaffold3841	55305	56899	+	1219	-	-
Tai6.18064	p450	0	0	0	39.3353	43.2518	41.3558	-7.79398	1.09533e-09	4.48711e-08	Tai6.18064	scaffold1466	84342	85574	.	1233	-	-
novel.22655	Peptidase_S10	0	0	0	31.4682	48.0576	64.4381	-8.01024	1.11715e-09	4.55876e-08	-	scaffold2019	49809	56057	+	1049	-	PF00450:Serine carboxypeptidase|SSF53474:
Tai6.13041	Isochorismatase	13.4057	23.1427	12.992	107.189	96.1151	95.2145	-2.57253	1.13774e-09	4.63897e-08	Tai6.13041	scaffold910	133251	135488	+	697	-	-
novel.16631	NB-ARC	4.46855	3.42855	0	62.9365	60.5525	44.2411	-4.39205	1.13827e-09	4.63897e-08	-	scaffold1694	5364	10127	-	801	-	SSF52540:|SSF52200:|PF00931:NB-ARC domain|PF01582:TIR domain
Tai6.39942	GST_N	5.58569	3.42855	11.9093	94.4047	60.5525	86.5587	-3.55437	1.16515e-09	4.74547e-08	Tai6.39942	scaffold6671	29172	30314	-	1042	-	-
novel.66499	Peptidase_S8	0	0	0	35.4018	40.3683	78.8646	-8.11332	1.17502e-09	4.77645e-08	-	scaffold6378	3552	8080	-	1997	-	SSF52743:|PF00082:Subtilase family
novel.54907	UDPGT	1.11714	5.99996	0	113.089	65.3583	68.2852	-5.01381	1.17864e-09	4.78808e-08	-	scaffold4557	21721	29003	+	1760	-	PF00201:UDP-glucoronosyl and UDP-glucosyl transferase|SSF53756:
novel.4096	U-box	7.81996	11.1428	9.744	100.305	65.3583	63.4764	-2.98635	1.18899e-09	4.82704e-08	-	scaffold114	7635	9889	+	2255	-	SSF57850:|SSF48371:|PF04564:U-box domain|PF00514:Armadillo/beta-catenin-like repeat
Tai6.35979	NB-ARC	260.293	158.57	176.475	31.4682	46.1353	35.5852	2.39324	1.2018e-09	4.87281e-08	Tai6.35979	scaffold5102	34406	47379	-	4802	-	-
novel.30459	Na_H_Exchanger	24.577	18.857	2.16533	493.658	234.521	272.179	-4.45272	1.20846e-09	4.89668e-08	-	scaffold2485	9431	13228	+	2726	-	PF00999:Sodium/hydrogen exchanger family
Tai6.26878	Asp_Glu_race	389.881	485.997	84.448	21.6344	17.3007	14.4264	4.17052	1.21079e-09	4.90295e-08	Tai6.26878	scaffold2843	24817	27601	+	1741	-	-
novel.73970	Lipase_GDSL	21.2256	11.1428	21.6533	105.222	98.9986	130.8	-2.64863	1.22899e-09	4.97031e-08	-	scaffold797	141662	152477	+	1732	-	PF00657:GDSL-like Lipase/Acylhydrolase|SSF52266:
Tai6.8323	OPT	845.673	697.709	790.347	2178.19	2168.36	2791.04	-1.61312	1.24206e-09	5.01677e-08	Tai6.8323	scaffold480	118866	123781	-	2863	-	-
novel.55322	DUF6	0	1.71427	3.248	56.0528	47.0964	44.2411	-4.87765	1.2429e-09	5.01694e-08	-	scaffold4605	37562	38592	+	758	-	SSF103481:|PF00892:EamA-like transporter family
Tai6.28151	Glyco_hydro_17	0	3.42855	7.57867	251.746	2541.28	65.3999	-8.01891	1.282e-09	5.16819e-08	Tai6.28151	scaffold3096	31527	33469	+	1286	-	-
Tai6.13652	Sulfate_transp	5.58569	2.57141	0	63.9199	51.9022	109.641	-4.80173	1.28373e-09	5.17186e-08	Tai6.13652	scaffold974	107198	109881	-	1704	-	-
novel.12130	Acetyltransf_1	69.2625	88.2851	72.5387	13.7674	10.5727	14.4264	2.57204	1.29564e-09	5.2165e-08	-	scaffold147	178	17888	+	1459	-	SSF55729:|PF00583:Acetyltransferase (GNAT) family
novel.80585	GRAS	34.6313	65.1424	41.1413	324.516	242.21	218.32	-2.47016	1.31566e-09	5.28368e-08	-	scaffold9805	8884	10936	+	2053	-	PF03514:GRAS domain family
novel.51949	AP2	0	2.57141	0	56.0528	52.8633	66.3616	-5.8924	1.32604e-09	5.31862e-08	-	scaffold4176	24818	28639	-	1758	-	SSF54171:|PF00847:AP2 domain
Tai6.51590	Asp_Glu_race	207.788	276.855	46.5547	5.9003	5.76691	10.5794	4.57795	1.34648e-09	5.39033e-08	Tai6.51590	scaffold25293	1	2270	-	1355	-	-
Tai6.20726	Aa_trans	0	0	1.08267	121.939	54.7856	78.8646	-7.87603	1.34855e-09	5.39522e-08	Tai6.20726	scaffold1845	77769	78978	-	747	-	-
Tai6.20727	Aa_trans	4.46855	0	0	76.7038	69.2029	52.897	-5.58787	1.3579e-09	5.42919e-08	Tai6.20727	scaffold1845	79616	82594	-	593	-	-
novel.36547	DUF6	0	0.857137	0	96.3715	65.3583	63.4764	-7.69346	1.39094e-09	5.55426e-08	-	scaffold2888	35927	43922	-	2068	-	PF00892:EamA-like transporter family|SSF103481:
novel.50705	Lipase_3	2.23428	4.28568	3.248	41.3021	48.0576	49.0499	-3.79606	1.42249e-09	5.67312e-08	-	scaffold4051	45434	46900	+	1181	-	SSF53474:|PF01764:Lipase (class 3)
novel.62540	WRKY	0	0	0	50.1525	31.718	47.1264	-7.85139	1.44083e-09	5.73541e-08	-	scaffold5675	17324	19307	+	471	-	SSF118290:|PF03106:WRKY DNA -binding domain
novel.67289	Pkinase	6.70283	2.57141	2.16533	56.0528	55.7468	45.2029	-3.81059	1.47651e-09	5.85314e-08	-	scaffold654	138872	145171	+	1264	-	SSF56112:|PF00069:Protein kinase domain
novel.13028	HLH	108.362	87.428	47.6373	0	0	0.961763	7.86929	1.51481e-09	5.981e-08	-	scaffold1510	37435	38402	.	968	-	PF00010:Helix-loop-helix DNA-binding domain|SSF47459:
novel.7942	p450	20.1085	9.42851	3.248	158.325	117.26	278.911	-4.08713	1.61406e-09	6.34515e-08	-	scaffold129	266618	269138	-	1882	-	SSF48264:|PF00067:Cytochrome P450
novel.13663	Asp	156.399	77.9995	49.8027	0	0	0.961763	8.09151	1.62085e-09	6.36791e-08	-	scaffold1543	87591	89970	+	1361	-	SSF50630:|PF00026:Eukaryotic aspartyl protease|PF03489:Saposin-like type B, region 2|PF05184:Saposin-like type B, region 1|SSF47862:
Tai6.14653	p450	4.46855	5.14282	5.41333	99.3216	37.4849	91.3675	-3.92218	1.67929e-09	6.57707e-08	Tai6.14653	scaffold1080	89330	93520	-	1902	-	-
novel.42612	Methyltransf_11	844.556	295.712	467.712	3776.19	4128.14	8892.46	-3.38534	1.6963e-09	6.63961e-08	-	scaffold3341	17868	35994	-	4332	-	PF08241:Methyltransferase domain|SSF53335:|PF08498:Sterol methyltransferase C-terminal
novel.26898	AP2	17.8742	80.5709	17.3227	911.596	629.554	489.537	-4.1233	1.74939e-09	6.8347e-08	-	scaffold2258	17110	19248	.	2139	-	SSF54171:|PF00847:AP2 domain
Tai6.8324	AMP-binding	399.935	400.283	268.501	1591.11	1671.44	1137.77	-2.04134	1.75241e-09	6.84229e-08	Tai6.8324	scaffold480	138405	140708	.	2304	-	-
novel.56268	Lipase_GDSL	5.58569	10.2856	1.08267	92.438	74.9698	76.941	-3.80653	1.769e-09	6.90282e-08	-	scaffold4736	40168	46363	+	1194	-	SSF52266:|PF00657:GDSL-like Lipase/Acylhydrolase
novel.13691	U-box	0	0	0	60.9697	48.0576	28.8529	-7.94738	1.7742e-09	6.91885e-08	-	scaffold1545	28616	31417	-	2611	-	SSF57850:|PF04564:U-box domain
novel.73115	Myb_DNA-binding	0	0	0	34.4184	43.2518	41.3558	-7.73569	1.78143e-09	6.94277e-08	-	scaffold7796	11060	13989	+	1017	-	PF00249:Myb-like DNA-binding domain|SSF46689:
novel.78504	Lipase_3	0	2.57141	3.248	44.2522	53.8245	44.2411	-4.57297	1.81866e-09	7.07912e-08	-	scaffold9146	12311	14063	-	1431	-	SSF53474:|PF01764:Lipase (class 3)
Tai6.26326	Pkinase	8.9371	5.99996	9.744	68.8368	51.9022	71.1705	-2.97604	1.82063e-09	7.08243e-08	Tai6.26326	scaffold2737	67456	69215	+	1574	-	-
Tai6.46682	adh_short	21.2256	26.5712	9.744	168.158	138.406	116.373	-2.86632	1.87523e-09	7.27673e-08	Tai6.46682	scaffold12708	6507	7057	+	468	-	-
novel.64721	NB-ARC	39.0998	35.1426	24.9013	177.992	172.046	126.953	-2.26519	1.89887e-09	7.35964e-08	-	scaffold605	119830	123518	-	3519	-	SSF52540:|PF00931:NB-ARC domain
novel.37896	Phosphoesterase	12.2885	2.57141	2.16533	95.3881	83.6201	176.003	-4.41254	1.92974e-09	7.46558e-08	-	scaffold2986	33472	36059	-	1020	-	PF04185:Phosphoesterase family
novel.13782	UDPGT	0	0	0	56.0528	30.7568	42.3176	-7.85273	1.93568e-09	7.484e-08	-	scaffold155	18169	19381	.	1213	-	PF00201:UDP-glucoronosyl and UDP-glucosyl transferase|SSF53756:
novel.25376	GRAS	16.7571	27.4284	61.712	393.353	272.006	341.426	-3.25101	1.94204e-09	7.504e-08	-	scaffold2168	2955	6587	.	3633	-	PF03514:GRAS domain family
Tai6.17073	ABC_tran	4.46855	7.71423	22.736	135.707	129.755	166.385	-3.63637	1.9473e-09	7.51973e-08	Tai6.17073	scaffold1351	13825	16272	-	1517	-	-
Tai6.27600	LIM	489.306	353.14	331.296	1423.94	1208.17	1501.31	-1.81678	1.96121e-09	7.56885e-08	Tai6.27600	scaffold2992	13763	16168	+	1612	-	-
novel.70195	DUF6	479.252	595.71	113.68	15.7341	19.223	33.6617	4.11458	1.97699e-09	7.61434e-08	-	scaffold713	25199	26378	-	935	-	SSF103481:|PF00892:EamA-like transporter family
Tai6.139	Aldose_epim	6.70283	8.57137	4.33067	71.7869	58.6302	50.0117	-3.18245	1.99963e-09	7.69366e-08	Tai6.139	scaffold5	22551	24284	+	960	-	-
Tai6.21364	Pyridox_oxidase	40.217	39.4283	59.5467	172.092	203.764	206.779	-2.06892	2.06887e-09	7.95038e-08	Tai6.21364	scaffold1950	689	4311	+	1767	-	-
Tai6.30626	NB-ARC	18.9913	20.5713	25.984	127.84	97.0763	98.0998	-2.30246	2.21097e-09	8.47075e-08	Tai6.30626	scaffold3634	27525	27967	.	443	-	-
novel.14691	Pkinase	689.274	461.997	355.115	66.87	77.8532	114.45	2.53867	2.22231e-09	8.50904e-08	-	scaffold1596	13705	100881	+	11816	-	PF00069:Protein kinase domain|SSF52058:|SSF56112:|PF13855:Leucine rich repeat
novel.71566	ABC_tran	45.8027	34.2855	60.6293	187.826	254.705	216.397	-2.23316	2.27228e-09	8.68461e-08	-	scaffold7431	18804	19838	.	1035	-	SSF52540:|PF00005:ABC transporter
novel.16705	Pkinase	0	5.14282	1.08267	77.6872	100.921	46.1646	-5.0665	2.30453e-09	8.80255e-08	-	scaffold1697	1144	3771	-	1756	-	SSF56112:|PF00069:Protein kinase domain|PF14380:Wall-associated receptor kinase C-terminal
novel.73009	U-box	0	1.71427	0	103.255	99.9597	49.0499	-6.99993	2.30957e-09	8.81647e-08	-	scaffold7768	118	4247	-	2989	-	SSF57850:|PF04564:U-box domain|SSF48371:
Tai6.31806	RPE65	64.794	113.142	63.8773	5.9003	8.65036	11.5412	3.21441	2.3614e-09	8.98183e-08	Tai6.31806	scaffold3914	12912	15783	-	1671	-	-
novel.46162	NB-ARC	70.3797	27.4284	35.728	248.796	341.209	319.305	-2.77464	2.38864e-09	9.08e-08	-	scaffold365	185663	196129	-	3559	-	SSF52058:|SSF52540:|PF00931:NB-ARC domain
novel.46824	LRRNT_2	135.174	89.9994	75.7867	491.691	747.776	425.099	-2.46885	2.41714e-09	9.17731e-08	-	scaffold3707	28855	58518	+	4611	-	PF08263:Leucine rich repeat N-terminal domain|SSF52058:|SSF52047:
novel.74639	Peptidase_S10	4.46855	0.857137	0	50.1525	156.668	66.3616	-5.73184	2.42236e-09	9.18609e-08	-	scaffold811	137791	140046	+	1681	-	PF00450:Serine carboxypeptidase|SSF53474:
Tai6.50317	Pkinase_Tyr	8.9371	10.2856	10.8267	87.521	60.5525	61.5528	-2.79977	2.42583e-09	9.19376e-08	Tai6.50317	scaffold21381	2258	3581	-	918	-	-
novel.49023	Exo_endo_phos	4.46855	2.57141	1.08267	95.3881	34.6014	69.2469	-4.6255	2.47497e-09	9.35198e-08	-	scaffold3905	68657	77935	+	3013	-	PF03372:Endonuclease/Exonuclease/phosphatase family|SSF56219:
novel.30990	RVT_2	1.11714	1.71427	5.41333	41.3021	70.164	135.609	-4.92427	2.48684e-09	9.39125e-08	-	scaffold252	33598	37460	.	3863	-	PF07727:Reverse transcriptase (RNA-dependent DNA polymerase)|SSF56672:
Tai6.38690	ADH_zinc_N	146.345	103.714	86.6133	20.651	9.61151	16.35	2.85288	2.50817e-09	9.46049e-08	Tai6.38690	scaffold6117	4543	8374	+	1489	-	-
novel.16047	2OG-FeII_Oxy	2.23428	0	0	66.87	61.5137	70.2087	-6.61271	2.55439e-09	9.62337e-08	-	scaffold166	179683	188375	-	1245	-	PF03171:2OG-Fe(II) oxygenase superfamily|SSF51197:
novel.35430	MatE	20.1085	17.9999	15.1573	93.4213	110.532	77.9028	-2.4039	2.55891e-09	9.63466e-08	-	scaffold280	178455	181656	+	1585	-	PF01554:MatE
novel.67073	Usp	7.81996	1.71427	0	112.106	91.3094	61.5528	-4.83502	2.58694e-09	9.7286e-08	-	scaffold65	126573	129913	+	2389	-	PF00582:Universal stress protein family|SSF52402:|PF00069:Protein kinase domain|SSF56112:
Tai6.25415	Aldo_ket_red	310.564	168.856	202.459	1103.36	1063.99	862.701	-2.15331	2.596e-09	9.75688e-08	Tai6.25415	scaffold2590	68100	69656	+	635	-	-
novel.24302	WRKY	0	0	0	52.1193	26.9122	50.9734	-7.86262	2.6214e-09	9.83482e-08	-	scaffold21026	187	2996	-	1031	-	PF03106:WRKY DNA -binding domain|SSF118290:
Tai6.6582	2OG-FeII_Oxy	426.747	685.71	375.685	2273.58	1921.34	2255.33	-2.11488	2.71405e-09	1.01523e-07	Tai6.6582	scaffold354	108461	110735	+	1562	-	-
Tai6.153	HMA	1156.24	762.852	372.437	80.6374	97.0763	113.488	2.97605	2.72496e-09	1.01871e-07	Tai6.153	scaffold4	163497	164669	-	714	-	-
novel.57441	DUF295	0	0	0	48.1857	26.9122	54.8205	-7.86174	2.72703e-09	1.01888e-07	-	scaffold490	3253	6625	-	1039	-	PF03478:Protein of unknown function (DUF295)
novel.57543	Amidase	0	0	0	58.0196	29.7957	39.4323	-7.83152	2.73199e-09	1.01973e-07	-	scaffold4910	25759	28091	-	1494	-	PF01425:Amidase|SSF75304:
novel.68770	2OG-FeII_Oxy	0	0	0	46.219	29.7957	42.3176	-7.72688	2.76238e-09	1.02893e-07	-	scaffold6820	6965	14904	+	776	-	SSF51197:|PF03171:2OG-Fe(II) oxygenase superfamily
novel.54120	Myb_DNA-binding	26.8113	12.8571	21.6533	100.305	130.717	125.029	-2.55269	2.8631e-09	1.0647e-07	-	scaffold4436	9091	10990	-	1574	-	PF00249:Myb-like DNA-binding domain|SSF46689:
novel.9119	NB-ARC	49.1541	54.8568	50.8853	6.88368	6.72806	6.73234	2.93002	2.87996e-09	1.06971e-07	-	scaffold13397	1896	6254	+	3912	-	PF00931:NB-ARC domain|SSF52540:|SSF52058:
novel.66558	HLH	7.81996	9.42851	7.57867	57.0362	53.8245	62.5146	-2.79449	2.95702e-09	1.09276e-07	-	scaffold6390	24004	27820	-	1507	-	PF00010:Helix-loop-helix DNA-binding domain|SSF47459:
novel.74866	B_lectin	1.11714	3.42855	11.9093	107.189	81.6978	204.856	-4.59116	2.97876e-09	1.09931e-07	-	scaffold817	47386	50700	-	2871	-	PF00954:S-locus glycoprotein domain|SSF56112:|PF08276:PAN-like domain|SSF51110:|PF01453:D-mannose binding lectin|PF11883:Domain of unknown function (DUF3403)|PF07714:Protein tyrosine kinase
novel.23274	Pkinase	151.931	176.57	221.947	838.825	568.04	924.254	-2.08241	3.17149e-09	1.16771e-07	-	scaffold205	160353	163851	+	3322	-	PF13855:Leucine rich repeat|SSF52047:|SSF56112:|PF00069:Protein kinase domain|SSF52058:|PF08263:Leucine rich repeat N-terminal domain|PF00560:Leucine Rich Repeat
Tai6.2273	Pkinase	213.373	148.285	113.68	958.798	590.147	955.031	-2.39784	3.21587e-09	1.18268e-07	Tai6.2273	scaffold90	63369	65177	-	1060	-	-
Tai6.21422	UQ_con	3.35141	8.57137	10.8267	69.8202	57.6691	75.9793	-3.14934	3.28174e-09	1.2048e-07	Tai6.21422	scaffold1958	2269	8605	-	4376	-	-
novel.1401	LRRNT_2	0	5.99996	3.248	93.4213	132.639	47.1264	-4.8254	3.31933e-09	1.2179e-07	-	scaffold10437	2983	5343	+	2361	-	SSF52058:|PF13516:Leucine Rich repeat|PF00560:Leucine Rich Repeat|PF08263:Leucine rich repeat N-terminal domain|PF13855:Leucine rich repeat
novel.28193	Pkinase	3.35141	3.42855	7.57867	55.0694	56.7079	44.2411	-3.45899	3.39338e-09	1.24362e-07	-	scaffold2335	36672	41851	-	3521	-	SSF56112:|PF00069:Protein kinase domain
Tai6.12513	Coprinus_mating	87.1368	66.8567	43.3067	7.86706	6.72806	5.77058	3.27669	3.40979e-09	1.24892e-07	Tai6.12513	scaffold853	85117	94572	+	874	-	-
Tai6.43409	UDPGT	289.339	136.285	31.3973	0	0.961151	3.84705	6.56497	3.48203e-09	1.27243e-07	Tai6.43409	scaffold8784	7530	9956	-	1628	-	-
novel.76330	Coprinus_mating	0	0	0	46.219	26.9122	48.0881	-7.76171	3.49793e-09	1.2775e-07	-	scaffold8535	3118	9891	-	3453	-	PF05920:Homeobox KN domain|SSF46689:|PF07526:Associated with HOX
Tai6.50086	NAM	2.23428	33.4283	58.464	1047.3	1053.42	787.684	-4.93815	3.5751e-09	1.30343e-07	Tai6.50086	scaffold20704	2141	3672	-	1341	-	-
novel.6359	ANF_receptor	1.11714	9.42851	3.248	172.092	70.164	80.7881	-4.49797	3.60249e-09	1.31266e-07	-	scaffold1225	96763	105003	-	2617	-	SSF53822:|PF01094:Receptor family ligand binding region|PF00060:Ligand-gated ion channel|PF00497:Bacterial extracellular solute-binding proteins, family 3|SSF53850:
novel.36712	NAM	0	0.857137	1.08267	118.989	118.222	38.4705	-7.1078	3.62182e-09	1.31743e-07	-	scaffold29	285198	286564	+	1137	-	PF02365:No apical meristem (NAM) protein|SSF101941:
novel.40677	Pkinase	23.4599	26.5712	15.1573	183.893	97.0763	146.188	-2.70564	3.7214e-09	1.35055e-07	-	scaffold3187	42086	43640	.	1555	-	PF00069:Protein kinase domain|SSF56112:
novel.11512	UDPGT	15.6399	16.2856	23.8187	121.939	105.727	81.7498	-2.47658	3.84615e-09	1.39183e-07	-	scaffold1438	107639	109316	.	1678	-	SSF53756:|PF00201:UDP-glucoronosyl and UDP-glucosyl transferase
novel.36743	Abhydrolase_3	46.9198	47.1425	28.1493	160.291	213.376	189.467	-2.20087	3.87234e-09	1.39971e-07	-	scaffold29	501141	502471	.	1331	-	SSF53474:|PF07859:alpha/beta hydrolase fold
novel.62960	Ion_trans	168.688	51.4282	58.464	0	0.961151	0	8.06185	3.89074e-09	1.40555e-07	-	scaffold5742	10963	17138	-	2198	-	SSF51206:|PF00520:Ion transport protein|SSF81324:
Tai6.40889	HMA	31.2799	37.714	44.3893	207.494	132.639	183.697	-2.20717	3.99388e-09	1.44035e-07	Tai6.40889	scaffold7170	10120	12088	+	596	-	-
Tai6.33467	zf-Dof	128.471	77.9995	124.507	412.037	443.091	579.943	-2.11961	4.00133e-09	1.44221e-07	Tai6.33467	scaffold4354	20475	92112	-	1009	-	-
novel.33390	UDPGT	1.11714	4.28568	0	63.9199	40.3683	61.5528	-4.82906	4.02755e-09	1.45001e-07	-	scaffold26717	1242	2924	-	793	-	SSF53756:|PF00201:UDP-glucoronosyl and UDP-glucosyl transferase
Tai6.1831	Myb_DNA-binding	1.11714	0	2.16533	69.8202	98.9986	35.5852	-6.05445	4.12922e-09	1.48408e-07	Tai6.1831	scaffold72	143733	146018	+	1635	-	-
novel.5609	MFS_1	0	0.857137	0	45.2356	108.61	72.1322	-7.69886	4.13982e-09	1.48705e-07	-	scaffold1196	100303	101271	.	969	-	PF07690:Major Facilitator Superfamily|SSF103473:
novel.75186	p450	13.4057	5.14282	14.0747	83.5875	79.7755	133.685	-3.20977	4.22016e-09	1.5109e-07	-	scaffold824	181262	184818	-	945	-	PF00067:Cytochrome P450|SSF48264:
novel.28235	NB-ARC	37.9827	24.857	35.728	181.926	217.22	125.029	-2.41754	4.27912e-09	1.52927e-07	-	scaffold23384	2394	3331	.	938	-	SSF52540:|PF00931:NB-ARC domain
novel.60724	NAM	3.35141	3.42855	0	42.2854	45.1741	50.9734	-4.3142	4.28934e-09	1.53206e-07	-	scaffold5395	65898	68038	-	1497	-	PF02365:No apical meristem (NAM) protein|SSF101941:
Tai6.31747	DnaJ	6.70283	0.857137	6.496	57.0362	68.2417	109.641	-4.11155	4.36047e-09	1.55571e-07	Tai6.31747	scaffold3904	57170	59528	-	1070	-	-
novel.60307	Pkinase	0	10.2856	3.248	147.507	127.833	83.6734	-4.67005	4.37337e-09	1.55943e-07	-	scaffold5326	11971	14381	.	2411	-	SSF52047:|SSF56112:|PF00069:Protein kinase domain|PF13855:Leucine rich repeat
Tai6.27070	Aa_trans	2.23428	5.99996	31.3973	384.503	484.42	254.867	-4.83232	4.48066e-09	1.595e-07	Tai6.27070	scaffold2884	3765	4695	-	845	-	-
Tai6.50695	UDPGT	50.2712	22.2856	17.3227	287.148	205.686	578.02	-3.57926	4.61207e-09	1.63901e-07	Tai6.50695	scaffold22523	1	1029	.	1029	-	-
Tai6.18806	Pkinase	157.516	173.142	272.832	1161.37	875.609	761.716	-2.21388	4.69042e-09	1.66219e-07	Tai6.18806	scaffold1581	50012	57849	-	3369	-	-
novel.44069	UDPGT	4.46855	0	4.33067	51.1359	53.8245	55.7822	-4.27302	4.79384e-09	1.69409e-07	-	scaffold3461	14724	19086	-	1555	-	SSF53756:|PF00201:UDP-glucoronosyl and UDP-glucosyl transferase
novel.7280	NB-ARC	89.371	108.856	56.2987	3.93353	4.80576	12.5029	3.58259	4.90578e-09	1.72979e-07	-	scaffold12646	4095	6528	-	1234	-	SSF52540:|PF00931:NB-ARC domain
novel.59617	zf-CCCH	90.4882	561.425	28.1493	0	0.961151	0	9.35218	5.06859e-09	1.78322e-07	-	scaffold5210	34197	35847	.	1651	-	SSF90229:|PF00642:Zinc finger C-x8-C-x5-C-x3-H type (and similar)
novel.65203	AP2	0	0.857137	0	49.1691	88.4259	60.5911	-7.50951	5.08698e-09	1.78869e-07	-	scaffold6142	1360	2438	.	1079	-	SSF54171:|PF00847:AP2 domain
novel.9190	Pkinase_Tyr	7.81996	6.8571	2.16533	58.0196	49.0187	70.2087	-3.38508	5.22216e-09	1.83317e-07	-	scaffold1341	140755	143407	-	2653	-	PF07714:Protein tyrosine kinase|SSF56112:
novel.49937	Ferritin	34.6313	71.9995	92.0267	399.253	388.305	370.279	-2.54124	5.39312e-09	1.89109e-07	-	scaffold399	153602	169829	-	1206	-	PF00210:Ferritin-like domain|SSF47240:
novel.6839	p450	3.35141	1.71427	0	45.2356	38.446	70.2087	-4.93441	5.47043e-09	1.91713e-07	-	scaffold1246	67340	68645	+	920	-	SSF48264:|PF00067:Cytochrome P450
novel.38295	LRRNT_2	0	0	1.08267	92.438	54.7856	51.9352	-7.51606	5.65685e-09	1.97918e-07	-	scaffold3003	68710	69663	.	954	-	PF00560:Leucine Rich Repeat|SSF52058:|PF08263:Leucine rich repeat N-terminal domain
novel.3476	Myb_DNA-binding	6.70283	2.57141	2.16533	59.9863	38.446	64.4381	-3.8612	5.66593e-09	1.98126e-07	-	scaffold1114	67260	68318	+	621	-	SSF46689:|PF00249:Myb-like DNA-binding domain
novel.20625	Chal_sti_synt_C	94.9567	53.1425	15.1573	759.171	544.973	1464.76	-4.08486	5.67716e-09	1.98409e-07	-	scaffold191	102042	104321	.	2280	-	PF08392:FAE1/Type III polyketide synthase-like protein|SSF53901:|PF02797:Chalcone and stilbene synthases, C-terminal domain
novel.59717	HMA	1.11714	1.71427	0	85.5543	33.6403	66.3616	-5.96162	5.7746e-09	2.0137e-07	-	scaffold523	152002	153400	-	993	-	PF00403:Heavy-metal-associated domain|SSF55008:
Tai6.27438	Aldo_ket_red	552.983	394.283	346.453	1538.01	1537.84	1396.48	-1.78997	5.80616e-09	2.02229e-07	Tai6.27438	scaffold2964	66610	70667	+	1542	-	-
novel.53230	UDPGT	0	1.71427	0	138.657	63.436	53.8587	-7.02692	5.85051e-09	2.03568e-07	-	scaffold4327	41162	49431	-	2243	-	SSF53756:|PF00201:UDP-glucoronosyl and UDP-glucosyl transferase
Tai6.12300	2OG-FeII_Oxy	0	0.857137	1.08267	71.7869	66.3194	47.1264	-6.53065	6.43974e-09	2.21625e-07	Tai6.12300	scaffold831	100411	103687	+	1702	-	-
novel.29526	UDPGT	1.11714	7.71423	0	104.239	82.659	73.094	-4.78727	6.52003e-09	2.24031e-07	-	scaffold2427	15559	17261	.	1703	-	SSF53756:|PF00201:UDP-glucoronosyl and UDP-glucosyl transferase
Tai6.6071	ABC_tran	120.651	107.999	29.232	729.67	777.571	1368.59	-3.47827	6.55989e-09	2.25279e-07	Tai6.6071	scaffold311	77603	78816	.	1214	-	-
Tai6.31211	DUF6	53.6226	4.28568	30.3147	545.777	514.216	741.519	-4.36056	6.65319e-09	2.28235e-07	Tai6.31211	scaffold3769	27972	29885	+	720	-	-
novel.65279	p450	2.23428	3.42855	4.33067	56.0528	34.6014	99.0616	-4.2421	6.7149e-09	2.30102e-07	-	scaffold6151	4365	8710	+	498	-	SSF48264:|PF00067:Cytochrome P450
novel.27619	AP2	223.428	331.712	94.192	18.6843	20.1842	26.9294	3.3038	6.75323e-09	2.31166e-07	-	scaffold2302	79442	89424	-	1760	-	SSF54171:|PF00847:AP2 domain
novel.13825	Sulfate_transp	65.9111	264.855	28.1493	0.983383	0.961151	0.961763	6.95056	6.85836e-09	2.34638e-07	-	scaffold155	239620	247851	-	2274	-	PF00916:Sulfate permease family
novel.25646	PGM_PMM_II	88.2539	113.999	31.3973	4.91691	4.80576	3.84705	4.10867	6.92123e-09	2.36405e-07	-	scaffold218	138243	142534	-	1163	-	SSF53738:|PF02879:Phosphoglucomutase/phosphomannomutase, alpha/beta/alpha domain II|PF02880:Phosphoglucomutase/phosphomannomutase, alpha/beta/alpha domain III|SSF55957:|PF00408:Phosphoglucomutase/phosphomannomutase, C-terminal domain
novel.47458	DUF295	0	0.857137	0	99.3216	36.5237	91.3675	-7.70633	6.94199e-09	2.36986e-07	-	scaffold376	11413	12657	.	1245	-	PF03478:Protein of unknown function (DUF295)
novel.74931	Myb_DNA-binding	100.542	107.999	94.192	27.5347	16.3396	17.3117	2.30893	7.20344e-09	2.44766e-07	-	scaffold8183	20276	21725	.	1450	-	SSF46689:|PF00249:Myb-like DNA-binding domain
Tai6.7578	p450	6.70283	8.57137	6.496	277.314	131.678	44.2411	-4.37353	7.20468e-09	2.44766e-07	Tai6.7578	scaffold413	137116	139053	-	1858	-	-
novel.80400	Sulfate_transp	1.11714	0	0	59.003	49.0187	66.3616	-7.32469	7.21746e-09	2.45068e-07	-	scaffold974	114513	115596	-	430	-	PF00916:Sulfate permease family
novel.49128	POX	0	0	12.992	566.428	379.655	310.649	-6.61697	7.352e-09	2.49503e-07	-	scaffold3912	21544	25896	-	2308	-	PF07526:Associated with HOX|PF05920:Homeobox KN domain|SSF46689:
Tai6.28746	Glyoxalase	0	0.857137	0	61.9531	49.0187	61.5528	-7.30916	7.40892e-09	2.51031e-07	Tai6.28746	scaffold3223	58240	64899	-	417	-	-
Tai6.23209	Oxidored_FMN	3.35141	5.99996	2.16533	48.1857	47.0964	42.3176	-3.53568	7.42624e-09	2.51348e-07	Tai6.23209	scaffold2209	84418	97987	+	1444	-	-
novel.72101	UDPGT	1.11714	32.5712	5.41333	564.462	487.304	387.59	-5.18021	7.45694e-09	2.52118e-07	-	scaffold7547	11386	13160	.	1775	-	PF00201:UDP-glucoronosyl and UDP-glucosyl transferase|SSF53756:
Tai6.44980	Glycos_transf_1	527.289	699.424	284.741	87.521	95.154	79.8263	2.52615	7.58085e-09	2.55761e-07	Tai6.44980	scaffold10278	1945	6973	+	1723	-	-
novel.9193	Pkinase	56.974	46.2854	20.5707	0	0	0	7.85629	7.75283e-09	2.61145e-07	-	scaffold1341	168664	172867	+	1966	-	SSF52058:|SSF56112:|PF13516:Leucine Rich repeat|PF00069:Protein kinase domain|PF13855:Leucine rich repeat
Tai6.19215	FAD_binding_4	8.9371	34.2855	6.496	367.785	210.492	204.856	-3.95719	7.78493e-09	2.61809e-07	Tai6.19215	scaffold1628	61667	68365	-	2023	-	-
novel.53885	Cyclin_C	44.6855	101.999	53.0507	0.983383	0	0	7.58741	8.37825e-09	2.80421e-07	-	scaffold4406	15267	17616	+	1709	-	PF02984:Cyclin, C-terminal domain|PF00134:Cyclin, N-terminal domain|SSF47954:
novel.75437	OPT	2.23428	2.57141	0	64.9032	31.718	55.7822	-4.94042	8.38625e-09	2.80541e-07	-	scaffold830	255663	260135	-	1104	-	PF03169:OPT oligopeptide transporter protein
novel.47102	Peptidase_S10	0	0.857137	1.08267	57.0362	62.4748	50.9734	-6.41058	8.5189e-09	2.84677e-07	-	scaffold3728	13252	13945	-	602	-	PF00450:Serine carboxypeptidase|SSF53474:
Tai6.30411	Glyco_hydro_17	0	3.42855	11.9093	267.48	2560.51	85.5969	-7.57246	8.84825e-09	2.94904e-07	Tai6.30411	scaffold3579	49318	51308	+	1720	-	-
novel.71082	MIF	3.35141	0	0	64.9032	51.9022	43.2793	-5.70174	9.08538e-09	3.02027e-07	-	scaffold732	52810	54449	-	720	-	SSF55331:|PF01187:Macrophage migration inhibitory factor (MIF)
novel.76638	HLH	2.23428	5.14282	17.3227	301.898	116.299	118.297	-4.44839	9.10163e-09	3.02394e-07	-	scaffold8609	3998	5389	-	932	-	SSF47459:|PF00010:Helix-loop-helix DNA-binding domain
Tai6.23565	AMP-binding	415.575	293.998	147.243	1866.46	1693.55	1621.53	-2.59642	9.12645e-09	3.03059e-07	Tai6.23565	scaffold2265	35353	36609	-	1136	-	-
Tai6.17900	LIM	102.777	94.2851	41.1413	468.09	401.761	492.423	-2.51437	9.47719e-09	3.14541e-07	Tai6.17900	scaffold1444	58566	63264	+	2137	-	-
novel.77784	OPT	10.0542	11.9999	1.08267	94.4047	109.571	90.4057	-3.64861	9.53904e-09	3.16428e-07	-	scaffold894	76032	102155	+	2596	-	PF03169:OPT oligopeptide transporter protein
novel.4853	C4dic_mal_tran	0	0	0	96.3715	40.3683	22.1205	-8.15165	9.59633e-09	3.18162e-07	-	scaffold1168	29714	30512	.	799	-	PF03595:Voltage-dependent anion channel
Tai6.4401	AAA	940.63	1982.56	99.6053	12.784	10.5727	41.3558	5.54558	9.94278e-09	3.28444e-07	Tai6.4401	scaffold209	23225	25312	-	1864	-	-
Tai6.12274	GST_N	0	5.99996	2.16533	378.602	67.2806	77.9028	-5.94827	9.95287e-09	3.28606e-07	Tai6.12274	scaffold830	191802	193584	+	1128	-	-
Tai6.17971	adh_short	0	0.857137	8.66133	139.64	251.822	73.094	-5.63406	1.02622e-08	3.3795e-07	Tai6.17971	scaffold1452	32509	35086	-	1133	-	-
Tai6.37668	FMO-like	117.299	185.999	294.485	31.4682	32.6791	25.9676	2.72986	1.04324e-08	3.43006e-07	Tai6.37668	scaffold5689	27106	29486	-	1979	-	-
Tai6.31305	FAD_binding_3	3.35141	6.8571	18.4053	148.491	120.144	85.5969	-3.63638	1.04672e-08	3.43972e-07	Tai6.31305	scaffold3793	23264	24312	+	1049	-	-
novel.60826	B_lectin	0	0	0	54.086	25.9511	31.7382	-7.64441	1.04815e-08	3.44264e-07	-	scaffold540	209436	212259	+	1763	-	PF01453:D-mannose binding lectin|SSF56112:|PF08276:PAN-like domain|SSF51110:|PF07714:Protein tyrosine kinase
Tai6.26891	Ras	79.3168	49.7139	40.0587	5.9003	4.80576	5.77058	3.35769	1.07621e-08	3.52563e-07	Tai6.26891	scaffold2846	74394	76485	+	1024	-	-
novel.5040	p450	25.6942	15.4285	5.41333	184.876	119.183	333.732	-3.77877	1.10491e-08	3.61032e-07	-	scaffold11746	3751	7408	+	937	-	SSF48264:|PF00067:Cytochrome P450
Tai6.8619	Aa_trans	713.851	750.852	95.2747	1.96677	4.80576	24.0441	5.66072	1.11941e-08	3.65203e-07	Tai6.8619	scaffold506	32397	37809	+	1521	-	-
novel.24122	Pkinase_Tyr	4.46855	2.57141	5.41333	37.3685	49.0187	48.0881	-3.46245	1.14756e-08	3.73617e-07	-	scaffold20962	1553	3366	-	1464	-	SSF56112:|PF07714:Protein tyrosine kinase
novel.72133	p450	1.11714	0	2.16533	77.6872	33.6403	55.7822	-5.76617	1.16587e-08	3.78025e-07	-	scaffold7550	17808	20529	+	1620	-	PF00067:Cytochrome P450|SSF48264:
novel.17711	bZIP_1	0	0	0	37.3685	29.7957	28.8529	-7.42537	1.16587e-08	3.78025e-07	-	scaffold1749	5905	13105	+	1696	-	PF14144:Seed dormancy control|PF00170:bZIP transcription factor|SSF57959:
novel.61304	p450	7.81996	11.1428	5.41333	69.8202	58.6302	52.897	-2.87323	1.18939e-08	3.85255e-07	-	scaffold5476	14340	15842	.	1503	-	SSF48264:|PF00067:Cytochrome P450
novel.15036	NB-ARC	16.7571	23.1427	15.1573	109.155	81.6978	88.4822	-2.33123	1.20341e-08	3.89397e-07	-	scaffold1609	75267	78239	.	2973	-	PF13855:Leucine rich repeat|SSF52058:|PF00931:NB-ARC domain|SSF52540:
Tai6.43085	Pkinase	26.8113	26.5712	89.8613	452.356	388.305	571.287	-3.30459	1.21775e-08	3.93636e-07	Tai6.43085	scaffold8534	189	2562	+	1012	-	-
novel.36017	DnaJ	53.6226	118.285	163.483	4.91691	2.88345	12.5029	4.04559	1.21922e-08	3.9391e-07	-	scaffold285	22405	24535	+	1451	-	SSF49493:|SSF46565:|PF00226:DnaJ domain|PF01556:DnaJ C terminal domain
Tai6.10651	Homeobox	1398.66	1523.99	1387.98	459.24	542.089	601.102	1.42768	1.22834e-08	3.96526e-07	Tai6.10651	scaffold683	148630	153910	+	3046	-	-
novel.71619	Pkinase	0	0	0	68.8368	26.9122	28.8529	-7.80111	1.28782e-08	4.13245e-07	-	scaffold7441	21753	25396	+	1912	-	PF00069:Protein kinase domain|SSF56112:
Tai6.26450	LIM	26.8113	30.8569	20.5707	102.272	127.833	108.679	-2.10783	1.31914e-08	4.22954e-07	Tai6.26450	scaffold2758	77366	78820	+	413	-	-
novel.22835	Abhydrolase_3	22.3428	19.7141	17.3227	79.654	91.3094	88.4822	-2.12853	1.33614e-08	4.27786e-07	-	scaffold20275	2050	3508	.	1459	-	SSF53474:|PF07859:alpha/beta hydrolase fold
Tai6.33582	p450	488.189	312.855	465.547	1335.43	1427.31	1398.4	-1.71713	1.34416e-08	4.30103e-07	Tai6.33582	scaffold4389	49291	52382	+	1945	-	-
novel.70932	BTB	3.35141	3.42855	5.41333	35.4018	46.1353	53.8587	-3.48326	1.34693e-08	4.30702e-07	-	scaffold73	35276	38534	+	1097	-	SSF54695:|PF00651:BTB/POZ domain
novel.76085	Aldo_ket_red	2.23428	2.57141	0	46.219	46.1353	33.6617	-4.66339	1.34943e-08	4.30702e-07	-	scaffold8478	8078	20063	-	1487	-	PF00248:Aldo/keto reductase family|SSF51430:
Tai6.6365	ABC2_membrane	46.9198	38.5712	126.672	679.517	577.652	507.811	-3.05929	1.43323e-08	4.55381e-07	Tai6.6365	scaffold335	106919	108486	+	1034	-	-
novel.60673	adh_short	1.11714	0.857137	0	49.1691	48.0576	112.526	-6.70991	1.47355e-08	4.67489e-07	-	scaffold5387	5817	6498	.	682	-	PF00106:short chain dehydrogenase|SSF51735:
Tai6.49807	Citrate_synt	227.896	308.569	111.515	26.5513	30.7568	34.6235	2.81836	1.55833e-08	4.9241e-07	Tai6.49807	scaffold19898	2483	3779	-	714	-	-
Tai6.18071	p450	20.1085	87.428	128.837	1115.16	1510.93	703.049	-3.81509	1.59852e-08	5.04102e-07	Tai6.18071	scaffold1468	42596	44976	+	1828	-	-
novel.6382	ABC2_membrane	86.0196	57.4282	214.368	8.85044	7.68921	10.5794	3.72013	1.6012e-08	5.04695e-07	-	scaffold12273	1	5446	+	3194	-	SSF52540:|PF01061:ABC-2 type transporter|PF00005:ABC transporter|PF08370:Plant PDR ABC transporter associated
Tai6.977	p450	12.2885	27.4284	61.712	367.785	395.994	281.797	-3.36688	1.60245e-08	5.04839e-07	Tai6.977	scaffold34	236556	237198	.	643	-	-
Tai6.43392	Lactamase_B	58.0912	43.714	55.216	220.278	176.852	169.27	-1.85526	1.61357e-08	5.07584e-07	Tai6.43392	scaffold8771	17417	18651	+	486	-	-
Tai6.24469	ADH_zinc_N	52.5055	72.8566	110.432	424.821	423.868	307.764	-2.29435	1.63286e-08	5.12634e-07	Tai6.24469	scaffold2422	37593	39418	+	637	-	-
Tai6.16782	Biotin_lipoyl	481.486	683.995	439.563	142.59	153.784	163.5	1.80407	1.69479e-08	5.31024e-07	Tai6.16782	scaffold1324	32270	36367	+	1093	-	-
novel.40482	HMA	0	0	0	30.4849	25.9511	35.5852	-7.36428	1.72654e-08	5.40437e-07	-	scaffold31711	535	1580	-	693	-	PF00403:Heavy-metal-associated domain|SSF55008:
novel.16351	Pkinase_Tyr	127.354	81.428	50.8853	614.614	375.81	620.337	-2.634	1.75361e-08	5.48639e-07	-	scaffold1679	49902	86217	+	3988	-	SSF56112:|PF07714:Protein tyrosine kinase
novel.28178	p450	0	0	0	52.1193	20.1842	38.4705	-7.63151	1.82688e-08	5.70152e-07	-	scaffold2334	35612	37372	+	1657	-	SSF48264:|PF00067:Cytochrome P450
novel.71266	BBE	36.8655	46.2854	18.4053	162.258	380.616	260.638	-2.97881	1.82862e-08	5.70414e-07	-	scaffold7359	15588	17121	.	1534	-	PF08031:Berberine and berberine like|SSF56176:
novel.27452	p450	326.204	213.427	34.6453	7.86706	6.72806	9.61763	4.56786	1.86598e-08	5.81208e-07	-	scaffold2294	67923	81407	-	1114	-	SSF48264:|PF00067:Cytochrome P450
novel.77026	UDPGT	1.11714	0.857137	0	54.086	49.0187	50.9734	-6.26285	1.87795e-08	5.8465e-07	-	scaffold8728	5255	8133	+	1644	-	PF00201:UDP-glucoronosyl and UDP-glucosyl transferase|SSF53756:
novel.52064	TIR	3.35141	0	0	66.87	69.2029	35.5852	-5.79615	1.87909e-08	5.84715e-07	-	scaffold419	71316	73844	+	2051	-	SSF52058:|PF01582:TIR domain|SSF52540:|SSF46785:|SSF52200:|PF00931:NB-ARC domain
novel.42082	MIF	0	0	0	23.6012	56.7079	29.8147	-7.62368	1.907e-08	5.92526e-07	-	scaffold33	7421	9181	-	605	-	SSF55331:|PF01187:Macrophage migration inhibitory factor (MIF)
novel.19028	zf-Dof	56.974	69.4281	172.144	3.93353	9.61151	1.92353	4.2687	1.92392e-08	5.97492e-07	-	scaffold18170	2228	3627	.	1400	-	PF02701:Dof domain, zinc finger
novel.26661	B_lectin	4.46855	0	3.248	50.1525	47.0964	113.488	-4.84273	1.9467e-08	6.04269e-07	-	scaffold22398	2575	3453	.	879	-	PF01453:D-mannose binding lectin|PF00954:S-locus glycoprotein domain|PF08276:PAN-like domain|SSF51110:
novel.79011	Pkinase	13.4057	4.28568	6.496	75.7205	75.9309	55.7822	-3.12898	1.94898e-08	6.04681e-07	-	scaffold9283	4812	8603	-	2433	-	SSF56112:|PF00069:Protein kinase domain
novel.6624	Cu_bind_like	0	1.71427	2.16533	81.6208	28.8345	52.897	-5.35776	1.95815e-08	6.07228e-07	-	scaffold1238	45971	46737	.	767	-	SSF49503:|PF02298:Plastocyanin-like domain
Tai6.44001	NAD_binding_4	72.614	57.4282	56.2987	238.962	207.609	355.852	-2.10811	1.97104e-08	6.10926e-07	Tai6.44001	scaffold9278	16485	18709	-	833	-	-
novel.50459	K_trans	445.738	375.426	145.077	50.1525	38.446	39.4323	2.9163	1.99403e-08	6.17446e-07	-	scaffold4030	2796	9736	+	2888	-	PF02705:K+ potassium transporter
novel.1965	Pkinase	7.81996	3.42855	0	61.9531	59.5914	57.7058	-4.00841	1.99678e-08	6.17996e-07	-	scaffold1062	14199	17094	-	2272	-	SSF56112:|PF00069:Protein kinase domain
novel.7387	HMA	11.1714	16.2856	2.16533	137.674	120.144	90.4057	-3.5342	1.99899e-08	6.18378e-07	-	scaffold127	158308	159866	+	910	-	PF00403:Heavy-metal-associated domain|SSF55008:
novel.71038	RPE65	45.8027	45.4283	48.72	4.91691	2.88345	7.6941	3.17449	2.01513e-08	6.22762e-07	-	scaffold731	104126	105859	.	1734	-	PF03055:Retinal pigment epithelial membrane protein
novel.30592	Aa_trans	39.0998	24.857	50.8853	170.125	171.085	176.003	-2.17976	2.0524e-08	6.33662e-07	-	scaffold2493	39034	42523	+	1868	-	PF01490:Transmembrane amino acid transporter protein
novel.3273	MuDR	60.3254	32.5712	95.2747	2.95015	1.9223	5.77058	4.14006	2.06569e-08	6.36523e-07	-	scaffold11066	6	3228	-	3145	-	PF10551:MULE transposase domain|PF03108:MuDR family transposase|PF04434:SWIM zinc finger
Tai6.49524	F-box	298.276	238.284	223.029	819.158	682.417	714.59	-1.5454	2.08738e-08	6.42894e-07	Tai6.49524	scaffold19052	847	2618	+	639	-	-
novel.36963	p450	0	0	0	58.0196	29.7957	23.0823	-7.63301	2.09259e-08	6.43558e-07	-	scaffold2916	16274	18025	-	1649	-	SSF48264:|PF00067:Cytochrome P450
Tai6.12880	RRM_1	1966.16	1245.42	1582.86	501.525	463.275	523.199	1.68772	2.11163e-08	6.48784e-07	Tai6.12880	scaffold888	327185	329773	-	1907	-	-
novel.36908	F-box	37.9827	13.7142	15.1573	163.242	141.289	157.729	-2.80178	2.2341e-08	6.83756e-07	-	scaffold2910	37196	39435	-	1605	-	SSF52047:|SSF81383:|PF00646:F-box domain
novel.18773	U-box	1.11714	1.71427	0	71.7869	46.1353	32.6999	-5.65953	2.2965e-08	7.00821e-07	-	scaffold18036	1	696	.	696	-	SSF57850:|PF04564:U-box domain
novel.15811	Cation_ATPase_C	32.397	20.5713	17.3227	118.989	98.0374	126.953	-2.29693	2.31187e-08	7.0517e-07	-	scaffold1649	94401	116242	-	5412	-	SSF81665:|SSF81660:|PF00689:Cation transporting ATPase, C-terminus|PF00702:haloacid dehalogenase-like hydrolase|SSF56784:
Tai6.40333	Pkinase	17.8742	8.57137	15.1573	89.4878	68.2417	85.5969	-2.56707	2.32303e-08	7.07211e-07	Tai6.40333	scaffold6852	28566	30047	-	1135	-	-
Tai6.48992	WRKY	80.4339	51.4282	34.6453	446.456	251.822	302.955	-2.58975	2.32906e-08	7.08707e-07	Tai6.48992	scaffold17597	2389	4161	-	1601	-	-
novel.66969	Peptidase_S28	21.2256	5.99996	22.736	130.79	129.755	240.441	-3.34199	2.34085e-08	7.11611e-07	-	scaffold6478	7978	12157	+	1748	-	SSF53474:|PF05577:Serine carboxypeptidase S28
Tai6.7612	WRKY	1.11714	1.71427	7.57867	82.6041	77.8532	39.4323	-4.28772	2.34331e-08	7.12016e-07	Tai6.7612	scaffold416	81351	82090	-	740	-	-
Tai6.24893	Aldo_ket_red	639.003	443.14	362.693	1741.57	1823.3	1640.77	-1.84954	2.4115e-08	7.3063e-07	Tai6.24893	scaffold2494	8399	12501	+	1528	-	-
novel.40217	MORN	1229.97	647.138	666.923	147.507	165.318	212.55	2.27529	2.52034e-08	7.59969e-07	-	scaffold3149	43917	48586	-	3880	-	PF02493:MORN repeat|SSF56104:|SSF82185:|PF01504:Phosphatidylinositol-4-phosphate 5-Kinase
Tai6.40678	UDPGT	52.5055	71.9995	43.3067	208.477	216.259	201.97	-1.8945	2.53673e-08	7.64547e-07	Tai6.40678	scaffold7037	11001	17871	-	1705	-	-
Tai6.14967	p450	607.723	778.28	164.565	50.1525	55.7468	41.3558	3.39681	2.62387e-08	7.87807e-07	Tai6.14967	scaffold1115	3464	5143	-	1611	-	-
Tai6.45061	An_peroxidase	0	0	0	23.6012	60.5525	26.9294	-7.63616	2.71778e-08	8.14702e-07	Tai6.45061	scaffold10363	11330	12415	-	671	-	-
novel.13865	HMA	4.46855	1.71427	0	51.1359	35.5626	43.2793	-4.41984	2.876e-08	8.58621e-07	-	scaffold1553	2440	4130	-	1045	-	PF00403:Heavy-metal-associated domain|SSF55008:
novel.7679	GATase	3.35141	2.57141	2.16533	37.3685	38.446	33.6617	-3.76518	2.88061e-08	8.59593e-07	-	scaffold1281	3116	7376	+	1218	-	SSF52317:|PF00117:Glutamine amidotransferase class-I
Tai6.89	FMN_red	3.35141	1.71427	0	65.8866	98.9986	26.9294	-5.25098	2.90558e-08	8.6656e-07	Tai6.89	scaffold3	107066	108420	+	1879	-	-
Tai6.39723	HLH	857.962	519.425	14.0747	1.96677	7.68921	7.6941	6.32432	2.91505e-08	8.68232e-07	Tai6.39723	scaffold6566	18678	22077	-	1118	-	-
novel.74193	GST_C	0	0	0	34.4184	51.9022	19.2353	-7.56227	3.00102e-08	8.90902e-07	-	scaffold8009	17112	18243	+	865	-	SSF47616:|PF13417:Glutathione S-transferase, N-terminal domain|SSF52833:|PF00043:Glutathione S-transferase, C-terminal domain
novel.12974	GRAS	11.1714	0.857137	6.496	114.072	84.5813	72.1322	-3.91175	3.00619e-08	8.92019e-07	-	scaffold1509	79567	80954	.	1388	-	PF03514:GRAS domain family
novel.43617	Pkinase_Tyr	1.11714	0.857137	1.08267	50.1525	35.5626	36.547	-5.33861	3.03861e-08	8.99952e-07	-	scaffold34218	1	1285	+	932	-	SSF56112:|PF07714:Protein tyrosine kinase
novel.76962	DUF6	0	0	3.248	44.2522	40.3683	74.0557	-5.69272	3.06841e-08	9.08352e-07	-	scaffold870	98134	100032	+	745	-	SSF103481:|PF00892:EamA-like transporter family
novel.40051	NAM	22.3428	23.9998	17.3227	79.654	116.299	147.15	-2.42621	3.1314e-08	9.25675e-07	-	scaffold3134	2698	5490	+	1298	-	SSF101941:|PF02365:No apical meristem (NAM) protein
novel.46038	Methyltransf_11	5.58569	16.2856	11.9093	70.8035	96.1151	74.0557	-2.81229	3.13277e-08	9.25675e-07	-	scaffold3640	50417	53242	-	1117	-	PF08241:Methyltransferase domain|SSF53335:
novel.74508	Pkinase_Tyr	13.4057	11.9999	28.1493	101.288	102.843	112.526	-2.57414	3.18147e-08	9.39624e-07	-	scaffold8089	21547	22428	.	882	-	SSF56112:|PF07714:Protein tyrosine kinase
novel.16956	DUF125	0	0.857137	0	50.1525	43.2518	47.1264	-7.01324	3.1855e-08	9.40377e-07	-	scaffold1708	93614	95452	+	725	-	PF01988:VIT family
novel.27214	Clp_N	29.0456	35.9998	55.216	1.96677	2.88345	1.92353	4.14822	3.21868e-08	9.49287e-07	-	scaffold2277	26160	36967	+	4297	-	PF10431:C-terminal, D2-small domain, of ClpB protein|SSF52540:|PF02861:Clp amino terminal domain, pathogenicity island component|PF07724:AAA domain (Cdc48 subfamily)|SSF81923:|PF00004:ATPase family associated with various cellular activities (AAA)
novel.31167	Abhydrolase_3	49.1541	67.7138	64.96	274.364	201.842	198.123	-1.88784	3.25982e-08	9.59185e-07	-	scaffold2532	4093	21377	+	2514	-	SSF53474:|PF07859:alpha/beta hydrolase fold
Tai6.51486	Pkinase_Tyr	127.354	105.428	141.829	33.435	32.6791	35.5852	1.87913	3.30739e-08	9.71826e-07	Tai6.51486	scaffold24973	1	1065	.	1065	-	-
Tai6.53517	p450	206.671	140.57	35.728	1425.9	1090.91	2724.67	-3.77466	3.38994e-08	9.92396e-07	Tai6.53517	scaffold32240	2	1200	-	792	-	-
novel.49396	p450	0	2.57141	0	46.219	43.2518	39.4323	-5.4519	3.40272e-08	9.95482e-07	-	scaffold3939	18539	20090	+	1369	-	SSF48264:|PF00067:Cytochrome P450
novel.72042	AA_kinase	2015.32	855.423	252.261	76.7038	59.5914	70.2087	3.91864	3.43506e-08	1.00375e-06	-	scaffold753	25166	34324	-	3313	-	PF03447:Homoserine dehydrogenase, NAD binding domain|PF00742:Homoserine dehydrogenase|SSF55347:|SSF55021:|PF00696:Amino acid kinase family|PF01842:ACT domain|SSF51735:|SSF53633:|PF13840:ACT domain
novel.23842	RVT_1	12.2885	5.99996	8.66133	51.1359	70.164	110.603	-3.12275	3.46004e-08	1.00965e-06	-	scaffold20803	1	2238	+	2238	-	SSF56672:|PF00078:Reverse transcriptase (RNA-dependent DNA polymerase)
Tai6.12428	Pkinase_Tyr	49.1541	52.2854	143.995	552.661	545.934	742.481	-2.9091	3.48455e-08	1.01633e-06	Tai6.12428	scaffold841	141751	146221	-	1798	-	-
Tai6.1941	Sulfotransfer_1	299.393	122.571	201.376	28.5181	33.6403	40.394	2.60168	3.502e-08	1.02095e-06	Tai6.1941	scaffold74	204639	206144	.	1506	-	-
novel.68470	p450	2.23428	0.857137	0	34.4184	39.4072	59.6293	-5.4626	3.51501e-08	1.02427e-06	-	scaffold6769	8918	15567	-	891	-	PF00067:Cytochrome P450|SSF48264:
novel.36002	Pkinase	1.11714	0.857137	1.08267	129.806	33.6403	38.4705	-6.05959	3.5204e-08	1.02537e-06	-	scaffold2848	72930	76191	+	1303	-	PF00069:Protein kinase domain|PF13947:Wall-associated receptor kinase galacturonan-binding|SSF56112:
novel.44950	ANF_receptor	5.58569	1.71427	2.16533	73.7537	44.213	34.6235	-4.04917	3.54672e-08	1.03209e-06	-	scaffold3539	34912	39720	+	1912	-	SSF53822:|PF01094:Receptor family ligand binding region|SSF53850:|PF00497:Bacterial extracellular solute-binding proteins, family 3
Tai6.29172	Methyltransf_11	6.70283	17.1427	21.6533	112.106	110.532	86.5587	-2.75726	3.5561e-08	1.03434e-06	Tai6.29172	scaffold3313	32626	35637	+	1467	-	-
Tai6.38759	Pkinase_Tyr	20.1085	37.714	87.696	527.093	513.255	333.732	-3.24035	3.59853e-08	1.0462e-06	Tai6.38759	scaffold6147	27219	30131	.	2913	-	-
Tai6.26290	Methyltransf_11	831.151	1011.42	189.467	60.9697	48.0576	68.2852	3.51884	3.66349e-08	1.06265e-06	Tai6.26290	scaffold2729	65626	67937	.	2312	-	-
novel.42870	LRRNT_2	2.23428	2.57141	0	40.3187	32.6791	40.394	-4.51092	3.70811e-08	1.07362e-06	-	scaffold33619	1	2095	.	2095	-	PF13855:Leucine rich repeat|PF08263:Leucine rich repeat N-terminal domain|SSF52058:|PF00560:Leucine Rich Repeat|SSF52047:
novel.50469	PALP	1.11714	0.857137	1.08267	39.3353	32.6791	47.1264	-5.30165	3.73099e-08	1.07827e-06	-	scaffold4031	16349	18930	-	1400	-	PF00291:Pyridoxal-phosphate dependent enzyme|SSF53686:
novel.35610	NAM	0	0	1.08267	81.6208	51.9022	33.6617	-7.26356	3.75121e-08	1.08362e-06	-	scaffold2812	34341	35903	-	1337	-	SSF101941:|PF02365:No apical meristem (NAM) protein
novel.64749	HLH	2.23428	0.857137	3.248	36.3852	46.1353	31.7382	-4.22465	3.81002e-08	1.0991e-06	-	scaffold606	14810	16590	-	1042	-	SSF47459:|PF00010:Helix-loop-helix DNA-binding domain
Tai6.17906	Cytochrom_B561	54.7398	75.428	50.8853	225.195	191.269	217.358	-1.80188	3.8612e-08	1.11184e-06	Tai6.17906	scaffold1444	83681	86019	-	1274	-	-
Tai6.17167	Pkinase	260.293	300.855	322.635	1334.45	921.744	826.154	-1.80204	3.91504e-08	1.12683e-06	Tai6.17167	scaffold1357	104176	106422	.	2247	-	-
Tai6.39350	BBE	0	0	1.08267	85.5543	57.6691	30.7764	-7.32124	4.00477e-08	1.15057e-06	Tai6.39350	scaffold6383	22779	44019	-	657	-	-
Tai6.8157	Pyr_redox_2	127.354	137.999	133.168	387.453	405.606	319.305	-1.4802	4.03526e-08	1.15722e-06	Tai6.8157	scaffold467	64110	66847	+	1810	-	-
novel.78799	RVT_1	10.0542	12.8571	16.24	68.8368	61.5137	93.291	-2.51336	4.06407e-08	1.16496e-06	-	scaffold9222	624	2579	+	1956	-	PF00078:Reverse transcriptase (RNA-dependent DNA polymerase)|SSF56672:
Tai6.32239	p450	17.8742	13.7142	21.6533	83.5875	94.1928	73.094	-2.24652	4.07102e-08	1.16537e-06	Tai6.32239	scaffold4026	27013	28021	+	1009	-	-
novel.4975	RPE65	0	0	6.496	117.023	100.921	56.744	-5.45252	4.08307e-08	1.16829e-06	-	scaffold1172	23783	38432	-	2825	-	PF03055:Retinal pigment epithelial membrane protein
Tai6.41377	WRKY	27.9284	18.857	60.6293	297.965	219.142	245.25	-2.83389	4.11022e-08	1.175e-06	Tai6.41377	scaffold7461	7032	10071	+	2065	-	-
novel.78781	Pkinase	2.23428	2.57141	4.33067	34.4184	34.6014	54.8205	-3.7703	4.13646e-08	1.1809e-06	-	scaffold922	17167	17849	+	683	-	PF00069:Protein kinase domain|SSF56112:
Tai6.29111	E1-E2_ATPase	268.113	280.284	342.123	1084.67	931.355	752.099	-1.63639	4.19883e-08	1.19762e-06	Tai6.29111	scaffold3302	26673	29616	+	1852	-	-
novel.18452	PBD	3.35141	4.28568	3.248	35.4018	36.5237	65.3999	-3.64408	4.24322e-08	1.20919e-06	-	scaffold179	52817	59335	+	904	-	PF00786:P21-Rho-binding domain
novel.3991	Auxin_inducible	0	3.42855	1.08267	41.3021	58.6302	32.6999	-4.76399	4.28072e-08	1.21823e-06	-	scaffold11338	48	830	.	783	-	PF02519:Auxin responsive protein
novel.20495	p450	1.11714	0	0	81.6208	30.7568	56.744	-7.2802	4.28621e-08	1.21925e-06	-	scaffold1901	40077	43261	-	1671	-	SSF48264:|PF00067:Cytochrome P450
novel.75300	Abhydrolase_1	18.9913	27.4284	3.248	181.926	177.813	280.835	-3.67717	4.31504e-08	1.2269e-06	-	scaffold8272	14230	17344	-	1121	-	SSF53474:|PF00561:alpha/beta hydrolase fold
Tai6.8322	JmjC	153.048	143.142	181.888	53.1027	42.2906	37.5088	1.84652	4.38035e-08	1.24379e-06	Tai6.8322	scaffold480	111249	117958	+	2828	-	-
novel.45740	NB-ARC	12.2885	3.42855	9.744	67.8534	60.5525	102.909	-3.21322	4.49801e-08	1.27295e-06	-	scaffold3611	13214	16037	-	2714	-	PF00931:NB-ARC domain|SSF52058:|SSF52540:
Tai6.1276	GST_N	71.4968	52.2854	5.41333	850.626	699.718	725.169	-4.13787	4.52679e-08	1.27963e-06	Tai6.1276	scaffold46	404790	426065	+	1083	-	-
Tai6.2731	WRKY	1.11714	0	0	39.3353	74.0086	40.394	-7.14313	4.62017e-08	1.30486e-06	Tai6.2731	scaffold114	266325	268265	-	1135	-	-
novel.10252	Abhydrolase_1	12.2885	4.28568	4.33067	59.9863	65.3583	152.92	-3.75441	4.71233e-08	1.32793e-06	-	scaffold13876	3719	4743	-	748	-	SSF53474:|PF00561:alpha/beta hydrolase fold
novel.34214	HLH	184.328	170.57	31.3973	0	0	4.80881	6.32325	4.73122e-08	1.33266e-06	-	scaffold2724	21936	23082	.	1147	-	SSF47459:|PF00010:Helix-loop-helix DNA-binding domain
novel.59829	LRRNT_2	0	3.42855	3.248	45.2356	85.5424	33.6617	-4.57657	4.82953e-08	1.35673e-06	-	scaffold5250	11875	13711	+	1702	-	PF08263:Leucine rich repeat N-terminal domain|SSF52058:|PF13855:Leucine rich repeat
novel.76534	RVT_1	8.9371	10.2856	19.488	93.4213	63.436	112.526	-2.80505	4.85417e-08	1.36304e-06	-	scaffold859	1071	2827	+	1757	-	SSF56672:|PF00078:Reverse transcriptase (RNA-dependent DNA polymerase)
Tai6.15221	K-box	136.291	239.141	18.4053	0.983383	2.88345	4.80881	5.50303	4.90966e-08	1.37801e-06	Tai6.15221	scaffold1146	1525	5720	-	1370	-	-
novel.46620	Pkinase	6.70283	5.99996	4.33067	40.3187	47.0964	43.2793	-2.93756	5.11073e-08	1.42748e-06	-	scaffold369	5315	62440	-	381	-	SSF56112:|PF00069:Protein kinase domain
novel.56915	Tub	184.328	171.427	107.184	711.969	503.643	583.79	-1.95798	5.17793e-08	1.44434e-06	-	scaffold483	134474	136268	-	1483	-	PF01167:Tub family|SSF54518:
novel.52395	B_lectin	0	0	0	30.4849	38.446	19.2353	-7.30251	5.18233e-08	1.44493e-06	-	scaffold4226	36594	42940	+	1379	-	PF00954:S-locus glycoprotein domain|SSF51110:|PF01453:D-mannose binding lectin
Tai6.19633	Glyco_hydro_17	0	0	2.16533	95.3881	58.6302	34.6235	-6.53222	5.28326e-08	1.47113e-06	Tai6.19633	scaffold1686	66161	68863	+	1348	-	-
Tai6.20703	Aldo_ket_red	0	0.857137	3.248	55.0694	73.0475	26.9294	-5.25962	5.31554e-08	1.47947e-06	Tai6.20703	scaffold1842	97447	102014	-	1330	-	-
novel.11605	NB-ARC	58.0912	34.2855	95.2747	4.91691	6.72806	4.80881	3.50749	5.32515e-08	1.48149e-06	-	scaffold1441	83746	89730	-	3810	-	SSF46785:|PF00931:NB-ARC domain|SSF52058:|SSF52540:|PF01582:TIR domain|SSF52200:
novel.51968	PI-PLC-X	11.1714	7.71423	10.8267	69.8202	52.8633	52.897	-2.57621	5.39904e-08	1.49875e-06	-	scaffold4178	23689	26950	+	1672	-	PF00388:Phosphatidylinositol-specific phospholipase C, X domain|SSF51695:|SSF49562:|PF00168:C2 domain|PF00387:Phosphatidylinositol-specific phospholipase C, Y domain
Tai6.41649	GST_C	1.11714	2.57141	0	45.2356	47.0964	28.8529	-4.94046	5.49773e-08	1.52348e-06	Tai6.41649	scaffold7600	437	1626	+	1110	-	-
novel.41487	Pkinase	12.2885	5.14282	1.08267	146.524	58.6302	101.947	-4.06354	5.50865e-08	1.52584e-06	-	scaffold325	21070	24943	-	3625	-	SSF52058:|SSF56112:|SSF52047:|PF00069:Protein kinase domain|PF08263:Leucine rich repeat N-terminal domain|PF13855:Leucine rich repeat|PF13516:Leucine Rich repeat
Tai6.25968	AAA	72.614	49.7139	54.1333	234.045	315.258	187.544	-2.06524	5.68676e-08	1.57173e-06	Tai6.25968	scaffold2670	22759	24813	-	2055	-	-
Tai6.45395	NB-ARC	97.191	51.4282	110.432	12.784	8.65036	14.4264	2.84977	5.70497e-08	1.57608e-06	Tai6.45395	scaffold10742	3744	10001	-	3706	-	-
novel.65800	B_lectin	1.11714	0.857137	1.08267	40.3187	34.6014	35.5852	-5.19309	5.74572e-08	1.58406e-06	-	scaffold626	48474	51462	-	2195	-	SSF51110:|PF08276:PAN-like domain|PF00954:S-locus glycoprotein domain|PF01453:D-mannose binding lectin
Tai6.49610	FH2	774.177	533.996	97.44	29.5015	37.4849	24.0441	3.9487	5.74638e-08	1.58406e-06	Tai6.49610	scaffold19263	2012	3135	-	668	-	-
novel.63528	MatE	16.7571	27.4284	11.9093	111.122	115.338	88.4822	-2.47266	5.77735e-08	1.5919e-06	-	scaffold5837	1	975	-	801	-	PF01554:MatE
novel.58360	Peptidase_C1	2.23428	5.99996	4.33067	74.7371	29.7957	70.2087	-3.76909	5.92824e-08	1.62993e-06	-	scaffold5023	106585	108960	-	1585	-	SSF57277:|PF00396:Granulin|SSF54001:|PF00112:Papain family cysteine protease
novel.19762	Phosphoesterase	12.2885	15.4285	9.744	82.6041	64.3971	165.423	-3.05219	6.22467e-08	1.70753e-06	-	scaffold1860	36677	44214	+	1001	-	PF04185:Phosphoesterase family
novel.74563	p450	70.3797	88.2851	462.299	3408.4	3638.92	2836.24	-3.99308	6.34056e-08	1.73726e-06	-	scaffold81	43673	45583	.	1911	-	SSF48264:|PF00067:Cytochrome P450
novel.26117	Oxidored_FMN	4.46855	0.857137	2.16533	46.219	37.4849	32.6999	-4.02015	6.36871e-08	1.74281e-06	-	scaffold2209	78182	93126	+	1262	-	SSF51395:|PF00724:NADH:flavin oxidoreductase / NADH oxidase family
novel.50930	2OG-FeII_Oxy	7.81996	11.1428	3.248	96.3715	49.9799	66.3616	-3.23609	6.36907e-08	1.74281e-06	-	scaffold4071	78023	82875	-	1122	-	PF14226:non-haem dioxygenase in morphine synthesis N-terminal|PF03171:2OG-Fe(II) oxygenase superfamily|SSF51197:
novel.30027	SRF-TF	31.2799	23.9998	21.6533	0	0	0	7.16766	6.40441e-08	1.75096e-06	-	scaffold24566	61	3184	+	1321	-	SSF55455:|PF00319:SRF-type transcription factor (DNA-binding and dimerisation domain)
novel.59842	bZIP_1	25.6942	27.4284	24.9013	99.3216	105.727	86.5587	-1.89967	6.69437e-08	1.82158e-06	-	scaffold5252	30637	54256	-	1555	-	PF14144:Seed dormancy control|PF00170:bZIP transcription factor|SSF57959:
novel.66158	ANF_receptor	1.11714	10.2856	0	201.593	109.571	93.291	-5.08348	6.94916e-08	1.88686e-06	-	scaffold632	666	22292	-	1950	-	PF10613:Ligated ion channel L-glutamate- and glycine-binding site|PF01094:Receptor family ligand binding region|SSF53850:|SSF53822:
novel.72596	HLH	120.651	95.9993	17.3227	0.983383	2.88345	2.88529	5.11226	6.95766e-08	1.88835e-06	-	scaffold767	121211	124307	-	1229	-	PF00010:Helix-loop-helix DNA-binding domain|SSF47459:
novel.19694	PUF	24.577	53.1425	48.72	1.96677	1.9223	3.84705	4.03277	6.97494e-08	1.89223e-06	-	scaffold1857	1	2462	+	1182	-	PF00806:Pumilio-family RNA binding repeat|SSF48371:
novel.15966	p450	7.81996	5.99996	9.744	43.2688	53.8245	75.9793	-2.8901	7.00327e-08	1.8991e-06	-	scaffold16567	1059	2642	+	762	-	SSF48264:|PF00067:Cytochrome P450
Tai6.10168	ADH_zinc_N	0	5.14282	18.4053	216.344	222.987	160.614	-4.67582	7.13542e-08	1.93246e-06	Tai6.10168	scaffold642	37067	38558	+	1054	-	-
Tai6.46476	p450	4.46855	12.8571	0	124.89	102.843	125.029	-4.30473	7.19847e-08	1.94703e-06	Tai6.46476	scaffold12340	6	1421	+	677	-	-
novel.54627	Pkinase	0	0	0	39.3353	18.2619	28.8529	-7.27377	7.21145e-08	1.94936e-06	-	scaffold4508	66257	67581	+	832	-	SSF56112:|PF00069:Protein kinase domain
Tai6.38657	ABC2_membrane	93.8396	46.2854	68.208	296.982	257.588	365.47	-2.14789	7.36042e-08	1.98659e-06	Tai6.38657	scaffold6107	22501	25050	-	1964	-	-
Tai6.41623	NB-ARC	8.9371	4.28568	3.248	60.9697	56.7079	37.5088	-3.25424	7.39638e-08	1.99469e-06	Tai6.41623	scaffold7588	2	2344	+	2023	-	-
novel.36001	Pkinase	2.23428	4.28568	2.16533	59.003	32.6791	34.6235	-3.82446	7.43077e-08	2.00216e-06	-	scaffold2848	64733	77099	+	1907	-	SSF56112:|PF00069:Protein kinase domain
Tai6.33869	Ras	75.9654	71.9995	43.3067	2.95015	9.61151	8.65587	3.17041	7.73757e-08	2.07863e-06	Tai6.33869	scaffold4467	14836	17060	-	1024	-	-
Tai6.3010	UDPGT	204.436	218.57	346.453	828.008	997.675	919.445	-1.83555	7.74198e-08	2.07894e-06	Tai6.3010	scaffold129	109741	112457	-	1792	-	-
Tai6.38493	UDPGT	6.70283	11.9999	10.8267	54.086	58.6302	56.744	-2.50585	7.76868e-08	2.08522e-06	Tai6.38493	scaffold6025	24417	25491	+	2167	-	-
novel.53838	Pkinase	4.46855	8.57137	7.57867	50.1525	45.1741	47.1264	-2.76958	7.92342e-08	2.12405e-06	-	scaffold440	147750	150311	-	2044	-	PF13947:Wall-associated receptor kinase galacturonan-binding|PF00069:Protein kinase domain|SSF56112:
novel.55922	Lipase_GDSL	3.35141	4.28568	24.9013	145.541	207.609	163.5	-4.00071	8.06813e-08	2.1601e-06	-	scaffold469	39512	44428	-	1420	-	PF00657:GDSL-like Lipase/Acylhydrolase|SSF52266:
Tai6.7268	p450	30.1627	70.2852	85.5307	333.367	481.537	316.42	-2.60272	8.07845e-08	2.16195e-06	Tai6.7268	scaffold397	169885	171846	+	1873	-	-
novel.25981	SAM_decarbox	3177.14	2233.7	240.352	75.7205	94.1928	114.45	4.31271	8.11204e-08	2.16727e-06	-	scaffold220	71748	74575	-	1812	-	PF01536:Adenosylmethionine decarboxylase|SSF56276:
novel.74206	Myb_DNA-binding	64.794	173.999	84.448	9.83383	12.495	16.35	3.06564	8.26966e-08	2.20566e-06	-	scaffold8010	18824	21855	-	2256	-	PF00249:Myb-like DNA-binding domain|SSF46689:
novel.7284	p450	1.11714	1.71427	3.248	39.3353	32.6791	30.7764	-4.08802	8.35663e-08	2.22417e-06	-	scaffold12649	1814	2604	.	791	-	PF00067:Cytochrome P450|SSF48264:
Tai6.30646	Methyltransf_11	4.46855	13.7142	50.8853	477.924	747.776	251.02	-4.42087	8.47199e-08	2.25203e-06	Tai6.30646	scaffold3640	53902	57003	-	2803	-	-
Tai6.18835	Amino_oxidase	116.182	164.57	190.549	1685.52	602.642	797.301	-2.7104	8.51531e-08	2.2626e-06	Tai6.18835	scaffold1583	58631	61893	-	886	-	-
Tai6.29915	UDPGT	1.11714	0.857137	2.16533	65.8866	23.0676	45.2029	-5.04847	8.87963e-08	2.35052e-06	Tai6.29915	scaffold3461	4665	13790	-	3772	-	-
Tai6.20585	SBP	2612.99	1402.28	844.48	165.208	249.899	290.452	2.78389	9.15e-08	2.41804e-06	Tai6.20585	scaffold1822	78672	80460	-	1161	-	-
novel.77196	NB-ARC	0	0.857137	2.16533	36.3852	69.2029	30.7764	-5.49811	9.17617e-08	2.42294e-06	-	scaffold8774	13294	15433	-	2140	-	SSF52058:|PF00931:NB-ARC domain|SSF52540:
novel.61599	WGR	25.6942	45.4283	89.8613	0.983383	1.9223	3.84705	4.57133	9.22398e-08	2.43455e-06	-	scaffold553	39485	42996	+	2203	-	SSF47587:|SSF52113:|PF00644:Poly(ADP-ribose) polymerase catalytic domain|SSF142921:|SSF56399:|PF05406:WGR domain|PF16589:BRCT domain, a BRCA1 C-terminus domain|PF02877:Poly(ADP-ribose) polymerase, regulatory domain
novel.65364	p450	99.4253	113.142	44.3893	7.86706	2.88345	11.5412	3.52871	9.23036e-08	2.43521e-06	-	scaffold617	143059	146134	-	1286	-	PF00067:Cytochrome P450|SSF48264:
Tai6.43161	GFO_IDH_MocA	2.23428	4.28568	0	56.0528	71.1252	28.8529	-4.51529	9.2441e-08	2.43782e-06	Tai6.43161	scaffold8589	10	1771	+	1092	-	-
Tai6.17263	FKBP_C	147.462	153.428	159.152	52.1193	49.9799	54.8205	1.55181	9.45191e-08	2.48744e-06	Tai6.17263	scaffold1370	1863	5349	-	1016	-	-
Tai6.16904	Aldedh	42.4512	65.9995	32.48	211.427	180.696	225.053	-2.12271	9.49483e-08	2.4977e-06	Tai6.16904	scaffold1335	49667	50295	+	518	-	-
Tai6.34487	Glycos_transf_1	5919.71	8640.8	3448.29	1312.82	1309.09	1129.11	2.26341	9.51887e-08	2.50298e-06	Tai6.34487	scaffold4649	35534	43887	-	3436	-	-
Tai6.13114	EGF_CA	93.8396	53.1425	101.771	321.566	308.53	417.405	-2.07859	9.71922e-08	2.5546e-06	Tai6.13114	scaffold917	191405	196768	+	876	-	-
Tai6.42743	UDPGT	213.373	81.428	22.736	0	1.9223	3.84705	5.7768	9.75407e-08	2.56064e-06	Tai6.42743	scaffold8292	15204	18082	-	1542	-	-
novel.28907	Pkinase	16.7571	14.5713	3.248	85.5543	124.95	93.291	-3.12862	9.75462e-08	2.56064e-06	-	scaffold2383	37640	40485	-	2242	-	PF01657:Salt stress response/antifungal|SSF56112:|PF00069:Protein kinase domain
novel.36707	NB-ARC	0	0	0	26.5513	47.0964	17.3117	-7.34766	1.00294e-07	2.62305e-06	-	scaffold29	84652	159756	-	1001	-	SSF52058:|PF00931:NB-ARC domain
Tai6.12789	Kelch_1	11.1714	4.28568	2.16533	55.0694	62.4748	52.897	-3.29562	1.00723e-07	2.63319e-06	Tai6.12789	scaffold879	99162	102552	-	2211	-	-
novel.77658	Aa_trans	2.23428	6.8571	0	50.1525	49.0187	69.2469	-4.1344	1.00787e-07	2.63379e-06	-	scaffold889	77286	80488	-	1819	-	PF01490:Transmembrane amino acid transporter protein
novel.7400	p450	44.6855	26.5712	22.736	191.76	115.338	199.085	-2.43359	1.02206e-07	2.66977e-06	-	scaffold1270	41787	44444	+	1078	-	PF00067:Cytochrome P450|SSF48264:
novel.49383	SRF-TF	253.59	266.57	360.528	962.732	924.627	764.602	-1.59075	1.02315e-07	2.6715e-06	-	scaffold3938	30744	42704	+	7090	-	SSF55455:|PF00319:SRF-type transcription factor (DNA-binding and dimerisation domain)
novel.63207	NB-ARC	0	0	0	39.3353	33.6403	15.3882	-7.30546	1.03402e-07	2.69543e-06	-	scaffold579	171493	173104	.	1612	-	SSF52540:|PF00931:NB-ARC domain
novel.63524	p450	1.11714	0	0	65.8866	37.4849	33.6617	-6.97657	1.04794e-07	2.72629e-06	-	scaffold5836	3156	5433	-	1621	-	SSF48264:|PF00067:Cytochrome P450
Tai6.4870	Peptidase_C14	62.5597	157.713	37.8933	713.936	983.258	591.484	-3.14387	1.08115e-07	2.80674e-06	Tai6.4870	scaffold235	208508	221305	-	1458	-	-
Tai6.40628	Pkinase	36.8655	55.7139	59.5467	204.544	160.512	195.238	-1.87776	1.08277e-07	2.8098e-06	Tai6.40628	scaffold7018	12708	14246	-	1207	-	-
Tai6.41651	GST_N	0	0	0	31.4682	24.9899	19.2353	-7.08214	1.10761e-07	2.87071e-06	Tai6.41651	scaffold7600	437	8268	-	2539	-	-
novel.44943	NB-ARC	56.974	22.2856	33.5627	178.976	219.142	186.582	-2.38281	1.11175e-07	2.87908e-06	-	scaffold3538	38363	41916	+	3447	-	PF00931:NB-ARC domain|SSF52540:
novel.26132	Cu_bind_like	41.3341	43.714	36.8107	4.91691	4.80576	6.73234	2.8894	1.13406e-07	2.9306e-06	-	scaffold221	86019	87799	-	1781	-	SSF49503:|PF02298:Plastocyanin-like domain
novel.71819	Sulfate_transp	1.11714	0	0	37.3685	41.3295	39.4323	-6.7629	1.13442e-07	2.9306e-06	-	scaffold7482	19200	25873	+	1873	-	SSF52091:|PF00916:Sulfate permease family|PF01740:STAS domain
novel.4883	UDPGT	155.282	125.142	45.472	725.736	779.494	607.834	-2.69639	1.13529e-07	2.93083e-06	-	scaffold1169	41271	43243	.	1973	-	PF00201:UDP-glucoronosyl and UDP-glucosyl transferase|SSF53756:
novel.32352	Pkinase	17.8742	17.1427	12.992	62.9365	74.0086	80.7881	-2.17873	1.13544e-07	2.93083e-06	-	scaffold2607	31380	34609	+	2313	-	PF00069:Protein kinase domain|SSF56112:
novel.13002	Amidase	121.768	142.285	62.7947	412.037	597.836	764.602	-2.4389	1.1387e-07	2.93807e-06	-	scaffold151	94866	97091	+	1155	-	SSF75304:|PF01425:Amidase
novel.1787	B_lectin	0	0	0	35.4018	21.1453	21.1588	-7.11987	1.15568e-07	2.97581e-06	-	scaffold1056	78341	79711	.	1371	-	PF00954:S-locus glycoprotein domain|PF01453:D-mannose binding lectin|SSF57414:|PF08276:PAN-like domain|SSF51110:
novel.14320	Ion_trans	106.128	50.5711	30.3147	0	1.9223	0	6.59368	1.15652e-07	2.97675e-06	-	scaffold1577	140534	146587	+	2315	-	SSF51206:|SSF81324:|PF00520:Ion transport protein
Tai6.40343	Lipase_GDSL	98.3081	95.1422	27.0667	538.894	445.013	653.999	-2.89126	1.1759e-07	3.02418e-06	Tai6.40343	scaffold6857	14569	17377	-	1617	-	-
novel.37091	LRRNT_2	2.23428	0	0	87.521	166.279	22.1205	-7.05684	1.19503e-07	3.07087e-06	-	scaffold29262	1664	2628	+	425	-	SSF52058:|PF08263:Leucine rich repeat N-terminal domain
novel.16947	WRKY	5.58569	4.28568	9.744	47.2024	42.2906	63.4764	-2.98266	1.19827e-07	3.07671e-06	-	scaffold1708	18387	20820	+	1489	-	PF03106:WRKY DNA -binding domain|SSF118290:
novel.39838	p450	3.35141	7.71423	1.08267	54.086	54.7856	40.394	-3.56259	1.20127e-07	3.08316e-06	-	scaffold3114	49461	49820	.	360	-	PF00067:Cytochrome P450|SSF48264:
novel.77398	p450	2.23428	0.857137	1.08267	27.5347	32.6791	45.2029	-4.702	1.22635e-07	3.13735e-06	-	scaffold882	24533	27071	+	1765	-	PF00067:Cytochrome P450|SSF48264:
novel.73540	UDPGT	1.11714	0	0	45.2356	30.7568	47.1264	-6.82237	1.23761e-07	3.16232e-06	-	scaffold788	63628	91327	-	1220	-	PF00201:UDP-glucoronosyl and UDP-glucosyl transferase|SSF53756:
novel.2354	Myb_DNA-binding	0	0	0	23.6012	19.223	32.6999	-7.07932	1.24029e-07	3.16648e-06	-	scaffold1074	143803	145166	-	955	-	SSF46689:|PF00249:Myb-like DNA-binding domain
novel.35143	NB-ARC	0	0	0	60.9697	27.8734	15.3882	-7.54355	1.24074e-07	3.16648e-06	-	scaffold2783	34561	39713	+	2549	-	SSF52200:|PF00931:NB-ARC domain|PF01582:TIR domain|SSF52540:|SSF52058:
novel.66827	WRKY	0	0	0	29.5015	21.1453	22.1205	-7.02528	1.2417e-07	3.16767e-06	-	scaffold6452	23830	25341	+	834	-	SSF118290:|PF03106:WRKY DNA -binding domain
novel.12059	p450	0	0	0	25.5679	25.9511	20.197	-7.00451	1.24467e-07	3.17396e-06	-	scaffold1466	96691	98702	+	1861	-	PF00067:Cytochrome P450|SSF48264:
Tai6.10749	p450	51.3883	35.9998	241.435	1662.9	1751.22	1319.54	-3.84909	1.24716e-07	3.17877e-06	Tai6.10749	scaffold692	26667	28623	+	1957	-	-
novel.76397	Pkinase	2.23428	0	3.248	79.654	27.8734	45.2029	-4.87785	1.3074e-07	3.32588e-06	-	scaffold8550	298	905	.	608	-	PF00069:Protein kinase domain|SSF56112:
Tai6.16744	MBD	122.885	113.999	152.656	370.735	356.587	480.881	-1.63439	1.30802e-07	3.32611e-06	Tai6.16744	scaffold1320	29075	31295	-	1371	-	-
Tai6.38767	UDPGT	14.5228	11.1428	3.248	64.9032	95.154	73.094	-3.00802	1.30984e-07	3.32942e-06	Tai6.38767	scaffold6155	4580	8466	-	1591	-	-
Tai6.24974	Abhydrolase_1	0	0	1.08267	41.3021	42.2906	33.6617	-6.75201	1.32808e-07	3.37443e-06	Tai6.24974	scaffold2513	70837	73460	-	1217	-	-
Tai6.46871	Peptidase_S10	0	5.14282	2.16533	39.3353	121.105	47.1264	-4.75863	1.32869e-07	3.37461e-06	Tai6.46871	scaffold13032	5338	7027	-	1194	-	-
novel.64944	Pkinase	23.4599	33.4283	49.8027	143.574	150.901	182.735	-2.1615	1.33206e-07	3.38181e-06	-	scaffold61	189848	209240	+	3738	-	SSF52058:|PF13855:Leucine rich repeat|PF00069:Protein kinase domain|SSF56112:
Tai6.55219	Peptidase_S28	0	0	0	28.5181	17.3007	29.8147	-7.08116	1.33447e-07	3.38658e-06	Tai6.55219	scaffold41711	10	883	+	523	-	-
novel.1425	p450	0	0	0	23.6012	30.7568	19.2353	-7.04195	1.3387e-07	3.39594e-06	-	scaffold1045	44481	47615	+	1376	-	PF00067:Cytochrome P450|SSF48264:
Tai6.5315	p450	4.46855	1.71427	3.248	32.4516	32.6791	50.0117	-3.64907	1.34427e-07	3.40871e-06	Tai6.5315	scaffold262	77763	81301	-	1787	-	-
Tai6.18138	Thaumatin	1.11714	0.857137	0	30.4849	186.463	41.3558	-7.01344	1.34632e-07	3.41255e-06	Tai6.18138	scaffold1476	10309	11232	.	924	-	-
novel.77393	p450	164.219	111.428	128.837	509.392	407.528	381.82	-1.6851	1.34692e-07	3.41271e-06	-	scaffold8815	1783	3901	.	2119	-	SSF48264:|PF00067:Cytochrome P450
novel.49609	NB-ARC	1243.37	945.422	1044.77	300.915	429.635	290.452	1.66288	1.3612e-07	3.44475e-06	-	scaffold396	38371	175128	-	6702	-	SSF52200:|SSF52058:|PF00931:NB-ARC domain|PF01582:TIR domain|SSF52540:
Tai6.42244	Glyco_hydro_3_C	239.067	633.424	36.8107	6.88368	12.495	13.4647	4.79125	1.37312e-07	3.47213e-06	Tai6.42244	scaffold7953	21511	23002	-	1069	-	-
novel.76690	C4dic_mal_tran	0	0	0	27.5347	26.9122	18.2735	-7.02449	1.40891e-07	3.55696e-06	-	scaffold8620	5962	7418	+	834	-	PF03595:Voltage-dependent anion channel
novel.75788	Pkinase	0	0.857137	0	49.1691	34.6014	35.5852	-6.77741	1.4103e-07	3.55904e-06	-	scaffold84	51887	53741	-	1757	-	SSF56112:|PF00069:Protein kinase domain
novel.41761	Myb_DNA-binding	1.11714	0	0	34.4184	40.3683	40.394	-6.7265	1.43036e-07	3.60391e-06	-	scaffold3271	54763	57763	+	939	-	SSF46689:|PF00249:Myb-like DNA-binding domain
Tai6.13819	Sulfotransfer_1	96.0739	88.2851	5.41333	0	0	0	8.47231	1.44329e-07	3.63419e-06	Tai6.13819	scaffold992	102589	103877	-	1205	-	-
novel.49133	ELO	0	0	2.16533	50.1525	59.5914	31.7382	-6.12138	1.44352e-07	3.63419e-06	-	scaffold3912	53947	54920	+	877	-	PF01151:GNS1/SUR4 family
Tai6.23204	Oxidored_FMN	0	0	0	39.3353	60.5525	11.5412	-7.64034	1.49856e-07	3.76227e-06	Tai6.23204	scaffold2209	69876	71054	-	392	-	-
Tai6.16175	FKBP_C	2332.58	2961.41	2012.68	887.994	893.871	886.745	1.4533	1.49927e-07	3.76256e-06	Tai6.16175	scaffold1250	47422	49150	+	792	-	-
novel.17336	Homeobox	6.70283	11.9999	4.33067	59.003	49.0187	57.7058	-2.81546	1.57377e-07	3.93548e-06	-	scaffold1728	67654	70087	+	900	-	PF00046:Homeobox domain|SSF46689:|PF02183:Homeobox associated leucine zipper
novel.20470	UDPGT	15.6399	5.99996	2.16533	113.089	61.5137	106.756	-3.57673	1.58931e-07	3.96807e-06	-	scaffold190	121435	123687	+	1561	-	PF00201:UDP-glucoronosyl and UDP-glucosyl transferase|SSF53756:
novel.11330	C4dic_mal_tran	0	0	0	74.7371	24.9899	15.3882	-7.68685	1.59617e-07	3.98192e-06	-	scaffold143	178682	182400	-	890	-	PF03595:Voltage-dependent anion channel
novel.63712	RVT_1	2.23428	2.57141	1.08267	34.4184	40.3683	25.9676	-4.07179	1.59675e-07	3.98192e-06	-	scaffold587	148992	151315	-	2324	-	SSF56672:|PF13966:zinc-binding in reverse transcriptase|SSF53098:|PF00078:Reverse transcriptase (RNA-dependent DNA polymerase)|PF13456:Reverse transcriptase-like
Tai6.50228	p450	3.35141	71.9995	15.1573	748.354	1409.05	493.384	-4.86368	1.5998e-07	3.98798e-06	Tai6.50228	scaffold21080	1312	3413	-	1968	-	-
Tai6.41206	p450	2.23428	3.42855	1.08267	28.5181	43.2518	32.6999	-3.91061	1.60214e-07	3.99067e-06	Tai6.41206	scaffold7347	2002	4984	-	756	-	-
novel.65831	Epimerase	18.9913	13.7142	7.57867	64.9032	95.154	76.941	-2.55825	1.60349e-07	3.99245e-06	-	scaffold6263	13398	18666	-	1821	-	PF01370:NAD dependent epimerase/dehydratase family|SSF51735:
novel.23535	Rib_5-P_isom_A	674.751	1078.28	2030	196.677	237.404	215.435	2.54204	1.60517e-07	3.99495e-06	-	scaffold2066	15641	17648	.	2008	-	SSF100950:|SSF75445:|PF06026:Ribose 5-phosphate isomerase A (phosphoriboisomerase A)
novel.3966	Pkinase_Tyr	2.23428	1.71427	22.736	283.214	149.94	234.67	-4.65942	1.60575e-07	3.99495e-06	-	scaffold11322	6685	9857	+	1309	-	SSF56112:|PF07714:Protein tyrosine kinase
novel.75479	Amidohydro_2	10.0542	16.2856	17.3227	107.189	98.9986	56.744	-2.58398	1.62265e-07	4.03064e-06	-	scaffold831	144913	150665	+	3253	-	SSF54368:|SSF51556:|PF00120:Glutamine synthetase, catalytic domain|SSF55931:|PF04909:Amidohydrolase|PF16952:Glutamine synthetase N-terminal domain
novel.62525	Pkinase	0	0.857137	0	52.1193	41.3295	28.8529	-6.81259	1.64855e-07	4.08695e-06	-	scaffold567	116239	119072	-	1828	-	PF14380:Wall-associated receptor kinase C-terminal|PF00069:Protein kinase domain|SSF56112:|PF13947:Wall-associated receptor kinase galacturonan-binding
Tai6.21194	Asp_Glu_race	134.057	179.999	24.9013	2.95015	8.65036	2.88529	4.54821	1.66644e-07	4.12968e-06	Tai6.21194	scaffold1923	28888	30285	-	1398	-	-
novel.19543	TBC	92.7224	90.8565	51.968	15.7341	13.4561	7.6941	2.67715	1.69769e-07	4.2022e-06	-	scaffold18465	267	3975	+	1648	-	SSF47923:|PF00566:Rab-GTPase-TBC domain
novel.29945	p450	49.1541	44.5711	9.744	308.782	243.171	376.049	-3.16231	1.70825e-07	4.22669e-06	-	scaffold2450	85097	87739	+	1787	-	SSF48264:|PF00067:Cytochrome P450
Tai6.18119	p450	83.7853	71.1424	14.0747	519.226	475.77	738.634	-3.35749	1.72032e-07	4.25049e-06	Tai6.18119	scaffold1473	22990	25316	+	1492	-	-
Tai6.43072	CBS	439.035	448.283	501.275	202.577	162.435	158.691	1.40687	1.72056e-07	4.25049e-06	Tai6.43072	scaffold8527	8640	12311	-	1320	-	-
Tai6.44767	Lipoxygenase	483.721	624.853	625.781	1845.81	2765.23	1584.02	-1.83651	1.72798e-07	4.26548e-06	Tai6.44767	scaffold10048	9426	10518	.	1093	-	-
Tai6.3027	Abhydrolase_1	52.5055	72.8566	7.57867	506.442	510.371	835.772	-3.79683	1.76419e-07	4.3464e-06	Tai6.3027	scaffold129	254882	258184	-	1408	-	-
Tai6.44494	Cu_bind_like	96.0739	43.714	28.1493	1.96677	0.961151	4.80881	4.43692	1.76535e-07	4.34758e-06	Tai6.44494	scaffold9741	4421	5836	-	772	-	-
novel.45600	NB-ARC	40.217	16.2856	72.5387	355.984	484.42	264.485	-3.1039	1.79701e-07	4.42383e-06	-	scaffold360	163406	245867	-	5914	-	SSF52540:|PF00931:NB-ARC domain
novel.16576	Peptidase_S10	6.70283	5.99996	1.08267	41.3021	44.213	49.0499	-3.27145	1.79982e-07	4.42901e-06	-	scaffold1690	62228	65311	+	1763	-	PF00450:Serine carboxypeptidase|SSF53474:
novel.36590	NB-ARC	4.46855	2.57141	12.992	74.7371	86.5036	51.9352	-3.43734	1.83689e-07	4.51673e-06	-	scaffold28917	1812	2668	.	857	-	PF00931:NB-ARC domain|SSF52540:
Tai6.16190	Aminotran_3	21.2256	20.5713	11.9093	94.4047	69.2029	109.641	-2.34247	1.86378e-07	4.57218e-06	Tai6.16190	scaffold1253	82864	88579	+	2292	-	-
novel.60257	MatE	61.4426	32.5712	61.712	192.743	213.376	287.567	-2.1618	1.90215e-07	4.65189e-06	-	scaffold5316	9941	27601	-	4161	-	PF01554:MatE
Tai6.25270	Acyltransferase	1.11714	10.2856	14.0747	102.272	97.0763	77.9028	-3.43205	1.90624e-07	4.6601e-06	Tai6.25270	scaffold2571	80453	82961	+	1201	-	-
Tai6.13276	Aldedh	6.70283	3.42855	9.744	54.086	46.1353	45.2029	-2.90047	1.90881e-07	4.66456e-06	Tai6.13276	scaffold937	44386	45271	-	342	-	-
Tai6.11006	Cu_bind_like	0	0	0	24.5846	16.3396	34.6235	-7.07971	1.92902e-07	4.71215e-06	Tai6.11006	scaffold720	50548	51322	.	775	-	-
novel.62343	p450	0	0.857137	1.08267	42.2854	89.3871	28.8529	-6.32821	1.9304e-07	4.71369e-06	-	scaffold564	36579	42356	+	949	-	SSF48264:|PF00067:Cytochrome P450
Tai6.10334	STAS	277.05	371.997	204.624	53.1027	37.4849	78.8646	2.3336	1.9394e-07	4.73383e-06	Tai6.10334	scaffold659	57533	66045	+	2562	-	-
Tai6.16956	Glyco_transf_8	266.996	296.569	407.083	41.3021	82.659	84.6351	2.21763	1.95901e-07	4.77618e-06	Tai6.16956	scaffold1339	116052	118090	-	1578	-	-
novel.56062	UDPGT	41.3341	39.4283	6.496	251.746	328.714	290.452	-3.31561	1.96388e-07	4.7862e-06	-	scaffold4707	45080	58159	+	2936	-	SSF53756:|PF00201:UDP-glucoronosyl and UDP-glucosyl transferase
novel.13228	ABC_membrane	141.877	122.571	54.1333	18.6843	14.4173	12.5029	2.80566	1.99088e-07	4.84828e-06	-	scaffold15206	518	4442	-	1708	-	SSF90123:|PF00664:ABC transporter transmembrane region
novel.66610	NB-ARC	4.46855	0.857137	0	51.1359	31.718	37.5088	-4.55652	2.04336e-07	4.96843e-06	-	scaffold640	110941	135687	+	1609	-	PF00931:NB-ARC domain|SSF52540:
Tai6.10026	WRKY	0	0.857137	1.08267	63.9199	51.9022	25.9676	-6.14738	2.0505e-07	4.98388e-06	Tai6.10026	scaffold627	63964	65971	-	1163	-	-
novel.78659	UDPGT	0	0	0	22.6178	17.3007	32.6999	-7.02272	2.07223e-07	5.03089e-06	-	scaffold9180	3489	5024	.	1536	-	PF00201:UDP-glucoronosyl and UDP-glucosyl transferase|SSF53756:
Tai6.4417	p450	0	11.1428	8.66133	111.122	311.413	92.3292	-4.67962	2.10554e-07	5.10197e-06	Tai6.4417	scaffold209	131571	133474	-	1799	-	-
novel.70897	ADH_zinc_N	0	0.857137	0	59.9863	23.0676	50.9734	-6.9447	2.1141e-07	5.1188e-06	-	scaffold729	138770	141739	+	1365	-	PF00107:Zinc-binding dehydrogenase|SSF51735:|SSF50129:|PF08240:Alcohol dehydrogenase GroES-like domain
Tai6.23678	B3	101.66	135.428	32.48	4.91691	0	5.77058	4.65962	2.14093e-07	5.17189e-06	Tai6.23678	scaffold2287	61761	63934	+	679	-	-
Tai6.52566	ABC_tran	158.634	92.5708	103.936	365.818	441.168	426.061	-1.79857	2.16159e-07	5.21781e-06	Tai6.52566	scaffold28678	1	2446	-	1663	-	-
novel.19462	Aldo_ket_red	12.2885	10.2856	3.248	51.1359	80.7367	68.2852	-2.94843	2.16749e-07	5.22809e-06	-	scaffold1842	55591	62784	-	1493	-	PF00248:Aldo/keto reductase family|SSF51430:
Tai6.11959	Pkinase	118.417	205.713	102.853	29.5015	31.718	25.9676	2.29482	2.19499e-07	5.29239e-06	Tai6.11959	scaffold804	72059	72576	-	1543	-	-
novel.10285	Abhydrolase_1	15.6399	11.9999	14.0747	106.205	69.2029	56.744	-2.48247	2.25346e-07	5.4251e-06	-	scaffold1389	104896	105990	-	603	-	SSF53474:|PF00561:alpha/beta hydrolase fold
Tai6.1420	Peptidase_C1	646.823	1080.85	652.848	2547.94	2588.38	2954.54	-1.76438	2.25742e-07	5.43052e-06	Tai6.1420	scaffold51	271680	272597	+	806	-	-
novel.12014	Myb_DNA-binding	0	0	0	14.7507	53.8245	24.0441	-7.374	2.30626e-07	5.53536e-06	-	scaffold1464	56979	58508	+	908	-	SSF46689:|PF00249:Myb-like DNA-binding domain
novel.61474	Aldo_ket_red	5.58569	0	5.41333	82.6041	75.9309	38.4705	-4.2196	2.31387e-07	5.55154e-06	-	scaffold5503	29804	33888	-	1242	-	SSF51430:|PF00248:Aldo/keto reductase family
novel.31428	NB-ARC	222.31	103.714	74.704	9.83383	22.1065	13.4647	3.13974	2.32685e-07	5.58057e-06	-	scaffold2549	86222	87677	-	1155	-	PF00931:NB-ARC domain|SSF52540:
novel.31381	Ammonium_transp	0	0.857137	0	38.3519	26.9122	56.744	-6.80947	2.34645e-07	5.62543e-06	-	scaffold2546	66982	70972	-	975	-	PF00909:Ammonium Transporter Family|SSF111352:
novel.37173	C2	0	0	0	46.219	20.1842	17.3117	-7.22722	2.36648e-07	5.66701e-06	-	scaffold2933	883	1766	+	779	-	SSF49562:|PF00168:C2 domain
novel.7628	UDPGT	127.354	122.571	152.656	546.761	360.432	387.59	-1.68609	2.36844e-07	5.66958e-06	-	scaffold128	53869	56235	-	2272	-	SSF53756:|PF00201:UDP-glucoronosyl and UDP-glucosyl transferase
Tai6.1277	GST_C	21.2256	8.57137	0	242.895	192.23	226.014	-4.47744	2.37446e-07	5.68182e-06	Tai6.1277	scaffold46	424237	424653	-	1105	-	-
Tai6.44079	HATPase_c	742.897	3933.4	16051.6	315.666	191.269	291.414	4.69841	2.41222e-07	5.76324e-06	Tai6.44079	scaffold9339	10373	13217	-	2328	-	-
novel.39796	p450	3.35141	1.71427	1.08267	27.5347	29.7957	50.9734	-4.15899	2.41304e-07	5.76324e-06	-	scaffold311	187916	195287	+	630	-	SSF48264:|PF00067:Cytochrome P450
Tai6.31508	FH2	277.05	199.713	223.029	57.0362	58.6302	84.6351	1.80354	2.43748e-07	5.81944e-06	Tai6.31508	scaffold3838	49493	51506	-	1684	-	-
novel.10764	p450	4.46855	3.42855	2.16533	56.0528	24.9899	44.2411	-3.6392	2.45034e-07	5.84573e-06	-	scaffold1407	29218	30760	+	933	-	SSF48264:|PF00067:Cytochrome P450
novel.35638	Pkinase_Tyr	8.9371	4.28568	28.1493	136.69	137.445	175.041	-3.45513	2.45634e-07	5.85783e-06	-	scaffold2815	82142	84778	.	2637	-	PF07714:Protein tyrosine kinase|SSF56112:
Tai6.37159	Aldo_ket_red	41.3341	35.9998	19.488	153.408	175.891	120.22	-2.2132	2.46641e-07	5.87519e-06	Tai6.37159	scaffold5503	2632	6306	-	1292	-	-
Tai6.23985	BTB	15.6399	22.2856	8.66133	96.3715	73.0475	141.379	-2.72462	2.53974e-07	6.02946e-06	Tai6.23985	scaffold2338	38425	39461	-	1037	-	-
novel.7629	PFK	1447.81	1632.85	1304.61	553.644	645.894	614.567	1.27358	2.558e-07	6.06825e-06	-	scaffold128	56355	62032	-	2214	-	SSF53784:|PF00365:Phosphofructokinase
novel.9905	Pkinase_Tyr	22.3428	15.4285	29.232	110.139	98.9986	84.6351	-2.14324	2.59965e-07	6.16013e-06	-	scaffold137	120786	122485	+	1149	-	SSF56112:|PF07714:Protein tyrosine kinase
novel.74400	RVT_1	24.577	10.2856	12.992	99.3216	87.4648	234.67	-3.14892	2.6479e-07	6.26507e-06	-	scaffold806	124508	133662	+	5573	-	SSF56672:|PF00078:Reverse transcriptase (RNA-dependent DNA polymerase)|PF13456:Reverse transcriptase-like|PF13966:zinc-binding in reverse transcriptase|SSF53098:
novel.23902	AP2	1.11714	4.28568	2.16533	43.2688	24.9899	75.9793	-4.20246	2.6942e-07	6.36273e-06	-	scaffold2084	32085	33025	.	941	-	SSF54171:|PF00847:AP2 domain
Tai6.49455	Coprinus_mating	3.35141	9.42851	7.57867	46.219	45.1741	51.9352	-2.78857	2.70224e-07	6.37935e-06	Tai6.49455	scaffold18884	433	2429	-	987	-	-
novel.30878	Oxidored_FMN	0	0	0	40.3187	57.6691	9.61763	-7.58993	2.79539e-07	6.5796e-06	-	scaffold2512	29	1222	-	421	-	SSF51395:|PF00724:NADH:flavin oxidoreductase / NADH oxidase family
novel.39146	GRAS	1.11714	0	2.16533	43.2688	28.8345	31.7382	-5.08309	2.80131e-07	6.5902e-06	-	scaffold3064	297	2019	.	1723	-	PF03514:GRAS domain family
novel.14486	GST_N	5.58569	5.14282	18.4053	87.521	70.164	79.8263	-3.04326	2.80197e-07	6.5902e-06	-	scaffold15858	496	1083	.	588	-	SSF52833:|PF02798:Glutathione S-transferase, N-terminal domain
novel.78715	NAM	73.7311	96.8565	38.976	9.83383	8.65036	10.5794	2.85346	2.80443e-07	6.59354e-06	-	scaffold92	251707	254145	+	1587	-	PF02365:No apical meristem (NAM) protein|SSF101941:
novel.41377	Aa_trans	10.0542	5.14282	4.33067	68.8368	58.6302	35.5852	-3.07673	2.82147e-07	6.63114e-06	-	scaffold324	161875	162931	+	833	-	PF01490:Transmembrane amino acid transporter protein
novel.41381	Lipase_GDSL	2.23428	1.71427	0	55.0694	37.4849	23.0823	-4.85334	2.83485e-07	6.65517e-06	-	scaffold3240	11733	14157	+	1490	-	PF00657:GDSL-like Lipase/Acylhydrolase|SSF52266:
novel.30768	NAD_binding_4	1.11714	2.57141	6.496	51.1359	29.7957	49.0499	-3.68398	2.84669e-07	6.67801e-06	-	scaffold2504	65597	68373	-	2025	-	PF07993:Male sterility protein|PF03015:Male sterility protein|SSF51735:
Tai6.1640	AMP-binding	434.567	542.568	475.291	1284.3	1148.58	1095.45	-1.27983	2.90211e-07	6.80045e-06	Tai6.1640	scaffold61	321300	327966	+	2453	-	-
novel.2010	Gly_transf_sug	2.23428	1.71427	2.16533	20.651	39.4072	57.7058	-4.28138	2.94858e-07	6.89403e-06	-	scaffold10640	3247	5090	.	1844	-	SSF53448:|PF04572:Alpha 1,4-glycosyltransferase conserved region|PF04488:Glycosyltransferase sugar-binding region containing DXD motif
Tai6.24694	PIP5K	493.775	533.996	451.472	1687.48	1410.01	1114.68	-1.50939	2.95987e-07	6.91789e-06	Tai6.24694	scaffold2457	44037	48735	-	3253	-	-
Tai6.7263	HMA	22.3428	50.5711	27.0667	159.308	142.25	184.658	-2.26983	2.96897e-07	6.93658e-06	Tai6.7263	scaffold397	132175	133417	-	1011	-	-
Tai6.259	FMN_red	0	0	0	34.4184	24.9899	14.4264	-7.04617	3.00282e-07	7.01049e-06	Tai6.259	scaffold8	230257	231468	-	1030	-	-
Tai6.10455	Myb_DNA-binding	537.343	592.282	289.072	121.939	119.183	110.603	2.01257	3.02348e-07	7.05612e-06	Tai6.10455	scaffold668	45736	49613	-	2179	-	-
novel.55584	UDPGT	0	0	0	31.4682	13.4561	29.8147	-7.06388	3.03559e-07	7.07916e-06	-	scaffold4643	38269	39955	+	982	-	SSF53756:|PF00201:UDP-glucoronosyl and UDP-glucosyl transferase
novel.21934	p450	1.11714	0.857137	0	44.2522	30.7568	39.4323	-5.83425	3.06175e-07	7.13491e-06	-	scaffold1986	15795	19082	+	1835	-	PF00067:Cytochrome P450|SSF48264:
novel.77279	GRAS	12.2885	20.5713	45.472	246.829	147.056	179.85	-2.87496	3.10222e-07	7.21862e-06	-	scaffold8791	6543	8523	.	1981	-	PF03514:GRAS domain family
Tai6.54033	ABC_membrane	568.623	679.71	548.912	1764.19	1795.43	1326.27	-1.44238	3.17482e-07	7.37127e-06	Tai6.54033	scaffold34657	1	1649	-	1020	-	-
Tai6.25907	Abhydrolase_3	0	0	0	28.5181	22.1065	16.35	-6.90554	3.19915e-07	7.41958e-06	Tai6.25907	scaffold2662	68449	73532	-	1176	-	-
novel.80596	NAD_binding_4	167.571	165.427	87.696	591.013	512.294	998.31	-2.3199	3.2758e-07	7.5918e-06	-	scaffold9810	551	2180	-	1023	-	PF07993:Male sterility protein|SSF51735:|PF03015:Male sterility protein
novel.43960	NB-ARC	23.4599	13.7142	40.0587	147.507	194.153	121.182	-2.59298	3.29219e-07	7.62142e-06	-	scaffold34534	2	1224	-	1122	-	SSF52540:|PF00931:NB-ARC domain
novel.546	Abhydrolase_1	34.6313	29.1427	11.9093	121.939	131.678	168.309	-2.47663	3.30718e-07	7.65052e-06	-	scaffold10131	8872	11909	+	1230	-	SSF53474:|PF00561:alpha/beta hydrolase fold
novel.68479	OPT	0	0	0	22.6178	15.3784	31.7382	-6.9642	3.31362e-07	7.65702e-06	-	scaffold677	45535	47644	-	794	-	PF03169:OPT oligopeptide transporter protein
novel.4023	GST_N	0	0.857137	0	104.239	26.9122	30.7764	-7.21738	3.31715e-07	7.66238e-06	-	scaffold1136	158	52725	+	1174	-	SSF52833:|SSF47616:|PF13410:Glutathione S-transferase, C-terminal domain|PF02798:Glutathione S-transferase, N-terminal domain
novel.55966	GRAS	45.8027	38.5712	5.41333	464.157	334.481	267.37	-3.56746	3.38149e-07	7.79394e-06	-	scaffold4698	10218	11610	.	1393	-	PF03514:GRAS domain family
novel.9047	SRF-TF	82.6682	66.8567	165.648	487.758	471.925	564.555	-2.27622	3.49574e-07	8.03205e-06	-	scaffold13363	2367	4978	+	1656	-	PF00319:SRF-type transcription factor (DNA-binding and dimerisation domain)|SSF55455:
novel.74368	p450	4.46855	2.57141	0	38.3519	28.8345	43.2793	-3.97337	3.54434e-07	8.13374e-06	-	scaffold8056	4547	5896	.	1350	-	SSF48264:|PF00067:Cytochrome P450
Tai6.51845	Usp	1345.03	1548.85	953.829	400.237	387.344	465.493	1.61875	3.5706e-07	8.19103e-06	Tai6.51845	scaffold26133	767	2161	+	1005	-	-
Tai6.32525	Aldo_ket_red	0	0.857137	0	32.4516	41.3295	29.8147	-6.5735	3.59443e-07	8.24271e-06	Tai6.32525	scaffold4090	24742	27709	+	1362	-	-
Tai6.10081	2OG-FeII_Oxy	0	0.857137	2.16533	169.142	74.9698	12.5029	-6.40885	3.66456e-07	8.38531e-06	Tai6.10081	scaffold633	57538	58513	+	888	-	-
Tai6.8330	2OG-FeII_Oxy	1.11714	0.857137	4.33067	54.086	71.1252	21.1588	-4.57357	3.68992e-07	8.44028e-06	Tai6.8330	scaffold482	129329	130814	+	1222	-	-
novel.65226	Pkinase_Tyr	63.6769	58.2853	174.309	793.59	726.63	489.537	-2.76383	3.69721e-07	8.45389e-06	-	scaffold6147	16123	18527	+	2405	-	PF07714:Protein tyrosine kinase|SSF56112:
novel.80776	Amidohydro_2	25.6942	35.1426	22.736	109.155	141.289	94.2528	-2.03594	3.71e-07	8.48008e-06	-	scaffold9879	1041	5276	-	2319	-	PF16952:Glutamine synthetase N-terminal domain|SSF51556:|PF04909:Amidohydrolase|SSF55931:|PF00120:Glutamine synthetase, catalytic domain|SSF54368:
Tai6.48291	p450	330.673	209.141	32.48	9.83383	11.5338	12.5029	4.07839	3.75938e-07	8.58365e-06	Tai6.48291	scaffold15916	3781	4980	.	1200	-	-
Tai6.22576	TIR	83.7853	71.1424	107.184	5.9003	18.2619	3.84705	3.22399	3.826e-07	8.72004e-06	Tai6.22576	scaffold2118	24296	25131	+	836	-	-
novel.62076	HLH	1.11714	0	0	75.7205	24.0288	34.6235	-6.94823	3.85652e-07	8.7801e-06	-	scaffold56	189566	190562	+	588	-	SSF47459:|PF00010:Helix-loop-helix DNA-binding domain
Tai6.3070	Peptidase_C1	1876.79	1555.7	562.987	7830.68	7387.41	8045.15	-2.54156	3.97873e-07	9.03234e-06	Tai6.3070	scaffold133	9993	13308	+	1787	-	-
Tai6.21845	p450	3906.63	1902.84	409.248	88.5044	124.95	203.894	3.8972	3.99861e-07	9.07096e-06	Tai6.21845	scaffold2017	33214	35673	+	1594	-	-
Tai6.50764	Sugar_tr	5.58569	1.71427	14.0747	88.5044	69.2029	70.2087	-3.44412	4.0177e-07	9.09797e-06	Tai6.50764	scaffold22716	1757	3404	+	672	-	-
Tai6.25160	HLH	2112.51	1445.99	184.053	90.4712	88.4259	65.3999	3.93735	4.05275e-07	9.16422e-06	Tai6.25160	scaffold2548	72623	73458	+	600	-	-
novel.65890	2OG-FeII_Oxy	0	0	0	24.5846	19.223	18.2735	-6.79617	4.08302e-07	9.22607e-06	-	scaffold6271	5145	6137	+	630	-	PF03171:2OG-Fe(II) oxygenase superfamily|SSF51197:
novel.57962	Abhydrolase_3	10.0542	33.4283	2.16533	254.696	273.928	196.2	-3.97036	4.08569e-07	9.22881e-06	-	scaffold4971	35361	36594	.	1234	-	PF07859:alpha/beta hydrolase fold|SSF53474:
Tai6.17209	Glyco_hydro_1	55.8569	65.9995	33.5627	185.859	241.249	393.361	-2.3971	4.11021e-07	9.27758e-06	Tai6.17209	scaffold1363	78757	81313	+	882	-	-
Tai6.51077	Pkinase	7.81996	11.9999	18.4053	64.9032	62.4748	70.2087	-2.37015	4.13573e-07	9.32853e-06	Tai6.51077	scaffold23671	1049	3290	-	2126	-	-
Tai6.34267	Myb_DNA-binding	140.759	396.854	308.56	52.1193	42.2906	56.744	2.4861	4.20613e-07	9.47719e-06	Tai6.34267	scaffold4588	2683	5175	+	1373	-	-
novel.19608	NB-ARC	48.0369	41.9997	35.728	168.158	149.94	116.373	-1.7889	4.26491e-07	9.60281e-06	-	scaffold185	152995	157033	-	3597	-	PF13855:Leucine rich repeat|PF12799:Leucine Rich repeats (2 copies)|SSF52058:|SSF52540:|PF00931:NB-ARC domain
novel.63136	Myb_DNA-binding	12.2885	5.14282	1.08267	59.9863	88.4259	60.5911	-3.51016	4.27201e-07	9.61536e-06	-	scaffold5776	1523	5192	-	1162	-	PF00249:Myb-like DNA-binding domain|SSF46689:
novel.54269	NB-ARC	16.7571	5.99996	9.744	59.003	71.1252	62.5146	-2.59165	4.40686e-07	9.89403e-06	-	scaffold4456	4406	9755	+	2684	-	PF00931:NB-ARC domain|SSF52540:|SSF52058:
novel.36706	NB-ARC	1000.96	494.568	663.675	127.84	162.435	210.626	2.10733	4.42324e-07	9.92046e-06	-	scaffold29	75377	149480	+	7426	-	SSF52540:|SSF52058:|PF00931:NB-ARC domain
novel.39527	GST_N	0	0	0	44.2522	22.1065	13.4647	-7.15856	4.44392e-07	9.95979e-06	-	scaffold3094	40926	41596	+	415	-	PF02798:Glutathione S-transferase, N-terminal domain|SSF52833:
Tai6.23759	Coprinus_mating	211.139	357.426	50.8853	0.983383	13.4561	10.5794	4.6289	4.5648e-07	1.0209e-05	Tai6.23759	scaffold2302	5369	6547	+	800	-	-
novel.45197	Exo_endo_phos	4.46855	4.28568	3.248	32.4516	31.718	71.1705	-3.49205	4.58136e-07	1.0237e-05	-	scaffold3560	24725	27998	-	3274	-	PF03372:Endonuclease/Exonuclease/phosphatase family|SSF56219:
novel.19345	Pkinase	17.8742	16.2856	14.0747	95.3881	58.6302	70.2087	-2.21659	4.58216e-07	1.0237e-05	-	scaffold18372	7	1242	.	1236	-	SSF56112:|PF00069:Protein kinase domain
Tai6.40122	bZIP_1	182.093	223.713	109.349	1066.97	556.506	780.951	-2.22128	4.71243e-07	1.05021e-05	Tai6.40122	scaffold6750	14	2128	+	1211	-	-
novel.67330	PG_binding_1	0	2.57141	2.16533	73.7537	54.7856	18.2735	-4.9005	4.73501e-07	1.05376e-05	-	scaffold655	156126	161083	-	1304	-	SSF47090:|PF00413:Matrixin|SSF55486:|PF01471:Putative peptidoglycan binding domain
Tai6.49688	Aldo_ket_red	43.5684	50.5711	23.8187	178.976	157.629	150.035	-2.03861	4.7639e-07	1.05904e-05	Tai6.49688	scaffold19477	1	1735	-	401	-	-
novel.40661	adh_short	0	0	0	24.5846	86.5036	10.5794	-7.76733	4.77416e-07	1.05986e-05	-	scaffold31843	60	987	-	639	-	PF00106:short chain dehydrogenase|SSF51735:
novel.45118	p450	4.46855	4.28568	0	186.843	34.6014	51.9352	-4.94718	4.77672e-07	1.06e-05	-	scaffold35523	1062	1824	.	763	-	PF00067:Cytochrome P450|SSF48264:
novel.11010	Peptidase_C1	3.35141	3.42855	1.08267	54.086	20.1842	59.6293	-4.07195	4.77812e-07	1.06e-05	-	scaffold14162	2348	4746	+	1740	-	PF08246:Cathepsin propeptide inhibitor domain (I29)|PF00396:Granulin|SSF57277:|SSF54001:|PF00112:Papain family cysteine protease
novel.18531	Ion_trans	3.35141	0.857137	1.08267	29.5015	26.9122	34.6235	-4.1613	4.78556e-07	1.06127e-05	-	scaffold1793	93650	95127	-	825	-	SSF81324:|PF00520:Ion transport protein
novel.4120	BTB	3.35141	2.57141	12.992	54.086	64.3971	71.1705	-3.35048	4.79376e-07	1.06198e-05	-	scaffold114	151192	154569	-	1206	-	SSF54695:|PF00651:BTB/POZ domain
Tai6.9777	WRKY	12.2885	11.9999	27.0667	82.6041	93.2317	89.444	-2.37822	4.80779e-07	1.06471e-05	Tai6.9777	scaffold606	50474	54805	-	1241	-	-
novel.32012	p450	0	0	0	25.5679	103.804	9.61763	-7.95935	4.81282e-07	1.06526e-05	-	scaffold2589	36091	37940	-	1738	-	SSF48264:|PF00067:Cytochrome P450
novel.77015	ABC_tran	0	0	0	34.4184	11.5338	29.8147	-7.08353	4.81365e-07	1.06526e-05	-	scaffold8723	1820	3350	.	1531	-	PF00005:ABC transporter|SSF52540:
novel.27740	Kelch_1	87.1368	90.8565	75.7867	23.6012	25.9511	23.0823	1.80589	4.83519e-07	1.06909e-05	-	scaffold231	26583	30271	+	1291	-	PF01344:Kelch motif|PF13418:Galactose oxidase, central domain|SSF117281:
novel.75259	HLH	52.5055	41.1426	57.3813	0	4.80576	6.73234	3.70352	4.83601e-07	1.06909e-05	-	scaffold8263	8638	11270	+	1111	-	SSF47459:|PF00010:Helix-loop-helix DNA-binding domain
novel.56956	UDPGT	1.11714	0.857137	9.744	136.69	74.9698	48.0881	-4.49885	4.84242e-07	1.07013e-05	-	scaffold4836	60721	67718	-	2116	-	PF00201:UDP-glucoronosyl and UDP-glucosyl transferase|SSF53756:
Tai6.54734	ABC2_membrane	1169.64	950.565	1562.29	4191.18	4534.71	3219.98	-1.69799	4.87687e-07	1.077e-05	Tai6.54734	scaffold38548	1	1326	+	763	-	-
novel.60306	LRRNT_2	0	0.857137	0	61.9531	36.5237	22.1205	-6.79221	4.9094e-07	1.0838e-05	-	scaffold5326	10559	11734	+	1055	-	SSF52058:|PF13855:Leucine rich repeat|PF13516:Leucine Rich repeat|PF08263:Leucine rich repeat N-terminal domain
novel.13832	ANF_receptor	0	0.857137	0	69.8202	33.6403	23.0823	-6.86161	4.93032e-07	1.08766e-05	-	scaffold1550	37503	39143	-	1164	-	PF01094:Receptor family ligand binding region|SSF53822:|SSF53850:|PF10613:Ligated ion channel L-glutamate- and glycine-binding site
novel.31373	IBR	0	0	5.41333	55.0694	48.0576	40.394	-4.79154	4.95284e-07	1.09187e-05	-	scaffold2545	50141	52202	-	1275	-	PF01485:IBR domain, a half RING-finger domain|SSF57850:
novel.44947	Myb_DNA-binding	0	0	0	22.6178	24.0288	15.3882	-6.79526	4.9895e-07	1.0988e-05	-	scaffold3539	30	1203	-	1074	-	PF00249:Myb-like DNA-binding domain|SSF46689:
novel.80407	TB2_DP1_HVA22	0	1.71427	3.248	40.3187	48.0576	22.1205	-4.46365	4.99886e-07	1.10048e-05	-	scaffold9740	7800	9210	+	903	-	PF03134:TB2/DP1, HVA22 family
novel.35725	HLH	14.5228	20.5713	27.0667	0	0	0	6.86205	5.00149e-07	1.10067e-05	-	scaffold2822	43783	46010	+	1119	-	SSF47459:|PF00010:Helix-loop-helix DNA-binding domain
Tai6.17776	NB-ARC	7.81996	1.71427	1.08267	54.086	56.7079	33.6617	-3.80733	5.0411e-07	1.10862e-05	Tai6.17776	scaffold1432	28573	31878	-	888	-	-
novel.2058	Methyltransf_11	107.245	152.57	23.8187	3.93353	8.65036	4.80881	4.02813	5.04498e-07	1.10909e-05	-	scaffold10659	42	1867	-	1826	-	SSF53335:|PF08241:Methyltransferase domain
novel.80704	OPT	5.58569	8.57137	0	123.906	45.1741	88.4822	-4.15448	5.0584e-07	1.11088e-05	-	scaffold9843	7215	9163	+	1525	-	PF03169:OPT oligopeptide transporter protein
novel.72352	WRKY	2.23428	2.57141	1.08267	35.4018	25.9511	27.8911	-3.89636	5.17542e-07	1.13383e-05	-	scaffold7609	7612	9151	+	940	-	SSF118290:|PF03106:WRKY DNA -binding domain
novel.16051	2OG-FeII_Oxy	0	5.14282	1.08267	34.4184	37.4849	51.9352	-4.20418	5.25238e-07	1.1491e-05	-	scaffold166	235847	268681	+	1420	-	PF03171:2OG-Fe(II) oxygenase superfamily|PF14226:non-haem dioxygenase in morphine synthesis N-terminal|SSF51197:
novel.63525	Myb_DNA-binding	0	0	0	18.6843	16.3396	27.8911	-6.81586	5.28044e-07	1.15444e-05	-	scaffold5836	9840	11529	+	760	-	PF00249:Myb-like DNA-binding domain|SSF46689:
Tai6.17371	Cu_bind_like	78.1996	53.9996	16.24	341.234	418.101	335.655	-2.88294	5.28583e-07	1.15521e-05	Tai6.17371	scaffold1384	42564	44226	+	946	-	-
novel.40025	ABC_tran	6.70283	14.5713	16.24	97.3549	74.9698	55.7822	-2.59496	5.28944e-07	1.15521e-05	-	scaffold31306	1	1698	+	1020	-	PF00005:ABC transporter|SSF52540:
Tai6.35130	GHMP_kinases	174.274	180.856	237.104	518.243	618.981	497.231	-1.46517	5.50672e-07	1.1977e-05	Tai6.35130	scaffold4838	12592	19273	-	1840	-	-
Tai6.49559	Acyltransferase	0	0.857137	3.248	31.4682	27.8734	33.6617	-4.52466	5.52865e-07	1.20165e-05	Tai6.49559	scaffold19158	2607	3569	+	744	-	-
novel.63360	Abhydrolase_3	0	0	0	55.0694	18.2619	14.4264	-7.29526	5.54502e-07	1.20479e-05	-	scaffold581	7001	8082	.	1082	-	PF07859:alpha/beta hydrolase fold|SSF53474:
novel.39943	START	11.1714	5.14282	2.16533	40.3187	72.0863	61.5528	-3.24855	5.57556e-07	1.21059e-05	-	scaffold3124	54040	56969	+	1249	-	SSF55961:|PF01852:START domain
novel.74444	Aa_trans	33.5141	18.857	53.0507	189.793	170.124	164.461	-2.32304	5.7165e-07	1.2385e-05	-	scaffold8067	17456	20616	-	1554	-	PF01490:Transmembrane amino acid transporter protein
Tai6.7735	PIP5K	409.99	371.14	398.421	1288.23	1051.5	860.778	-1.44031	5.72497e-07	1.23963e-05	Tai6.7735	scaffold428	27660	33184	+	4091	-	-
novel.50031	WRKY	1.11714	0	1.08267	42.2854	36.5237	27.8911	-5.71415	5.78499e-07	1.25067e-05	-	scaffold3997	63038	64230	-	964	-	SSF118290:|PF03106:WRKY DNA -binding domain
Tai6.53048	Glyoxalase	0	0.857137	0	28.5181	28.8345	40.394	-6.48973	5.82469e-07	1.25821e-05	Tai6.53048	scaffold30441	3	1356	-	452	-	-
novel.78367	Peptidase_S8	0	0	0	17.7009	15.3784	38.4705	-7.00151	5.84903e-07	1.26304e-05	-	scaffold910	48480	50903	-	1034	-	SSF52743:|PF00082:Subtilase family
novel.26777	Lipase_GDSL	107.245	245.998	4.33067	1.96677	0.961151	0.961763	6.5262	5.86851e-07	1.26681e-05	-	scaffold225	41960	47111	+	1358	-	PF00657:GDSL-like Lipase/Acylhydrolase|SSF52266:
novel.25055	PG_binding_1	7.81996	7.71423	2.16533	56.0528	38.446	46.1646	-2.97508	6.00762e-07	1.29508e-05	-	scaffold215	343737	344318	.	582	-	PF01471:Putative peptidoglycan binding domain|SSF47090:
Tai6.29660	MatE	120.651	155.142	73.6213	624.448	607.447	362.585	-2.1879	6.01843e-07	1.29696e-05	Tai6.29660	scaffold3407	28080	32709	+	2062	-	-
novel.29994	Peptidase_S24	67.0283	90.8565	127.755	331.4	322.947	323.152	-1.77492	6.02436e-07	1.2978e-05	-	scaffold2454	39433	49385	+	2290	-	PF00717:Peptidase S24-like|SSF51306:
novel.30890	p450	3.35141	0.857137	3.248	34.4184	37.4849	25.0058	-3.75689	6.0965e-07	1.312e-05	-	scaffold2512	51224	52965	+	1299	-	SSF48264:|PF00067:Cytochrome P450
Tai6.32026	zf-TAZ	149.696	122.571	60.6293	477.924	445.974	518.39	-2.11483	6.11461e-07	1.31545e-05	Tai6.32026	scaffold3967	22209	23683	+	925	-	-
Tai6.29642	Aldedh	311.681	275.998	141.829	1034.52	908.288	933.872	-1.97904	6.12887e-07	1.31807e-05	Tai6.29642	scaffold3402	12	926	+	687	-	-
novel.48752	WRKY	0	0	0	29.5015	20.1842	14.4264	-6.84242	6.13206e-07	1.31831e-05	-	scaffold3887	1004	4419	+	1078	-	SSF118290:|PF03106:WRKY DNA -binding domain
novel.64232	OPT	1.11714	0	0	31.4682	24.0288	50.9734	-6.61301	6.21565e-07	1.33492e-05	-	scaffold5977	541	4790	+	857	-	PF03169:OPT oligopeptide transporter protein
Tai6.999	Ferritin	1542.77	1968.84	1051.27	335.333	471.925	454.914	1.85419	6.23112e-07	1.33779e-05	Tai6.999	scaffold33	133146	135210	+	1239	-	-
novel.21486	Pkinase_Tyr	1.11714	2.57141	5.41333	44.2522	25.9511	40.394	-3.60779	6.23657e-07	1.33833e-05	-	scaffold196	174548	175195	.	648	-	SSF56112:|PF07714:Protein tyrosine kinase
novel.70620	HLH	0	0	0	23.6012	14.4173	23.0823	-6.77326	6.23787e-07	1.33833e-05	-	scaffold7233	1940	9291	-	1120	-	PF00010:Helix-loop-helix DNA-binding domain|SSF47459:
novel.65803	Pkinase_Tyr	1.11714	1.71427	1.08267	42.2854	22.1065	28.8529	-4.54399	6.26869e-07	1.34449e-05	-	scaffold626	69787	71285	-	1151	-	PF07714:Protein tyrosine kinase|SSF56112:
Tai6.18756	HA2	65.9111	117.428	181.888	18.6843	24.0288	14.4264	2.67633	6.2809e-07	1.34586e-05	Tai6.18756	scaffold1571	54329	59665	+	4604	-	-
novel.20245	Pkinase_Tyr	6.70283	2.57141	2.16533	32.4516	35.5626	39.4323	-3.26222	6.2815e-07	1.34586e-05	-	scaffold189	43179	50304	-	2577	-	PF00954:S-locus glycoprotein domain|PF07714:Protein tyrosine kinase|PF01453:D-mannose binding lectin|PF08276:PAN-like domain|SSF56112:|SSF51110:
novel.19800	C2	56.974	85.7137	84.448	18.6843	11.5338	18.2735	2.23039	6.37034e-07	1.36352e-05	-	scaffold1863	12989	17245	+	2236	-	SSF56024:|SSF49562:|PF00168:C2 domain|PF00614:Phospholipase D Active site motif
novel.58076	MIF	1.11714	2.57141	1.08267	25.5679	38.446	25.9676	-4.18104	6.46046e-07	1.38e-05	-	scaffold499	119978	121723	+	599	-	PF01187:Macrophage migration inhibitory factor (MIF)|SSF55331:
novel.12343	FH2	204.436	142.285	200.293	53.1027	63.436	44.2411	1.76477	6.46676e-07	1.38065e-05	-	scaffold148	231005	233214	-	1799	-	PF02181:Formin Homology 2 Domain|SSF101447:
novel.2687	Auxin_inducible	109.48	179.142	266.336	833.908	674.728	920.407	-2.1298	6.47704e-07	1.38215e-05	-	scaffold1087	114836	116069	-	1234	-	PF02519:Auxin responsive protein
novel.37851	Pkinase_Tyr	1.11714	4.28568	0	29.5015	79.7755	36.547	-4.66154	6.4868e-07	1.3833e-05	-	scaffold2983	34561	37089	+	1617	-	SSF56112:|PF07714:Protein tyrosine kinase
novel.5322	p450	0	0	0	21.6344	22.1065	15.3882	-6.72604	6.49009e-07	1.38353e-05	-	scaffold11856	3585	5084	-	802	-	PF00067:Cytochrome P450|SSF48264:
novel.42265	DUF315	49.1541	107.142	46.5547	3.93353	11.5338	4.80881	3.32472	6.49652e-07	1.38401e-05	-	scaffold3311	52660	55498	-	2004	-	PF03759:PRONE (Plant-specific Rop nucleotide exchanger)
novel.45359	Glyco_hydro_17	0	0	0	38.3519	76.8921	6.73234	-7.77086	6.50875e-07	1.38585e-05	-	scaffold3579	21255	21809	.	555	-	PF00332:Glycosyl hydrolases family 17|SSF51445:
Tai6.18564	adh_short	88.2539	58.2853	34.6453	283.214	297.957	731.902	-2.85822	6.58242e-07	1.39897e-05	Tai6.18564	scaffold1540	129334	131642	-	1207	-	-
novel.60335	Epimerase	29.0456	22.2856	5.41333	106.205	214.337	179.85	-3.13873	6.7912e-07	1.44141e-05	-	scaffold5329	4150	20423	+	1548	-	PF01370:NAD dependent epimerase/dehydratase family|SSF51735:
Tai6.13155	NUDIX	353.016	119.142	131.003	1316.75	1169.72	1082.95	-2.56652	6.8625e-07	1.4558e-05	Tai6.13155	scaffold923	3667	6116	+	1205	-	-
novel.20482	PBD	13.4057	16.2856	15.1573	50.1525	80.7367	91.3675	-2.30521	7.0493e-07	1.49269e-05	-	scaffold190	229232	232122	+	712	-	PF00786:P21-Rho-binding domain
Tai6.31212	DUF6	68.1454	3.42855	44.3893	570.362	569.001	956.954	-4.18166	7.10679e-07	1.50385e-05	Tai6.31212	scaffold3769	30209	30946	+	644	-	-
novel.41766	Lipase_3	0	0.857137	0	22.6178	39.4072	36.547	-6.50209	7.18344e-07	1.51906e-05	-	scaffold3272	1926	8953	+	2321	-	SSF53474:|PF01764:Lipase (class 3)
novel.2137	GRAS	21.2256	24.857	3.248	251.746	159.551	121.182	-3.42372	7.22775e-07	1.52792e-05	-	scaffold1069	17780	18815	.	1036	-	PF03514:GRAS domain family
novel.38711	p450	2.23428	3.42855	3.248	29.5015	25.9511	41.3558	-3.42737	7.24643e-07	1.53136e-05	-	scaffold303	163887	170940	+	2539	-	PF00067:Cytochrome P450|SSF48264:
Tai6.40982	Acyl_transf_1	459.144	738.852	517.515	177.992	166.279	205.817	1.64167	7.30551e-07	1.54281e-05	Tai6.40982	scaffold7235	10509	14348	-	1586	-	-
novel.38644	NB-ARC	0	0	0	47.2024	18.2619	13.4647	-7.14225	7.42936e-07	1.56616e-05	-	scaffold3025	5788	12134	-	1096	-	PF00931:NB-ARC domain|SSF52200:|PF01582:TIR domain|SSF52540:
novel.59189	MatE	3.35141	0.857137	3.248	27.5347	28.8345	36.547	-3.69721	7.45798e-07	1.57029e-05	-	scaffold515	133850	151041	-	2212	-	PF01554:MatE
Tai6.1995	Peptidase_C1	657.994	440.568	346.453	1619.63	1507.08	1737.91	-1.75159	7.49524e-07	1.57657e-05	Tai6.1995	scaffold77	18201	113191	+	1840	-	-
Tai6.45746	OPT	118.417	84.8566	93.1093	245.846	296.996	318.344	-1.54153	7.64024e-07	1.60489e-05	Tai6.45746	scaffold11250	1	2582	-	801	-	-
Tai6.7420	HLH	682.571	4295.11	444.976	74.7371	96.1151	133.685	4.15443	7.64256e-07	1.60489e-05	Tai6.7420	scaffold404	43997	46586	-	1023	-	-
novel.73874	p450	48.0369	101.142	32.48	585.113	296.996	338.541	-2.74281	7.86686e-07	1.64816e-05	-	scaffold795	38805	43514	-	1873	-	SSF48264:|PF00067:Cytochrome P450
novel.53788	Phosphoesterase	1.11714	0.857137	3.248	24.5846	27.8734	67.3234	-4.55509	7.91075e-07	1.65516e-05	-	scaffold4397	40646	44264	+	793	-	PF04185:Phosphoesterase family
novel.72219	RVT_1	169.805	150.856	233.856	53.1027	61.5137	54.8205	1.7091	7.97407e-07	1.66621e-05	-	scaffold758	36758	40578	.	3821	-	SSF56672:|SSF56219:|PF00078:Reverse transcriptase (RNA-dependent DNA polymerase)
Tai6.6782	Glyco_hydro_3	5.58569	9.42851	1.08267	85.5543	372.927	36.547	-4.9239	8.20719e-07	1.71209e-05	Tai6.6782	scaffold368	26208	29942	-	2029	-	-
Tai6.7075	Abhydrolase_3	8.9371	5.14282	6.496	46.219	33.6403	61.5528	-2.7974	8.32847e-07	1.73397e-05	Tai6.7075	scaffold384	42223	43636	-	1414	-	-
Tai6.23852	Aa_trans	1.11714	12.8571	48.72	492.675	631.476	352.967	-4.56029	8.33585e-07	1.73493e-05	Tai6.23852	scaffold2313	78873	79754	+	792	-	-
Tai6.21751	Glyco_hydro_17	33.5141	29.9998	18.4053	122.923	108.61	92.3292	-1.98091	8.34946e-07	1.73719e-05	Tai6.21751	scaffold2002	58717	62110	+	1752	-	-
Tai6.26134	ADH_N	2213.05	3213.41	2407.85	1020.75	1038.04	915.598	1.3974	8.36378e-07	1.7396e-05	Tai6.26134	scaffold2705	21011	23754	-	1300	-	-
Tai6.27257	Asp	645.706	843.423	668.005	298.948	300.84	278.911	1.29627	8.37353e-07	1.74106e-05	Tai6.27257	scaffold2923	6020	7719	-	814	-	-
novel.48331	Myb_DNA-binding	0	4.28568	11.9093	139.64	90.3482	60.5911	-4.16742	8.699e-07	1.80517e-05	-	scaffold38409	19	770	.	752	-	PF00249:Myb-like DNA-binding domain|SSF46689:
novel.70040	Pkinase	4.46855	29.1427	21.6533	153.408	168.201	133.685	-3.02863	8.79458e-07	1.82321e-05	-	scaffold71	160261	162528	-	2268	-	PF00139:Legume lectin domain|PF00069:Protein kinase domain|SSF56112:|SSF49899:
novel.25784	NAM	0	0	0	48.1857	35.5626	7.6941	-7.35486	8.94006e-07	1.85034e-05	-	scaffold2187	65238	66561	-	1111	-	SSF101941:|PF02365:No apical meristem (NAM) protein
novel.70419	Aa_trans	18.9913	8.57137	15.1573	60.9697	68.2417	77.9028	-2.29672	9.14514e-07	1.88908e-05	-	scaffold7185	3771	6661	-	1788	-	PF01490:Transmembrane amino acid transporter protein
novel.48334	ABC1	86.0196	64.2853	57.3813	12.784	10.5727	19.2353	2.28407	9.24873e-07	1.90923e-05	-	scaffold3841	46877	49915	-	1819	-	SSF56112:|PF03109:ABC1 family
Tai6.11270	Sugar_tr	7.81996	12.8571	17.3227	83.5875	61.5137	55.7822	-2.39909	9.403e-07	1.93945e-05	Tai6.11270	scaffold741	54347	57082	-	571	-	-
Tai6.28276	AAA	135.174	246.855	151.573	52.1193	37.4849	29.8147	2.16226	9.47006e-07	1.95237e-05	Tai6.28276	scaffold3122	21632	25661	+	1539	-	-
novel.27723	TIR	20.1085	12.8571	7.57867	100.305	83.6201	56.744	-2.57352	9.53114e-07	1.96369e-05	-	scaffold2309	38102	38806	+	705	-	PF01582:TIR domain|SSF52200:
novel.52541	NB-ARC	43.5684	59.9996	14.0747	312.716	330.636	196.2	-2.82952	9.60972e-07	1.97859e-05	-	scaffold4242	49411	52485	+	3002	-	PF00931:NB-ARC domain|SSF52540:|SSF52058:
Tai6.33001	Lig_chan	21.2256	38.5712	47.6373	148.491	144.173	138.494	-2.00155	9.63151e-07	1.98243e-05	Tai6.33001	scaffold4219	50555	53059	+	1864	-	-
Tai6.52163	p450	303.861	173.142	250.096	953.881	669.922	812.69	-1.74612	9.66261e-07	1.98818e-05	Tai6.52163	scaffold27221	1703	2852	-	993	-	-
Tai6.17716	p450	21.2256	5.14282	1.08267	111.122	143.212	160.614	-3.93296	9.66668e-07	1.98838e-05	Tai6.17716	scaffold1426	157560	160344	+	2018	-	-
novel.76235	Homeobox	12.2885	12.8571	15.1573	55.0694	54.7856	89.444	-2.30755	9.76404e-07	2.00645e-05	-	scaffold851	6291	9934	+	1928	-	SSF55961:|PF00046:Homeobox domain|SSF46689:|PF01852:START domain
novel.74640	Peptidase_S10	0	0	0	12.784	31.718	19.2353	-6.83492	9.89345e-07	2.02909e-05	-	scaffold811	140302	141626	+	729	-	SSF53474:|PF00450:Serine carboxypeptidase
novel.53329	LRRNT_2	14.5228	3.42855	10.8267	114.072	62.4748	61.5528	-3.07403	9.94435e-07	2.03887e-05	-	scaffold434	62646	69400	+	1227	-	PF08263:Leucine rich repeat N-terminal domain|PF00560:Leucine Rich Repeat|SSF52058:
Tai6.47257	HSP70	172.039	455.997	63.8773	13.7674	24.0288	18.2735	3.62622	1.00005e-06	2.04971e-05	Tai6.47257	scaffold13758	1715	4588	+	1952	-	-
Tai6.14256	Lipase_3	452.441	372.855	311.808	54.086	59.5914	125.991	2.2459	1.00114e-06	2.05129e-05	Tai6.14256	scaffold1035	200112	202821	+	1925	-	-
Tai6.19196	Auxin_resp	214.49	186.856	146.16	41.3021	45.1741	66.3616	1.84051	1.00248e-06	2.05204e-05	Tai6.19196	scaffold1629	20295	23393	-	993	-	-
novel.50023	Ion_trans	0	0	0	19.6677	17.3007	17.3117	-6.60259	1.0065e-06	2.05893e-05	-	scaffold3997	13745	15316	-	637	-	SSF81324:|PF00520:Ion transport protein
novel.24445	Peptidase_S8	0	1.71427	0	41.3021	23.0676	51.9352	-5.888	1.0137e-06	2.07049e-05	-	scaffold2113	55792	58220	.	2429	-	SSF52025:|SSF52743:|PF02225:PA domain|PF00082:Subtilase family|PF05922:Peptidase inhibitor I9
novel.27296	AP2	1.11714	1.71427	6.496	35.4018	49.9799	30.7764	-3.66327	1.01379e-06	2.07049e-05	-	scaffold2282	43669	44716	.	1048	-	SSF54171:|PF00847:AP2 domain
novel.79357	Auxin_inducible	5.58569	8.57137	12.992	54.086	42.2906	67.3234	-2.59212	1.02616e-06	2.09374e-05	-	scaffold94	6421	7248	.	828	-	PF02519:Auxin responsive protein
novel.24157	HMA	0	0.857137	2.16533	30.4849	30.7568	25.0058	-4.8372	1.03405e-06	2.10716e-05	-	scaffold2099	37782	38759	+	667	-	SSF55008:|PF00403:Heavy-metal-associated domain
Tai6.43605	FMO-like	31.2799	39.4283	71.456	2.95015	2.88345	7.6941	3.39075	1.0344e-06	2.10716e-05	Tai6.43605	scaffold8953	1376	3695	+	1873	-	-
novel.38850	TPR_1	773.059	346.283	290.155	31.4682	44.213	99.0616	3.01127	1.03719e-06	2.11148e-05	-	scaffold3043	29776	34926	-	2448	-	PF00515:Tetratricopeptide repeat|SSF48452:
Tai6.25080	Glyco_transf_8	30.1627	45.4283	22.736	207.494	111.494	151.959	-2.25173	1.05413e-06	2.14114e-05	Tai6.25080	scaffold2532	60869	63165	-	1919	-	-
novel.38828	GRAS	6.70283	11.1428	33.5627	177.992	114.377	141.379	-3.08211	1.05737e-06	2.14703e-05	-	scaffold30406	1628	2491	.	864	-	PF03514:GRAS domain family
novel.41476	Aminotran_1_2	1.11714	0.857137	4.33067	35.4018	30.7568	25.9676	-3.91292	1.06332e-06	2.15841e-05	-	scaffold3249	30851	65769	-	1909	-	SSF53383:|PF00155:Aminotransferase class I and II
Tai6.11436	LRRNT_2	97.191	73.7138	186.219	14.7507	25.9511	15.3882	2.66842	1.06383e-06	2.15841e-05	Tai6.11436	scaffold753	95710	97133	.	1424	-	-
novel.8435	NB-ARC	69.2625	46.2854	63.8773	209.46	194.153	160.614	-1.658	1.06682e-06	2.16345e-05	-	scaffold1311	71727	75053	-	2868	-	SSF52540:|PF00931:NB-ARC domain
Tai6.6478	Aldo_ket_red	2.23428	2.57141	3.248	31.4682	63.436	22.1205	-3.8626	1.08367e-06	2.1941e-05	Tai6.6478	scaffold345	137650	138237	-	588	-	-
novel.17689	AP2	0	0	1.08267	45.2356	21.1453	30.7764	-6.48039	1.10067e-06	2.22638e-05	-	scaffold1748	46486	47340	.	855	-	SSF54171:|PF00847:AP2 domain
novel.61057	Sulfate_transp	60.3254	84.8566	21.6533	461.206	465.197	249.097	-2.81271	1.10179e-06	2.22794e-05	-	scaffold5437	14962	19466	+	2295	-	SSF52091:|PF00916:Sulfate permease family|PF01740:STAS domain
novel.1096	Amino_oxidase	0	0	1.08267	23.6012	35.5626	29.8147	-6.35428	1.11372e-06	2.24804e-05	-	scaffold10324	238	835	-	492	-	PF01593:Flavin containing amine oxidoreductase|SSF51905:
novel.36372	NB-ARC	55.8569	42.8568	103.936	6.88368	8.65036	12.5029	2.84987	1.11386e-06	2.24804e-05	-	scaffold2874	112665	113169	.	505	-	PF00931:NB-ARC domain|SSF52540:
novel.53285	RVT_1	13.4057	6.8571	8.66133	50.1525	47.0964	50.9734	-2.37643	1.13174e-06	2.27714e-05	-	scaffold4333	37375	39339	.	1965	-	PF00078:Reverse transcriptase (RNA-dependent DNA polymerase)|SSF56219:|SSF56672:
Tai6.31792	Usp	421.161	491.139	499.109	1247.91	976.53	1147.38	-1.25609	1.13188e-06	2.27714e-05	Tai6.31792	scaffold3910	238	1885	-	557	-	-
novel.10270	UDPGT	16.7571	14.5713	9.744	59.003	68.2417	139.456	-2.69814	1.14796e-06	2.30657e-05	-	scaffold13888	2184	4250	-	1072	-	PF00201:UDP-glucoronosyl and UDP-glucosyl transferase|SSF53756:
novel.43576	FAD_binding_3	3.35141	3.42855	2.16533	23.6012	31.718	37.5088	-3.36548	1.15593e-06	2.32037e-05	-	scaffold3419	24564	26876	-	1193	-	PF01494:FAD binding domain|SSF51905:
novel.42841	IBR	0	0.857137	12.992	141.607	129.755	106.756	-4.79143	1.17235e-06	2.35099e-05	-	scaffold336	100426	106331	+	1739	-	SSF57850:|PF01485:IBR domain, a half RING-finger domain|PF00097:Zinc finger, C3HC4 type (RING finger)
novel.479	Peptidase_S10	0	0	0	12.784	19.223	26.9294	-6.72193	1.18066e-06	2.36475e-05	-	scaffold10110	6611	10181	-	836	-	SSF53474:|PF00450:Serine carboxypeptidase
novel.64519	Aldo_ket_red	0	0	0	12.784	21.1453	23.0823	-6.67404	1.18712e-06	2.37694e-05	-	scaffold601	144124	146465	+	881	-	PF00248:Aldo/keto reductase family|SSF51430:
novel.72678	Pkinase_Tyr	0	0	0	12.784	16.3396	48.0881	-7.11148	1.18892e-06	2.37979e-05	-	scaffold7694	10637	11945	-	737	-	SSF56112:|PF07714:Protein tyrosine kinase
novel.57782	Pkinase_Tyr	119.534	83.9994	61.712	341.234	321.986	692.469	-2.35439	1.19738e-06	2.39369e-05	-	scaffold495	85147	134009	+	3673	-	PF07714:Protein tyrosine kinase|PF01453:D-mannose binding lectin|PF08276:PAN-like domain|SSF56112:|SSF51110:|PF00954:S-locus glycoprotein domain
novel.19311	Peptidase_S8	0	1.71427	0	34.4184	24.0288	67.3234	-6.00685	1.21661e-06	2.42754e-05	-	scaffold18342	2887	3996	.	1110	-	SSF52743:|PF00082:Subtilase family|PF05922:Peptidase inhibitor I9
novel.48981	MatE	13.4057	13.7142	18.4053	65.8866	69.2029	53.8587	-2.05705	1.22448e-06	2.44247e-05	-	scaffold3901	17356	20186	+	1562	-	PF01554:MatE
novel.78989	Myb_DNA-binding	98.3081	161.142	152.656	36.3852	29.7957	14.4264	2.35587	1.22705e-06	2.44682e-05	-	scaffold928	74531	77057	-	1493	-	PF00249:Myb-like DNA-binding domain|SSF46689:
Tai6.48141	Pkinase	20.1085	19.7141	15.1573	104.239	69.2029	65.3999	-2.11634	1.24232e-06	2.47338e-05	Tai6.48141	scaffold15547	2188	3555	.	1368	-	-
novel.38746	Homeobox	2.23428	0.857137	0	21.6344	28.8345	63.4764	-5.23173	1.24729e-06	2.48172e-05	-	scaffold3032	35322	37120	-	1799	-	SSF46689:|PF00046:Homeobox domain|PF02183:Homeobox associated leucine zipper
Tai6.6946	AMP-binding	385.413	353.998	355.115	884.061	778.532	752.099	-1.14178	1.25815e-06	2.50097e-05	Tai6.6946	scaffold377	88495	93688	+	2029	-	-
novel.57964	Abhydrolase_3	1391.95	2598.84	743.792	213.394	336.403	223.129	2.61502	1.26555e-06	2.5141e-05	-	scaffold4971	37871	41018	-	986	-	PF07859:alpha/beta hydrolase fold|SSF53474:
Tai6.11301	PK	636.769	688.281	377.851	167.175	162.435	182.735	1.73321	1.27718e-06	2.53562e-05	Tai6.11301	scaffold743	93976	96049	+	1217	-	-
Tai6.28326	Lipase_3	0	0.857137	0	112.106	159.551	3.84705	-7.98448	1.28088e-06	2.54215e-05	Tai6.28326	scaffold3132	54298	56782	-	1543	-	-
novel.36507	Pkinase_Tyr	6.70283	17.9999	27.0667	111.122	164.357	87.5204	-2.80669	1.28497e-06	2.54868e-05	-	scaffold2885	12891	16352	+	1531	-	SSF56112:|PF07714:Protein tyrosine kinase
Tai6.1209	GRAS	102.777	66.8567	101.771	334.35	238.365	301.994	-1.69202	1.28934e-06	2.55655e-05	Tai6.1209	scaffold45	317509	318994	.	1486	-	-
novel.61032	UDPGT	40.217	15.4285	19.488	139.64	125.911	108.679	-2.32784	1.30345e-06	2.58209e-05	-	scaffold5433	29630	31516	-	1887	-	PF00201:UDP-glucoronosyl and UDP-glucosyl transferase|SSF53756:
novel.21027	TIR	5.58569	7.71423	10.8267	67.8534	81.6978	32.6999	-2.91708	1.30774e-06	2.58897e-05	-	scaffold1934	1036	1637	.	602	-	PF01582:TIR domain|SSF52200:
Tai6.36025	NDK	397.701	579.425	335.627	102.272	100.921	153.882	1.87898	1.31728e-06	2.60215e-05	Tai6.36025	scaffold5118	28364	31037	-	1062	-	-
novel.60972	p450	108.362	116.571	24.9013	494.641	645.894	721.322	-2.89596	1.32484e-06	2.61546e-05	-	scaffold5422	16061	17005	-	945	-	PF00067:Cytochrome P450|SSF48264:
novel.22801	U-box	7.81996	9.42851	75.7867	747.371	444.052	437.602	-4.13387	1.32795e-06	2.62079e-05	-	scaffold2026	38294	43165	-	3159	-	PF04564:U-box domain|PF00400:WD domain, G-beta repeat|SSF48371:|SSF50978:|SSF57850:
Tai6.37854	ABC_membrane	7.81996	12.8571	30.3147	106.205	143.212	95.2145	-2.76092	1.3351e-06	2.63408e-05	Tai6.37854	scaffold5747	7733	10085	+	1682	-	-
novel.70328	MatE	5.58569	2.57141	1.08267	36.3852	38.446	25.9676	-3.46705	1.33869e-06	2.63951e-05	-	scaffold716	69601	70950	-	777	-	PF01554:MatE
Tai6.51834	Cu_bind_like	87.1368	43.714	15.1573	321.566	402.722	428.946	-2.98333	1.36481e-06	2.68432e-05	Tai6.51834	scaffold26110	1	1599	-	773	-	-
Tai6.17300	HMA	157.516	107.142	46.5547	585.113	543.05	517.428	-2.40288	1.38539e-06	2.72075e-05	Tai6.17300	scaffold1371	114936	116015	-	873	-	-
novel.16996	MatE	5.58569	2.57141	1.08267	26.5513	35.5626	36.547	-3.43673	1.39685e-06	2.74138e-05	-	scaffold171	66757	68213	-	971	-	PF01554:MatE
novel.18742	Acetyltransf_1	182.093	194.57	134.251	59.003	53.8245	57.7058	1.58429	1.43384e-06	2.81048e-05	-	scaffold1801	62372	70685	-	2181	-	PF00583:Acetyltransferase (GNAT) family|SSF57903:|SSF55729:
novel.59749	NB-ARC	22.3428	12.8571	7.57867	60.9697	117.26	89.444	-2.65138	1.44668e-06	2.83302e-05	-	scaffold5237	20520	42911	-	5708	-	PF00931:NB-ARC domain|SSF52540:|SSF52058:
novel.33753	Peptidase_S8	0	0	0	23.6012	16.3396	14.4264	-6.60459	1.45625e-06	2.84912e-05	-	scaffold2698	61658	63708	-	1087	-	PF00082:Subtilase family|SSF52743:
novel.5617	GST_C	0	0	0	16.7175	20.1842	15.3882	-6.54892	1.46235e-06	2.86018e-05	-	scaffold11960	5569	6557	+	784	-	SSF52833:|PF13417:Glutathione S-transferase, N-terminal domain|PF00043:Glutathione S-transferase, C-terminal domain|SSF47616:
novel.32010	p450	1.11714	0	0	24.5846	22.1065	55.7822	-6.55793	1.48363e-06	2.9e-05	-	scaffold2589	15757	17477	-	1492	-	SSF48264:|PF00067:Cytochrome P450
novel.29099	ANF_receptor	1.11714	0.857137	14.0747	137.674	92.2705	88.4822	-4.33328	1.49913e-06	2.92759e-05	-	scaffold2398	63848	67720	-	2660	-	PF00497:Bacterial extracellular solute-binding proteins, family 3|SSF53850:|SSF53822:|PF01094:Receptor family ligand binding region|PF00060:Ligand-gated ion channel
Tai6.41806	Epimerase	103.894	95.1422	100.688	266.497	219.142	277.949	-1.35011	1.50113e-06	2.93059e-05	Tai6.41806	scaffold7703	15122	18723	-	1299	-	-
Tai6.45894	Peptidase_S28	0	0	0	19.6677	12.495	23.0823	-6.62804	1.50999e-06	2.94515e-05	Tai6.45894	scaffold11474	8379	9549	+	873	-	-
Tai6.24477	Pkinase_Tyr	0	0	0	24.5846	10.5727	25.0058	-6.75091	1.52132e-06	2.96633e-05	Tai6.24477	scaffold2421	21850	22502	.	653	-	-
novel.1415	Pkinase	0	0.857137	0	38.3519	23.0676	25.9676	-6.32751	1.52335e-06	2.96846e-05	-	scaffold10440	395	1650	.	1256	-	PF00069:Protein kinase domain|SSF56112:
novel.19549	Cu_bind_like	55.8569	18.857	2.16533	341.234	473.847	533.778	-4.13643	1.52767e-06	2.97514e-05	-	scaffold1847	23803	25291	-	864	-	PF02298:Plastocyanin-like domain|SSF49503:
novel.19700	Sulfate_transp	0	0	0	29.5015	12.495	17.3117	-6.72994	1.52771e-06	2.97514e-05	-	scaffold1857	41095	44030	-	1257	-	PF00916:Sulfate permease family
novel.27843	WD40	101.66	50.5711	184.053	15.7341	10.5727	17.3117	2.94473	1.54464e-06	3.00535e-05	-	scaffold23131	477	2593	-	943	-	PF00400:WD domain, G-beta repeat|SSF50978:
novel.37497	p450	5778.95	2335.7	430.901	112.106	117.26	276.988	4.07689	1.54465e-06	3.00535e-05	-	scaffold29588	1890	2587	.	698	-	SSF48264:|PF00067:Cytochrome P450
novel.28241	HLH	81.5511	72.8566	15.1573	0	1.9223	3.84705	4.87269	1.54591e-06	3.00687e-05	-	scaffold2339	58533	59445	.	913	-	PF00010:Helix-loop-helix DNA-binding domain|SSF47459:
Tai6.3422	Pkinase	1095.91	985.707	1245.07	505.459	482.498	502.04	1.15853	1.55053e-06	3.01402e-05	Tai6.3422	scaffold152	205294	210775	-	2998	-	-
novel.12319	DNA_pol_B	197.733	185.142	242.517	499.558	521.905	480.881	-1.26545	1.58196e-06	3.07228e-05	-	scaffold148	56490	60035	.	3546	-	SSF53098:|SSF56672:|PF00136:DNA polymerase family B|PF03104:DNA polymerase family B, exonuclease domain
novel.41984	RVT_2	99.4253	77.1423	6.496	0.983383	0.961151	0.961763	5.97759	1.59287e-06	3.09156e-05	-	scaffold329	210884	212674	.	1791	-	SSF56672:|PF07727:Reverse transcriptase (RNA-dependent DNA polymerase)
Tai6.26261	NAM	24.577	49.7139	32.48	4.91691	3.8446	2.88529	3.2046	1.59383e-06	3.09249e-05	Tai6.26261	scaffold2722	35136	36951	-	1021	-	-
Tai6.39590	p450	0	17.1427	3.248	157.341	302.763	101.947	-4.75106	1.59849e-06	3.09963e-05	Tai6.39590	scaffold6500	28444	30414	+	1862	-	-
Tai6.7272	p450	8.9371	125.142	128.837	1208.58	2424.02	912.713	-4.1104	1.60808e-06	3.11631e-05	Tai6.7272	scaffold397	189259	191203	-	1814	-	-
novel.42816	HLH	0	0	0	24.5846	29.7957	9.61763	-6.84019	1.62142e-06	3.14024e-05	-	scaffold3357	13448	16858	-	1374	-	SSF47459:|PF00010:Helix-loop-helix DNA-binding domain
Tai6.37771	Peptidase_C1	0	0	0	34.4184	6.72806	43.2793	-7.23986	1.62482e-06	3.14585e-05	Tai6.37771	scaffold5724	34722	36103	-	1279	-	-
Tai6.8327	Auxin_resp	1627.67	1577.99	908.357	407.12	423.868	454.914	1.67786	1.64496e-06	3.18114e-05	Tai6.8327	scaffold480	158350	163500	+	2498	-	-
novel.72679	Pkinase_Tyr	0	0	0	13.7674	18.2619	20.197	-6.54743	1.64505e-06	3.18114e-05	-	scaffold7694	18822	19529	.	708	-	PF07714:Protein tyrosine kinase|SSF56112:
novel.17209	Pkinase	0	0	0	22.6178	17.3007	13.4647	-6.57829	1.65782e-06	3.20388e-05	-	scaffold1720	95736	97020	.	1285	-	PF00069:Protein kinase domain|SSF56112:
novel.44960	2OG-FeII_Oxy	46.9198	47.1425	6.496	430.722	293.151	263.523	-3.29238	1.66605e-06	3.2188e-05	-	scaffold354	54029	57044	+	1380	-	SSF51197:|PF14226:non-haem dioxygenase in morphine synthesis N-terminal|PF03171:2OG-Fe(II) oxygenase superfamily
Tai6.12630	RPE65	45.8027	366.855	220.864	10.8172	20.1842	2.88529	4.22534	1.67863e-06	3.24112e-05	Tai6.12630	scaffold864	109097	110335	.	1239	-	-
novel.3815	Glycos_transf_1	22.3428	15.4285	12.992	59.9863	71.1252	84.6351	-2.09318	1.70127e-06	3.27982e-05	-	scaffold11274	1	1874	-	1603	-	SSF53756:|PF00534:Glycosyl transferases group 1
novel.39193	Ferritin	13.4057	56.571	73.6213	0	0.961151	2.88529	5.21719	1.70608e-06	3.2881e-05	-	scaffold3068	66181	68795	+	1134	-	SSF47240:|PF00210:Ferritin-like domain
Tai6.14599	K_tetra	56.974	128.571	129.92	432.688	456.547	389.514	-2.01689	1.73383e-06	3.33548e-05	Tai6.14599	scaffold1073	96893	98868	.	1976	-	-
Tai6.21055	Pkinase	223.428	198.856	146.16	572.329	475.77	517.428	-1.46134	1.7392e-06	3.34378e-05	Tai6.21055	scaffold1897	8357	10136	.	1780	-	-
novel.67998	PIP5K	5.58569	1.71427	2.16533	45.2356	26.9122	29.8147	-3.46861	1.74095e-06	3.34614e-05	-	scaffold668	1	580	+	500	-	SSF56104:|PF01504:Phosphatidylinositol-4-phosphate 5-Kinase
novel.3791	p450	0	0.857137	0	39.3353	21.1453	26.9294	-6.32786	1.75276e-06	3.36678e-05	-	scaffold1126	97601	99349	+	921	-	PF00067:Cytochrome P450|SSF48264:
novel.46854	p450	7.81996	11.9999	3.248	47.2024	47.0964	62.5146	-2.73789	1.76883e-06	3.39354e-05	-	scaffold37091	893	1570	.	678	-	SSF48264:|PF00067:Cytochrome P450
Tai6.19763	KNOX2	213.373	114.856	49.8027	11.8006	11.5338	20.197	3.11739	1.76963e-06	3.39405e-05	Tai6.19763	scaffold1704	29518	40917	+	1389	-	-
novel.42586	Aminotran_1_2	222.31	251.141	207.872	548.727	565.157	477.996	-1.22323	1.82416e-06	3.49123e-05	-	scaffold334	120962	125717	-	1558	-	SSF53383:|PF00155:Aminotransferase class I and II
novel.38790	2OG-FeII_Oxy	2.23428	4.28568	36.8107	1065	286.423	138.494	-5.10877	1.83549e-06	3.51078e-05	-	scaffold3038	49899	88704	+	5118	-	PF14226:non-haem dioxygenase in morphine synthesis N-terminal|PF03171:2OG-Fe(II) oxygenase superfamily|SSF51197:
Tai6.31440	WRKY	453.558	299.141	168.896	1559.64	1117.82	1455.15	-2.16508	1.85895e-06	3.55136e-05	Tai6.31440	scaffold3822	55579	57415	+	1518	-	-
Tai6.5004	NB-ARC	461.378	349.712	377.851	118.989	171.085	124.067	1.52079	1.86236e-06	3.5568e-05	Tai6.5004	scaffold244	181773	184524	+	2752	-	-
novel.6711	HMA	11.1714	18.857	3.248	170.125	93.2317	66.3616	-3.29066	1.8922e-06	3.60618e-05	-	scaffold1240	102189	103612	+	657	-	SSF55008:|PF00403:Heavy-metal-associated domain
novel.24734	UDPGT	88.2539	82.2851	18.4053	459.24	453.663	412.596	-2.80885	1.89757e-06	3.61422e-05	-	scaffold2131	51931	53414	.	1484	-	PF00201:UDP-glucoronosyl and UDP-glucosyl transferase|SSF53756:
Tai6.22454	WRKY	5.58569	31.7141	18.4053	105.222	159.551	175.041	-2.96548	1.91495e-06	3.64514e-05	Tai6.22454	scaffold2101	51966	52959	-	875	-	-
Tai6.729	AMP-binding	733.96	848.566	769.776	1862.53	1717.58	1551.32	-1.12496	1.92558e-06	3.66207e-05	Tai6.729	scaffold23	319258	326158	+	2526	-	-
novel.67538	ZF-HD_dimer	41.3341	61.7139	59.5467	7.86706	8.65036	14.4264	2.39492	1.92828e-06	3.6661e-05	-	scaffold659	134787	135936	.	1150	-	PF04770:ZF-HD protein dimerisation region|SSF46689:
Tai6.50689	Pkinase	26.8113	18.857	15.1573	71.7869	78.8144	80.7881	-1.93229	1.99379e-06	3.77817e-05	Tai6.50689	scaffold22494	2022	3306	-	962	-	-
novel.60827	Pkinase_Tyr	0	0	0	14.7507	12.495	37.5088	-6.85757	1.99488e-06	3.77851e-05	-	scaffold540	212404	213504	+	880	-	PF07714:Protein tyrosine kinase|SSF56112:
novel.35548	bZIP_1	0	0.857137	15.1573	240.929	149.94	121.182	-5.01515	2.00293e-06	3.79095e-05	-	scaffold2808	76867	77996	-	537	-	PF00170:bZIP transcription factor|PF14144:Seed dormancy control|SSF57959:
novel.63565	Ammonium_transp	20.1085	5.14282	1.08267	110.139	97.0763	161.576	-3.82259	2.02527e-06	3.83094e-05	-	scaffold5842	31482	32575	.	1094	-	SSF111352:|PF00909:Ammonium Transporter Family
novel.67766	ACT	1.11714	6.8571	7.57867	40.3187	46.1353	39.4323	-2.99227	2.0491e-06	3.87138e-05	-	scaffold6634	7224	9710	+	1606	-	PF01842:ACT domain|SSF55021:
novel.64432	Pkinase_Tyr	13.4057	7.71423	5.41333	46.219	45.1741	74.0557	-2.65001	2.08496e-06	3.92859e-05	-	scaffold6	504926	505900	-	809	-	PF07714:Protein tyrosine kinase|SSF56112:
novel.76392	Pkinase	0	0	0	29.5015	15.3784	12.5029	-6.68228	2.12402e-06	3.99505e-05	-	scaffold855	95684	96990	+	1307	-	SSF56112:|PF00069:Protein kinase domain
novel.23644	OCD_Mu_crystall	0	0.857137	0	36.3852	31.718	18.2735	-6.31084	2.1285e-06	4.00228e-05	-	scaffold2071	97844	98444	.	601	-	SSF51735:|PF02423:Ornithine cyclodeaminase/mu-crystallin family
novel.899	MatE	154.165	71.1424	45.472	664.767	474.809	430.87	-2.53778	2.13622e-06	4.01323e-05	-	scaffold1026	94181	98107	-	2066	-	PF01554:MatE
novel.21886	Kinesin	231.248	304.284	103.936	39.3353	37.4849	46.1646	2.37956	2.14228e-06	4.02342e-05	-	scaffold1983	19183	22800	+	1585	-	SSF52540:|PF00225:Kinesin motor domain
novel.70585	PG_binding_1	37.9827	14.5713	5.41333	156.358	149.94	195.238	-3.11967	2.15711e-06	4.04887e-05	-	scaffold7227	14205	15599	.	1395	-	SSF47090:|PF01471:Putative peptidoglycan binding domain
Tai6.51162	UDPGT	3.35141	17.1427	10.8267	72.7703	63.436	79.8263	-2.75915	2.18405e-06	4.09094e-05	Tai6.51162	scaffold23944	593	3230	-	1696	-	-
Tai6.10375	Sulfotransfer_1	2.23428	5.14282	1.08267	39.3353	23.0676	40.394	-3.54495	2.20587e-06	4.12937e-05	Tai6.10375	scaffold663	101675	103079	-	1405	-	-
novel.46409	DIL	45.8027	40.2854	22.736	4.91691	4.80576	3.84705	3.00514	2.24549e-06	4.19609e-05	-	scaffold3670	14351	20315	-	1476	-	PF01843:DIL domain
novel.14760	NAM	0	0.857137	0	29.5015	21.1453	28.8529	-6.19129	2.27762e-06	4.25236e-05	-	scaffold16	54376	57329	-	1256	-	PF02365:No apical meristem (NAM) protein|SSF101941:
novel.36264	Aminotran_1_2	1.11714	5.14282	5.41333	43.2688	26.9122	38.4705	-3.19137	2.29164e-06	4.27727e-05	-	scaffold2868	27706	29338	+	697	-	SSF53383:|PF00155:Aminotransferase class I and II
novel.50936	GST_N	0	0	0	14.7507	30.7568	12.5029	-6.69891	2.30843e-06	4.30735e-05	-	scaffold40728	36	381	.	346	-	SSF52833:|PF02798:Glutathione S-transferase, N-terminal domain
Tai6.26935	Glyco_hydro_3	550.749	1141.71	56.2987	31.4682	30.7568	36.547	4.14638	2.30962e-06	4.3083e-05	Tai6.26935	scaffold2855	41147	44055	-	1641	-	-
novel.6289	Pkinase	2.23428	0	0	51.1359	30.7568	23.0823	-5.67938	2.34042e-06	4.35932e-05	-	scaffold1222	61433	98336	-	1346	-	PF00069:Protein kinase domain|SSF56112:
novel.23637	C4dic_mal_tran	0	2.57141	3.248	73.7537	22.1065	30.7764	-4.41332	2.35368e-06	4.38015e-05	-	scaffold2071	40565	54726	+	487	-	PF03595:Voltage-dependent anion channel
novel.63736	Glyco_hydro_3_C	0	0.857137	1.08267	29.5015	24.9899	31.7382	-5.42855	2.37041e-06	4.40999e-05	-	scaffold5876	34958	36005	.	1048	-	PF14310:Fibronectin type III-like domain|PF01915:Glycosyl hydrolase family 3 C-terminal domain|SSF52279:
novel.31517	WRKY	0	0.857137	7.57867	42.2854	55.7468	49.0499	-4.15595	2.38422e-06	4.42918e-05	-	scaffold2554	91644	92869	.	1226	-	SSF118290:|PF03106:WRKY DNA -binding domain
novel.36287	LRRNT_2	0	0	0	31.4682	14.4173	12.5029	-6.7073	2.42105e-06	4.49364e-05	-	scaffold287	2774	3843	.	1070	-	PF13855:Leucine rich repeat|SSF52058:|PF08263:Leucine rich repeat N-terminal domain
Tai6.1529	Peptidase_S28	25.6942	21.4284	5.41333	131.773	87.4648	160.614	-2.85065	2.44803e-06	4.5396e-05	Tai6.1529	scaffold56	288895	292671	+	1832	-	-
Tai6.13794	Abhydrolase_1	979.73	625.71	80.1173	42.2854	39.4072	46.1646	3.72061	2.4691e-06	4.57478e-05	Tai6.13794	scaffold990	97212	99592	+	1432	-	-
novel.54300	Str_synth	13.4057	6.8571	10.8267	44.2522	57.6691	50.0117	-2.30891	2.47222e-06	4.57922e-05	-	scaffold4461	10162	12082	-	1298	-	PF03088:Strictosidine synthase|SSF63829:
novel.40454	GTP_cyclohydroI	36.8655	48.8568	106.101	9.83383	8.65036	5.77058	2.983	2.47594e-06	4.58477e-05	-	scaffold317	41957	45489	-	2135	-	SSF55620:|PF01227:GTP cyclohydrolase I
novel.7443	FH2	12.2885	17.1427	4.33067	54.086	83.6201	85.5969	-2.70774	2.51062e-06	4.63948e-05	-	scaffold1272	18647	22245	-	2379	-	SSF101447:|PF02181:Formin Homology 2 Domain
novel.30184	p450	22.3428	28.2855	8.66133	117.023	93.2317	263.523	-2.99115	2.51218e-06	4.64101e-05	-	scaffold2467	17138	19065	+	1779	-	SSF48264:|PF00067:Cytochrome P450
novel.36237	MatE	35.7484	27.4284	10.8267	123.906	126.872	302.955	-2.9029	2.52464e-06	4.66267e-05	-	scaffold28649	1	1452	+	1016	-	PF01554:MatE
novel.62835	WRKY	0	0	0	21.6344	25.9511	9.61763	-6.67826	2.5338e-06	4.67821e-05	-	scaffold5720	17196	18152	+	580	-	PF03106:WRKY DNA -binding domain|SSF118290:
Tai6.16432	Pyrophosphatase	165.336	320.569	110.432	40.3187	23.0676	38.4705	2.55159	2.564e-06	4.72846e-05	Tai6.16432	scaffold1280	39395	42296	-	2278	-	-
novel.28588	Pkinase_Tyr	17.8742	6.8571	17.3227	67.8534	82.659	63.4764	-2.36835	2.57639e-06	4.74855e-05	-	scaffold2360	25024	26951	-	1302	-	SSF56112:|PF07714:Protein tyrosine kinase
novel.7266	LRRNT_2	144.111	81.428	37.8933	10.8172	9.61151	13.4647	2.9574	2.61483e-06	4.81098e-05	-	scaffold1264	109972	111940	.	1969	-	PF13855:Leucine rich repeat|PF08263:Leucine rich repeat N-terminal domain|PF00560:Leucine Rich Repeat|SSF52058:
Tai6.18505	HALZ	10.0542	10.2856	49.8027	222.244	218.181	194.276	-3.18412	2.62639e-06	4.82944e-05	Tai6.18505	scaffold1534	111083	112370	-	703	-	-
novel.17821	DUF315	23.4599	49.7139	19.488	1.96677	1.9223	1.92353	4.00267	2.62803e-06	4.83107e-05	-	scaffold17530	2929	4231	-	1058	-	PF03759:PRONE (Plant-specific Rop nucleotide exchanger)
Tai6.24449	Epimerase	113.948	144.856	89.8613	26.5513	24.9899	39.4323	1.94012	2.63225e-06	4.8374e-05	Tai6.24449	scaffold2417	34272	37647	+	2007	-	-
Tai6.37591	Peptidase_S8	346.313	291.427	216.533	78.6706	105.727	94.2528	1.616	2.64433e-06	4.85538e-05	Tai6.37591	scaffold5653	10691	12395	-	744	-	-
Tai6.1575	Pkinase	84.9025	122.571	5.41333	0	0.961151	0.961763	6.78481	2.67021e-06	4.89864e-05	Tai6.1575	scaffold57	336637	338833	+	2197	-	-
Tai6.21434	HMA	166.454	101.999	36.8107	705.085	560.351	654.961	-2.6537	2.67594e-06	4.9063e-05	Tai6.21434	scaffold1961	13849	14913	-	860	-	-
novel.31192	WRKY	4.46855	3.42855	2.16533	33.435	30.7568	24.0441	-3.13368	2.75048e-06	5.02696e-05	-	scaffold2534	64426	65596	-	942	-	PF03106:WRKY DNA -binding domain|SSF118290:
novel.60508	Myb_DNA-binding	1.11714	7.71423	30.3147	171.109	187.424	262.561	-3.99203	2.81503e-06	5.13604e-05	-	scaffold5360	27812	30971	+	1088	-	SSF46689:|PF00249:Myb-like DNA-binding domain
novel.75590	Pkinase	43.5684	55.7139	1.08267	806.374	535.361	669.387	-4.32146	2.83348e-06	5.16672e-05	-	scaffold8344	13764	15088	-	1049	-	PF00069:Protein kinase domain|SSF56112:
novel.62123	Myb_DNA-binding	1.11714	1.71427	0	22.6178	25.9511	27.8911	-4.68025	2.89055e-06	5.26712e-05	-	scaffold5602	50317	51051	+	636	-	PF00249:Myb-like DNA-binding domain|SSF46689:
novel.8838	Peptidase_S8	46.9198	9.42851	2.16533	334.35	310.452	322.191	-4.05391	2.89464e-06	5.27065e-05	-	scaffold1329	54116	55672	-	842	-	SSF52743:|PF00082:Subtilase family
Tai6.37769	Peptidase_C1	0	0	0	29.5015	6.72806	34.6235	-6.98695	2.92468e-06	5.32074e-05	Tai6.37769	scaffold5724	29578	31482	-	1285	-	-
novel.50167	WRKY	0	0	0	25.5679	14.4173	12.5029	-6.55368	2.94402e-06	5.35286e-05	-	scaffold4002	36333	40573	-	872	-	PF03106:WRKY DNA -binding domain|SSF118290:
novel.78675	AP2	15.6399	15.4285	3.248	66.87	73.0475	107.717	-2.84195	2.94622e-06	5.35378e-05	-	scaffold9188	12722	16873	+	1811	-	SSF54171:|PF00847:AP2 domain
novel.7190	Galactosyl_T	0	0	1.08267	70.8035	17.3007	23.0823	-6.67489	2.95106e-06	5.36104e-05	-	scaffold1260	93438	95354	+	1414	-	PF01762:Galactosyltransferase
novel.9710	AP2	5.58569	0.857137	0	43.2688	33.6403	29.8147	-4.10805	2.95515e-06	5.36562e-05	-	scaffold13602	2739	3817	.	1079	-	PF00847:AP2 domain|SSF54171:
novel.54005	Pro_isomerase	770.825	1283.99	990.64	360.901	354.665	379.896	1.47557	2.95528e-06	5.36562e-05	-	scaffold442	84331	94654	-	1982	-	SSF50891:|PF00160:Cyclophilin type peptidyl-prolyl cis-trans isomerase/CLD
Tai6.30307	HSP70	236.833	411.426	211.12	63.9199	80.7367	36.547	2.24682	2.97675e-06	5.40304e-05	Tai6.30307	scaffold3550	56432	60917	-	3291	-	-
novel.24172	Lipase_3	27.9284	15.4285	36.8107	100.305	119.183	112.526	-2.06185	2.99786e-06	5.43826e-05	-	scaffold21	18463	20645	+	1027	-	SSF53474:|PF01764:Lipase (class 3)
Tai6.33222	C2	30.1627	62.571	73.6213	223.228	207.609	228.9	-1.9848	3.00872e-06	5.45638e-05	Tai6.33222	scaffold4285	8100	9647	-	709	-	-
Tai6.6232	zf-CCCH	197.733	139.713	163.483	48.1857	24.0288	51.9352	2.01184	3.01334e-06	5.4632e-05	Tai6.6232	scaffold324	50585	51328	-	390	-	-
novel.77593	RVT_1	4.46855	16.2856	5.41333	59.9863	57.6691	67.3234	-2.78361	3.02841e-06	5.48738e-05	-	scaffold8877	1	2352	.	2352	-	SSF53098:|PF13456:Reverse transcriptase-like|PF13966:zinc-binding in reverse transcriptase|PF00078:Reverse transcriptase (RNA-dependent DNA polymerase)
novel.5671	Aa_trans	74.8482	85.7137	7.57867	0	0.961151	1.92353	5.85998	3.04101e-06	5.50863e-05	-	scaffold11986	3775	5202	+	618	-	PF01490:Transmembrane amino acid transporter protein
novel.78860	AP2	0	0	0	16.7175	11.5338	22.1205	-6.49492	3.08383e-06	5.57981e-05	-	scaffold9241	2364	3447	.	1084	-	PF00847:AP2 domain|SSF54171:
novel.17397	Cu_bind_like	74.8482	72.8566	35.728	237.979	197.997	301.994	-2.00629	3.09621e-06	5.59901e-05	-	scaffold1731	51147	52437	-	700	-	PF02298:Plastocyanin-like domain|SSF49503:
novel.21047	HLH	0	0	0	17.7009	20.1842	11.5412	-6.46749	3.12547e-06	5.64547e-05	-	scaffold1934	203762	205147	+	636	-	PF00010:Helix-loop-helix DNA-binding domain|SSF47459:
novel.74546	NAM	1.11714	4.28568	0	30.4849	32.6791	26.9294	-3.9524	3.14205e-06	5.6738e-05	-	scaffold8097	4349	5614	-	1044	-	SSF101941:|PF02365:No apical meristem (NAM) protein
Tai6.50116	Pkinase	416.692	426.854	311.808	987.316	883.298	910.789	-1.26696	3.14426e-06	5.67618e-05	Tai6.50116	scaffold20749	209	2839	+	1592	-	-
Tai6.2599	p450	84.9025	47.1425	69.2907	191.76	233.56	217.358	-1.68016	3.16272e-06	5.70299e-05	Tai6.2599	scaffold107	259118	261433	+	1805	-	-
novel.39439	Pkinase	0	0	1.08267	17.7009	44.213	25.0058	-6.32062	3.19737e-06	5.76138e-05	-	scaffold30857	1892	2437	.	546	-	PF00069:Protein kinase domain|SSF56112:
novel.55326	p450	0	0	0	24.5846	7.68921	30.7764	-6.81865	3.22224e-06	5.8004e-05	-	scaffold4606	39218	40984	+	937	-	SSF48264:|PF00067:Cytochrome P450
novel.48578	K_trans	1.11714	0	0	59.003	18.2619	22.1205	-6.51297	3.23346e-06	5.81729e-05	-	scaffold38691	216	1305	+	436	-	PF02705:K+ potassium transporter
novel.16298	WRKY	0	3.42855	1.08267	42.2854	24.0288	25.0058	-4.23062	3.24746e-06	5.83791e-05	-	scaffold1675	78265	81501	+	1797	-	SSF118290:|PF03106:WRKY DNA -binding domain
novel.57929	Myb_DNA-binding	18.9913	5.99996	10.8267	70.8035	58.6302	64.4381	-2.4598	3.25194e-06	5.84325e-05	-	scaffold4969	29401	30583	+	863	-	PF00249:Myb-like DNA-binding domain|SSF46689:
novel.47326	B_lectin	2.23428	0.857137	4.33067	26.5513	32.6791	25.0058	-3.55589	3.25251e-06	5.84325e-05	-	scaffold37472	1	729	.	729	-	SSF51110:|PF01453:D-mannose binding lectin
Tai6.21853	p450	3.35141	4.28568	6.496	31.4682	47.0964	27.8911	-2.91667	3.25555e-06	5.84705e-05	Tai6.21853	scaffold2017	85160	92585	+	1860	-	-
Tai6.32450	DUF6	236.833	537.425	189.467	1289.21	1680.09	3264.22	-2.69237	3.29452e-06	5.91202e-05	Tai6.32450	scaffold4075	15391	16887	-	901	-	-
Tai6.8648	Pribosyltran	322.853	357.426	16.24	2.95015	14.4173	8.65587	4.74159	3.29716e-06	5.91508e-05	Tai6.8648	scaffold508	15367	17005	+	747	-	-
novel.19386	Pkinase_Tyr	275.933	246.855	41.1413	9.83383	24.0288	14.4264	3.54552	3.33121e-06	5.97447e-05	-	scaffold184	74091	110579	+	5467	-	SSF56112:|PF07714:Protein tyrosine kinase|PF01657:Salt stress response/antifungal
novel.50287	UDPGT	99.4253	73.7138	1.08267	0	0	0	8.34857	3.34344e-06	5.993e-05	-	scaffold4016	42851	46180	-	2066	-	SSF53756:|PF00201:UDP-glucoronosyl and UDP-glucosyl transferase
novel.66303	Peptidase_S24	2.23428	6.8571	0	39.3353	54.7856	35.5852	-3.76196	3.40548e-06	6.09041e-05	-	scaffold6342	19887	21982	+	803	-	PF00717:Peptidase S24-like|SSF51306:
novel.6481	HMA	0	0	4.33067	33.435	27.8734	36.547	-4.56942	3.47804e-06	6.20615e-05	-	scaffold1232	337	1277	-	666	-	SSF55008:|PF00403:Heavy-metal-associated domain
Tai6.40162	p450	1.11714	1.71427	0	27.5347	28.8345	20.197	-4.68281	3.55115e-06	6.32234e-05	Tai6.40162	scaffold6769	2993	6702	+	1238	-	-
novel.74133	RVT_2	100.542	77.1423	50.8853	18.6843	6.72806	13.4647	2.55684	3.57635e-06	6.36473e-05	-	scaffold80	52980	55259	+	2280	-	PF07727:Reverse transcriptase (RNA-dependent DNA polymerase)|SSF56672:
Tai6.9269	UbiA	111.714	186.856	69.2907	8.85044	12.495	27.8911	2.90227	3.57797e-06	6.36473e-05	Tai6.9269	scaffold562	22934	27165	-	1662	-	-
novel.60500	DNA_methylase	107.245	136.285	371.355	30.4849	23.0676	36.547	2.77018	3.62337e-06	6.43643e-05	-	scaffold536	65496	69524	+	2420	-	SSF53335:|PF00145:C-5 cytosine-specific DNA methylase
novel.59630	RWP-RK	141.877	178.284	35.728	12.784	13.4561	15.3882	3.09711	3.62541e-06	6.43826e-05	-	scaffold5214	10244	13224	-	2335	-	PF00564:PB1 domain|SSF54277:|PF02042:RWP-RK domain
Tai6.33008	Lipase_GDSL	101.66	151.713	36.8107	575.279	499.799	590.522	-2.51811	3.63889e-06	6.46038e-05	Tai6.33008	scaffold4220	40266	43006	+	1607	-	-
Tai6.36738	Myb_DNA-binding	30.1627	24.857	34.6453	103.255	95.154	189.467	-2.11693	3.69344e-06	6.54622e-05	Tai6.36738	scaffold5368	8219	10844	-	1304	-	-
Tai6.14439	p450	16.7571	21.4284	5.41333	160.291	74.0086	85.5969	-2.86392	3.7296e-06	6.60844e-05	Tai6.14439	scaffold1057	117453	119508	+	1185	-	-
novel.2056	GRAS	0	0.857137	0	24.5846	28.8345	20.197	-6.08055	3.76556e-06	6.66284e-05	-	scaffold10658	4600	6023	.	1424	-	PF03514:GRAS domain family
novel.74672	NB-ARC	17.8742	2.57141	2.16533	121.939	93.2317	70.2087	-3.68254	3.79957e-06	6.7099e-05	-	scaffold812	2832	5330	+	2280	-	SSF46785:|SSF52540:|PF00931:NB-ARC domain
Tai6.48249	B_lectin	118.417	95.9993	108.267	290.098	330.636	607.834	-1.92981	3.80944e-06	6.72545e-05	Tai6.48249	scaffold15805	1	1556	-	1459	-	-
Tai6.31743	NUDIX	82.6682	119.999	68.208	12.784	17.3007	26.9294	2.25004	3.82166e-06	6.74513e-05	Tai6.31743	scaffold3903	39605	43050	+	1019	-	-
Tai6.7208	ABC_membrane	2.23428	3.42855	0	28.5181	34.6014	22.1205	-3.85053	3.85462e-06	6.79951e-05	Tai6.7208	scaffold392	168960	172686	+	3828	-	-
Tai6.11284	Glyco_hydro_17	1549.47	958.279	250.096	13.7674	51.9022	113.488	3.94397	3.89647e-06	6.86759e-05	Tai6.11284	scaffold742	68521	69538	+	892	-	-
novel.35051	FAD_binding_4	7.81996	6.8571	3.248	72.7703	38.446	31.7382	-2.98972	3.90775e-06	6.88364e-05	-	scaffold27774	56	1392	-	1105	-	SSF55103:|SSF56176:|PF09265:Cytokinin dehydrogenase 1, FAD and cytokinin binding|PF01565:FAD binding domain
novel.56354	Peptidase_S8	138.525	137.999	135.333	15.7341	16.3396	45.2029	2.41334	3.93971e-06	6.93416e-05	-	scaffold475	164788	168525	-	2891	-	SSF52743:|PF00082:Subtilase family|PF05922:Peptidase inhibitor I9
novel.21427	LRRNT_2	63.6769	47.9997	295.568	2.95015	5.76691	14.4264	4.13505	3.96473e-06	6.97625e-05	-	scaffold1957	50528	53794	+	2702	-	PF13516:Leucine Rich repeat|SSF52047:|PF00560:Leucine Rich Repeat|PF08263:Leucine rich repeat N-terminal domain|PF13855:Leucine rich repeat
novel.51206	NB-ARC	7.81996	11.1428	36.8107	189.793	138.406	109.641	-2.97847	4.05561e-06	7.12427e-05	-	scaffold41	299181	302968	-	3410	-	SSF52058:|SSF52540:|PF00931:NB-ARC domain
Tai6.44462	NB-ARC	86.0196	79.7137	231.691	678.534	1220.66	584.752	-2.64507	4.09677e-06	7.1886e-05	Tai6.44462	scaffold9703	293	11908	-	6162	-	-
novel.30089	GRAS	10.0542	12.8571	2.16533	78.6706	57.6691	50.9734	-2.8808	4.11901e-06	7.21962e-05	-	scaffold246	133979	136052	.	2074	-	PF03514:GRAS domain family
Tai6.6163	DAO	15.6399	24.857	55.216	269.447	299.879	118.297	-2.84653	4.14739e-06	7.26332e-05	Tai6.6163	scaffold318	33180	35166	+	3060	-	-
novel.69423	Cyclin_C	178.742	49.7139	3.248	0	0	0.961763	7.79718	4.1505e-06	7.26675e-05	-	scaffold696	13391	15212	+	1347	-	PF00134:Cyclin, N-terminal domain|SSF47954:|PF02984:Cyclin, C-terminal domain
novel.15523	Pkinase	2.23428	3.42855	0	65.8866	30.7568	20.197	-4.31467	4.17304e-06	7.3042e-05	-	scaffold1636	66396	67254	-	753	-	PF00069:Protein kinase domain|SSF56112:
novel.25165	UDPGT	0	0	0	11.8006	14.4173	22.1205	-6.43587	4.18419e-06	7.31968e-05	-	scaffold2157	44664	56287	+	591	-	PF00201:UDP-glucoronosyl and UDP-glucosyl transferase|SSF53756:
Tai6.48108	WRKY	2.23428	46.2854	38.976	516.276	374.849	318.344	-3.78364	4.18547e-06	7.31988e-05	Tai6.48108	scaffold15473	1453	3769	-	897	-	-
novel.21764	NB-ARC	4.46855	4.28568	3.248	31.4682	34.6014	24.0441	-2.90432	4.18934e-06	7.32463e-05	-	scaffold1976	7746	23008	-	1851	-	PF00931:NB-ARC domain|SSF52540:
novel.10830	Pkinase_Tyr	14.5228	10.2856	17.3227	50.1525	57.6691	74.0557	-2.1224	4.20729e-06	7.3479e-05	-	scaffold1409	68675	91778	+	1967	-	SSF56112:|PF11883:Domain of unknown function (DUF3403)|PF07714:Protein tyrosine kinase
Tai6.8875	p450	0	5.99996	0	78.6706	38.446	44.2411	-4.63651	4.21728e-06	7.36127e-05	Tai6.8875	scaffold527	42636	44918	+	1165	-	-
novel.53889	Peptidase_S10	25.6942	19.7141	8.66133	100.305	72.0863	172.156	-2.67112	4.22043e-06	7.36475e-05	-	scaffold4406	72315	74193	-	942	-	PF00450:Serine carboxypeptidase|SSF53474:
novel.51051	ADH_N	0	0	4.33067	34.4184	25.9511	38.4705	-4.58255	4.2425e-06	7.39941e-05	-	scaffold4087	40713	42218	-	1028	-	SSF50129:|PF08240:Alcohol dehydrogenase GroES-like domain|SSF51735:|PF00107:Zinc-binding dehydrogenase
novel.5958	HMA	1.11714	0	0	25.5679	23.0676	22.1205	-6.02323	4.24263e-06	7.39941e-05	-	scaffold1208	7186	17580	-	787	-	PF00403:Heavy-metal-associated domain|SSF55008:
Tai6.16209	NB-ARC	89.371	82.2851	64.96	26.5513	19.223	22.1205	1.80216	4.28372e-06	7.45669e-05	Tai6.16209	scaffold1256	71579	74364	-	2517	-	-
novel.64354	RVT_1	15.6399	13.7142	46.5547	134.723	144.173	183.697	-2.61448	4.30609e-06	7.49357e-05	-	scaffold5997	26706	30045	+	3340	-	PF00078:Reverse transcriptase (RNA-dependent DNA polymerase)|PF13966:zinc-binding in reverse transcriptase|SSF53098:|PF13456:Reverse transcriptase-like
Tai6.53480	Galactosyl_T	0	0	1.08267	58.0196	16.3396	22.1205	-6.47015	4.39816e-06	7.64538e-05	Tai6.53480	scaffold32120	87	1514	.	1428	-	-
novel.79779	Lipase_GDSL	82.6682	157.713	3.248	0.983383	0	0.961763	6.97364	4.40112e-06	7.64843e-05	-	scaffold953	7141	9868	-	1458	-	PF00657:GDSL-like Lipase/Acylhydrolase
Tai6.6972	HLH	2631.98	2103.41	179.723	142.59	120.144	88.4822	3.80685	4.41674e-06	7.67346e-05	Tai6.6972	scaffold378	40387	42216	-	1148	-	-
Tai6.47016	DnaJ	20.1085	78.8566	154.821	0	1.9223	6.73234	4.87044	4.45699e-06	7.73066e-05	Tai6.47016	scaffold13307	872	2915	+	1324	-	-
novel.80904	RVT_1	383.178	429.426	344.288	114.072	161.473	161.576	1.40441	4.47325e-06	7.75461e-05	-	scaffold9905	5418	9777	+	4360	-	PF00078:Reverse transcriptase (RNA-dependent DNA polymerase)|SSF56219:|SSF56672:
novel.56497	Peptidase_C1	0	13.7142	0	176.025	125.911	282.758	-5.36865	4.49104e-06	7.78333e-05	-	scaffold4775	29709	30435	.	727	-	PF00112:Papain family cysteine protease|SSF54001:
novel.49737	Pkinase_Tyr	1.11714	0	6.496	68.8368	28.8345	50.0117	-4.32967	4.49516e-06	7.78834e-05	-	scaffold3972	41097	45308	+	2338	-	PF01657:Salt stress response/antifungal|SSF56112:|PF07714:Protein tyrosine kinase
novel.62589	NAM	61.4426	41.9997	42.224	156.358	132.639	221.205	-1.81174	4.59097e-06	7.94295e-05	-	scaffold5688	12122	13592	-	1096	-	PF02365:No apical meristem (NAM) protein|SSF101941:
novel.21984	Pkinase_Tyr	0	0	2.16533	42.2854	35.5626	18.2735	-5.55863	4.60445e-06	7.96025e-05	-	scaffold19884	1	928	.	928	-	PF07714:Protein tyrosine kinase|SSF56112:
novel.58156	NAM	18.9913	35.1426	42.224	124.89	121.105	113.488	-1.89552	4.6256e-06	7.99464e-05	-	scaffold5	388273	390164	-	1694	-	SSF101941:|PF02365:No apical meristem (NAM) protein
novel.6022	AP2	97.191	125.142	166.731	15.7341	31.718	37.5088	2.19423	4.6604e-06	8.05038e-05	-	scaffold121	162103	165501	-	1775	-	PF00847:AP2 domain|SSF54171:
novel.73945	PD40	59.2083	40.2854	41.1413	206.51	187.424	117.335	-1.86532	4.69008e-06	8.09503e-05	-	scaffold7967	11119	13534	.	2416	-	PF07676:WD40-like Beta Propeller Repeat|SSF82171:|SSF69304:
novel.39311	DnaJ	39.0998	20.5713	18.4053	139.64	83.6201	199.085	-2.44092	4.71099e-06	8.12667e-05	-	scaffold30763	1227	1767	.	541	-	SSF46565:|PF00226:DnaJ domain
novel.35234	B3	43.5684	39.4283	69.2907	10.8172	10.5727	5.77058	2.48547	4.72043e-06	8.14075e-05	-	scaffold2790	49487	52596	-	1874	-	SSF101936:|PF02362:B3 DNA binding domain
novel.23733	Aminotran_1_2	0	0	0	16.7175	17.3007	11.5412	-6.3499	4.74372e-06	8.17423e-05	-	scaffold2076	9425	34846	-	1881	-	PF00155:Aminotransferase class I and II|SSF53383:
novel.72319	GST_C	2.23428	3.42855	15.1573	82.6041	58.6302	58.6675	-3.27853	4.77352e-06	8.22111e-05	-	scaffold7600	437	12335	+	1205	-	PF00043:Glutathione S-transferase, C-terminal domain|SSF52833:|SSF47616:|PF02798:Glutathione S-transferase, N-terminal domain
novel.55935	Lipase_GDSL	37.9827	48.8568	108.267	261.58	312.374	366.432	-2.27073	4.77654e-06	8.22289e-05	-	scaffold469	127955	170535	+	2903	-	PF00657:GDSL-like Lipase/Acylhydrolase
Tai6.43473	ABC2_membrane	34.6313	29.9998	134.251	574.295	450.78	476.073	-2.91868	4.91625e-06	8.43937e-05	Tai6.43473	scaffold8832	954	2173	+	960	-	-
novel.29625	Aldo_ket_red	3.35141	1.71427	7.57867	36.3852	33.6403	31.7382	-3.04571	4.92495e-06	8.452e-05	-	scaffold2432	63332	67340	-	2677	-	PF00248:Aldo/keto reductase family|SSF51430:
Tai6.38558	Myb_DNA-binding	0	0.857137	1.08267	30.4849	23.0676	25.0058	-5.29423	4.93534e-06	8.46754e-05	Tai6.38558	scaffold6056	27069	29880	-	1099	-	-
Tai6.10735	TPP_enzyme_N	1002.07	1977.41	2498.79	526.11	458.469	386.629	1.99837	4.95616e-06	8.49798e-05	Tai6.10735	scaffold690	102703	103661	-	867	-	-
novel.59346	bZIP_1	185.445	365.14	270.667	76.7038	87.4648	53.8587	1.91462	4.96061e-06	8.50168e-05	-	scaffold5174	18933	38744	+	1793	-	PF00170:bZIP transcription factor|SSF57959:
novel.28073	SBP	91.6053	46.2854	30.3147	3.93353	7.68921	8.65587	3.04848	4.98697e-06	8.54455e-05	-	scaffold2329	84411	86737	+	1249	-	SSF103612:|PF03110:SBP domain
Tai6.10828	WRKY	0	16.2856	17.3227	158.325	165.318	150.035	-3.80627	5.00722e-06	8.57691e-05	Tai6.10828	scaffold699	85972	88443	-	887	-	-
novel.19121	DnaJ_C	14.5228	45.4283	111.515	0	1.9223	3.84705	4.88805	5.03673e-06	8.61814e-05	-	scaffold1822	16347	18425	-	1375	-	SSF46565:|SSF49493:|PF01556:DnaJ C terminal domain|PF00226:DnaJ domain
novel.70951	Myb_DNA-binding	3.35141	0.857137	1.08267	24.5846	23.0676	25.0058	-3.83491	5.05921e-06	8.65426e-05	-	scaffold73	145551	147161	+	1068	-	SSF46689:|PF00249:Myb-like DNA-binding domain
Tai6.7494	Aa_trans	62.5597	35.1426	37.8933	145.541	146.095	225.053	-1.935	5.0634e-06	8.65742e-05	Tai6.7494	scaffold407	107710	109408	-	1096	-	-
novel.71376	B_lectin	87.1368	54.8568	46.5547	8.85044	16.3396	11.5412	2.35677	5.0638e-06	8.65742e-05	-	scaffold7383	44488	46444	+	1720	-	PF08276:PAN-like domain|PF01453:D-mannose binding lectin|SSF51110:
novel.64838	AP2	3.35141	0	0	66.87	17.3007	39.4323	-5.30363	5.10794e-06	8.71641e-05	-	scaffold6074	8293	9201	.	909	-	SSF54171:|PF00847:AP2 domain
novel.28846	RVT_2	99.4253	47.1425	61.712	265.513	250.86	600.14	-2.42534	5.12271e-06	8.7369e-05	-	scaffold238	1089	37422	+	8365	-	PF07727:Reverse transcriptase (RNA-dependent DNA polymerase)|PF00665:Integrase core domain|SSF53098:|SSF56672:
Tai6.21769	Kelch_2	327.321	426.854	97.44	35.4018	50.941	41.3558	2.73803	5.13728e-06	8.74997e-05	Tai6.21769	scaffold2006	53744	58019	+	2270	-	-
novel.2721	FAD_binding_3	1.11714	2.57141	2.16533	23.6012	27.8734	21.1588	-3.60197	5.14041e-06	8.7524e-05	-	scaffold1089	98596	106903	+	715	-	PF01494:FAD binding domain|SSF51905:
novel.32202	UDPGT	15.6399	43.714	32.48	151.441	109.571	183.697	-2.26645	5.22204e-06	8.88106e-05	-	scaffold26	35317	48952	-	3729	-	SSF53756:|PF00201:UDP-glucoronosyl and UDP-glucosyl transferase
Tai6.41673	Aminotran_3	225.662	309.426	256.592	746.387	648.777	578.02	-1.31619	5.22267e-06	8.88106e-05	Tai6.41673	scaffold7617	7771	9263	+	775	-	-
novel.66977	NAD_binding_4	0	0	0	12.784	12.495	21.1588	-6.37786	5.23041e-06	8.88944e-05	-	scaffold648	36782	39080	-	852	-	SSF51735:|PF07993:Male sterility protein
novel.32102	Pkinase_Tyr	598.786	673.71	101.771	43.2688	50.941	60.5911	3.15038	5.27408e-06	8.95405e-05	-	scaffold2594	71078	86789	+	1546	-	SSF56112:|PF07714:Protein tyrosine kinase
Tai6.19582	MFS_1	223.428	107.142	127.755	42.2854	37.4849	34.6235	2.00053	5.28317e-06	8.96495e-05	Tai6.19582	scaffold1679	30471	36904	+	1789	-	-
novel.50874	Cu_bind_like	39.0998	45.4283	28.1493	4.91691	7.68921	6.73234	2.54492	5.35283e-06	9.07315e-05	-	scaffold4067	140335	142992	+	790	-	SSF49503:|PF02298:Plastocyanin-like domain
novel.61185	BTB	878.07	565.71	181.888	50.1525	45.1741	105.794	3.01475	5.37502e-06	9.10491e-05	-	scaffold5458	10766	20050	+	3337	-	SSF54695:|PF03000:NPH3 family|PF00651:BTB/POZ domain
Tai6.33941	Na_Ca_ex	102.777	45.4283	28.1493	6.88368	5.76691	7.6941	3.11352	5.38415e-06	9.11403e-05	Tai6.33941	scaffold4489	9469	12701	+	1854	-	-
Tai6.52109	Aldedh	23.4599	13.7142	34.6453	90.4712	109.571	101.947	-2.08401	5.39571e-06	9.13038e-05	Tai6.52109	scaffold27035	1086	2888	-	1016	-	-
novel.57783	B_lectin	25.6942	17.9999	25.984	79.654	83.6201	168.309	-2.25666	5.44693e-06	9.20294e-05	-	scaffold495	94470	106793	+	2661	-	PF00954:S-locus glycoprotein domain|SSF56112:|PF01453:D-mannose binding lectin|SSF51110:|PF07714:Protein tyrosine kinase|PF08276:PAN-like domain
novel.64843	rve	59.2083	48.8568	64.96	213.394	172.046	138.494	-1.6014	5.44831e-06	9.20294e-05	-	scaffold6077	42926	47182	-	3003	-	SSF53098:|PF00665:Integrase core domain
novel.42975	B_lectin	39.0998	23.9998	41.1413	115.056	131.678	266.408	-2.30484	5.45493e-06	9.21166e-05	-	scaffold3371	33625	34650	+	1026	-	SSF51110:|PF00954:S-locus glycoprotein domain|PF01453:D-mannose binding lectin
Tai6.22252	MORN	147.462	119.999	171.061	374.669	334.481	382.782	-1.3183	5.53049e-06	9.32951e-05	Tai6.22252	scaffold2072	59198	64427	-	2337	-	-
novel.54087	Ammonium_transp	0	0	3.248	19.6677	38.446	32.6999	-4.88312	5.59017e-06	9.42497e-05	-	scaffold443	149372	166932	-	1739	-	SSF111352:|PF00909:Ammonium Transporter Family
Tai6.9205	LRRNT_2	15.6399	17.1427	25.984	68.8368	69.2029	73.094	-1.84914	5.66987e-06	9.54154e-05	Tai6.9205	scaffold556	16889	20287	-	3399	-	-
Tai6.29964	PK	221.193	211.713	149.408	68.8368	62.4748	74.0557	1.50413	5.79001e-06	9.72304e-05	Tai6.29964	scaffold3473	53503	56136	+	1293	-	-
novel.5177	DUF295	2.23428	0	0	44.2522	15.3784	44.2411	-5.65819	5.83559e-06	9.78919e-05	-	scaffold1179	101091	104904	-	1521	-	PF03478:Protein of unknown function (DUF295)
novel.63347	Sulfotransfer_1	34.6313	50.5711	3.248	0	0	0	7.3731	5.93936e-06	9.95523e-05	-	scaffold5808	16253	17509	.	1257	-	SSF52540:|PF00685:Sulfotransferase domain
Tai6.49609	Aldedh	45.8027	29.1427	33.5627	110.139	137.445	102.909	-1.69809	5.99087e-06	0.000100284	Tai6.49609	scaffold19261	2060	3869	-	1019	-	-
novel.64433	Pkinase_Tyr	84.9025	62.571	58.464	172.092	190.308	233.708	-1.53571	6.11113e-06	0.000102	-	scaffold6	512475	514572	-	1564	-	SSF56112:|PF07714:Protein tyrosine kinase|PF08276:PAN-like domain
Tai6.51002	ILVD_EDD	207.788	239.998	187.301	85.5543	90.3482	71.1705	1.36322	6.21337e-06	0.000103489	Tai6.51002	scaffold23460	1185	2974	-	784	-	-
novel.75190	NAD_binding_4	16.7571	19.7141	2.16533	85.5543	132.639	106.756	-3.06092	6.21546e-06	0.000103496	-	scaffold8241	116	21580	+	1157	-	PF07993:Male sterility protein|SSF51735:
Tai6.10134	ubiquitin	49.1541	186.856	61.712	13.7674	9.61151	13.4647	3.01843	6.22935e-06	0.0001037	Tai6.10134	scaffold639	146505	147938	+	933	-	-
novel.46619	Pkinase	4.46855	2.57141	12.992	77.6872	57.6691	38.4705	-3.14055	6.25766e-06	0.000104144	-	scaffold369	4583	143987	-	1924	-	SSF56112:|PF00069:Protein kinase domain
novel.1269	SPX	0	0	1.08267	63.9199	26.9122	11.5412	-6.55578	6.27441e-06	0.000104395	-	scaffold1039	125943	129307	-	1017	-	PF03105:SPX domain|PF03124:EXS family
novel.42142	Pkinase_Tyr	3.35141	5.99996	7.57867	34.4184	28.8345	48.0881	-2.71044	6.31313e-06	0.000104989	-	scaffold3300	877	10102	-	1410	-	SSF56112:|PF07714:Protein tyrosine kinase
novel.31668	Lig_chan	6.70283	0.857137	1.08267	39.3353	28.8345	33.6617	-3.61697	6.31509e-06	0.000104989	-	scaffold25673	1	1575	-	1116	-	SSF53850:|SSF81324:|PF00060:Ligand-gated ion channel|PF00497:Bacterial extracellular solute-binding proteins, family 3
Tai6.4946	Abhydrolase_1	1209.86	587.996	592.219	236.012	192.23	213.511	1.89663	6.339e-06	0.000105359	Tai6.4946	scaffold241	6047	8201	+	1359	-	-
novel.12792	NB-ARC	636.769	476.568	699.403	177.009	231.637	113.488	1.79533	6.38225e-06	0.000106022	-	scaffold150	14829	25972	+	6123	-	PF00931:NB-ARC domain|SSF52058:|SSF52540:
Tai6.17437	p450	215.608	373.712	246.848	879.144	1090.91	713.628	-1.68091	6.38516e-06	0.000106043	Tai6.17437	scaffold1393	82100	83526	+	713	-	-
novel.35085	Exo_endo_phos	24.577	8.57137	5.41333	76.7038	76.8921	128.876	-2.88526	6.4041e-06	0.00010633	-	scaffold278	89118	92998	-	1948	-	SSF56219:|PF03372:Endonuclease/Exonuclease/phosphatase family
novel.61901	Aa_trans	80.4339	119.999	8.66133	0.983383	0.961151	4.80881	4.95171	6.47193e-06	0.000107315	-	scaffold558	27317	30659	-	935	-	PF01490:Transmembrane amino acid transporter protein
Tai6.16992	Lipocalin_2	643.471	1273.71	1788.57	265.513	304.685	320.267	2.05717	6.51669e-06	0.000107972	Tai6.16992	scaffold1342	71200	73576	-	1048	-	-
Tai6.50737	Peptidase_S10	1.11714	4.28568	0	31.4682	55.7468	21.1588	-4.23324	6.62594e-06	0.000109696	Tai6.50737	scaffold22628	12	685	+	573	-	-
novel.52292	Glyco_transf_8	83.7853	58.2853	14.0747	280.264	471.925	395.285	-2.87733	6.6518e-06	0.000110096	-	scaffold4216	38656	42211	-	2488	-	PF01501:Glycosyl transferase family 8|SSF53448:
novel.5175	SRF-TF	291.573	400.283	93.1093	49.1691	37.4849	36.547	2.67267	6.70803e-06	0.000110912	-	scaffold1179	81259	91508	-	1747	-	PF00319:SRF-type transcription factor (DNA-binding and dimerisation domain)|SSF55455:|PF01486:K-box region
novel.19263	MatE	35.7484	53.9996	121.259	10.8172	6.72806	1.92353	3.43954	6.72023e-06	0.000111083	-	scaffold1831	101164	119658	-	1379	-	PF01554:MatE
Tai6.46362	UDPGT	1.11714	1.71427	1.08267	26.5513	32.6791	15.3882	-4.22389	6.7237e-06	0.000111111	Tai6.46362	scaffold12143	2	422	+	2235	-	-
Tai6.41014	ABC_tran	218.959	166.285	97.44	957.815	586.302	507.811	-2.08788	6.76513e-06	0.000111765	Tai6.41014	scaffold7252	13741	17064	-	2072	-	-
novel.78495	NB-ARC	65.9111	51.4282	29.232	170.125	197.036	162.538	-1.85357	6.78295e-06	0.000112003	-	scaffold9144	6881	11172	-	3508	-	SSF52058:|SSF52540:|PF00931:NB-ARC domain
Tai6.35550	Coprinus_mating	22.3428	24.857	6.496	0	0	0	6.65383	7.00651e-06	0.000115303	Tai6.35550	scaffold4969	21226	22364	+	777	-	-
novel.14139	UDPGT	0	0	0	18.6843	20.1842	8.65587	-6.41075	7.05868e-06	0.000115992	-	scaffold15692	4	1375	.	1372	-	SSF53756:|PF00201:UDP-glucoronosyl and UDP-glucosyl transferase
novel.22657	Peptidase_S10	0	0	0	17.7009	15.3784	10.5794	-6.28824	7.10565e-06	0.000116662	-	scaffold2019	60810	62107	+	625	-	PF00450:Serine carboxypeptidase|SSF53474:
novel.68499	HLH	79.3168	57.4282	1.08267	0	0	0	8.01054	7.12066e-06	0.000116878	-	scaffold6776	11834	14031	-	490	-	SSF47459:|PF00010:Helix-loop-helix DNA-binding domain
novel.75547	Abhydrolase_3	3.35141	8.57137	5.41333	26.5513	88.4259	46.1646	-3.19357	7.14069e-06	0.000117176	-	scaffold8332	18585	19937	.	1353	-	SSF53474:|PF07859:alpha/beta hydrolase fold
novel.33591	NB-ARC	46.9198	33.4283	12.992	0	0.961151	0.961763	5.59237	7.16137e-06	0.000117485	-	scaffold2689	11662	14103	+	1091	-	PF00931:NB-ARC domain|SSF52540:|SSF46785:
novel.10641	Pkinase	164.219	93.4279	61.712	6.88368	6.72806	24.0441	3.08258	7.21216e-06	0.000118196	-	scaffold1402	19171	20047	+	500	-	PF00069:Protein kinase domain|SSF56112:
Tai6.55165	Pkinase	7.81996	9.42851	9.744	60.9697	31.718	49.0499	-2.38889	7.21954e-06	0.000118243	Tai6.55165	scaffold41250	247	936	+	383	-	-
novel.16840	Lig_chan	8.9371	11.1428	5.41333	64.9032	40.3683	38.4705	-2.48005	7.22253e-06	0.000118243	-	scaffold17002	1674	4463	-	1288	-	PF00497:Bacterial extracellular solute-binding proteins, family 3|SSF53850:|PF00060:Ligand-gated ion channel
Tai6.11239	Pkinase_Tyr	87.1368	83.1423	31.3973	298.948	275.85	285.644	-2.0911	7.25832e-06	0.000118737	Tai6.11239	scaffold736	101022	104263	-	2188	-	-
novel.9942	Myb_DNA-binding	0	1.71427	0	22.6178	22.1065	40.394	-5.43892	7.29021e-06	0.000119197	-	scaffold1371	882	2952	+	1039	-	PF00249:Myb-like DNA-binding domain|SSF46689:
Tai6.18551	AMP-binding	1367.38	1229.99	921.349	425.805	507.488	481.843	1.31411	7.31429e-06	0.000119498	Tai6.18551	scaffold1540	44140	47085	-	1283	-	-
Tai6.13299	ABC2_membrane	68.1454	53.1425	9.744	356.968	312.374	320.267	-2.91588	7.35418e-06	0.000120088	Tai6.13299	scaffold936	136023	137358	-	1079	-	-
novel.23768	Homeobox	0	0	1.08267	25.5679	24.0288	17.3117	-5.94248	7.37339e-06	0.000120277	-	scaffold2079	66276	67163	-	685	-	SSF46689:|PF00046:Homeobox domain
novel.32051	adh_short	0	0	0	18.6843	66.3194	4.80881	-7.32937	7.38386e-06	0.000120386	-	scaffold25912	681	1435	+	546	-	SSF51735:|PF00106:short chain dehydrogenase
Tai6.28881	TB2_DP1_HVA22	210.022	160.285	8.66133	0.983383	7.68921	3.84705	4.918	7.45391e-06	0.000121403	Tai6.28881	scaffold3250	47670	50267	+	1092	-	-
novel.73415	FMO-like	23.4599	22.2856	74.704	246.829	283.54	191.391	-2.58727	7.4619e-06	0.000121502	-	scaffold7858	14548	15539	.	992	-	PF00743:Flavin-binding monooxygenase-like|SSF51905:
novel.53439	Mito_carr	18.9913	24.857	36.8107	103.255	100.921	83.6734	-1.83637	7.46517e-06	0.000121524	-	scaffold4348	30393	31871	-	1060	-	PF00153:Mitochondrial carrier protein|SSF103506:
Tai6.10411	PGM_PMM_III	1507.02	2779.7	1603.43	680.501	592.069	617.452	1.64017	7.54687e-06	0.000122791	Tai6.10411	scaffold665	99330	102668	+	1577	-	-
novel.32895	NB-ARC	0	0	0	12.784	11.5338	19.2353	-6.28527	7.55976e-06	0.000122906	-	scaffold2641	48466	49010	.	545	-	PF00931:NB-ARC domain|SSF52540:
novel.49097	GST_N	0	0	0	16.7175	7.68921	29.8147	-6.60123	7.58254e-06	0.000123181	-	scaffold391	106410	107340	+	673	-	PF02798:Glutathione S-transferase, N-terminal domain|SSF52833:|SSF47616:|PF13410:Glutathione S-transferase, C-terminal domain
novel.55353	CRAL_TRIO_N	50.2712	106.285	20.5707	3.93353	2.88345	7.6941	3.61287	7.68659e-06	0.00012468	-	scaffold4612	23400	26234	+	1574	-	PF03765:CRAL/TRIO, N-terminal domain|SSF46938:|SSF52087:|PF00650:CRAL/TRIO domain
novel.46297	2OG-FeII_Oxy	0	0	0	19.6677	8.65036	18.2735	-6.382	7.71247e-06	0.000124971	-	scaffold3660	18976	22869	+	1246	-	PF14226:non-haem dioxygenase in morphine synthesis N-terminal|PF03171:2OG-Fe(II) oxygenase superfamily|SSF51197:
novel.3478	Pkinase_Tyr	42.4512	41.9997	188.384	760.155	800.639	569.364	-2.96656	7.72142e-06	0.000125084	-	scaffold11140	2	1525	.	1524	-	PF07714:Protein tyrosine kinase|SSF56112:
Tai6.17008	p450	8.9371	0.857137	4.33067	52.1193	35.5626	41.3558	-3.24098	7.74361e-06	0.00012538	Tai6.17008	scaffold1344	1071	2373	-	1112	-	-
novel.40746	LRRNT_2	89.371	72.8566	29.232	12.784	6.72806	4.80881	2.9793	7.78917e-06	0.000125988	-	scaffold319	184561	185279	.	719	-	SSF52058:|PF08263:Leucine rich repeat N-terminal domain
novel.30346	ELO	0	0.857137	0	41.3021	26.9122	12.5029	-6.21289	7.88417e-06	0.00012746	-	scaffold2479	5439	6465	+	928	-	PF01151:GNS1/SUR4 family
novel.42119	EGF_CA	0	0	0	20.651	8.65036	17.3117	-6.38259	7.92745e-06	0.000128094	-	scaffold33	306848	308202	-	1160	-	PF07645:Calcium-binding EGF domain|SSF57196:
novel.57410	UDPGT	1.11714	0.857137	1.08267	17.7009	26.9122	23.0823	-4.48577	7.9729e-06	0.000128763	-	scaffold49	205525	206466	.	942	-	SSF53756:|PF00201:UDP-glucoronosyl and UDP-glucosyl transferase
novel.79867	adh_short	26.8113	17.9999	18.4053	85.5543	71.1252	189.467	-2.45721	8.14501e-06	0.000131207	-	scaffold956	148586	166185	+	2206	-	SSF51735:|PF00106:short chain dehydrogenase
novel.16053	2OG-FeII_Oxy	0	0	0	16.7175	12.495	12.5029	-6.22254	8.16074e-06	0.000131427	-	scaffold166	266948	268468	+	549	-	PF03171:2OG-Fe(II) oxygenase superfamily|SSF51197:
Tai6.34645	Epimerase	549.632	807.423	488.283	231.095	220.104	220.244	1.45933	8.22167e-06	0.000132375	Tai6.34645	scaffold4694	18209	22087	+	2103	-	-
Tai6.45825	Myb_DNA-binding	90.4882	81.428	6.496	706.069	597.836	731.902	-3.51115	8.24238e-06	0.000132607	Tai6.45825	scaffold11371	1	1254	-	898	-	-
Tai6.27151	Aldedh	17.8742	13.7142	14.0747	58.0196	49.0187	86.5587	-2.08902	8.33583e-06	0.000133947	Tai6.27151	scaffold2899	62125	65488	-	1726	-	-
novel.54011	Exo70	499.361	380.569	1090.25	141.607	122.066	160.614	2.21485	8.33624e-06	0.000133947	-	scaffold442	119240	121812	+	2573	-	PF03081:Exo70 exocyst complex subunit|SSF74788:
novel.79483	Galactosyl_T	155.282	170.57	109.349	30.4849	32.6791	54.8205	1.8837	8.38643e-06	0.000134617	-	scaffold944	69799	77362	+	1651	-	PF13334:Domain of unknown function (DUF4094)|PF01762:Galactosyltransferase
Tai6.18299	GST_C	0	0	0	18.6843	18.2619	8.65587	-6.3511	8.43078e-06	0.00013526	Tai6.18299	scaffold1498	110745	112260	+	695	-	-
Tai6.12037	Pkinase_Tyr	30.1627	18.857	33.5627	103.255	91.3094	205.817	-2.28406	8.44397e-06	0.000135437	Tai6.12037	scaffold811	24498	25474	+	741	-	-
novel.75480	UDPGT	0	0.857137	0	25.5679	41.3295	12.5029	-6.18971	8.7447e-06	0.000139836	-	scaffold831	151286	153440	-	1631	-	SSF53756:|PF00201:UDP-glucoronosyl and UDP-glucosyl transferase
Tai6.11812	AAA	2.23428	0.857137	4.33067	37.3685	17.3007	35.5852	-3.64957	8.78532e-06	0.00014045	Tai6.11812	scaffold790	127915	132432	+	1710	-	-
Tai6.30402	LIM	235.716	156.856	138.581	558.561	440.207	550.128	-1.54516	8.79146e-06	0.000140512	Tai6.30402	scaffold3575	4435	7175	-	1818	-	-
novel.69256	MatE	0	0.857137	4.33067	24.5846	24.9899	29.8147	-3.96625	8.80109e-06	0.000140595	-	scaffold6923	1075	14077	+	702	-	PF01554:MatE
novel.61713	NB-ARC	22.3428	35.1426	31.3973	89.4878	109.571	87.5204	-1.68188	8.84904e-06	0.00014129	-	scaffold555	25679	29473	-	3449	-	SSF52058:|SSF52540:|PF00931:NB-ARC domain
novel.8018	POX	53.6226	31.7141	11.9093	0.983383	0	0.961763	5.64734	8.918e-06	0.000142335	-	scaffold12944	2180	6325	+	4007	-	PF07526:Associated with HOX
Tai6.51335	Peptidase_S10	4.46855	1.71427	0	28.5181	23.0676	27.8911	-3.70892	8.91897e-06	0.000142335	Tai6.51335	scaffold24468	304	2902	+	1349	-	-
novel.80588	Zim	23.4599	13.7142	192.715	0.983383	3.8446	0.961763	5.3078	8.95125e-06	0.000142814	-	scaffold981	1	2605	+	1176	-	PF09425:Divergent CCT motif|PF06200:tify domain
novel.18885	UDPGT	0	0	0	11.8006	9.61151	31.7382	-6.5727	8.95624e-06	0.000142857	-	scaffold181	16206	17819	.	1614	-	PF00201:UDP-glucoronosyl and UDP-glucosyl transferase|SSF53756:
novel.46909	Epimerase	150.814	86.5708	167.813	487.758	372.927	441.449	-1.68701	8.98564e-06	0.000143218	-	scaffold3711	34574	43198	+	3662	-	SSF51735:|PF01370:NAD dependent epimerase/dehydratase family
Tai6.40443	HSP70	420.044	2087.99	36402.5	270.43	352.742	361.623	5.30416	9.02596e-06	0.000143752	Tai6.40443	scaffold6905	18484	20273	+	1672	-	-
novel.76858	Sugar_tr	1.11714	2.57141	0	44.2522	11.5338	50.0117	-4.76315	9.08208e-06	0.0001445	-	scaffold8673	26807	28694	+	1776	-	SSF103473:|PF00083:Sugar (and other) transporter
Tai6.33621	2OG-FeII_Oxy	1.11714	0	4.33067	96.3715	18.2619	34.6235	-4.83106	9.08867e-06	0.000144569	Tai6.33621	scaffold4400	25866	28346	+	1317	-	-
novel.57260	RWP-RK	71.4968	111.428	60.6293	14.7507	24.9899	13.4647	2.19743	9.12136e-06	0.000144983	-	scaffold4881	23242	45638	-	5021	-	PF00564:PB1 domain|PF02042:RWP-RK domain|SSF54277:
Tai6.19660	Peptidase_S10	0	0.857137	0	31.4682	34.6014	11.5412	-6.15657	9.20639e-06	0.000146221	Tai6.19660	scaffold1690	47028	47474	-	447	-	-
novel.20992	NUDIX	0	5.14282	9.744	101.288	49.9799	44.2411	-3.70831	9.27721e-06	0.000147161	-	scaffold1931	14634	17001	-	1292	-	PF00293:NUDIX domain|SSF55811:
novel.22081	Pkinase	0	0	3.248	53.1027	16.3396	34.6235	-5.07189	9.28303e-06	0.000147193	-	scaffold19936	2369	3449	.	1081	-	SSF56112:|PF00069:Protein kinase domain
novel.49454	HMA	2.23428	2.57141	18.4053	109.155	90.3482	67.3234	-3.53883	9.28494e-06	0.000147193	-	scaffold39442	133	944	.	812	-	SSF55008:|PF00403:Heavy-metal-associated domain
novel.41376	Aa_trans	7.81996	2.57141	0	69.8202	59.5914	25.9676	-3.92249	9.28617e-06	0.000147193	-	scaffold324	134323	161354	+	1203	-	PF01490:Transmembrane amino acid transporter protein
novel.68037	Aldo_ket_red	43.5684	29.1427	15.1573	109.155	202.803	126.953	-2.32197	9.29217e-06	0.000147251	-	scaffold6684	23573	27982	+	1137	-	PF00248:Aldo/keto reductase family|SSF51430:
novel.47440	Peptidase_S8	0	0	0	11.8006	19.223	11.5412	-6.25225	9.36756e-06	0.000148297	-	scaffold3758	50909	53061	+	1030	-	SSF52743:|PF00082:Subtilase family
Tai6.22452	Lipase_GDSL	84.9025	71.1424	34.6453	196.677	269.122	349.12	-2.09478	9.55585e-06	0.000151013	Tai6.22452	scaffold2100	56345	57644	-	991	-	-
novel.57930	Exo_endo_phos	331.79	191.999	303.147	92.438	95.154	93.291	1.55625	9.65151e-06	0.000152449	-	scaffold4969	34334	39196	-	4863	-	SSF56219:|PF03372:Endonuclease/Exonuclease/phosphatase family|PF00078:Reverse transcriptase (RNA-dependent DNA polymerase)|SSF56672:
novel.54747	efhand	0	0	4.33067	35.4018	49.0187	21.1588	-4.67154	9.79455e-06	0.000154477	-	scaffold4526	48015	48790	.	776	-	PF00036:EF hand|SSF47473:|PF13833:EF-hand domain pair
Tai6.25847	2OG-FeII_Oxy	408.872	124.285	267.419	924.38	1406.16	1987.96	-2.43258	9.83714e-06	0.00015511	Tai6.25847	scaffold2652	59540	61435	-	1310	-	-
novel.27152	p450	0	0	0	19.6677	12.495	10.5794	-6.25738	9.94822e-06	0.000156589	-	scaffold2273	60378	60979	.	602	-	PF00067:Cytochrome P450|SSF48264:
Tai6.7271	p450	4.46855	47.1425	17.3227	194.71	394.072	173.117	-3.45437	9.96445e-06	0.000156766	Tai6.7271	scaffold397	194142	195550	+	1300	-	-
Tai6.13115	Pkinase_Tyr	35.7484	14.5713	40.0587	124.89	116.299	201.97	-2.3034	1.00364e-05	0.000157858	Tai6.13115	scaffold917	198127	199756	+	883	-	-
novel.64008	p450	1.11714	0	0	25.5679	22.1065	16.35	-5.87882	1.01586e-05	0.000159582	-	scaffold5921	20049	21865	+	1663	-	SSF48264:|PF00067:Cytochrome P450
novel.23665	SNF2_N	475.901	441.426	417.909	161.275	180.696	224.091	1.23784	1.01793e-05	0.000159868	-	scaffold2072	50357	56251	+	4387	-	SSF52540:|PF00176:SNF2 family N-terminal domain|PF00271:Helicase conserved C-terminal domain
Tai6.10705	PALP	454.675	725.138	582.475	2000.2	3083.37	1395.52	-1.87797	1.02118e-05	0.000160338	Tai6.10705	scaffold687	36884	41296	+	1354	-	-
Tai6.46918	Alpha_L_fucos	1097.03	792.852	5.41333	5.9003	5.76691	26.9294	5.61746	1.02847e-05	0.000161403	Tai6.46918	scaffold13126	19	2094	-	1758	-	-
novel.57086	UDPGT	4.46855	3.42855	1.08267	31.4682	21.1453	28.8529	-3.17522	1.03495e-05	0.00016234	-	scaffold485	160258	162215	-	1351	-	SSF53756:|PF00201:UDP-glucoronosyl and UDP-glucosyl transferase
novel.61850	Na_H_Exchanger	29.0456	52.2854	56.2987	5.9003	2.88345	10.5794	2.83108	1.04986e-05	0.000164516	-	scaffold5569	24038	27625	+	1945	-	PF00999:Sodium/hydrogen exchanger family
novel.76250	Myb_DNA-binding	0	0	0	28.5181	11.5338	9.61763	-6.47389	1.05047e-05	0.000164564	-	scaffold851	77577	81051	+	1223	-	SSF46689:|PF00249:Myb-like DNA-binding domain
novel.62680	GST_N	288.222	263.141	40.0587	1439.67	1646.45	1685.01	-3.01165	1.05095e-05	0.000164564	-	scaffold57	38593	46473	+	2652	-	PF02798:Glutathione S-transferase, N-terminal domain|SSF47616:|SSF52833:|PF00043:Glutathione S-transferase, C-terminal domain|PF13410:Glutathione S-transferase, C-terminal domain
novel.27532	PPR	140.759	162.856	147.243	415.971	353.704	305.841	-1.25308	1.05137e-05	0.000164588	-	scaffold23	164497	175592	-	5549	-	PF14432:DYW family of nucleic acid deaminases|PF01535:PPR repeat|PF13812:Pentatricopeptide repeat domain|PF13041:PPR repeat family
novel.15190	adh_short	43.5684	21.4284	22.736	3.93353	2.88345	2.88529	3.17279	1.05706e-05	0.000165439	-	scaffold16166	3829	4853	+	1025	-	SSF51735:|PF00106:short chain dehydrogenase
novel.22397	cNMP_binding	25.6942	30.8569	9.744	87.521	105.727	125.029	-2.25447	1.0588e-05	0.000165671	-	scaffold20051	242	3075	+	1898	-	SSF51206:|SSF81324:|PF00027:Cyclic nucleotide-binding domain|PF00520:Ion transport protein
Tai6.35936	Tubulin	561.92	805.709	578.144	283.214	258.55	240.441	1.31547	1.06047e-05	0.000165847	Tai6.35936	scaffold5085	47886	50090	+	1043	-	-
Tai6.7893	WRKY	0	6.8571	14.0747	81.6208	118.222	64.4381	-3.65478	1.06093e-05	0.000165847	Tai6.7893	scaffold442	52129	54135	-	1080	-	-
novel.22190	PIP5K	205.553	137.142	99.6053	41.3021	20.1842	38.4705	2.14548	1.08977e-05	0.000170053	-	scaffold2	59637	68564	-	3410	-	SSF56104:|PF01504:Phosphatidylinositol-4-phosphate 5-Kinase
novel.224	Peptidase_C1	0	0	0	39.3353	3.8446	27.8911	-6.99121	1.10278e-05	0.000171829	-	scaffold10021	1	13612	-	1205	-	SSF54001:|PF00112:Papain family cysteine protease|PF08246:Cathepsin propeptide inhibitor domain (I29)
novel.52458	UDPGT	18.9913	19.7141	15.1573	66.87	51.9022	84.6351	-1.91347	1.11254e-05	0.000173265	-	scaffold4232	6634	16073	+	3452	-	PF00201:UDP-glucoronosyl and UDP-glucosyl transferase|SSF53756:
novel.44354	DAO	79.3168	72.8566	81.2	20.651	29.7957	25.0058	1.62723	1.12291e-05	0.000174707	-	scaffold3488	1	14736	+	975	-	SSF51905:|PF01266:FAD dependent oxidoreductase
novel.66334	Pkinase	3.35141	5.99996	7.57867	61.9531	30.7568	29.8147	-2.84864	1.13633e-05	0.000176579	-	scaffold635	57031	57505	+	475	-	PF00069:Protein kinase domain|SSF56112:
Tai6.21263	WRKY	204.436	111.428	282.576	717.869	773.727	695.355	-1.87147	1.14227e-05	0.000177458	Tai6.21263	scaffold1934	160972	164388	+	1437	-	-
novel.18507	MFS_1	3.35141	2.57141	0	32.4516	23.0676	21.1588	-3.67751	1.1444e-05	0.000177746	-	scaffold1792	59704	60719	+	859	-	SSF103473:|PF07690:Major Facilitator Superfamily
novel.53840	PP2C	71.4968	225.427	1.08267	0.983383	0.961151	1.92353	6.26787	1.14513e-05	0.000177815	-	scaffold440	180225	181995	+	1383	-	SSF81606:|PF00481:Protein phosphatase 2C
novel.37217	UDPGT	0	0.857137	0	30.4849	12.495	26.9294	-6.00561	1.14729e-05	0.000178057	-	scaffold29368	1197	1652	.	456	-	PF00201:UDP-glucoronosyl and UDP-glucosyl transferase|SSF53756:
novel.27457	UDPGT	0	0.857137	0	18.6843	18.2619	25.0058	-5.83183	1.15385e-05	0.000178906	-	scaffold2295	19215	28778	+	1310	-	SSF53756:|PF00201:UDP-glucoronosyl and UDP-glucosyl transferase
Tai6.38401	Aa_trans	704.914	293.141	370.272	64.9032	74.0086	139.456	2.29664	1.15594e-05	0.000179142	Tai6.38401	scaffold5986	12184	14875	-	1312	-	-
novel.75857	Peptidase_S10	88.2539	26.5712	22.736	1.96677	1.9223	5.77058	3.82693	1.16385e-05	0.000180236	-	scaffold8406	14154	14971	-	594	-	PF00450:Serine carboxypeptidase|SSF53474:
novel.14981	AAA	53.6226	33.4283	40.0587	140.624	154.745	106.756	-1.66735	1.1689e-05	0.00018093	-	scaffold1607	28947	30763	+	1817	-	PF00004:ATPase family associated with various cellular activities (AAA)|PF14363:Domain associated at C-terminal with AAA|SSF52540:
novel.80759	Myb_DNA-binding	0	0	0	14.7507	10.5727	14.4264	-6.15306	1.17202e-05	0.000181323	-	scaffold987	70854	73635	+	951	-	SSF46689:|PF00249:Myb-like DNA-binding domain
novel.75840	Peptidase_S10	27.9284	17.9999	10.8267	98.3383	65.3583	190.429	-2.64392	1.17255e-05	0.000181361	-	scaffold840	106395	107520	+	642	-	PF00450:Serine carboxypeptidase|SSF53474:
novel.57786	B_lectin	33.5141	47.1425	33.5627	103.255	110.532	150.035	-1.66504	1.17337e-05	0.000181443	-	scaffold495	107947	127111	+	3155	-	PF08276:PAN-like domain|PF01453:D-mannose binding lectin|SSF56112:|PF07714:Protein tyrosine kinase|SSF51110:|PF00954:S-locus glycoprotein domain
Tai6.34610	Peptidase_C1	18.9913	17.9999	23.8187	60.9697	71.1252	65.3999	-1.70411	1.18214e-05	0.000182622	Tai6.34610	scaffold4679	22955	24918	+	1393	-	-
novel.30499	RVT_1	542.929	267.427	109.349	28.5181	28.8345	61.5528	2.95087	1.18959e-05	0.000183548	-	scaffold2487	63746	65899	-	2154	-	PF00078:Reverse transcriptase (RNA-dependent DNA polymerase)|SSF56672:
novel.53233	UDPGT	0	0.857137	0	31.4682	16.3396	18.2735	-5.92416	1.19246e-05	0.000183811	-	scaffold4327	50497	51887	-	1391	-	PF00201:UDP-glucoronosyl and UDP-glucosyl transferase|SSF53756:
novel.45634	LysM	0	0	0	31.4682	4.80576	24.0441	-6.75449	1.19568e-05	0.000184219	-	scaffold3602	18121	19281	+	502	-	PF01476:LysM domain|SSF54106:
novel.46410	Myosin_head	49.1541	53.9996	41.1413	10.8172	14.4173	11.5412	1.97393	1.19699e-05	0.000184375	-	scaffold3670	20606	28803	-	1924	-	PF00612:IQ calmodulin-binding motif|SSF52540:|PF00063:Myosin head (motor domain)
novel.39657	NB-ARC	3.35141	5.14282	3.248	29.5015	26.9122	25.0058	-2.76956	1.20808e-05	0.000185948	-	scaffold31016	2	2421	-	653	-	SSF52540:|PF00931:NB-ARC domain|SSF52200:|PF01582:TIR domain
Tai6.32866	WRKY	3.35141	5.99996	8.66133	49.1691	27.8734	36.547	-2.65303	1.21519e-05	0.000186952	Tai6.32866	scaffold4185	691	2832	+	1413	-	-
novel.74583	p450	0	1.71427	0	135.707	23.0676	12.5029	-6.48832	1.2237e-05	0.000188123	-	scaffold810	56059	59305	-	1850	-	SSF48264:|PF00067:Cytochrome P450
novel.30294	BBE	0	0	0	7.86706	22.1065	15.3882	-6.3444	1.22455e-05	0.000188209	-	scaffold2475	9500	10809	.	1310	-	PF08031:Berberine and berberine like|SSF56176:
novel.8932	p450	41.3341	32.5712	19.488	140.624	98.0374	297.185	-2.52051	1.22723e-05	0.000188529	-	scaffold1331	120265	122175	-	1761	-	PF00067:Cytochrome P450|SSF48264:
novel.2334	Pkinase	4.46855	9.42851	5.41333	127.84	47.0964	26.9294	-3.36819	1.23007e-05	0.000188828	-	scaffold1074	62051	64711	+	1288	-	SSF56112:|PF00069:Protein kinase domain
novel.28514	MatE	15.6399	11.9999	10.8267	46.219	56.7079	46.1646	-1.95943	1.23209e-05	0.000189092	-	scaffold2356	1822	3025	+	908	-	PF01554:MatE
Tai6.36071	Abhydrolase_3	4.46855	8.57137	10.8267	57.0362	49.0187	30.7764	-2.51238	1.23587e-05	0.00018958	Tai6.36071	scaffold5131	23394	24819	.	1426	-	-
novel.8401	Rib_5-P_isom_A	519.469	813.423	2036.5	152.424	228.754	204.856	2.5233	1.2458e-05	0.00019101	-	scaffold131	170967	172654	.	1688	-	SSF75445:|PF06026:Ribose 5-phosphate isomerase A (phosphoriboisomerase A)|SSF100950:
Tai6.4308	TTL	157.516	209.999	149.408	69.8202	63.436	60.5911	1.41725	1.24865e-05	0.000191355	Tai6.4308	scaffold203	30420	31342	-	640	-	-
Tai6.23289	Myb_DNA-binding	426.747	310.284	567.317	144.557	142.25	160.614	1.54279	1.25098e-05	0.000191619	Tai6.23289	scaffold2221	2339	5731	+	2018	-	-
Tai6.51606	Arm	239.067	228.856	160.235	74.7371	81.6978	78.8646	1.41707	1.27299e-05	0.000194849	Tai6.51606	scaffold25350	1	2467	-	1839	-	-
novel.59503	BTB	4.46855	0.857137	0	29.5015	22.1065	26.9294	-3.9388	1.2757e-05	0.000195098	-	scaffold52	112633	123662	+	1689	-	PF00651:BTB/POZ domain|PF03000:NPH3 family|SSF54695:
Tai6.21252	Abhydrolase_1	843.439	574.282	187.301	2900.98	3108.36	2855.47	-2.46551	1.27585e-05	0.000195098	Tai6.21252	scaffold1931	72144	79864	-	1575	-	-
novel.70339	DUF6	0	0	0	25.5679	8.65036	12.5029	-6.38563	1.2829e-05	0.000196034	-	scaffold716	155481	156983	-	659	-	SSF103481:|PF00892:EamA-like transporter family
novel.46422	Pkinase_Tyr	68.1454	58.2853	85.5307	23.6012	15.3784	20.197	1.83905	1.28718e-05	0.000196593	-	scaffold3671	9323	12515	+	2568	-	PF00954:S-locus glycoprotein domain|PF11883:Domain of unknown function (DUF3403)|SSF51110:|PF07714:Protein tyrosine kinase|PF01453:D-mannose binding lectin|SSF56112:|PF08276:PAN-like domain
Tai6.22670	UDPGT	34.6313	31.7141	7.57867	154.391	134.561	128.876	-2.49475	1.29108e-05	0.000197046	Tai6.22670	scaffold2131	29191	30909	.	1719	-	-
novel.55297	WD40	0	0	0	11.8006	9.61151	22.1205	-6.28465	1.30265e-05	0.000198716	-	scaffold4601	13232	15370	+	1484	-	PF00400:WD domain, G-beta repeat|SSF50978:
novel.18651	RVT_2	119.534	148.285	56.2987	18.6843	15.3784	28.8529	2.36665	1.31277e-05	0.000200067	-	scaffold18	143995	148853	-	4551	-	SSF56672:|PF07727:Reverse transcriptase (RNA-dependent DNA polymerase)|PF00665:Integrase core domain|SSF53098:
novel.13860	Methyltransf_11	2.23428	0.857137	2.16533	23.6012	28.8345	16.35	-3.75635	1.33296e-05	0.000202851	-	scaffold1552	93162	93894	-	437	-	PF08241:Methyltransferase domain|SSF53335:
novel.10447	p450	1.11714	1.71427	0	25.5679	18.2619	21.1588	-4.447	1.36995e-05	0.000207931	-	scaffold1396	582	14340	-	1365	-	SSF48264:|PF00067:Cytochrome P450
Tai6.27648	MatE	62.5597	47.9997	9.744	243.879	270.083	301.032	-2.7591	1.37222e-05	0.000208174	Tai6.27648	scaffold3005	66661	68953	+	1992	-	-
Tai6.51032	Peptidase_C1	1.11714	161.142	6.496	2495.82	1687.78	3146.89	-5.4375	1.37717e-05	0.000208876	Tai6.51032	scaffold23538	3	1939	+	1229	-	-
novel.30980	Pkinase_Tyr	25.6942	22.2856	48.72	167.175	124.95	103.87	-2.03938	1.3848e-05	0.000209882	-	scaffold25199	1	2232	+	1808	-	PF00954:S-locus glycoprotein domain|SSF56112:|PF08276:PAN-like domain|PF07714:Protein tyrosine kinase
novel.53787	Phosphoesterase	0	1.71427	1.08267	18.6843	22.1065	23.0823	-4.42462	1.39014e-05	0.00021059	-	scaffold4397	34273	40518	+	769	-	PF04185:Phosphoesterase family
novel.26636	C2	33.5141	41.1426	66.0427	232.078	153.784	141.379	-1.90699	1.39429e-05	0.000211085	-	scaffold2237	73027	79518	+	3572	-	PF08372:Plant phosphoribosyltransferase C-terminal|SSF49562:|PF00168:C2 domain
novel.75013	Pkinase_Tyr	2.23428	0	11.9093	109.155	58.6302	74.0557	-4.12567	1.40649e-05	0.000212711	-	scaffold82	235148	252333	+	4210	-	PF11721:Di-glucose binding within endoplasmic reticulum|PF13855:Leucine rich repeat|SSF56112:|PF07714:Protein tyrosine kinase|SSF52058:
novel.3628	Usp	4.46855	3.42855	2.16533	26.5513	25.9511	23.0823	-2.91055	1.43016e-05	0.000215827	-	scaffold112	179606	180515	.	910	-	PF00582:Universal stress protein family|SSF52402:
novel.40569	Hydrolase	4.46855	0.857137	2.16533	19.6677	24.9899	35.5852	-3.47796	1.44029e-05	0.000217304	-	scaffold31782	1	1522	+	1162	-	SSF56784:|PF00702:haloacid dehalogenase-like hydrolase
novel.57277	Myb_DNA-binding	30.1627	10.2856	2.16533	159.308	112.455	146.188	-3.30156	1.4476e-05	0.000218302	-	scaffold4884	37104	38281	-	753	-	SSF46689:|PF00249:Myb-like DNA-binding domain
novel.71904	UDPGT	4.46855	0	0	33.435	21.1453	44.2411	-4.56025	1.46666e-05	0.000220988	-	scaffold75	220469	221847	+	1103	-	SSF53756:|PF00201:UDP-glucoronosyl and UDP-glucosyl transferase
novel.4970	Myb_DNA-binding	7.81996	5.99996	4.33067	27.5347	32.6791	41.3558	-2.48761	1.48271e-05	0.000222907	-	scaffold11717	757	1705	.	949	-	SSF46689:|PF00249:Myb-like DNA-binding domain
Tai6.46618	MatE	111.714	81.428	90.944	206.51	385.422	301.994	-1.65571	1.48867e-05	0.00022375	Tai6.46618	scaffold12595	3467	5573	-	1320	-	-
novel.3150	Glyco_hydro_3	110.597	133.713	163.483	36.3852	37.4849	55.7822	1.65295	1.48949e-05	0.000223789	-	scaffold1101	46578	51110	+	2106	-	PF00933:Glycosyl hydrolase family 3 N terminal domain|SSF52279:|PF01915:Glycosyl hydrolase family 3 C-terminal domain|SSF51445:
Tai6.44117	RRM_1	290.456	364.283	168.896	86.5377	79.7755	76.941	1.7607	1.51154e-05	0.000226864	Tai6.44117	scaffold9385	2953	6800	-	1824	-	-
Tai6.51219	Peptidase_S8	110.597	50.5711	19.488	2.95015	0.961151	7.6941	3.9585	1.51924e-05	0.000227857	Tai6.51219	scaffold24109	1132	3237	+	1378	-	-
Tai6.14711	FAD_binding_3	3.35141	5.99996	11.9093	45.2356	44.213	34.6235	-2.54903	1.53823e-05	0.000230432	Tai6.14711	scaffold1089	47275	52203	+	1799	-	-
Tai6.30060	ABC2_membrane	6802.25	4652.54	7641.46	19259.5	22024.8	14087.9	-1.53593	1.53942e-05	0.000230556	Tai6.30060	scaffold3493	22570	27832	+	3260	-	-
novel.57303	Lipase_GDSL	63.6769	96.8565	3.248	0.983383	0.961151	1.92353	5.40473	1.54329e-05	0.000231081	-	scaffold489	46197	48719	+	938	-	PF00657:GDSL-like Lipase/Acylhydrolase|SSF52266:
novel.13461	Pkinase	662.463	720.852	730.8	1608.81	1610.89	1267.6	-1.08568	1.55082e-05	0.000232044	-	scaffold1534	41965	45367	+	3233	-	SSF52058:|SSF52047:|PF00560:Leucine Rich Repeat|PF00069:Protein kinase domain|PF08263:Leucine rich repeat N-terminal domain|SSF56112:
novel.72874	Myb_DNA-binding	14.5228	5.14282	1.08267	80.6374	43.2518	77.9028	-3.29558	1.55476e-05	0.000232524	-	scaffold7739	8516	10004	.	1489	-	SSF46689:|PF00249:Myb-like DNA-binding domain
novel.29915	FAD_binding_4	44.6855	35.1426	25.984	111.122	98.9986	108.679	-1.59232	1.56204e-05	0.000233557	-	scaffold245	138794	141053	-	2116	-	SSF56176:|PF01565:FAD binding domain|PF08031:Berberine and berberine like
novel.75724	UDPGT	16.7571	13.7142	8.66133	56.0528	53.8245	176.003	-2.86887	1.56504e-05	0.000233949	-	scaffold838	84682	94160	-	3305	-	PF00201:UDP-glucoronosyl and UDP-glucosyl transferase|SSF53756:
Tai6.36043	2OG-FeII_Oxy	39.0998	43.714	45.472	9.83383	11.5338	11.5412	1.96304	1.57836e-05	0.000235644	Tai6.36043	scaffold5119	34487	36422	-	1442	-	-
novel.62293	UDPGT	39.0998	107.999	44.3893	7.86706	0	5.77058	3.81695	1.58484e-05	0.000236463	-	scaffold5631	8574	10376	+	1259	-	SSF53756:|PF00201:UDP-glucoronosyl and UDP-glucosyl transferase
novel.11216	Pkinase	0	0.857137	0	27.5347	17.3007	16.35	-5.81316	1.58966e-05	0.000237126	-	scaffold14255	4921	5899	-	887	-	SSF56112:|PF00069:Protein kinase domain
novel.64259	Lipase_3	1.11714	0.857137	0	18.6843	21.1453	27.8911	-5.07865	1.60814e-05	0.000239375	-	scaffold598	124282	133238	+	948	-	PF01764:Lipase (class 3)|SSF53474:
novel.72788	p450	0	0	0	6.88368	26.9122	14.4264	-6.43262	1.61414e-05	0.000240212	-	scaffold7718	43085	43463	+	379	-	PF00067:Cytochrome P450|SSF48264:
Tai6.11749	Mpv17_PMP22	74.8482	86.5708	11.9093	438.589	407.528	434.717	-2.88291	1.62044e-05	0.000240979	Tai6.11749	scaffold787	57022	58981	-	715	-	-
novel.48287	AP2	1.11714	0	0	23.6012	15.3784	20.197	-5.76521	1.63256e-05	0.000242555	-	scaffold3837	40670	42958	+	1180	-	SSF54171:|PF00847:AP2 domain
novel.32018	NB-ARC	1.11714	0	0	11.8006	28.8345	25.0058	-5.9157	1.6402e-05	0.000243632	-	scaffold25892	1	1509	-	790	-	SSF52540:|PF00931:NB-ARC domain
Tai6.35607	PD40	369.773	260.57	243.6	785.723	801.6	646.305	-1.35453	1.64069e-05	0.000243648	Tai6.35607	scaffold4983	44414	46564	.	2151	-	-
novel.60301	Pkinase	50.2712	41.1426	37.8933	11.8006	9.61151	10.5794	2.01415	1.64162e-05	0.000243729	-	scaffold5324	34546	36741	-	1174	-	SSF56112:|PF00069:Protein kinase domain
Tai6.48553	FKBP_C	45.8027	66.8567	53.0507	13.7674	16.3396	15.3882	1.86861	1.64919e-05	0.000244738	Tai6.48553	scaffold16510	2339	3299	+	507	-	-
Tai6.906	Peptidase_C1	251.356	715.709	201.376	1935.3	2031.87	2143.77	-2.38569	1.65299e-05	0.000245186	Tai6.906	scaffold31	1532	4037	-	1152	-	-
novel.76546	Methyltransf_11	279.284	213.427	125.589	57.0362	57.6691	61.5528	1.8105	1.65353e-05	0.00024521	-	scaffold8592	11792	15361	-	1755	-	SSF53335:|PF08241:Methyltransferase domain
novel.16579	HEM4	60.3254	41.1426	24.9013	7.86706	4.80576	7.6941	2.63304	1.71202e-05	0.000253111	-	scaffold1690	68680	70147	-	649	-	SSF69618:|PF02602:Uroporphyrinogen-III synthase HemD
Tai6.27475	HLH	265.879	135.428	0	0	0.961151	0.961763	7.69984	1.71304e-05	0.000253204	Tai6.27475	scaffold2975	71145	73720	+	775	-	-
novel.73786	Glyco_transf_8	15.6399	12.8571	1.08267	64.9032	85.5424	98.0998	-3.06494	1.72405e-05	0.000254474	-	scaffold7920	17855	20734	+	964	-	SSF53448:|PF01501:Glycosyl transferase family 8
novel.25500	Peptidase_S8	0	2.57141	0	50.1525	9.61151	59.6293	-5.38895	1.7269e-05	0.000254835	-	scaffold2172	16602	18866	.	2265	-	PF02225:PA domain|SSF52743:|PF00082:Subtilase family
novel.31697	WRKY	0	0	0	15.7341	11.5338	10.5794	-6.08208	1.74728e-05	0.000257603	-	scaffold257	68332	69937	-	898	-	SSF118290:|PF03106:WRKY DNA -binding domain
novel.14471	HLH	1.11714	0	0	30.4849	59.5914	6.73234	-6.47569	1.75218e-05	0.000258085	-	scaffold15841	1263	4727	-	1395	-	SSF47459:|PF00010:Helix-loop-helix DNA-binding domain
novel.46137	ADH_zinc_N	0	2.57141	2.16533	21.6344	18.2619	28.8529	-3.79839	1.76153e-05	0.000259281	-	scaffold36498	730	1669	-	778	-	SSF51735:|PF00107:Zinc-binding dehydrogenase
novel.6931	GTP_cyclohydroI	42.4512	64.2853	123.424	9.83383	16.3396	14.4264	2.50169	1.77234e-05	0.00026069	-	scaffold1250	25668	28983	+	1917	-	PF01227:GTP cyclohydrolase I|SSF55620:
novel.52992	Pkinase	18.9913	10.2856	6.496	58.0196	49.0187	60.5911	-2.23736	1.77618e-05	0.000261195	-	scaffold43	188974	191279	.	2306	-	SSF56112:|PF00069:Protein kinase domain|PF00139:Legume lectin domain|SSF49899:
novel.6302	C2	0	0	0	19.6677	7.68921	14.4264	-6.22466	1.78631e-05	0.00026244	-	scaffold1223	41515	41876	.	362	-	SSF49562:|PF00168:C2 domain
Tai6.40950	Pkinase_Tyr	81.5511	82.2851	63.8773	20.651	7.68921	22.1205	2.17535	1.79299e-05	0.000263055	Tai6.40950	scaffold7208	25362	27717	-	1300	-	-
Tai6.1102	Na_Ca_ex	90.4882	32.5712	27.0667	4.91691	1.9223	7.6941	3.36596	1.80541e-05	0.000264444	Tai6.1102	scaffold40	320279	323426	+	1811	-	-
novel.68728	HSP70	18.9913	56.571	29.232	1.96677	5.76691	1.92353	3.44411	1.8056e-05	0.000264444	-	scaffold6813	15850	17787	-	1938	-	PF00012:Hsp70 protein|SSF53067:|SSF100920:|SSF100934:
Tai6.26148	PMSR	294.924	307.712	228.443	777.856	562.273	691.508	-1.28895	1.81277e-05	0.000265183	Tai6.26148	scaffold2708	35847	37370	.	1524	-	-
Tai6.11086	Thaumatin	662.463	372.855	35.728	24.5846	27.8734	28.8529	3.71931	1.81282e-05	0.000265183	Tai6.11086	scaffold727	102009	103726	-	1171	-	-
Tai6.15979	Aminotran_1_2	1.11714	2.57141	4.33067	28.5181	23.0676	21.1588	-3.17818	1.81907e-05	0.000265956	Tai6.15979	scaffold1232	94162	95132	-	569	-	-
Tai6.37598	MFS_1	69.2625	27.4284	8.66133	1.96677	0.961151	0.961763	4.76063	1.8289e-05	0.00026727	Tai6.37598	scaffold5655	31278	32236	-	533	-	-
novel.36000	Pkinase	0	0	0	15.7341	7.68921	17.3117	-6.18834	1.83022e-05	0.000267402	-	scaffold2848	64733	77099	-	1303	-	PF00069:Protein kinase domain|SSF56112:
novel.42418	AP2	1.11714	0.857137	2.16533	22.6178	21.1453	17.3117	-3.91527	1.84291e-05	0.000268896	-	scaffold33260	690	1420	.	731	-	SSF54171:|PF00847:AP2 domain
novel.41206	Pkinase	0	0	0	12.784	9.61151	15.3882	-6.08004	1.843e-05	0.000268896	-	scaffold3223	56015	57020	+	650	-	SSF56112:|PF00069:Protein kinase domain
novel.54388	NB-ARC	0	1.71427	3.248	27.5347	24.9899	17.3117	-3.80139	1.84719e-05	0.000269446	-	scaffold4472	3756	9134	+	4998	-	PF00931:NB-ARC domain|SSF52540:|SSF52058:
Tai6.30569	NUDIX	48.0369	47.1425	40.0587	106.205	117.26	144.264	-1.44229	1.85557e-05	0.000270294	Tai6.30569	scaffold3619	8543	12513	+	1993	-	-
novel.750	Auxin_resp	995.37	1009.71	961.408	415.971	514.216	515.505	1.03698	1.89828e-05	0.00027607	-	scaffold1020	181972	188578	+	3852	-	SSF101936:|SSF54277:|PF06507:Auxin response factor|PF02362:B3 DNA binding domain|PF02309:AUX/IAA family
Tai6.8746	Pkinase	1.11714	1.71427	8.66133	26.5513	41.3295	54.8205	-3.44005	1.9042e-05	0.000276804	Tai6.8746	scaffold517	18844	20411	+	1278	-	-
Tai6.46464	Hydrolase	77.0825	23.1427	8.66133	306.815	303.724	316.42	-3.09379	1.91657e-05	0.000278346	Tai6.46464	scaffold12323	4638	7477	-	1831	-	-
novel.54240	Aldedh	110.597	150.856	95.2747	44.2522	38.446	35.5852	1.59564	1.9223e-05	0.000278987	-	scaffold4450	35087	42161	-	2071	-	SSF53720:|PF00171:Aldehyde dehydrogenase family
novel.80513	B_lectin	0	0	0	18.6843	14.4173	7.6941	-6.19021	1.92813e-05	0.000279705	-	scaffold9788	10564	11416	.	853	-	SSF51110:|PF01453:D-mannose binding lectin
novel.67519	RPE65	0	0	0	40.3187	3.8446	20.197	-6.84798	1.93632e-05	0.000280765	-	scaffold6586	16517	19428	-	502	-	PF03055:Retinal pigment epithelial membrane protein
Tai6.18249	Pkinase_Tyr	14.5228	17.1427	20.5707	67.8534	48.0576	80.7881	-1.91252	1.93866e-05	0.00028091	Tai6.18249	scaffold1495	52508	53404	-	718	-	-
novel.54981	Abhydrolase_3	0	0.857137	1.08267	35.4018	16.3396	20.197	-5.16897	1.94502e-05	0.000281616	-	scaffold4568	2267	3379	.	1113	-	PF07859:alpha/beta hydrolase fold|SSF53474:
novel.14605	AP2	0	0	0	15.7341	21.1453	6.73234	-6.28695	1.95351e-05	0.000282609	-	scaffold1591	64397	65135	.	739	-	SSF54171:|PF00847:AP2 domain
Tai6.51988	p450	63.6769	233.141	485.035	2020.85	2721.98	1483.04	-2.9933	1.98002e-05	0.000286248	Tai6.51988	scaffold26640	1141	2935	+	1221	-	-
novel.17848	NB-ARC	552.983	356.569	97.44	51.1359	57.6691	39.4323	2.76405	1.98835e-05	0.000287321	-	scaffold1756	26002	30029	+	3270	-	PF00931:NB-ARC domain|SSF52540:
novel.25306	Pkinase_Tyr	1.11714	0	2.16533	18.6843	24.0288	20.197	-4.35713	1.99043e-05	0.000287425	-	scaffold2164	16313	17533	-	766	-	PF07714:Protein tyrosine kinase|SSF56112:
Tai6.18630	Methyltransf_11	0	0	0	19.6677	16.3396	6.73234	-6.25742	2.01907e-05	0.000291427	Tai6.18630	scaffold1552	96206	98068	-	1270	-	-
novel.408	Str_synth	2.23428	0.857137	0	15.7341	33.6403	20.197	-4.52085	2.02505e-05	0.000292224	-	scaffold1009	107735	114388	+	2203	-	SSF63829:|PF03088:Strictosidine synthase
novel.5903	ABC_tran	11.1714	2.57141	2.16533	49.1691	28.8345	98.0998	-3.49396	2.03669e-05	0.000293636	-	scaffold12057	6545	8365	+	658	-	PF00005:ABC transporter|SSF52540:|PF14510:ABC-transporter extracellular N-terminal
novel.52714	IPPT	89.371	73.7138	27.0667	0.983383	5.76691	10.5794	3.45356	2.03814e-05	0.000293778	-	scaffold4266	32540	34757	+	1297	-	SSF52540:|PF01715:IPP transferase
novel.54031	AP2	97.191	172.285	127.755	27.5347	36.5237	48.0881	1.82635	2.03983e-05	0.000293954	-	scaffold4423	13892	17651	-	2125	-	SSF54171:|PF00847:AP2 domain
Tai6.31964	ADH_N	86.0196	154.285	250.096	13.7674	37.4849	33.6617	2.52921	2.04829e-05	0.000295039	Tai6.31964	scaffold3951	35122	36030	-	632	-	-
novel.27393	UDPGT	139.642	164.57	28.1493	9.83383	9.61151	18.2735	3.14021	2.05141e-05	0.000295355	-	scaffold22900	426	2303	.	1878	-	PF00201:UDP-glucoronosyl and UDP-glucosyl transferase|SSF53756:
novel.64084	NB-ARC	101.66	61.7139	54.1333	253.713	221.065	199.085	-1.63418	2.06042e-05	0.000296585	-	scaffold5941	9620	18593	-	4534	-	SSF52058:|PF00931:NB-ARC domain|SSF52540:
novel.74894	MFS_1	146.345	44.5711	77.952	18.6843	16.3396	11.5412	2.52687	2.06363e-05	0.000296979	-	scaffold8175	16298	21888	+	1206	-	SSF103473:|PF07690:Major Facilitator Superfamily
novel.67509	NB-ARC	2.23428	0	0	23.6012	22.1065	21.1588	-5.03263	2.06858e-05	0.000297488	-	scaffold6584	6825	12867	+	1109	-	SSF52540:|PF00931:NB-ARC domain
novel.31694	WRKY	4.46855	6.8571	0	39.3353	28.8345	46.1646	-3.29415	2.07616e-05	0.000298443	-	scaffold257	50682	53335	-	1761	-	PF03106:WRKY DNA -binding domain|SSF118290:
novel.72149	Peptidase_C1	25.6942	21.4284	4.33067	0	0	0	6.59024	2.08016e-05	0.000298949	-	scaffold7558	15413	18888	-	1715	-	SSF57277:|PF08246:Cathepsin propeptide inhibitor domain (I29)|SSF54001:|PF00112:Papain family cysteine protease|PF00396:Granulin
Tai6.36378	Aminotran_3	16.7571	16.2856	12.992	61.9531	60.5525	44.2411	-1.85447	2.09177e-05	0.000300345	Tai6.36378	scaffold5232	42390	43958	-	853	-	-
Tai6.37932	Aa_trans	27.9284	28.2855	54.1333	129.806	109.571	161.576	-1.86537	2.09895e-05	0.000301309	Tai6.37932	scaffold5781	1975	5265	+	2306	-	-
Tai6.10568	Ras	433.449	371.14	375.685	146.524	139.367	200.047	1.27988	2.10836e-05	0.000302521	Tai6.10568	scaffold676	115608	117384	-	1209	-	-
novel.31284	LRRNT_2	0	0	0	12.784	11.5338	11.5412	-6.00452	2.11368e-05	0.000303217	-	scaffold254	142982	143804	.	823	-	SSF52058:|PF13855:Leucine rich repeat|PF08263:Leucine rich repeat N-terminal domain
novel.33202	Glyco_hydro_17	3.35141	0.857137	3.248	28.5181	27.8734	17.3117	-3.35832	2.11835e-05	0.000303817	-	scaffold2660	14055	19655	+	1450	-	SSF51445:|PF07983:X8 domain|PF00332:Glycosyl hydrolases family 17
novel.51835	IBR	17.8742	35.9998	42.224	3.93353	0	3.84705	3.63151	2.12703e-05	0.000304993	-	scaffold4165	13182	14754	.	1573	-	SSF54791:|SSF57850:|PF01485:IBR domain, a half RING-finger domain
novel.21014	RPE65	1.11714	0	0	90.4712	23.0676	5.77058	-6.77675	2.13254e-05	0.000305714	-	scaffold19312	575	2154	.	1580	-	PF03055:Retinal pigment epithelial membrane protein
novel.77971	Kinesin	2.23428	2.57141	2.16533	20.651	18.2619	27.8911	-3.25173	2.16282e-05	0.000309774	-	scaffold9	394529	395525	-	789	-	SSF52540:|PF00225:Kinesin motor domain
Tai6.2530	Exonuc_X-T	336.258	299.998	234.939	100.305	109.571	132.723	1.34638	2.17913e-05	0.000311969	Tai6.2530	scaffold105	122598	135342	+	1528	-	-
novel.20589	WRKY	6.70283	0.857137	2.16533	35.4018	43.2518	21.1588	-3.41244	2.18787e-05	0.00031315	-	scaffold1908	50142	52615	+	1206	-	PF03106:WRKY DNA -binding domain|SSF118290:
novel.41382	Lipase_GDSL	0	1.71427	0	33.435	21.1453	17.3117	-5.19628	2.20711e-05	0.000315341	-	scaffold3240	23186	26784	+	1178	-	SSF52266:|PF00657:GDSL-like Lipase/Acylhydrolase
novel.62969	Peptidase_C48	56.974	66.8567	10.8267	2.95015	4.80576	2.88529	3.66341	2.20728e-05	0.000315341	-	scaffold5743	12344	15392	+	1655	-	PF02902:Ulp1 protease family, C-terminal catalytic domain|SSF54001:
novel.12527	Aldedh	34.6313	45.4283	22.736	117.023	115.338	101.947	-1.69304	2.20892e-05	0.00031545	-	scaffold149	186712	189498	.	2787	-	SSF53720:|PF00171:Aldehyde dehydrogenase family
novel.31155	Pkinase	1.11714	0	0	24.5846	22.1065	12.5029	-5.76561	2.22003e-05	0.000316964	-	scaffold25304	2109	3095	.	987	-	SSF56112:|PF00069:Protein kinase domain
Tai6.34178	UDPGT	103.894	79.7137	84.448	212.411	208.57	199.085	-1.21248	2.24734e-05	0.000320319	Tai6.34178	scaffold4557	34750	37886	+	1851	-	-
novel.27202	2OG-FeII_Oxy	1.11714	0.857137	0	22.6178	18.2619	22.1205	-4.97385	2.2676e-05	0.000322882	-	scaffold2276	41093	42497	-	630	-	PF03171:2OG-Fe(II) oxygenase superfamily|SSF51197:
Tai6.48345	NAM	20.1085	301.712	115.845	1836.96	1865.59	1157	-3.47109	2.27963e-05	0.000324376	Tai6.48345	scaffold16022	2524	4024	+	1322	-	-
Tai6.3468	bZIP_1	112.831	115.713	55.216	362.868	257.588	357.776	-1.78377	2.28504e-05	0.000325073	Tai6.3468	scaffold155	177137	179248	-	1346	-	-
Tai6.17690	DUF6	16.7571	27.4284	29.232	1.96677	3.8446	2.88529	3.07854	2.28772e-05	0.000325381	Tai6.17690	scaffold1423	114463	117062	+	797	-	-
novel.73867	Peptidase_C14	14.5228	31.7141	9.744	87.521	134.561	77.9028	-2.40521	2.29381e-05	0.000326035	-	scaffold7948	2913	3558	.	646	-	PF00656:Caspase domain|SSF52129:
novel.40957	UDPGT	36.8655	16.2856	12.992	92.438	94.1928	99.0616	-2.11996	2.30515e-05	0.000327566	-	scaffold3205	16594	22579	+	2139	-	PF00201:UDP-glucoronosyl and UDP-glucosyl transferase|SSF53756:
Tai6.11406	Glyco_hydro_1	50.2712	71.9995	29.232	151.441	199.919	301.032	-2.10152	2.31403e-05	0.00032868	Tai6.11406	scaffold751	77135	81735	-	943	-	-
novel.68036	Aldo_ket_red	10.0542	8.57137	9.744	41.3021	45.1741	32.6999	-2.07634	2.32603e-05	0.000330088	-	scaffold6684	11181	20591	+	1969	-	PF00248:Aldo/keto reductase family|SSF51430:
Tai6.38896	zf-CHY	120.651	231.427	425.488	66.87	40.3683	38.4705	2.41616	2.34945e-05	0.000332739	Tai6.38896	scaffold6216	5010	11010	+	4065	-	-
novel.45378	Sulfate_transp	32.397	29.9998	29.232	5.9003	0	0.961763	3.74845	2.38699e-05	0.000337301	-	scaffold358	86966	88117	+	690	-	PF00916:Sulfate permease family|SSF52091:|PF01740:STAS domain
Tai6.9836	Myb_DNA-binding	71.4968	93.4279	43.3067	254.696	185.502	306.802	-1.83913	2.39358e-05	0.000338082	Tai6.9836	scaffold612	232715	236253	-	2200	-	-
novel.33342	NB-ARC	137.408	99.4279	114.763	307.799	339.286	243.326	-1.34273	2.40821e-05	0.000339467	-	scaffold2669	47275	50469	+	3195	-	PF00931:NB-ARC domain|SSF52540:
novel.68937	DUF6	0	0	0	20.651	9.61151	9.61763	-6.15721	2.41255e-05	0.000339927	-	scaffold6855	25300	29998	+	592	-	PF00892:EamA-like transporter family|SSF103481:
novel.2760	p450	7.81996	19.7141	28.1493	101.288	86.5036	74.0557	-2.22942	2.43158e-05	0.000342303	-	scaffold109	175062	184495	+	2335	-	PF00067:Cytochrome P450|SSF48264:
novel.34189	p450	2.23428	4.28568	32.48	251.746	122.066	155.806	-3.77098	2.43691e-05	0.000342901	-	scaffold2721	67723	82997	-	1944	-	SSF48264:|PF00067:Cytochrome P450
Tai6.44750	Glyco_hydro_3_C	12.2885	14.5713	0	97.3549	528.633	70.2087	-4.68863	2.44668e-05	0.000344046	Tai6.44750	scaffold10034	9991	13396	-	1724	-	-
novel.3876	HMA	0	2.57141	3.248	27.5347	24.0288	18.2735	-3.54981	2.44894e-05	0.000344288	-	scaffold11290	2854	3445	.	592	-	SSF55008:|PF00403:Heavy-metal-associated domain
Tai6.39031	UDPGT	178.742	1041.42	29.232	18.6843	21.1453	23.0823	4.31224	2.45095e-05	0.000344417	Tai6.39031	scaffold6271	20016	22524	-	2047	-	-
novel.43673	Pkinase	7.81996	1.71427	2.16533	30.4849	34.6014	26.9294	-3.01898	2.46411e-05	0.000346036	-	scaffold3428	5725	7507	+	1694	-	PF00069:Protein kinase domain|SSF56112:|SSF52058:|PF13855:Leucine rich repeat
novel.48957	DnaJ	33.5141	10.2856	54.1333	0	2.88345	0.961763	4.6595	2.46514e-05	0.000346104	-	scaffold390	172474	174715	+	1867	-	SSF46565:|PF00226:DnaJ domain
Tai6.24271	Pkinase_Tyr	0	0	0	9.83383	14.4173	11.5412	-6.00228	2.47873e-05	0.000347781	Tai6.24271	scaffold2383	42799	87076	-	2350	-	-
novel.71506	Glyco_hydro_17	738.428	505.711	64.96	13.7674	20.1842	61.5528	3.77657	2.49793e-05	0.000350164	-	scaffold742	69633	69984	.	352	-	PF00332:Glycosyl hydrolases family 17|SSF51445:
Tai6.16051	Sulfotransfer_1	25.6942	11.9999	12.992	64.9032	62.4748	127.914	-2.34241	2.51039e-05	0.000351677	Tai6.16051	scaffold1238	191344	192281	+	818	-	-
novel.40317	NB-ARC	0	0	0	11.8006	11.5338	11.5412	-5.9645	2.5287e-05	0.000354086	-	scaffold3159	22744	25891	+	725	-	PF00931:NB-ARC domain|SSF52540:
Tai6.32037	Pkinase_Tyr	148.579	173.142	166.731	20.651	62.4748	35.5852	2.04035	2.542e-05	0.00035579	Tai6.32037	scaffold3972	35922	38303	+	1619	-	-
Tai6.20504	AMP-binding	288.222	269.141	158.069	667.717	892.909	611.681	-1.60194	2.5451e-05	0.000356145	Tai6.20504	scaffold1810	10933	19876	+	2325	-	-
novel.52394	B_lectin	6.70283	2.57141	2.16533	25.5679	31.718	25.0058	-2.87578	2.5512e-05	0.000356841	-	scaffold4226	36594	42940	-	1379	-	PF00954:S-locus glycoprotein domain|SSF51110:|PF01453:D-mannose binding lectin
novel.7156	p450	1.11714	3.42855	1.08267	12.784	30.7568	38.4705	-3.80476	2.57298e-05	0.000359549	-	scaffold126	121601	123156	-	764	-	SSF48264:|PF00067:Cytochrome P450
Tai6.23231	WRKY	13.4057	53.1425	138.581	851.609	501.721	518.39	-3.19012	2.59558e-05	0.000362487	Tai6.23231	scaffold2212	74649	76799	+	1426	-	-
novel.31721	Myb_DNA-binding	55.8569	30.8569	7.57867	189.793	223.948	218.32	-2.74632	2.60166e-05	0.000363097	-	scaffold257	205502	207195	+	1469	-	PF00249:Myb-like DNA-binding domain|SSF46689:
novel.30784	Kinesin	128.471	159.427	81.2	28.5181	30.7568	43.2793	1.84926	2.61247e-05	0.000364445	-	scaffold2505	79009	83325	+	2731	-	SSF52540:|PF00225:Kinesin motor domain
Tai6.20182	Usp	353.016	360.855	273.915	158.325	118.222	131.762	1.27516	2.62438e-05	0.000366026	Tai6.20182	scaffold1766	66818	67548	+	545	-	-
novel.12612	Thaumatin	2.23428	0.857137	6.496	29.5015	46.1353	22.1205	-3.39175	2.62545e-05	0.000366094	-	scaffold1495	33969	36339	+	1203	-	SSF49870:|PF00314:Thaumatin family
Tai6.24329	bZIP_1	16.7571	6.8571	7.57867	46.219	43.2518	82.7116	-2.48077	2.65474e-05	0.000369934	Tai6.24329	scaffold2398	59403	61645	+	1015	-	-
Tai6.11332	Glyco_hydro_17	0	0	0	12.784	76.8921	2.88529	-7.37288	2.68453e-05	0.000373755	Tai6.11332	scaffold745	153690	155704	+	1317	-	-
novel.49709	p450	4.46855	10.2856	22.736	61.9531	89.3871	70.2087	-2.56565	2.6893e-05	0.000374337	-	scaffold397	181099	183161	+	1371	-	PF00067:Cytochrome P450|SSF48264:
Tai6.7687	Arm	67.0283	187.713	132.085	23.6012	18.2619	36.547	2.30462	2.69808e-05	0.000375312	Tai6.7687	scaffold422	10153	12552	-	960	-	-
Tai6.36621	p450	8410.93	3215.12	456.885	149.474	248.938	470.302	3.79789	2.70538e-05	0.000376245	Tai6.36621	scaffold5322	12379	14678	+	1328	-	-
novel.47935	B_lectin	0	4.28568	11.9093	70.8035	54.7856	49.0499	-3.43306	2.7205e-05	0.000378239	-	scaffold3801	60557	61456	.	900	-	SSF51110:|PF00954:S-locus glycoprotein domain|PF01453:D-mannose binding lectin
novel.14087	TIR	62.5597	55.7139	123.424	7.86706	21.1453	15.3882	2.44159	2.72092e-05	0.000378239	-	scaffold1566	55081	56819	+	1361	-	PF01582:TIR domain|PF00931:NB-ARC domain|SSF52540:|SSF52200:
novel.18504	adh_short	0	0	0	10.8172	15.3784	9.61763	-6.00298	2.73821e-05	0.000380309	-	scaffold1792	9607	28340	-	598	-	PF00106:short chain dehydrogenase|SSF51735:
novel.54941	DnaJ	65.9111	35.1426	23.8187	174.059	134.561	242.364	-2.1448	2.74773e-05	0.000381463	-	scaffold456	140941	141830	.	890	-	PF00226:DnaJ domain|SSF46565:
novel.56167	Pkinase	0	1.71427	0	30.4849	20.1842	17.3117	-5.11466	2.755e-05	0.000382389	-	scaffold4721	36905	38143	.	1239	-	PF00069:Protein kinase domain|SSF56112:
novel.62260	adh_short	1.11714	0	5.41333	65.8866	19.223	34.6235	-4.24925	2.76289e-05	0.0003834	-	scaffold563	114903	115824	+	621	-	SSF51735:|PF00106:short chain dehydrogenase
novel.21839	Pkinase_Tyr	60.3254	23.1427	37.8933	155.374	176.852	129.838	-1.93718	2.76399e-05	0.000383469	-	scaffold198	170057	200715	-	2843	-	PF07714:Protein tyrosine kinase|PF08276:PAN-like domain|PF00954:S-locus glycoprotein domain|SSF56112:|SSF51110:|PF01453:D-mannose binding lectin
Tai6.19392	E1-E2_ATPase	16.7571	5.14282	11.9093	54.086	53.8245	50.0117	-2.24931	2.7709e-05	0.000384343	Tai6.19392	scaffold1649	116528	117349	.	822	-	-
novel.23279	Thaumatin	2.23428	0.857137	1.08267	21.6344	17.3007	19.2353	-3.84249	2.78069e-05	0.000385617	-	scaffold205	173310	175432	-	986	-	SSF49870:|PF00314:Thaumatin family
novel.32320	LRRNT_2	67.0283	70.2852	58.464	21.6344	24.0288	16.35	1.65999	2.79612e-05	0.000387501	-	scaffold2604	78259	82081	-	2189	-	PF08263:Leucine rich repeat N-terminal domain|PF00069:Protein kinase domain|SSF56112:|SSF52058:
Tai6.41251	cNMP_binding	568.623	511.711	599.797	1087.62	1034.2	1142.57	-0.958693	2.7996e-05	0.000387899	Tai6.41251	scaffold7373	21276	22648	+	1129	-	-
Tai6.7270	p450	26.8113	92.5708	24.9013	209.46	478.653	274.102	-2.73042	2.82907e-05	0.000391553	Tai6.7270	scaffold397	186743	188577	+	1728	-	-
novel.5153	Pkinase	523.938	422.569	623.616	193.726	174.93	246.211	1.35195	2.83479e-05	0.000392259	-	scaffold11785	5675	8139	+	1509	-	SSF56112:|PF00069:Protein kinase domain
novel.53911	PfkB	372.007	254.57	299.899	104.239	131.678	132.723	1.32833	2.83547e-05	0.000392268	-	scaffold441	11708	26296	-	1580	-	PF00294:pfkB family carbohydrate kinase|SSF53613:
novel.79215	Kelch_1	26.8113	27.4284	56.2987	105.222	159.551	165.423	-1.96441	2.84344e-05	0.000393199	-	scaffold9355	1	1254	.	1254	-	PF01344:Kelch motif|SSF81383:|SSF117281:|PF13964:Kelch motif
Tai6.7362	Myb_DNA-binding	68.1454	96.8565	8.66133	0.983383	3.8446	4.80881	4.17107	2.8445e-05	0.000393259	Tai6.7362	scaffold402	155226	156775	+	1095	-	-
novel.61173	MFS_1	97.191	46.2854	50.8853	12.784	14.4173	16.35	2.15387	2.85142e-05	0.00039413	-	scaffold5454	31846	36040	+	1383	-	PF07690:Major Facilitator Superfamily|SSF103473:
novel.33590	Helicase_C	4.46855	5.14282	7.57867	151.441	30.7568	25.9676	-3.59994	2.86838e-05	0.000396128	-	scaffold26886	1	1656	+	1269	-	PF00271:Helicase conserved C-terminal domain|PF00270:DEAD/DEAH box helicase|SSF52540:
novel.47387	NB-ARC	52.5055	39.4283	11.9093	170.125	193.191	159.653	-2.33149	2.92007e-05	0.000402564	-	scaffold3751	33990	37034	.	3045	-	SSF52540:|PF00931:NB-ARC domain|SSF52058:
novel.23409	DUF6	0	1.71427	0	22.6178	19.223	21.1588	-5.00112	2.949e-05	0.000406173	-	scaffold20572	1	2757	-	672	-	SSF103481:|PF00892:EamA-like transporter family
novel.23732	Aminotran_1_2	39.0998	17.1427	22.736	130.79	99.9597	80.7881	-1.98968	2.95627e-05	0.000407022	-	scaffold2076	8514	33948	+	2465	-	PF00155:Aminotransferase class I and II|SSF53383:
Tai6.38167	HLH	84.9025	92.5708	8.66133	5.9003	3.8446	1.92353	3.99884	2.95843e-05	0.000407194	Tai6.38167	scaffold5859	31698	34822	-	1279	-	-
Tai6.14585	Coprinus_mating	128.471	46.2854	30.3147	419.904	348.898	348.158	-2.44824	2.96251e-05	0.000407526	Tai6.14585	scaffold1072	36043	40482	-	2076	-	-
novel.19382	Pkinase_Tyr	2.23428	0.857137	19.488	128.823	101.882	89.444	-3.84302	2.97291e-05	0.000408869	-	scaffold184	44700	47178	+	1947	-	PF07714:Protein tyrosine kinase|SSF56112:|PF01657:Salt stress response/antifungal
Tai6.10110	Aa_trans	0	0	1.08267	16.7175	25.9511	13.4647	-5.68955	2.98687e-05	0.000410253	Tai6.10110	scaffold635	78389	79829	-	357	-	-
Tai6.6036	Cupin_3	0	0	0	21.6344	5.76691	15.3882	-6.25898	3.00545e-05	0.000412537	Tai6.6036	scaffold307	164160	164969	+	709	-	-
novel.30771	AP2	0	0	0	26.5513	5.76691	13.4647	-6.35639	3.02549e-05	0.000415018	-	scaffold25044	642	1086	.	445	-	SSF54171:|PF00847:AP2 domain
novel.9894	TIR	0	0.857137	0	15.7341	17.3007	19.2353	-5.58669	3.04034e-05	0.000416704	-	scaffold13697	3391	5568	-	1252	-	PF01582:TIR domain|SSF52200:|PF00931:NB-ARC domain|SSF52540:
novel.12248	FMO-like	0	0	2.16533	24.5846	13.4561	40.394	-5.26098	3.10037e-05	0.000423911	-	scaffold1474	85118	86940	+	1525	-	SSF51735:|SSF51905:|PF00743:Flavin-binding monooxygenase-like
Tai6.4412	ABC1	422.278	377.14	290.155	156.358	162.435	134.647	1.26488	3.10459e-05	0.000424305	Tai6.4412	scaffold209	108629	111635	+	1517	-	-
novel.44363	HLH	3.35141	5.14282	5.41333	27.5347	23.0676	31.7382	-2.55589	3.10947e-05	0.000424788	-	scaffold3489	9139	11055	+	823	-	PF00010:Helix-loop-helix DNA-binding domain|SSF47459:
novel.56627	K_trans	53.6226	64.2853	15.1573	2.95015	6.72806	4.80881	3.20067	3.12226e-05	0.00042626	-	scaffold4794	12223	15554	+	1153	-	PF02705:K+ potassium transporter
Tai6.18166	Cu_bind_like	24.577	8.57137	0	111.122	193.191	198.123	-3.92788	3.13528e-05	0.00042776	Tai6.18166	scaffold1483	54462	56327	-	819	-	-
Tai6.9350	B3	0	1.71427	18.4053	109.155	137.445	128.876	-4.23426	3.15315e-05	0.000430106	Tai6.9350	scaffold566	138206	142599	-	1449	-	-
Tai6.41248	Aminotran_1_2	8.9371	18.857	2.16533	177.992	48.0576	84.6351	-3.35513	3.15447e-05	0.000430193	Tai6.41248	scaffold7374	3100	6919	+	3681	-	-
novel.11997	rve	25.6942	14.5713	6.496	93.4213	84.5813	60.5911	-2.35544	3.18259e-05	0.000433374	-	scaffold14631	1824	4357	+	2214	-	PF00665:Integrase core domain|PF13976:GAG-pre-integrase domain|SSF53098:
novel.56012	Peptidase_S10	0	0	0	10.8172	10.5727	12.5029	-5.92337	3.19327e-05	0.000434548	-	scaffold4700	24052	26762	+	714	-	SSF53474:|PF00450:Serine carboxypeptidase
Tai6.48778	p450	56.974	27.4284	187.301	743.437	703.563	555.899	-2.88417	3.19741e-05	0.000434925	Tai6.48778	scaffold17061	1757	3545	.	1789	-	-
novel.10704	Pkinase_Tyr	62.5597	52.2854	59.5467	17.7009	18.2619	20.197	1.63223	3.24317e-05	0.000440487	-	scaffold14049	3920	5677	-	991	-	SSF56112:|PF07714:Protein tyrosine kinase
novel.24025	Pkinase	361.953	360.855	51.968	11.8006	23.0676	42.3176	3.32723	3.24559e-05	0.00044072	-	scaffold209	116199	120897	+	4235	-	PF13855:Leucine rich repeat|SSF56112:|PF00560:Leucine Rich Repeat|PF00069:Protein kinase domain|SSF52058:|PF08263:Leucine rich repeat N-terminal domain|PF12799:Leucine Rich repeats (2 copies)
novel.56280	Retrotrans_gag	0	0	0	8.85044	14.4173	11.5412	-5.96218	3.27273e-05	0.00044397	-	scaffold474	65912	66995	.	1084	-	PF03732:Retrotransposon gag protein|PF14244:gag-polypeptide of LTR copia-type
novel.627	Pkinase_Tyr	17.8742	13.7142	9.744	61.9531	65.3583	40.394	-2.02233	3.2733e-05	0.00044397	-	scaffold10166	11401	13093	-	1202	-	PF11883:Domain of unknown function (DUF3403)|PF07714:Protein tyrosine kinase|SSF56112:
novel.63758	NB-ARC	160.868	67.7138	46.5547	12.784	20.1842	12.5029	2.595	3.28453e-05	0.000445149	-	scaffold5880	18270	25266	-	3161	-	PF00931:NB-ARC domain|SSF52540:|SSF52058:
novel.47103	Peptidase_S10	0	0	0	14.7507	13.4561	7.6941	-6.00597	3.30658e-05	0.000447563	-	scaffold3728	16634	26311	-	647	-	PF00450:Serine carboxypeptidase|SSF53474:
novel.40451	ADH_N	0	0.857137	0	44.2522	13.4561	12.5029	-6.01147	3.30869e-05	0.000447752	-	scaffold317	29647	31784	-	1112	-	PF13602:Zinc-binding dehydrogenase|SSF51735:|PF08240:Alcohol dehydrogenase GroES-like domain|SSF50129:
novel.26209	UDPGT	11.1714	5.99996	1.08267	66.87	48.0576	32.6999	-3.02073	3.31041e-05	0.00044789	-	scaffold2214	62050	63811	-	1762	-	PF00201:UDP-glucoronosyl and UDP-glucosyl transferase|SSF53756:
Tai6.11725	ABC_tran	379.827	369.426	970.069	2615.8	2520.14	1985.08	-2.05057	3.31308e-05	0.000448155	Tai6.11725	scaffold785	28228	29568	-	985	-	-
novel.65859	A1pp	20.1085	251.998	9.744	0.983383	1.9223	4.80881	5.19153	3.32056e-05	0.000448974	-	scaffold627	17616	19465	-	983	-	PF01661:Macro domain|SSF52949:
novel.6407	MFS_1	112.831	85.7137	4.33067	2.95015	2.88345	0	5.12237	3.32696e-05	0.000449551	-	scaffold1229	114561	121003	-	4493	-	SSF103473:|PF07690:Major Facilitator Superfamily
novel.24569	C4dic_mal_tran	13.4057	12.8571	6.496	32.4516	78.8144	64.4381	-2.41835	3.34882e-05	0.000451927	-	scaffold21216	5	3159	+	1320	-	PF03595:Voltage-dependent anion channel
Tai6.12381	Ras	1444.46	1217.99	1708.45	665.75	624.748	716.513	1.12265	3.355e-05	0.000452664	Tai6.12381	scaffold838	21559	23396	-	1257	-	-
novel.57546	Pro_isomerase	83.7853	172.285	23.8187	4.91691	9.61151	13.4647	3.32308	3.38736e-05	0.000456057	-	scaffold4910	40320	43621	-	816	-	SSF50891:|PF00160:Cyclophilin type peptidyl-prolyl cis-trans isomerase/CLD
novel.75597	p450	32.397	15.4285	6.496	107.189	88.4259	99.0616	-2.44537	3.40042e-05	0.000457621	-	scaffold8348	17064	18833	-	1684	-	SSF48264:|PF00067:Cytochrome P450
novel.75161	bZIP_1	78.1996	8.57137	3.248	0	0	0	7.39307	3.42264e-05	0.000460319	-	scaffold824	44577	45624	.	1048	-	PF00170:bZIP transcription factor|SSF57959:
Tai6.36008	MatE	54.7398	14.5713	71.456	263.547	212.414	306.802	-2.48152	3.453e-05	0.000464008	Tai6.36008	scaffold5114	7142	11537	+	1731	-	-
novel.40824	adh_short	1.11714	0.857137	4.33067	19.6677	20.1842	28.8529	-3.48729	3.50302e-05	0.00046983	-	scaffold31986	1	759	-	569	-	PF00106:short chain dehydrogenase|SSF51735:
Tai6.51104	GST_N	16.7571	13.7142	54.1333	165.208	177.813	131.762	-2.49487	3.506e-05	0.000470031	Tai6.51104	scaffold23761	1140	2697	+	1250	-	-
Tai6.35951	Aa_trans	63.6769	25.7141	15.1573	165.208	154.745	320.267	-2.61848	3.50931e-05	0.000470376	Tai6.35951	scaffold5090	70012	73821	-	1304	-	-
novel.20042	GST_N	0	0	0	22.6178	11.5338	6.73234	-6.19307	3.51358e-05	0.000470848	-	scaffold1878	19346	19955	.	610	-	SSF47616:|SSF52833:|PF02798:Glutathione S-transferase, N-terminal domain
Tai6.18388	Actin	423.395	647.996	704.816	237.979	231.637	229.861	1.3448	3.52587e-05	0.000472195	Tai6.18388	scaffold1515	53927	57332	-	1563	-	-
Tai6.31023	FAD_binding_3	12.2885	14.5713	22.736	68.8368	84.5813	47.1264	-2.01847	3.53168e-05	0.000472773	Tai6.31023	scaffold3720	2937	4836	-	1585	-	-
novel.22809	DUF6	0	0	0	5.9003	16.3396	17.3117	-6.14675	3.55274e-05	0.000475392	-	scaffold2026	111638	115821	-	1217	-	SSF103481:|PF00892:EamA-like transporter family
Tai6.46385	Cu_bind_like	30.1627	25.7141	15.1573	67.8534	87.4648	136.57	-2.0379	3.58396e-05	0.00047886	Tai6.46385	scaffold12190	16	1364	-	800	-	-
novel.63739	zf-Dof	24.577	13.7142	11.9093	61.9531	54.7856	92.3292	-2.06643	3.59517e-05	0.000480257	-	scaffold5878	29446	30965	-	1319	-	PF02701:Dof domain, zinc finger
novel.62804	ADH_N	49.1541	63.4281	2.16533	0.983383	0	0	6.78592	3.59774e-05	0.000480499	-	scaffold5715	503	3272	-	1855	-	SSF50129:|PF08240:Alcohol dehydrogenase GroES-like domain
Tai6.45829	Pkinase_Tyr	20.1085	23.1427	64.96	169.142	141.289	339.502	-2.58949	3.61939e-05	0.000483084	Tai6.45829	scaffold11377	1040	4522	-	2443	-	-
Tai6.27107	ECH	3.35141	5.99996	3.248	33.435	23.0676	25.0058	-2.6631	3.63142e-05	0.000484383	Tai6.27107	scaffold2888	22094	23031	.	938	-	-
novel.35250	AMP-binding	0	0	3.248	20.651	23.0676	21.1588	-4.39912	3.66889e-05	0.000488866	-	scaffold2791	69314	70640	-	1126	-	SSF56801:|PF00501:AMP-binding enzyme
novel.7541	HLH	6.70283	8.57137	20.5707	62.9365	85.5424	45.2029	-2.44109	3.68086e-05	0.000490152	-	scaffold12755	4287	6055	-	1187	-	SSF47459:|PF00010:Helix-loop-helix DNA-binding domain
Tai6.33455	p450	41.3341	47.1425	88.7787	12.784	12.495	3.84705	2.60527	3.68622e-05	0.000490762	Tai6.33455	scaffold4353	1904	4338	+	1777	-	-
novel.57765	Pkinase	6.70283	8.57137	9.744	36.3852	31.718	38.4705	-2.08758	3.73396e-05	0.000496595	-	scaffold4949	4055	8697	-	1430	-	SSF56112:|PF00069:Protein kinase domain
novel.52878	Pkinase	65.9111	103.714	67.1253	236.012	201.842	200.047	-1.4247	3.73503e-05	0.000496633	-	scaffold4285	18595	22040	-	1897	-	PF00069:Protein kinase domain|SSF56112:
novel.10703	HLH	22.3428	32.5712	262.005	3.93353	8.65036	5.77058	4.1082	3.74397e-05	0.000497404	-	scaffold14049	1	2145	-	1508	-	PF00010:Helix-loop-helix DNA-binding domain|SSF47459:
novel.73053	AP2	0	1.71427	9.744	37.3685	64.3971	46.1646	-3.70803	3.76448e-05	0.000500024	-	scaffold7782	12417	13529	.	1113	-	PF00847:AP2 domain|SSF54171:
Tai6.24138	HMG_box	1598.62	1919.13	1045.86	5235.53	3590.86	4194.25	-1.51236	3.77281e-05	0.000501025	Tai6.24138	scaffold2361	47114	48728	-	923	-	-
Tai6.17223	Pentapeptide	54.7398	33.4283	37.8933	7.86706	9.61151	11.5412	2.11383	3.79897e-05	0.000504288	Tai6.17223	scaffold1365	15565	16835	-	494	-	-
Tai6.6043	NB-ARC	207.788	208.284	294.485	59.9863	101.882	83.6734	1.53216	3.88927e-05	0.000515733	Tai6.6043	scaffold310	25843	30008	+	4018	-	-
Tai6.12180	GST_C	17.8742	24.857	74.704	230.112	214.337	191.391	-2.43979	3.89906e-05	0.000516816	Tai6.12180	scaffold823	143098	144758	+	1332	-	-
novel.19052	Pkinase_Tyr	0	0	1.08267	11.8006	27.8734	16.35	-5.68709	3.96246e-05	0.000524708	-	scaffold18198	1257	2187	-	690	-	SSF56112:|PF07714:Protein tyrosine kinase
Tai6.38839	Sugar_tr	328.439	380.569	404.917	894.878	735.281	726.131	-1.08058	3.96275e-05	0.000524708	Tai6.38839	scaffold6187	4830	8153	-	1871	-	-
novel.50388	p450	16.7571	17.1427	61.712	200.61	193.191	144.264	-2.49734	4.01643e-05	0.00053137	-	scaffold4026	17540	30526	-	2952	-	SSF48264:|PF00067:Cytochrome P450
novel.27861	p450	0	0	0	9.83383	12.495	10.5794	-5.88095	4.0181e-05	0.00053137	-	scaffold2315	37844	38607	+	362	-	PF00067:Cytochrome P450|SSF48264:
novel.22744	HATPase_c	35.7484	14.5713	11.9093	67.8534	135.522	117.335	-2.37406	4.02624e-05	0.000532113	-	scaffold2023	98579	102636	-	3562	-	SSF55781:|PF02518:Histidine kinase-, DNA gyrase B-, and HSP90-like ATPase|SSF55874:|PF00512:His Kinase A (phospho-acceptor) domain|SSF52172:|SSF47384:|PF00072:Response regulator receiver domain|PF01590:GAF domain
Tai6.46966	Hexapep	75.9654	129.428	59.5467	27.5347	17.3007	20.197	2.03086	4.11113e-05	0.000541383	Tai6.46966	scaffold13204	5471	6229	.	759	-	-
novel.80874	FMN_dh	223.428	145.713	198.128	43.2688	81.6978	48.0881	1.71121	4.15933e-05	0.000546621	-	scaffold990	38405	42046	+	1420	-	PF01070:FMN-dependent dehydrogenase|SSF51395:
Tai6.4978	RRM_1	149.696	229.713	182.971	73.7537	69.2029	77.9028	1.35042	4.19282e-05	0.000550565	Tai6.4978	scaffold243	14206	16890	+	1530	-	-
novel.45485	Lipase_3	21.2256	32.5712	24.9013	66.87	84.5813	104.832	-1.69532	4.19475e-05	0.000550704	-	scaffold3590	14993	19817	-	1349	-	SSF53474:|PF01764:Lipase (class 3)
novel.12069	HSF_DNA-bind	35.7484	41.9997	47.6373	123.906	104.765	99.0616	-1.38523	4.29554e-05	0.000563351	-	scaffold14668	1608	4534	+	2209	-	PF00447:HSF-type DNA-binding|SSF46785:
Tai6.50745	GRAS	63.6769	65.9995	19.488	7.86706	5.76691	8.65587	2.745	4.29789e-05	0.000563542	Tai6.50745	scaffold22659	1352	2081	.	730	-	-
Tai6.11355	Pkinase	52.5055	24.857	11.9093	1.96677	0	2.88529	4.20088	4.33104e-05	0.000567419	Tai6.11355	scaffold746	138944	139589	+	646	-	-
Tai6.12386	UDPGT	1.11714	0.857137	2.16533	20.651	16.3396	18.2735	-3.77067	4.35941e-05	0.000571017	Tai6.12386	scaffold838	91466	94160	-	1790	-	-
novel.39575	Lipase_GDSL	0	0	0	12.784	11.5338	8.65587	-5.88334	4.36584e-05	0.000571623	-	scaffold30980	744	2323	-	625	-	PF00657:GDSL-like Lipase/Acylhydrolase|SSF52266:
novel.14761	Galactosyl_T	21.2256	22.2856	23.8187	3.93353	3.8446	1.92353	2.79641	4.39245e-05	0.00057487	-	scaffold16	65991	69348	-	1879	-	PF01762:Galactosyltransferase|PF13334:Domain of unknown function (DUF4094)
Tai6.25635	PD40	136.291	113.142	192.715	439.572	371.004	353.929	-1.39897	4.39634e-05	0.00057526	Tai6.25635	scaffold2620	73419	75647	+	2229	-	-
Tai6.35630	Asp	4344.55	5249.96	5558.41	10300.9	9891.21	9563.77	-0.973548	4.42335e-05	0.000578316	Tai6.35630	scaffold4988	24913	28401	+	1187	-	-
Tai6.32567	Exonuc_X-T	194.382	135.428	118.011	40.3187	52.8633	57.7058	1.56807	4.44945e-05	0.000581128	Tai6.32567	scaffold4106	4021	7630	+	1527	-	-
novel.33156	Aldo_ket_red	1.11714	1.71427	0	14.7507	19.223	23.0823	-4.2616	4.45872e-05	0.000582218	-	scaffold2659	42701	45700	+	1054	-	PF00248:Aldo/keto reductase family|SSF51430:
novel.38743	Aldose_epim	0	0	0	9.83383	6.72806	25.0058	-6.21807	4.47686e-05	0.000584105	-	scaffold3032	8134	8592	.	459	-	PF01263:Aldose 1-epimerase|SSF74650:
novel.11783	Homeobox	34.6313	15.4285	24.9013	75.7205	85.5424	118.297	-1.91044	4.48015e-05	0.000584414	-	scaffold145	27273	36332	+	3029	-	PF00046:Homeobox domain|SSF55961:|SSF46689:|PF01852:START domain
Tai6.42072	Mpv17_PMP22	662.463	1219.71	908.357	356.968	356.587	347.196	1.39595	4.48383e-05	0.000584652	Tai6.42072	scaffold7850	5681	8474	+	1438	-	-
novel.5918	UDPGT	45.8027	36.8569	75.7867	7.86706	15.3784	5.77058	2.44566	4.49764e-05	0.000586212	-	scaffold12063	1045	2769	.	1725	-	PF00201:UDP-glucoronosyl and UDP-glucosyl transferase|SSF53756:
novel.80399	Sulfate_transp	0	0	0	9.83383	15.3784	8.65587	-5.92247	4.53117e-05	0.000590056	-	scaffold974	110884	113572	-	494	-	PF00916:Sulfate permease family
novel.80706	Pkinase	26.8113	17.9999	16.24	0	1.9223	0	4.97719	4.53435e-05	0.000590268	-	scaffold9845	1048	2163	-	964	-	SSF56112:|PF00069:Protein kinase domain
novel.61323	Lipase_3	12.2885	24.857	1.08267	372.702	374.849	30.7764	-4.33812	4.56084e-05	0.000593593	-	scaffold5478	14761	41363	+	2725	-	PF01764:Lipase (class 3)|SSF53474:
novel.22327	OPT	0	0.857137	0	17.7009	18.2619	13.4647	-5.5057	4.57669e-05	0.000595411	-	scaffold200	219538	220180	+	530	-	PF03169:OPT oligopeptide transporter protein
Tai6.1051	NB-ARC	53.6226	23.1427	24.9013	119.973	135.522	115.412	-1.87529	4.59178e-05	0.000597252	Tai6.1051	scaffold37	305097	308635	-	3334	-	-
novel.78323	RVT_1	32.397	25.7141	6.496	0	0.961151	0	5.95647	4.60265e-05	0.00059842	-	scaffold91	54935	66695	+	6408	-	PF00078:Reverse transcriptase (RNA-dependent DNA polymerase)|SSF56672:|PF13966:zinc-binding in reverse transcriptase|SSF56219:
novel.34829	Pkinase	0	3.42855	2.16533	57.0362	15.3784	22.1205	-4.01934	4.61948e-05	0.000600282	-	scaffold27638	217	1571	+	1168	-	PF00069:Protein kinase domain|SSF56112:
novel.22704	ADH_N	1.11714	5.14282	1.08267	45.2356	34.6014	14.4264	-3.61409	4.61982e-05	0.000600282	-	scaffold2020	14815	15318	-	393	-	PF08240:Alcohol dehydrogenase GroES-like domain|SSF50129:
novel.445	p450	0	0	0	26.5513	17.3007	3.84705	-6.41574	4.67275e-05	0.000606165	-	scaffold101	237711	240983	-	1448	-	SSF48264:|PF00067:Cytochrome P450
Tai6.5200	Response_reg	0	8.57137	8.66133	45.2356	43.2518	66.3616	-3.14402	4.67638e-05	0.000606511	Tai6.5200	scaffold255	19728	22038	-	846	-	-
novel.3844	PP2C	1.11714	0.857137	0	21.6344	14.4173	22.1205	-4.85922	4.70547e-05	0.000609784	-	scaffold1128	191983	193962	+	895	-	SSF81606:|PF00481:Protein phosphatase 2C
novel.49864	NAM	0	0	0	14.7507	6.72806	13.4647	-5.96692	4.75334e-05	0.000615483	-	scaffold3983	7219	8598	+	761	-	PF02365:No apical meristem (NAM) protein|SSF101941:
novel.79718	Pkinase	266.996	201.427	192.715	94.4047	98.0374	82.7116	1.26388	4.76964e-05	0.000617216	-	scaffold951	112292	117072	+	3662	-	SSF56112:|PF00069:Protein kinase domain
Tai6.23029	Peptidase_S8	961.856	899.994	518.597	299.932	287.384	284.682	1.449	4.83961e-05	0.00062564	Tai6.23029	scaffold2179	17023	19839	-	1089	-	-
Tai6.27523	Kelch_1	72.614	73.7138	133.168	229.128	307.568	380.858	-1.71659	4.86505e-05	0.000628405	Tai6.27523	scaffold2979	66766	68524	-	1432	-	-
Tai6.36479	Aldose_epim	96.0739	120.856	87.696	36.3852	40.3683	38.4705	1.40516	4.86949e-05	0.000628851	Tai6.36479	scaffold5270	26662	28629	+	1214	-	-
Tai6.2653	WRKY	10.0542	10.2856	30.3147	72.7703	78.8144	89.444	-2.25942	4.92973e-05	0.000635722	Tai6.2653	scaffold110	75426	78492	-	2141	-	-
Tai6.38637	Pkinase_Tyr	7.81996	5.99996	12.992	43.2688	71.1252	30.7764	-2.4497	4.95364e-05	0.000638546	Tai6.38637	scaffold6106	29323	31718	-	1094	-	-
Tai6.15739	RRM_1	18.9913	17.1427	21.6533	2.95015	0.961151	1.92353	3.3096	4.95811e-05	0.000638861	Tai6.15739	scaffold1198	14929	16549	-	972	-	-
Tai6.29791	Peptidase_C1	42.4512	18.857	277.163	3.93353	9.61151	6.73234	4.05916	4.96731e-05	0.000639892	Tai6.29791	scaffold3439	65175	66667	+	1264	-	-
novel.14730	Pkinase	119.534	125.142	70.3733	31.4682	35.5626	33.6617	1.64709	4.96813e-05	0.000639892	-	scaffold1598	44800	49472	+	2567	-	SSF56112:|PF00069:Protein kinase domain
novel.78350	NB-ARC	0	2.57141	2.16533	27.5347	24.9899	13.4647	-3.74208	5.00843e-05	0.000644165	-	scaffold91	244383	246726	+	862	-	PF00931:NB-ARC domain|SSF52540:
novel.36105	Glyco_hydro_3_C	8.9371	11.9999	17.3227	41.3021	48.0576	73.094	-2.0871	5.03211e-05	0.000646948	-	scaffold2855	80262	85915	+	3361	-	PF01915:Glycosyl hydrolase family 3 C-terminal domain|SSF52279:|SSF51445:|PF00933:Glycosyl hydrolase family 3 N terminal domain
Tai6.31846	Hydrolase	550.749	549.425	883.456	191.76	251.822	275.064	1.46444	5.05125e-05	0.000648881	Tai6.31846	scaffold3929	18500	23378	-	1597	-	-
novel.25686	HMA	23.4599	47.9997	15.1573	146.524	107.649	122.144	-2.10668	5.09577e-05	0.000653672	-	scaffold21815	330	2235	-	1270	-	PF00403:Heavy-metal-associated domain|SSF55008:
novel.32775	TPR_1	341.844	184.284	63.8773	18.6843	22.1065	43.2793	2.81044	5.13343e-05	0.000658119	-	scaffold2633	57786	61696	+	2452	-	PF13176:Tetratricopeptide repeat|PF00515:Tetratricopeptide repeat|PF13414:TPR repeat|SSF48452:
novel.39397	AAA	203.319	209.141	205.707	106.205	96.1151	90.4057	1.07881	5.13356e-05	0.000658119	-	scaffold3082	8108	15021	-	1330	-	PF00004:ATPase family associated with various cellular activities (AAA)|SSF52540:
novel.66253	Peptidase_S10	0	1.71427	4.33067	20.651	37.4849	18.2735	-3.66149	5.14614e-05	0.000659465	-	scaffold6336	15190	28326	-	878	-	SSF53474:|PF00450:Serine carboxypeptidase
Tai6.4512	Aminotran_3	508.298	944.565	831.488	279.281	267.2	300.07	1.43258	5.14829e-05	0.000659606	Tai6.4512	scaffold216	167	3318	-	1603	-	-
novel.36708	NB-ARC	0	0.857137	0	16.7175	26.9122	10.5794	-5.63917	5.16277e-05	0.000661122	-	scaffold29	155397	158332	+	433	-	PF00931:NB-ARC domain|SSF52540:
novel.67047	B3	13.4057	11.9999	22.736	55.0694	67.2806	51.9352	-1.86533	5.21895e-05	0.000667849	-	scaffold6498	1	3236	-	1903	-	PF02362:B3 DNA binding domain|SSF101936:
novel.23082	Pkinase_Tyr	222.31	178.284	176.475	371.719	447.896	421.252	-1.10557	5.22373e-05	0.00066822	-	scaffold2040	10296	41116	-	4793	-	PF12819:Carbohydrate-binding protein of the ER|SSF52058:|PF13855:Leucine rich repeat|SSF56112:|PF07714:Protein tyrosine kinase
novel.53753	zf-CCCH	18.9913	13.7142	23.8187	54.086	65.3583	65.3999	-1.72055	5.25664e-05	0.000671585	-	scaffold4392	19737	27345	-	2340	-	PF00642:Zinc finger C-x8-C-x5-C-x3-H type (and similar)|SSF90229:
novel.73799	PK_C	59.2083	77.1423	86.6133	22.6178	28.8345	17.3117	1.69791	5.2772e-05	0.000673668	-	scaffold7927	2983	6359	+	2476	-	PF02887:Pyruvate kinase, alpha/beta domain|SSF50800:|PF00224:Pyruvate kinase, barrel domain|SSF51621:|SSF52935:
Tai6.39884	Aldo_ket_red	0	0	2.16533	15.7341	29.7957	18.2735	-4.96696	5.28299e-05	0.000674271	Tai6.39884	scaffold6641	2866	5232	-	1307	-	-
novel.46855	NAD_binding_4	27.9284	34.2855	14.0747	95.3881	76.8921	142.341	-2.03686	5.28775e-05	0.000674743	-	scaffold37093	117	1468	-	702	-	SSF51735:|PF07993:Male sterility protein
Tai6.41203	Beta_elim_lyase	13.4057	23.1427	19.488	0.983383	0.961151	0	4.85855	5.38454e-05	0.000685573	Tai6.41203	scaffold7346	1110	5220	-	1717	-	-
novel.33032	zf-C3HC4	37.9827	29.1427	21.6533	4.91691	6.72806	4.80881	2.43006	5.4368e-05	0.000691809	-	scaffold265	111371	114794	-	1235	-	PF00097:Zinc finger, C3HC4 type (RING finger)|SSF57850:
novel.74774	C4dic_mal_tran	0	0	0	40.3187	15.3784	2.88529	-6.71221	5.45443e-05	0.000693634	-	scaffold815	17956	19575	+	758	-	PF03595:Voltage-dependent anion channel
Tai6.11710	zf-B_box	10.0542	0	3.248	48.1857	49.9799	46.1646	-3.48802	5.46136e-05	0.000694097	Tai6.11710	scaffold783	75578	78058	+	1327	-	-
Tai6.11643	WD40	1570.7	1645.7	2454.41	736.554	830.435	804.034	1.25795	5.46536e-05	0.000694466	Tai6.11643	scaffold774	65507	70430	-	3962	-	-
Tai6.48374	MORN	33.5141	31.7141	22.736	106.205	72.0863	86.5587	-1.58806	5.47476e-05	0.000695521	Tai6.48374	scaffold16102	1	1609	-	1058	-	-
novel.50905	Pkinase	14.5228	5.14282	23.8187	75.7205	63.436	85.5969	-2.38767	5.4762e-05	0.000695564	-	scaffold407	73414	75570	+	1069	-	PF00069:Protein kinase domain|SSF56112:
novel.75714	Pkinase	5.58569	4.28568	6.496	96.3715	28.8345	22.1205	-3.17805	5.5396e-05	0.000702911	-	scaffold838	7051	9694	+	1345	-	PF00069:Protein kinase domain|SSF56112:
Tai6.910	WRKY	106.128	118.285	51.968	329.433	249.899	333.732	-1.72175	5.56138e-05	0.000705393	Tai6.910	scaffold31	12382	14343	+	1670	-	-
Tai6.15902	Pkinase_Tyr	4.46855	17.1427	20.5707	82.6041	194.153	51.9352	-2.95619	5.63178e-05	0.000713606	Tai6.15902	scaffold1222	28288	31900	-	2732	-	-
novel.52139	WRKY	2.23428	20.5713	8.66133	59.9863	85.5424	79.8263	-2.81226	5.64103e-05	0.000714636	-	scaffold42	44198	45071	.	874	-	PF03106:WRKY DNA -binding domain|SSF118290:
novel.4377	An_peroxidase	0	0	0	6.88368	24.9899	8.65587	-6.18182	5.65224e-05	0.000715626	-	scaffold11495	6651	9167	-	1282	-	SSF48113:|PF03098:Animal haem peroxidase
Tai6.47957	BcrAD_BadFG	109.48	119.142	114.763	271.414	212.414	275.064	-1.14327	5.67219e-05	0.000717865	Tai6.47957	scaffold15111	795	2257	+	886	-	-
Tai6.21150	HLH	34.6313	30.8569	10.8267	89.4878	109.571	119.259	-2.05711	5.69548e-05	0.000720436	Tai6.21150	scaffold1914	16433	20801	+	2001	-	-
Tai6.5989	GST_N	0	0.857137	2.16533	17.7009	20.1842	16.35	-4.16784	5.69592e-05	0.000720436	Tai6.5989	scaffold305	1069	2415	+	969	-	-
Tai6.42041	AAA	6.70283	9.42851	15.1573	47.2024	35.5626	50.0117	-2.08738	5.73357e-05	0.000724474	Tai6.42041	scaffold7831	18674	21947	+	1367	-	-
novel.74132	rve	138.525	69.4281	32.48	10.8172	16.3396	11.5412	2.63371	5.75386e-05	0.000726892	-	scaffold80	51267	52967	+	1528	-	PF13976:GAG-pre-integrase domain|SSF53098:|PF00665:Integrase core domain
novel.64738	LRRNT_2	33.5141	29.1427	41.1413	7.86706	6.72806	9.61763	2.09657	5.76538e-05	0.000727912	-	scaffold6054	29477	31082	.	1606	-	SSF52058:|PF08263:Leucine rich repeat N-terminal domain
Tai6.23632	Sulfate_transp	18.9913	52.2854	12.992	1.96677	1.9223	2.88529	3.64498	5.78879e-05	0.000729994	Tai6.23632	scaffold2278	82780	86739	+	1434	-	-
novel.33326	ILVD_EDD	445.738	429.426	342.123	172.092	205.686	147.15	1.21364	5.91317e-05	0.000744049	-	scaffold2668	34350	34987	.	638	-	SSF143975:|PF00920:Dehydratase family
novel.39692	AP2	0	0	0	12.784	7.68921	11.5412	-5.84068	5.91773e-05	0.000744474	-	scaffold3104	47643	48747	.	1105	-	PF00847:AP2 domain|SSF54171:
novel.31411	TIR	36.8655	27.4284	244.683	5.9003	7.68921	10.5794	3.67452	5.93646e-05	0.000746601	-	scaffold25481	204	1092	.	889	-	PF01582:TIR domain|SSF52200:
novel.23373	Myb_DNA-binding	3.35141	2.57141	0	25.5679	23.0676	16.35	-3.4394	5.93896e-05	0.0007467	-	scaffold2055	63463	65116	-	1332	-	PF00249:Myb-like DNA-binding domain|SSF46689:
novel.47162	GRAS	16.7571	15.4285	53.0507	159.308	117.26	150.997	-2.33255	5.98232e-05	0.000751703	-	scaffold3733	24620	25589	.	970	-	PF03514:GRAS domain family
Tai6.23956	p450	65.9111	65.1424	34.6453	149.474	176.852	161.576	-1.55546	5.98832e-05	0.000752218	Tai6.23956	scaffold2333	17540	19413	-	1152	-	-
novel.61103	Acetyltransf_1	21.2256	1.71427	0	173.075	150.901	116.373	-4.27989	5.9888e-05	0.000752218	-	scaffold5444	35879	40417	+	1418	-	SSF55729:|PF00583:Acetyltransferase (GNAT) family
Tai6.1342	LRRNT_2	2758.21	2281.7	255.509	186.843	148.017	266.408	3.13868	5.99468e-05	0.000752659	Tai6.1342	scaffold49	168511	172294	+	2835	-	-
novel.69799	UDPGT	12.2885	23.9998	20.5707	71.7869	52.8633	79.8263	-1.8356	5.99897e-05	0.000752997	-	scaffold7037	7948	15607	-	2712	-	PF00201:UDP-glucoronosyl and UDP-glucosyl transferase|SSF53756:
Tai6.50981	LAG1	18.9913	26.5712	25.984	156.358	92.2705	57.7058	-2.09473	6.00832e-05	0.000753868	Tai6.50981	scaffold23415	708	2839	+	729	-	-
Tai6.6928	MatE	24.577	23.1427	9.744	70.8035	74.9698	67.3234	-1.88534	6.00908e-05	0.000753868	Tai6.6928	scaffold375	101411	105171	-	2565	-	-
Tai6.48855	Thaumatin	359.718	216.856	27.0667	15.7341	20.1842	24.0441	3.33129	6.01882e-05	0.000754911	Tai6.48855	scaffold17265	1165	3210	-	1394	-	-
novel.66477	Pkinase	1.11714	2.57141	3.248	25.5679	15.3784	22.1205	-3.17055	6.02115e-05	0.000754934	-	scaffold6375	36	1434	.	1399	-	SSF56112:|SSF52058:|PF00069:Protein kinase domain
novel.15840	Pkinase	5.58569	4.28568	10.8267	38.3519	31.718	31.7382	-2.31778	6.03779e-05	0.000756828	-	scaffold165	8815	15709	-	2030	-	PF13947:Wall-associated receptor kinase galacturonan-binding|SSF56112:|PF00069:Protein kinase domain
novel.43341	adh_short	132.939	209.141	5.41333	5.9003	5.76691	7.6941	4.16661	6.03865e-05	0.000756828	-	scaffold340	126305	128277	-	1334	-	SSF51735:|PF00106:short chain dehydrogenase
Tai6.54020	Pkinase	75.9654	99.4279	79.0347	36.3852	24.9899	26.9294	1.53	6.04533e-05	0.000757515	Tai6.54020	scaffold34594	605	1946	-	871	-	-
Tai6.12476	SCP	0	0	0	5.9003	10.5727	22.1205	-6.11128	6.05341e-05	0.000758215	Tai6.12476	scaffold848	40923	41785	.	863	-	-
novel.24606	GST_N	2.23428	28.2855	0	363.852	145.134	222.167	-4.56193	6.05505e-05	0.000758215	-	scaffold2124	4784	5217	.	434	-	PF02798:Glutathione S-transferase, N-terminal domain|SSF52833:
novel.937	Myb_DNA-binding	11.1714	5.99996	2.16533	36.3852	30.7568	53.8587	-2.65352	6.08064e-05	0.000760885	-	scaffold1027	42557	43983	+	1008	-	PF00249:Myb-like DNA-binding domain|SSF46689:
novel.67155	K-box	0	6.8571	21.6533	128.823	98.0374	127.914	-3.63971	6.08927e-05	0.000761664	-	scaffold6509	17348	22379	-	1057	-	PF01486:K-box region|PF00319:SRF-type transcription factor (DNA-binding and dimerisation domain)|SSF55455:
novel.6890	E2F_TDP	15.6399	26.5712	20.5707	59.003	69.2029	70.2087	-1.64863	6.10612e-05	0.000763621	-	scaffold1249	21698	24875	-	1248	-	SSF144074:|SSF46785:|PF08781:Transcription factor DP|PF02319:E2F/DP family winged-helix DNA-binding domain
novel.29006	FAD_binding_3	0	0	0	7.86706	10.5727	13.4647	-5.83651	6.11259e-05	0.000764279	-	scaffold239	201866	204031	+	651	-	PF01494:FAD binding domain|SSF51905:
novel.32009	p450	68.1454	39.4283	25.984	151.441	148.978	350.082	-2.28611	6.12625e-05	0.000765836	-	scaffold2589	27	1175	.	1149	-	SSF48264:|PF00067:Cytochrome P450
novel.20746	cNMP_binding	1.11714	4.28568	0	18.6843	24.0288	26.9294	-3.58821	6.15642e-05	0.000769303	-	scaffold19170	1596	3783	-	1429	-	PF00027:Cyclic nucleotide-binding domain|PF00520:Ion transport protein|SSF51206:|SSF81324:
novel.50057	Mito_carr	5.58569	19.7141	6.496	70.8035	47.0964	60.5911	-2.45831	6.16273e-05	0.000769788	-	scaffold4	115536	117629	+	1920	-	SSF103506:|PF00153:Mitochondrial carrier protein
Tai6.37887	OPT	52.5055	98.5707	50.8853	246.829	223.948	176.964	-1.67516	6.17536e-05	0.000770605	Tai6.37887	scaffold5754	19398	24306	-	2758	-	-
Tai6.14823	Coprinus_mating	554.1	623.139	370.272	1168.26	1281.21	1323.39	-1.28516	6.18314e-05	0.000771423	Tai6.14823	scaffold1098	137200	141127	-	2580	-	-
novel.36424	MFS_1	1.11714	8.57137	0	61.9531	38.446	36.547	-3.74804	6.31398e-05	0.000786043	-	scaffold28785	1964	2682	.	719	-	PF07690:Major Facilitator Superfamily|SSF103473:
novel.40438	Peptidase_S41	46.9198	53.9996	71.456	17.7009	17.3007	18.2735	1.69343	6.34539e-05	0.000789487	-	scaffold3169	34251	40248	-	1420	-	PF03572:Peptidase family S41|SSF52096:|PF00595:PDZ domain (Also known as DHR or GLGF)|SSF50156:
novel.65282	zf-Dof	292.69	160.285	279.328	53.1027	98.9986	63.4764	1.76273	6.36801e-05	0.000791991	-	scaffold6152	2707	4264	.	1558	-	PF02701:Dof domain, zinc finger
novel.54924	p450	69.2625	70.2852	118.011	234.045	211.453	277.949	-1.49187	6.38675e-05	0.00079401	-	scaffold456	37820	39334	+	1515	-	PF00067:Cytochrome P450|SSF48264:
novel.36918	p450	0	0	0	31.4682	17.3007	2.88529	-6.53067	6.39744e-05	0.000795182	-	scaffold2911	25346	27256	-	1157	-	PF00067:Cytochrome P450|SSF48264:
Tai6.20919	Ribonuclease_T2	265.879	101.142	4.33067	0.983383	6.72806	5.77058	4.78171	6.40175e-05	0.000795406	Tai6.20919	scaffold1876	28375	30059	+	971	-	-
Tai6.14413	Pkinase_Tyr	504.946	401.14	1245.07	86.5377	213.376	92.3292	2.45496	6.47584e-05	0.000803665	Tai6.14413	scaffold1054	19257	22825	-	3312	-	-
novel.54794	LIM	2.23428	2.57141	4.33067	29.5015	18.2619	20.197	-2.90316	6.51015e-05	0.000807182	-	scaffold4535	8751	13130	-	3244	-	SSF57716:|PF00412:LIM domain|PF12315:Protein DA1
Tai6.24815	zf-Dof	118.417	100.285	108.267	43.2688	49.9799	41.3558	1.27893	6.51056e-05	0.000807182	Tai6.24815	scaffold2481	23668	25196	+	1048	-	-
novel.39739	Pkinase_Tyr	7.81996	11.1428	35.728	97.3549	86.5036	133.685	-2.5435	6.51705e-05	0.000807512	-	scaffold3108	41421	44798	-	1585	-	SSF56112:|PF07714:Protein tyrosine kinase
Tai6.44604	UDPGT	139.642	820.28	19.488	23.6012	14.4173	14.4264	4.22396	6.5367e-05	0.000809788	Tai6.44604	scaffold9879	12176	13696	+	1251	-	-
Tai6.16176	TPR_1	1637.72	2485.7	1547.13	838.825	775.649	689.584	1.29958	6.53853e-05	0.000809857	Tai6.16176	scaffold1250	49583	51323	+	1195	-	-
Tai6.47427	adh_short	21.2256	32.5712	61.712	145.541	149.94	137.532	-1.90785	6.57646e-05	0.000813758	Tai6.47427	scaffold14094	1259	4156	-	1442	-	-
novel.40193	C4dic_mal_tran	0	0	0	21.6344	10.5727	5.77058	-6.08664	6.58887e-05	0.000814975	-	scaffold31468	789	1848	-	705	-	PF03595:Voltage-dependent anion channel
Tai6.5196	HALZ	3.35141	28.2855	4.33067	69.8202	158.59	136.57	-3.31868	6.60471e-05	0.000816774	Tai6.5196	scaffold255	212568	214511	+	1472	-	-
novel.661	HLH	62.5597	79.7137	49.8027	545.777	171.085	203.894	-2.25924	6.70067e-05	0.00082751	-	scaffold1018	49364	51257	-	1225	-	PF00010:Helix-loop-helix DNA-binding domain|SSF47459:
novel.52805	UDPGT	56.974	59.1424	1.08267	0	0	0.961763	6.81569	6.74425e-05	0.000832242	-	scaffold42789	31	741	.	711	-	SSF53756:|PF00201:UDP-glucoronosyl and UDP-glucosyl transferase
novel.77785	OPT	16.7571	12.8571	0	96.3715	90.3482	117.335	-3.35598	6.77167e-05	0.000835137	-	scaffold894	79060	81152	+	1893	-	PF03169:OPT oligopeptide transporter protein
novel.17928	NB-ARC	79.3168	78.8566	63.8773	21.6344	31.718	19.2353	1.61349	6.7882e-05	0.000836687	-	scaffold176	258856	260189	+	1334	-	SSF52540:|PF00931:NB-ARC domain
novel.51868	AP2	454.675	193.713	51.968	22.6178	32.6791	32.6999	2.99199	6.80006e-05	0.000837659	-	scaffold4169	41085	45313	+	2376	-	SSF54171:|PF00847:AP2 domain
novel.18910	E2F_TDP	170.922	191.142	141.829	73.7537	50.941	72.1322	1.35753	6.82416e-05	0.000840138	-	scaffold181	158536	163172	-	2459	-	SSF46785:|PF16421:E2F transcription factor CC-MB domain|PF02319:E2F/DP family winged-helix DNA-binding domain|SSF144074:
novel.77794	Abhydrolase_1	27.9284	38.5712	12.992	76.7038	124.95	187.544	-2.28447	6.84575e-05	0.000842632	-	scaffold894	126877	130891	-	2156	-	PF00561:alpha/beta hydrolase fold|SSF53474:
novel.22253	B_lectin	29.0456	14.5713	19.488	1.96677	0	2.88529	3.69731	6.88227e-05	0.000846633	-	scaffold2	531997	533710	+	893	-	SSF51110:|PF01453:D-mannose binding lectin
Tai6.8213	Pkinase	233.482	149.142	630.112	52.1193	79.7755	51.9352	2.46111	6.92055e-05	0.00085068	Tai6.8213	scaffold470	150496	153300	+	2805	-	-
Tai6.21192	NB-ARC	665.814	444.854	247.931	126.856	140.328	123.106	1.79934	6.93945e-05	0.000852508	Tai6.21192	scaffold1920	62214	64092	.	1879	-	-
novel.68478	OPT	4.46855	4.28568	1.08267	19.6677	23.0676	29.8147	-2.86545	6.95676e-05	0.000854194	-	scaffold677	35884	43499	-	747	-	PF03169:OPT oligopeptide transporter protein
novel.66722	SWIM	11.1714	14.5713	21.6533	64.9032	43.2518	91.3675	-2.07488	7.03118e-05	0.000862256	-	scaffold643	24355	26873	-	2149	-	PF04434:SWIM zinc finger|SSF57756:
novel.52820	DUF6	1.11714	3.42855	1.08267	53.1027	15.3784	16.35	-3.85813	7.03279e-05	0.000862256	-	scaffold428	153755	157249	+	1170	-	PF00892:EamA-like transporter family|SSF103481:
novel.14080	NB-ARC	29.0456	24.857	60.6293	6.88368	0	1.92353	3.70529	7.03629e-05	0.000862256	-	scaffold1566	1595	67215	+	7213	-	SSF52058:|PF00931:NB-ARC domain|SSF52540:
Tai6.40406	Sugar_tr	10.0542	24.857	22.736	68.8368	70.164	69.2469	-1.84108	7.03924e-05	0.000862256	Tai6.40406	scaffold6888	23047	25750	+	589	-	-
novel.3059	NB-ARC	69.2625	53.9996	87.696	193.726	188.386	158.691	-1.36215	7.0466e-05	0.00086299	-	scaffold11	302470	306981	+	2502	-	PF00931:NB-ARC domain|SSF46785:|PF01582:TIR domain|SSF52058:|SSF52540:|SSF52200:
Tai6.43791	Mito_carr	56.974	65.1424	32.48	11.8006	14.4173	12.5029	2.00039	7.04895e-05	0.000863111	Tai6.43791	scaffold9100	2	937	.	936	-	-
Tai6.10250	UbiA	8.9371	2.57141	0	25.5679	44.213	74.0557	-3.66473	7.05532e-05	0.000863395	Tai6.10250	scaffold651	140820	144704	+	792	-	-
novel.64221	UDPGT	2.23428	1.71427	0	17.7009	24.9899	14.4264	-3.83659	7.05536e-05	0.000863395	-	scaffold5973	34544	45959	-	841	-	SSF53756:|PF00201:UDP-glucoronosyl and UDP-glucosyl transferase
novel.37644	Pkinase	6.70283	3.42855	9.744	33.435	26.9122	44.2411	-2.42131	7.17629e-05	0.000874979	-	scaffold297	120745	121608	.	864	-	SSF52058:|PF13855:Leucine rich repeat|SSF56112:|PF00069:Protein kinase domain
novel.59476	Pkinase	2.23428	1.71427	0	19.6677	19.223	15.3882	-3.76222	7.17995e-05	0.000875257	-	scaffold5195	35111	35901	.	791	-	SSF56112:|PF00069:Protein kinase domain
novel.49193	ABC_tran	149.696	208.284	53.0507	637.232	645.894	526.084	-2.13614	7.1999e-05	0.000877182	-	scaffold392	160809	174399	+	1963	-	SSF52540:|PF00005:ABC transporter
novel.65744	Pkinase_Tyr	4.46855	9.42851	7.57867	41.3021	46.1353	24.0441	-2.35756	7.27566e-05	0.000885407	-	scaffold625	6937	11709	+	2071	-	SSF56112:|PF07714:Protein tyrosine kinase
Tai6.53046	C2	3.35141	8.57137	5.41333	45.2356	20.1842	44.2411	-2.6346	7.2758e-05	0.000885407	Tai6.53046	scaffold30439	1073	2129	-	597	-	-
[truncated: 1,825 more rows]

## Sheet: D3vsF_tf
Different expressed transcription factors in D3 vs F
ID	tf_family	D3_1	D3_2	D3_3	F_1	F_2	F_3	log2FoldChange	pvalue	padj	gene_name	gene_chr	gene_start	gene_end	gene_strand	gene_length	gene_biotype	gene_description
novel.62063	Pkinase	13.7212	12.1915	4.87924	1757.76	1295.55	1266.44	-7.14233	4.12132e-73	4.43674e-69	-	scaffold56	85220	88965	-	2195	-	PF00069:Protein kinase domain|SSF56112:|PF01657:Salt stress response/antifungal
Tai6.38444	Pkinase_Tyr	14.7767	22.3511	13.6619	832.571	875.116	902.542	-5.68433	3.73753e-70	3.44878e-66	Tai6.38444	scaffold6002	20176	26947	+	3759	-	-
novel.37257	Epimerase	7.38834	15.2394	8.78263	1450.66	919.823	1077.29	-6.7769	4.14614e-65	2.97564e-61	-	scaffold294	90448	92866	-	1262	-	SSF51735:|PF01370:NAD dependent epimerase/dehydratase family
novel.6096	E1-E2_ATPase	4.22191	13.2075	3.90339	4798.49	2111.69	2298.6	-8.75448	1.21927e-63	7.15953e-60	-	scaffold1212	93715	98330	+	2381	-	PF00122:E1-E2 ATPase|SSF56784:|PF00702:haloacid dehalogenase-like hydrolase|SSF81665:|SSF81653:
novel.58383	Lipase_GDSL	10.5548	5.07979	8.78263	1393.14	970.237	841.092	-7.03852	2.60543e-61	1.40242e-57	-	scaffold5028	3023	5882	-	1777	-	PF00657:GDSL-like Lipase/Acylhydrolase|SSF52266:
novel.30700	SWIM	32.7198	15.2394	22.4445	893.99	879.872	916.944	-5.25995	7.10133e-61	3.52838e-57	-	scaffold250	38811	41078	+	2104	-	PF04434:SWIM zinc finger
Tai6.45800	Hydrolase	2.11096	5.07979	2.92754	5004.2	2026.08	2387.9	-9.85925	6.5984e-60	2.84136e-56	Tai6.45800	scaffold11326	3328	7227	-	2838	-	-
Tai6.38259	Cytochrom_B561	8.44382	13.2075	8.78263	1064.6	665.849	960.151	-6.46578	7.25486e-60	2.92879e-56	Tai6.38259	scaffold5896	14598	18681	-	1488	-	-
novel.35073	HALZ	1581.11	872.708	1930.23	7.79926	15.2194	11.5218	6.98604	1.48258e-59	5.38119e-56	-	scaffold27795	1	864	.	864	-	PF02183:Homeobox associated leucine zipper|SSF46689:|PF00046:Homeobox domain
Tai6.46858	NAM	871.825	1271.98	1439.38	21.448	21.8779	33.6053	5.54144	1.49959e-59	5.38119e-56	Tai6.46858	scaffold13010	4840	7061	-	1641	-	-
Tai6.24542	Aminotran_1_2	13.7212	13.2075	5.85509	1132.84	857.043	748.918	-6.39249	4.61921e-59	1.57034e-55	Tai6.24542	scaffold2434	4752	7062	+	1991	-	-
Tai6.36202	Coprinus_mating	1459.73	904.203	1002.2	34.1218	34.2437	40.3264	4.95259	1.62165e-56	4.3644e-53	Tai6.36202	scaffold5168	36319	40656	+	2700	-	-
novel.3452	p450	14.7767	19.3032	10.7343	687.31	765.726	556.888	-5.48998	6.93928e-55	1.66008e-51	-	scaffold1113	105931	110202	-	1576	-	SSF48264:|PF00067:Cytochrome P450
Tai6.14445	WRKY	43.2746	75.1809	53.6716	1554	1196.63	1332.69	-4.56734	1.30067e-54	3.00045e-51	Tai6.14445	scaffold1058	93697	95042	+	945	-	-
Tai6.25253	p450	8.44382	7.11171	5.85509	883.266	611.63	588.573	-6.60926	2.4742e-53	4.99417e-50	Tai6.25253	scaffold2564	71992	75491	-	4331	-	-
Tai6.11623	Pkinase	35.8862	21.3351	21.4686	936.886	868.457	686.508	-4.98908	4.65915e-53	9.11951e-50	Tai6.11623	scaffold776	8857	11995	-	1137	-	-
novel.75590	Pkinase	10.5548	10.1596	16.5894	799.424	529.826	668.265	-5.73735	4.91863e-53	9.34424e-50	-	scaffold8344	13764	15088	-	1049	-	PF00069:Protein kinase domain|SSF56112:
Tai6.42683	RPE65	10.5548	9.14362	17.5653	2402.17	948.359	1316.37	-6.9639	8.07809e-53	1.44939e-49	Tai6.42683	scaffold8240	9804	13837	-	1680	-	-
Tai6.50435	KNOX1	1776.37	1229.31	1553.55	15.5985	44.707	32.6451	5.6146	9.00516e-53	1.57206e-49	Tai6.50435	scaffold21699	1	3249	-	1131	-	-
novel.75654	Pkinase_Tyr	14.7767	12.1915	16.5894	602.493	453.729	569.37	-5.22042	9.36727e-52	1.47573e-48	-	scaffold8369	9779	11666	+	1510	-	SSF56112:|PF07714:Protein tyrosine kinase
novel.54133	UDPGT	4.22191	5.07979	0	1691.46	1627.53	932.307	-8.85704	2.05673e-50	3.16305e-47	-	scaffold4437	61038	62960	+	1923	-	PF00201:UDP-glucoronosyl and UDP-glucosyl transferase|SSF53756:
Tai6.18732	Glycos_transf_1	11138.5	7417.51	5622.83	237.877	349.095	238.118	4.87293	2.65089e-50	3.982e-47	Tai6.18732	scaffold1570	24130	25510	-	1381	-	-
Tai6.47453	p450	8.44382	40.6383	9.75848	2393.4	2445.57	3036.96	-7.06425	3.89738e-49	5.24457e-46	Tai6.47453	scaffold14143	1213	4314	-	2002	-	-
novel.6211	PGM_PMM_III	1789.03	1182.58	1557.45	61.4192	79.9019	44.167	4.60951	4.38435e-49	5.77947e-46	-	scaffold12185	5324	8016	-	1154	-	PF02880:Phosphoglucomutase/phosphomannomutase, alpha/beta/alpha domain III|SSF53738:|SSF55957:|PF02879:Phosphoglucomutase/phosphomannomutase, alpha/beta/alpha domain II|PF00408:Phosphoglucomutase/phosphomannomutase, C-terminal domain
Tai6.33008	Lipase_GDSL	27.4424	34.5426	28.2996	570.321	494.631	589.533	-4.19552	7.42173e-48	9.04499e-45	Tai6.33008	scaffold4220	40266	43006	+	1607	-	-
novel.43066	Exo_endo_phos	8.44382	3.04787	1.9517	1049	638.264	727.795	-7.50935	1.22599e-47	1.43423e-44	-	scaffold3380	20828	27051	.	6224	-	SSF56672:|SSF56219:|PF03372:Endonuclease/Exonuclease/phosphatase family|PF00078:Reverse transcriptase (RNA-dependent DNA polymerase)
Tai6.28995	Cu_bind_like	1.05548	5.07979	3.90339	1444.81	723.873	1036	-8.30628	1.29523e-47	1.46775e-44	Tai6.28995	scaffold3278	34127	35790	+	851	-	-
Tai6.37868	ADH_N	3.16643	9.14362	11.7102	674.636	484.167	508.88	-6.10441	1.67933e-46	1.8385e-43	Tai6.37868	scaffold5751	22623	25639	-	2014	-	-
Tai6.11388	GST_N	21.1096	10.1596	10.7343	704.858	467.997	667.305	-5.46023	9.5834e-46	9.67205e-43	Tai6.11388	scaffold748	132396	144356	-	1899	-	-
Tai6.14010	Str_synth	10.5548	21.3351	11.7102	542.048	408.07	525.203	-5.07984	1.29619e-43	1.19605e-40	Tai6.14010	scaffold1009	117142	119450	+	934	-	-
novel.73456	Pkinase_Tyr	1386.9	655.293	1264.7	18.5232	26.634	34.5654	5.37368	1.8187e-43	1.65456e-40	-	scaffold7866	10413	12786	+	1956	-	PF07714:Protein tyrosine kinase|SSF56112:|PF01657:Salt stress response/antifungal
Tai6.24876	RPE65	61.2177	40.6383	53.6716	3461.9	1317.43	1887.66	-5.4222	4.46577e-43	3.89801e-40	Tai6.24876	scaffold2489	27295	32484	-	2032	-	-
novel.22180	Exo_endo_phos	16.8876	12.1915	6.83093	402.637	604.02	493.518	-5.39353	7.30951e-43	6.29515e-40	-	scaffold2	14152	23540	+	4357	-	SSF56672:|SSF56219:|PF13456:Reverse transcriptase-like|PF03372:Endonuclease/Exonuclease/phosphatase family|PF00078:Reverse transcriptase (RNA-dependent DNA polymerase)|PF13966:zinc-binding in reverse transcriptase|SSF53098:
novel.79644	p450	3.16643	2.03192	2.92754	1314.18	602.118	904.462	-8.44048	5.60651e-42	4.70306e-39	-	scaffold95	81676	84628	+	1778	-	PF00067:Cytochrome P450|SSF48264:
novel.46192	ABC_membrane	242.76	266.181	267.382	1804.55	2088.86	2128.66	-2.95535	6.03037e-42	4.99377e-39	-	scaffold3653	32210	67394	-	3714	-	SSF52540:|SSF90123:|PF00664:ABC transporter transmembrane region|PF00005:ABC transporter
Tai6.50086	NAM	63.3287	40.6383	31.2271	1038.28	1042.53	786.364	-4.41	7.09639e-42	5.80216e-39	Tai6.50086	scaffold20704	2141	3672	-	1341	-	-
novel.52664	UDPGT	3.16643	3.04787	5.85509	617.116	516.509	389.821	-6.96973	2.09576e-41	1.65084e-38	-	scaffold426	4272	10612	+	2707	-	SSF53756:|PF00201:UDP-glucoronosyl and UDP-glucosyl transferase
Tai6.35569	Abhydrolase_3	5.27739	7.11171	6.83093	814.048	1942.38	554.967	-7.42636	2.48078e-40	1.84182e-37	Tai6.35569	scaffold4971	37737	41114	+	1298	-	-
Tai6.3626	2OG-FeII_Oxy	54.8848	36.5745	43.9131	586.894	740.044	865.096	-4.01863	2.80852e-40	2.0507e-37	Tai6.3626	scaffold166	157719	161486	-	952	-	-
Tai6.40343	Lipase_GDSL	17.9431	29.4628	28.2996	534.249	440.412	652.903	-4.42305	2.82562e-40	2.0507e-37	Tai6.40343	scaffold6857	14569	17377	-	1617	-	-
Tai6.8195	Lipase_GDSL	43.2746	37.5905	35.1305	563.496	477.509	672.106	-3.88586	4.05307e-40	2.87688e-37	Tai6.8195	scaffold469	56031	60449	-	2950	-	-
Tai6.32256	POX	27.4424	13.2075	27.3237	787.725	545.045	1062.89	-5.13926	1.21441e-39	8.43456e-37	Tai6.32256	scaffold4029	262	5017	+	1280	-	-
Tai6.12428	Pkinase_Tyr	22.165	39.6224	33.1788	547.898	540.289	741.237	-4.26556	1.41059e-39	9.49089e-37	Tai6.12428	scaffold841	141751	146221	-	1798	-	-
novel.44235	LRRNT_2	4.22191	19.3032	14.6377	708.758	464.192	683.628	-5.59722	2.53669e-39	1.68917e-36	-	scaffold3478	36364	41061	-	4620	-	SSF52047:|SSF52058:|PF08263:Leucine rich repeat N-terminal domain|SSF56112:|PF00069:Protein kinase domain|PF13855:Leucine rich repeat|PF00560:Leucine Rich Repeat
Tai6.34654	FAD_binding_3	4.22191	5.07979	9.75848	1188.41	493.679	544.406	-6.85856	4.97633e-39	3.24678e-36	Tai6.34654	scaffold4699	15356	17538	+	1371	-	-
novel.45603	NB-ARC	25.3315	34.5426	25.372	518.651	603.069	409.985	-4.16741	6.48712e-39	4.06812e-36	-	scaffold360	234193	239347	-	2593	-	SSF52058:|SSF52540:|PF00931:NB-ARC domain
novel.19549	Cu_bind_like	6.33287	4.06383	1.9517	338.293	468.948	532.884	-6.77771	1.12771e-38	6.87182e-36	-	scaffold1847	23803	25291	-	864	-	PF02298:Plastocyanin-like domain|SSF49503:
Tai6.10712	Myb_DNA-binding	0	12.1915	8.78263	655.138	481.314	538.645	-6.30563	1.37776e-38	8.31705e-36	Tai6.10712	scaffold690	22412	24704	+	1596	-	-
novel.44655	GST_C	36.9417	54.8617	26.3479	1161.11	933.14	682.668	-4.55606	8.15801e-38	4.39118e-35	-	scaffold3512	57632	58492	+	774	-	PF13417:Glutathione S-transferase, N-terminal domain|PF00043:Glutathione S-transferase, C-terminal domain|SSF47616:|SSF52833:
novel.1525	PP2C	3.16643	18.2872	3.90339	1312.23	620.191	935.187	-6.82079	1.32277e-37	7.06119e-35	-	scaffold1049	14015	17081	+	1258	-	PF00481:Protein phosphatase 2C|SSF81606:
Tai6.46464	Hydrolase	18.9986	13.2075	15.6136	304.171	300.583	315.89	-4.26922	1.7981e-37	9.44252e-35	Tai6.46464	scaffold12323	4638	7477	-	1831	-	-
Tai6.3027	Abhydrolase_1	14.7767	2.03192	5.85509	502.077	505.094	834.371	-6.35654	1.97378e-37	1.02815e-34	Tai6.3027	scaffold129	254882	258184	-	1408	-	-
novel.64570	Pkinase	8.44382	5.07979	7.80678	381.189	276.803	290.926	-5.47626	4.44234e-37	2.25937e-34	-	scaffold6022	16493	20412	+	2434	-	PF01657:Salt stress response/antifungal|SSF56112:|PF00069:Protein kinase domain
Tai6.47070	Lipoxygenase	42.2191	38.6064	24.3962	1523.78	1298.41	628.899	-5.0377	1.47446e-36	7.32603e-34	Tai6.47070	scaffold13392	115	4409	-	1470	-	-
Tai6.45668	Myb_DNA-binding	28.4979	65.0213	25.372	971.983	905.555	1105.13	-4.64928	2.95198e-36	1.43364e-33	Tai6.45668	scaffold11119	667	2002	+	1243	-	-
novel.55966	GRAS	9.4993	7.11171	8.78263	460.156	331.022	266.922	-5.38171	4.81799e-36	2.30521e-33	-	scaffold4698	10218	11610	.	1393	-	PF03514:GRAS domain family
novel.23311	CBFB_NFYA	9.4993	16.2553	6.83093	299.297	311.047	299.567	-4.80648	5.33981e-36	2.53609e-33	-	scaffold2051	30315	35342	+	910	-	PF02045:CCAAT-binding transcription factor (CBF-B/NF-YA) subunit B
novel.76342	adh_short	50.6629	61.9734	45.8648	920.312	581.191	700.91	-3.79691	5.79413e-36	2.73179e-33	-	scaffold854	19616	20771	.	1156	-	PF00106:short chain dehydrogenase|SSF51735:
novel.72101	UDPGT	0	5.07979	2.92754	559.597	482.265	386.941	-7.46237	6.13872e-36	2.87328e-33	-	scaffold7547	11386	13160	.	1775	-	PF00201:UDP-glucoronosyl and UDP-glucosyl transferase|SSF53756:
novel.52292	Glyco_transf_8	7.38834	13.2075	13.6619	277.849	467.046	394.622	-5.0503	7.17541e-36	3.33435e-33	-	scaffold4216	38656	42211	-	2488	-	PF01501:Glycosyl transferase family 8|SSF53448:
Tai6.13548	Lipoxygenase	81.2718	106.676	49.7682	3171.37	2495.98	1370.14	-4.88858	8.23066e-36	3.79739e-33	Tai6.13548	scaffold962	4615	5487	.	873	-	-
Tai6.13155	NUDIX	51.7184	103.628	52.6958	1305.4	1157.63	1081.13	-4.09046	1.01866e-35	4.63362e-33	Tai6.13155	scaffold923	3667	6116	+	1205	-	-
novel.2898	UDPGT	9.4993	3.04787	6.83093	490.378	331.022	299.567	-5.85906	1.05357e-35	4.75889e-33	-	scaffold1095	1386	4287	+	1885	-	SSF53756:|PF00201:UDP-glucoronosyl and UDP-glucosyl transferase
novel.53541	2OG-FeII_Oxy	20.0541	8.12767	11.7102	1198.16	482.265	597.214	-5.8398	1.49543e-35	6.66157e-33	-	scaffold436	135958	137651	+	1409	-	PF14226:non-haem dioxygenase in morphine synthesis N-terminal|SSF51197:|PF03171:2OG-Fe(II) oxygenase superfamily
Tai6.32455	Cu_bind_like	2.11096	1.01596	0	2817.48	1567.6	2269.8	-11.0914	1.70743e-35	7.55387e-33	Tai6.32455	scaffold4077	9184	10863	+	867	-	-
Tai6.51012	UDPGT	6.33287	6.09575	2.92754	368.515	408.07	251.56	-6.07441	4.14123e-35	1.78327e-32	Tai6.51012	scaffold23484	1	883	+	723	-	-
Tai6.13167	ADH_zinc_N	30.6089	73.149	36.1064	968.083	1072.97	849.734	-4.36892	4.47143e-35	1.91271e-32	Tai6.13167	scaffold923	68816	71264	+	1637	-	-
Tai6.30863	HLH	473.91	512.043	444.011	42.8959	45.6582	55.6888	3.30916	9.45146e-35	3.93864e-32	Tai6.30863	scaffold3685	58500	61556	+	1214	-	-
Tai6.53517	p450	50.6629	15.2394	35.1305	1413.62	1079.63	2720.11	-5.69084	9.64208e-35	3.99231e-32	Tai6.53517	scaffold32240	2	1200	-	792	-	-
novel.20625	Chal_sti_synt_C	20.0541	8.12767	21.4686	752.628	539.338	1462.31	-5.79314	1.24438e-34	5.11956e-32	-	scaffold191	102042	104321	.	2280	-	PF08392:FAE1/Type III polyketide synthase-like protein|SSF53901:|PF02797:Chalcone and stilbene synthases, C-terminal domain
Tai6.47631	UDPGT	43.2746	55.8777	22.4445	832.571	917.92	665.385	-4.31481	1.3184e-34	5.38977e-32	Tai6.47631	scaffold14464	3960	4504	.	545	-	-
novel.69671	Lipase_GDSL	9.4993	6.09575	4.87924	233.003	277.754	300.527	-5.3175	1.93601e-34	7.81569e-32	-	scaffold701	59264	62784	+	990	-	PF00657:GDSL-like Lipase/Acylhydrolase
novel.15193	MatE	52.7739	31.4947	33.1788	499.153	478.46	512.721	-3.66871	2.02705e-34	8.13238e-32	-	scaffold1617	23853	62804	+	4446	-	PF01554:MatE
novel.4883	UDPGT	44.3301	56.8937	25.372	719.482	771.434	606.816	-4.05282	2.45198e-34	9.77643e-32	-	scaffold1169	41271	43243	.	1973	-	PF00201:UDP-glucoronosyl and UDP-glucosyl transferase|SSF53756:
Tai6.23583	Hpt	4.22191	2.03192	0.975848	525.475	363.363	511.761	-7.61993	2.59127e-34	1.02684e-31	Tai6.23583	scaffold2266	29898	32300	-	936	-	-
Tai6.45825	Myb_DNA-binding	46.441	69.0852	38.0581	699.983	591.654	730.675	-3.71972	2.75564e-34	1.08532e-31	Tai6.45825	scaffold11371	1	1254	-	898	-	-
Tai6.17837	HMA	116.103	92.4522	91.7297	873.517	736.239	844.933	-3.03206	3.92703e-34	1.5373e-31	Tai6.17837	scaffold1438	70417	71718	+	788	-	-
Tai6.34672	AOX	3.16643	9.14362	1.9517	289.547	323.412	284.205	-5.97937	5.16615e-34	1.98626e-31	Tai6.34672	scaffold4703	1290	3940	+	1380	-	-
Tai6.30747	2OG-FeII_Oxy	32.7198	24.383	22.4445	382.164	431.851	625.058	-4.17991	5.88677e-34	2.2367e-31	Tai6.30747	scaffold3660	33134	36324	+	950	-	-
novel.30257	GST_N	177.32	64.0054	110.271	2904.25	2075.55	2829.57	-4.47411	1.00617e-33	3.7567e-31	-	scaffold2471	23952	32380	+	2640	-	SSF47616:|PF02798:Glutathione S-transferase, N-terminal domain|SSF52833:|PF00043:Glutathione S-transferase, C-terminal domain
novel.17516	Auxin_inducible	0	6.09575	1.9517	533.274	355.754	407.104	-7.32082	1.56612e-33	5.74767e-31	-	scaffold17385	1551	2475	.	925	-	PF02519:Auxin responsive protein
novel.27594	UDPGT	4.22191	13.2075	4.87924	502.077	530.777	277.484	-5.87549	1.82887e-33	6.63654e-31	-	scaffold2301	67611	69321	+	1711	-	SSF53756:|PF00201:UDP-glucoronosyl and UDP-glucosyl transferase
Tai6.7420	HLH	2233.39	1257.76	1492.07	74.093	95.1213	133.461	4.04098	2.01341e-33	7.22503e-31	Tai6.7420	scaffold404	43997	46586	-	1023	-	-
novel.69267	NB-ARC	34.8308	26.4149	31.2271	602.493	457.533	368.698	-3.95025	2.24757e-33	8.02072e-31	-	scaffold6927	269	4913	+	3835	-	SSF52200:|PF00931:NB-ARC domain|SSF52540:|SSF46785:|PF01582:TIR domain
Tai6.23852	Aa_trans	9.4993	20.3192	23.4203	488.429	624.947	352.376	-4.77711	2.30963e-33	8.1969e-31	Tai6.23852	scaffold2313	78873	79754	+	792	-	-
Tai6.11749	Mpv17_PMP22	31.6643	11.1755	19.517	434.809	403.314	433.988	-4.35501	3.61213e-33	1.27495e-30	Tai6.11749	scaffold787	57022	58981	-	715	-	-
Tai6.13547	Lipoxygenase	29.5534	36.5745	27.3237	1082.15	850.384	433.988	-4.66273	2.03791e-32	6.96468e-30	Tai6.13547	scaffold962	5717	6296	-	495	-	-
novel.78710	Pkinase_Tyr	5.27739	7.11171	2.92754	272.974	245.413	218.914	-5.59593	4.27891e-32	1.42466e-29	-	scaffold92	105205	111488	+	3081	-	SSF56112:|PF07714:Protein tyrosine kinase|SSF52058:
novel.38216	p450	7.38834	8.12767	3.90339	407.511	217.828	453.191	-5.80179	5.78437e-32	1.90625e-29	-	scaffold30	366016	370263	+	2122	-	PF00067:Cytochrome P450|SSF48264:
Tai6.21252	Abhydrolase_1	302.922	469.373	336.667	2875.98	3076.22	2850.69	-2.98867	6.50777e-32	2.13376e-29	Tai6.21252	scaffold1931	72144	79864	-	1575	-	-
Tai6.27070	Aa_trans	9.4993	15.2394	17.5653	381.189	479.411	254.44	-4.71515	2.1658e-31	6.82407e-29	Tai6.27070	scaffold2884	3765	4695	-	845	-	-
Tai6.39089	Pkinase	20.0541	21.3351	19.517	252.501	259.681	266.922	-3.67745	2.27122e-31	7.12148e-29	Tai6.39089	scaffold6293	71	1999	+	821	-	-
novel.32023	HLH	13.7212	27.4309	13.6619	852.069	440.412	428.227	-4.97233	2.50016e-31	7.80147e-29	-	scaffold259	27726	30745	-	1689	-	PF00010:Helix-loop-helix DNA-binding domain|SSF47459:
Tai6.41028	Pkinase_Tyr	9.4993	13.2075	9.75848	206.68	237.803	236.197	-4.38987	2.79604e-31	8.64125e-29	Tai6.41028	scaffold7258	11845	17238	-	2576	-	-
novel.24189	Glyco_transf_8	47.4965	40.6383	46.8407	476.73	428.046	662.504	-3.53756	3.43133e-31	1.05541e-28	-	scaffold21	107284	111307	-	1963	-	PF01501:Glycosyl transferase family 8|SSF53448:
novel.49128	POX	1.05548	11.1755	2.92754	561.547	375.729	310.129	-6.35863	3.7959e-31	1.16201e-28	-	scaffold3912	21544	25896	-	2308	-	PF07526:Associated with HOX|PF05920:Homeobox KN domain|SSF46689:
novel.42612	Methyltransf_11	305.033	248.91	321.054	3743.64	4085.46	8877.56	-4.25497	4.10592e-31	1.24512e-28	-	scaffold3341	17868	35994	-	4332	-	PF08241:Methyltransferase domain|SSF53335:|PF08498:Sterol methyltransferase C-terminal
Tai6.23714	MFS_1	2.11096	6.09575	3.90339	408.486	230.194	277.484	-6.23519	8.54697e-31	2.55586e-28	Tai6.23714	scaffold2296	31401	33010	-	1364	-	-
Tai6.16156	Pkinase_Tyr	13.7212	38.6064	23.4203	506.952	451.826	686.508	-4.43874	8.84336e-31	2.63231e-28	Tai6.16156	scaffold1247	40112	44760	-	1867	-	-
Tai6.20151	FAD_binding_3	8.44382	4.06383	4.87924	230.078	256.827	423.427	-5.71797	1.38589e-30	4.01424e-28	Tai6.20151	scaffold1760	51400	54793	-	1476	-	-
Tai6.14386	p450	8.44382	14.2234	8.78263	206.68	280.608	240.998	-4.53324	1.7578e-30	5.06874e-28	Tai6.14386	scaffold1051	126217	126712	+	496	-	-
novel.44293	2OG-FeII_Oxy	0	0	0	4828.72	2166.86	3181.94	-14.149	1.82969e-30	5.25259e-28	-	scaffold3481	104127	105379	+	841	-	PF03171:2OG-Fe(II) oxygenase superfamily|SSF51197:
novel.16782	2OG-FeII_Oxy	0	0	0	4436.8	2243.91	2838.21	-14.0525	2.4376e-30	6.90569e-28	-	scaffold17	329452	331504	+	1223	-	SSF51197:|PF03171:2OG-Fe(II) oxygenase superfamily|PF14226:non-haem dioxygenase in morphine synthesis N-terminal
Tai6.45826	Lipase_3	39.0527	18.2872	27.3237	582.02	480.362	1012	-4.61686	2.4585e-30	6.93447e-28	Tai6.45826	scaffold11372	5373	8594	+	1456	-	-
Tai6.18119	p450	33.7753	9.14362	18.5411	514.751	470.85	737.396	-4.81366	2.73949e-30	7.66015e-28	Tai6.18119	scaffold1473	22990	25316	+	1492	-	-
novel.59462	B_lectin	461.244	387.08	362.039	38.9963	28.5364	44.167	3.43799	3.10459e-30	8.64362e-28	-	scaffold519	144344	155991	+	5708	-	SSF56112:|PF11883:Domain of unknown function (DUF3403)|SSF51110:|PF00954:S-locus glycoprotein domain|PF01453:D-mannose binding lectin|PF07714:Protein tyrosine kinase|PF08276:PAN-like domain
novel.37718	ABC_tran	77.0499	31.4947	52.6958	1070.45	1009.24	2116.17	-4.7029	3.24376e-30	8.95387e-28	-	scaffold2976	12736	15497	-	2762	-	PF00005:ABC transporter|PF01061:ABC-2 type transporter|SSF52540:
Tai6.9006	Epimerase	153.044	135.122	105.392	2145.77	1848.21	1107.05	-3.6968	3.30786e-30	9.05345e-28	Tai6.9006	scaffold538	127914	130630	-	794	-	-
novel.10877	p450	28.4979	26.4149	8.78263	1095.8	539.338	585.692	-5.12872	3.40218e-30	9.2723e-28	-	scaffold141	256051	259635	-	2036	-	PF00067:Cytochrome P450|SSF48264:
Tai6.43487	SPX	24.276	76.1969	18.5411	1822.1	1250.84	1553.52	-5.28115	3.51372e-30	9.49616e-28	Tai6.43487	scaffold8841	11446	18427	+	1839	-	-
novel.75956	2OG-FeII_Oxy	0	0	0	4717.58	1975.67	3185.78	-14.106	4.10613e-30	1.1051e-27	-	scaffold843	104707	107392	+	1243	-	PF03171:2OG-Fe(II) oxygenase superfamily|SSF51197:|PF14226:non-haem dioxygenase in morphine synthesis N-terminal
novel.5496	Ion_trans	3.16643	7.11171	0.975848	325.619	270.144	227.556	-6.20204	4.21579e-30	1.1299e-27	-	scaffold11911	1151	6290	-	2314	-	PF00520:Ion transport protein|PF11834:KHA, dimerisation domain of potassium ion channel|SSF51206:|PF00027:Cyclic nucleotide-binding domain|SSF81324:
novel.31721	Myb_DNA-binding	9.4993	5.07979	7.80678	188.157	221.633	217.954	-4.81243	6.29041e-30	1.67206e-27	-	scaffold257	205502	207195	+	1469	-	PF00249:Myb-like DNA-binding domain|SSF46689:
Tai6.2430	WRKY	504.518	375.905	419.615	21.448	29.4876	43.2068	3.78677	8.79752e-30	2.30061e-27	Tai6.2430	scaffold98	268172	272112	+	1335	-	-
Tai6.43085	Pkinase	15.8322	37.5905	18.5411	448.457	384.29	570.33	-4.28451	9.72912e-30	2.53396e-27	Tai6.43085	scaffold8534	189	2562	+	1012	-	-
novel.45612	UDPGT	1.05548	16.2553	10.7343	712.657	422.339	417.666	-5.78226	1.3142e-29	3.38195e-27	-	scaffold360	319205	326743	-	2058	-	SSF53756:|PF00201:UDP-glucoronosyl and UDP-glucosyl transferase
novel.25376	GRAS	9.4993	20.3192	22.4445	389.963	269.193	340.854	-4.25177	1.32724e-29	3.40196e-27	-	scaffold2168	2955	6587	.	3633	-	PF03514:GRAS domain family
novel.79679	CBFB_NFYA	8.44382	13.2075	2.92754	282.723	295.827	221.795	-5.03314	1.54608e-29	3.94721e-27	-	scaffold950	68154	72841	+	1033	-	PF02045:CCAAT-binding transcription factor (CBF-B/NF-YA) subunit B
novel.49193	ABC_tran	86.5492	85.3405	68.3093	631.74	639.215	525.203	-2.90362	4.20727e-29	1.04925e-26	-	scaffold392	160809	174399	+	1963	-	SSF52540:|PF00005:ABC transporter
novel.44292	2OG-FeII_Oxy	0	0	0	4536.24	1527.65	3136.81	-14.0034	4.35687e-29	1.08238e-26	-	scaffold3481	93639	95289	+	855	-	PF14226:non-haem dioxygenase in morphine synthesis N-terminal|SSF51197:|PF03171:2OG-Fe(II) oxygenase superfamily
Tai6.16845	Peptidase_S8	4.22191	10.1596	0	327.569	256.827	281.324	-5.92366	5.25177e-29	1.29474e-26	Tai6.16845	scaffold1329	52646	53652	-	899	-	-
Tai6.23159	Peptidase_S28	16.8876	9.14362	17.5653	494.278	260.632	673.066	-5.03317	5.69239e-29	1.39274e-26	Tai6.23159	scaffold2200	70145	73819	+	1823	-	-
novel.57962	Abhydrolase_3	11.6103	10.1596	3.90339	252.501	271.096	195.871	-4.81927	6.88038e-29	1.66448e-26	-	scaffold4971	35361	36594	.	1234	-	PF07859:alpha/beta hydrolase fold|SSF53474:
novel.69384	NB-ARC	426.413	485.628	511.344	48.7454	43.7558	66.2504	3.16468	7.49015e-29	1.80524e-26	-	scaffold695	283104	297778	-	7052	-	SSF52058:|PF00931:NB-ARC domain|SSF52540:
novel.71802	GST_N	0	0	0	2981.27	1559.04	2502.15	-13.6177	1.06133e-28	2.539e-26	-	scaffold748	129730	131168	-	967	-	PF02798:Glutathione S-transferase, N-terminal domain|PF00043:Glutathione S-transferase, C-terminal domain|SSF52833:|SSF47616:
novel.56747	p450	8.44382	14.2234	2.92754	309.046	222.584	295.727	-5.02186	1.09278e-28	2.60461e-26	-	scaffold4809	11215	47771	+	2617	-	SSF48264:|PF00067:Cytochrome P450
Tai6.17985	Peptidase_C1	1.05548	1.01596	0	2492.84	1826.33	3450.78	-11.9011	1.16061e-28	2.7561e-26	Tai6.17985	scaffold1454	37262	39565	+	1604	-	-
Tai6.1276	GST_N	14.7767	53.8458	21.4686	843.295	692.483	723.954	-4.64767	1.16903e-28	2.75877e-26	Tai6.1276	scaffold46	404790	426065	+	1083	-	-
novel.14328	ABC2_membrane	8.44382	13.2075	9.75848	224.229	190.243	287.085	-4.47993	1.17027e-28	2.75877e-26	-	scaffold15779	1776	3440	.	1665	-	PF01061:ABC-2 type transporter
Tai6.45676	Amidohydro_1	80.2163	94.4841	86.8504	799.424	575.484	632.74	-2.93998	1.85446e-28	4.32431e-26	Tai6.45676	scaffold11137	8436	10067	-	806	-	-
novel.71738	HLH	16.8876	13.2075	19.517	1920.57	476.558	578.011	-5.90527	2.29792e-28	5.31998e-26	-	scaffold747	37895	39359	-	908	-	SSF47459:|PF00010:Helix-loop-helix DNA-binding domain
novel.22801	U-box	23.2205	38.6064	40.0098	740.93	439.46	436.869	-3.98658	2.31755e-28	5.34626e-26	-	scaffold2026	38294	43165	-	3159	-	PF04564:U-box domain|PF00400:WD domain, G-beta repeat|SSF48371:|SSF50978:|SSF57850:
Tai6.5303	ABC2_membrane	18.9986	13.2075	12.686	320.745	283.461	633.7	-4.78848	3.85252e-28	8.7313e-26	Tai6.5303	scaffold262	204361	205441	-	998	-	-
novel.10536	p450	10.5548	14.2234	9.75848	302.221	254.925	619.298	-5.09079	5.51294e-28	1.23881e-25	-	scaffold14	192207	199670	+	2162	-	SSF48264:|PF00067:Cytochrome P450
novel.8838	Peptidase_S8	1.05548	14.2234	2.92754	331.468	307.242	321.651	-5.71802	5.52355e-28	1.23881e-25	-	scaffold1329	54116	55672	-	842	-	SSF52743:|PF00082:Subtilase family
novel.61242	GST_N	4.22191	3.04787	1.9517	235.928	430.899	228.516	-6.61226	8.18602e-28	1.79238e-25	-	scaffold5466	3079	3972	-	806	-	SSF47616:|PF02798:Glutathione S-transferase, N-terminal domain|SSF52833:|PF13410:Glutathione S-transferase, C-terminal domain
novel.35814	WRKY	16.8876	8.12767	20.4928	482.579	259.681	334.133	-4.56184	8.80116e-28	1.91409e-25	-	scaffold28309	319	2120	+	1009	-	SSF118290:|PF03106:WRKY DNA -binding domain
novel.60136	Epimerase	11.6103	8.12767	14.6377	192.057	214.023	201.632	-4.14085	8.85274e-28	1.91651e-25	-	scaffold53	148519	158663	-	2057	-	PF01370:NAD dependent epimerase/dehydratase family|SSF51735:
novel.10781	p450	3.16643	0	7.80678	454.307	234.95	299.567	-6.47632	8.87165e-28	1.91651e-25	-	scaffold1407	86967	88966	-	1311	-	SSF48264:|PF00067:Cytochrome P450
Tai6.2676	Hydrolase	26.3869	35.5585	9.75848	567.396	472.753	429.188	-4.3611	1.5849e-27	3.3675e-25	Tai6.2676	scaffold111	47876	60784	+	3028	-	-
Tai6.17276	NAM	18.9986	14.2234	17.5653	316.845	256.827	555.928	-4.4758	1.75969e-27	3.69031e-25	Tai6.17276	scaffold1370	85708	89620	-	1673	-	-
Tai6.18505	HALZ	11.6103	14.2234	17.5653	220.329	215.925	193.951	-3.85568	1.9821e-27	4.14329e-25	Tai6.18505	scaffold1534	111083	112370	-	703	-	-
Tai6.46823	NAM	252.259	268.213	350.329	29.2472	22.8291	20.1632	3.59259	2.02343e-27	4.21606e-25	Tai6.46823	scaffold12946	2447	6817	+	1570	-	-
Tai6.10168	ADH_zinc_N	9.4993	5.07979	5.85509	214.48	220.681	160.345	-4.87188	2.30227e-27	4.76629e-25	Tai6.10168	scaffold642	37067	38558	+	1054	-	-
Tai6.220	NAM	3.16643	7.11171	1.9517	251.526	194.999	189.15	-5.70448	2.38026e-27	4.91201e-25	Tai6.220	scaffold6	88351	89886	+	1154	-	-
Tai6.12658	HLH	1.05548	8.12767	7.80678	389.963	225.437	227.556	-5.61864	2.88637e-27	5.91863e-25	Tai6.12658	scaffold868	43154	45377	+	1368	-	-
novel.46162	NB-ARC	30.6089	18.2872	18.5411	246.652	337.681	318.77	-3.7476	2.956e-27	6.04221e-25	-	scaffold365	185663	196129	-	3559	-	SSF52058:|SSF52540:|PF00931:NB-ARC domain
Tai6.20519	Peptidase_C1	498.185	268.213	666.504	15.5985	16.1706	26.8842	4.61049	3.10611e-27	6.31263e-25	Tai6.20519	scaffold1811	83510	85086	-	1028	-	-
Tai6.26290	Methyltransf_11	596.345	473.437	441.083	60.4443	47.5606	68.1707	3.10033	3.20827e-27	6.4962e-25	Tai6.26290	scaffold2729	65626	67937	.	2312	-	-
novel.53330	Pkinase_Tyr	9.4993	6.09575	8.78263	242.752	166.462	192.99	-4.62745	3.25056e-27	6.56127e-25	-	scaffold434	70400	73606	+	1531	-	SSF56112:|PF07714:Protein tyrosine kinase
novel.11445	NB-ARC	2.11096	14.2234	4.87924	380.214	387.144	224.675	-5.54356	3.28142e-27	6.6029e-25	-	scaffold14349	1	2713	.	2713	-	PF12061:Late blight resistance protein R1|SSF52540:|PF00931:NB-ARC domain
Tai6.48992	WRKY	17.9431	14.2234	24.3962	442.608	249.218	302.448	-4.1329	3.4654e-27	6.95147e-25	Tai6.48992	scaffold17597	2389	4161	-	1601	-	-
Tai6.37957	AAA	618.51	279.389	313.247	9.74907	13.317	20.1632	4.80712	3.54499e-27	7.08911e-25	Tai6.37957	scaffold5792	29512	31639	-	2009	-	-
Tai6.19018	Auxin_inducible	1.05548	2.03192	0.975848	792.6	370.022	531.924	-8.70531	4.29867e-27	8.51716e-25	Tai6.19018	scaffold1606	75441	76399	.	959	-	-
Tai6.19786	p450	8.44382	6.09575	0.975848	543.998	249.218	261.161	-6.10298	5.63096e-27	1.11228e-24	Tai6.19786	scaffold1709	49426	53472	-	1670	-	-
Tai6.40609	HMA	1.05548	7.11171	1.9517	262.25	221.633	457.032	-6.53586	6.2413e-27	1.2226e-24	Tai6.40609	scaffold7003	7579	10259	-	603	-	-
novel.44291	2OG-FeII_Oxy	0	0	0	2765.81	1153.82	1760.92	-13.3077	6.24628e-27	1.2226e-24	-	scaffold3481	81543	83792	+	1423	-	PF03171:2OG-Fe(II) oxygenase superfamily|PF14226:non-haem dioxygenase in morphine synthesis N-terminal|SSF51197:
novel.78826	Lipase_GDSL	11.6103	5.07979	6.83093	181.333	268.242	385.981	-5.15721	6.60187e-27	1.2883e-24	-	scaffold923	15466	17596	-	1388	-	PF00657:GDSL-like Lipase/Acylhydrolase|SSF52266:
Tai6.13021	AOX	12.6657	45.7181	5.85509	1062.65	994.969	1075.37	-5.60931	7.97153e-27	1.54624e-24	Tai6.13021	scaffold907	31870	34362	+	1099	-	-
Tai6.37418	Myb_DNA-binding	292.367	290.564	404.001	18.5232	10.4633	27.8444	4.11916	9.4123e-27	1.82024e-24	Tai6.37418	scaffold5596	8629	11849	+	1182	-	-
Tai6.48663	FMN_red	47.4965	75.1809	67.3335	541.074	487.972	674.026	-3.16265	1.36108e-26	2.60104e-24	Tai6.48663	scaffold16803	863	2083	+	863	-	-
Tai6.19215	FAD_binding_4	2.11096	4.06383	8.78263	364.615	208.316	204.512	-5.68294	1.41608e-26	2.69021e-24	Tai6.19215	scaffold1628	61667	68365	-	2023	-	-
Tai6.48533	AOX	2.11096	9.14362	0.975848	206.68	248.267	212.193	-5.77407	1.64796e-26	3.12155e-24	Tai6.48533	scaffold16446	1005	3749	+	1225	-	-
Tai6.52198	p450	11.6103	24.383	7.80678	305.146	307.242	253.48	-4.30755	1.81679e-26	3.42128e-24	Tai6.52198	scaffold27337	75	735	+	661	-	-
novel.37414	FAD_binding_8	10.5548	4.06383	8.78263	179.383	176.926	229.476	-4.64832	1.894e-26	3.55632e-24	-	scaffold2951	46052	48819	-	1263	-	SSF63380:|PF08022:FAD-binding domain|PF08030:Ferric reductase NAD binding domain|SSF52343:
Tai6.12630	RPE65	512.962	284.468	542.571	10.724	19.9755	2.88045	5.31703	2.10466e-26	3.92901e-24	Tai6.12630	scaffold864	109097	110335	.	1239	-	-
Tai6.33608	p450	13.7212	15.2394	13.6619	221.304	194.047	324.531	-4.11766	2.14478e-26	3.98524e-24	Tai6.33608	scaffold4396	37653	42473	-	2103	-	-
Tai6.25943	p450	13.7212	10.1596	7.80678	267.125	216.877	509.84	-4.976	2.25739e-26	4.17792e-24	Tai6.25943	scaffold2667	92507	97306	+	1795	-	-
Tai6.40513	SPX	29.5534	95.5001	23.4203	1742.16	1309.82	1456.55	-4.92469	2.35241e-26	4.34135e-24	Tai6.40513	scaffold6940	4018	14424	+	2363	-	-
novel.11447	BTB	9.4993	8.12767	1.9517	199.856	181.682	195.871	-4.89733	2.58045e-26	4.73512e-24	-	scaffold1435	4081	8205	+	1807	-	PF03000:NPH3 family|SSF54695:|PF00651:BTB/POZ domain
novel.9258	2OG-FeII_Oxy	2.11096	4.06383	2.92754	444.558	180.73	273.643	-6.62206	2.59564e-26	4.74951e-24	-	scaffold13438	3919	5191	-	1021	-	PF14226:non-haem dioxygenase in morphine synthesis N-terminal|PF03171:2OG-Fe(II) oxygenase superfamily|SSF51197:
Tai6.26878	Asp_Glu_race	311.366	257.037	197.121	21.448	17.1218	14.4023	3.85344	2.66109e-26	4.85551e-24	Tai6.26878	scaffold2843	24817	27601	+	1741	-	-
novel.15342	ABC_tran	30.6089	9.14362	16.5894	299.297	438.509	478.155	-4.43676	2.77159e-26	5.04289e-24	-	scaffold1626	45673	48709	-	2025	-	PF00005:ABC transporter|SSF52540:|PF01061:ABC-2 type transporter
novel.70044	Pkinase	4.22191	9.14362	11.7102	167.684	249.218	216.994	-4.64973	2.96727e-26	5.38376e-24	-	scaffold71	227482	229875	.	2394	-	PF00069:Protein kinase domain|SSF56112:|SSF49899:|PF00139:Legume lectin domain
novel.31203	RPE65	3.16643	6.09575	1.9517	232.028	157.901	240.998	-5.81912	3.56289e-26	6.41041e-24	-	scaffold2535	22173	37763	+	2011	-	PF03055:Retinal pigment epithelial membrane protein
Tai6.41919	Ammonium_transp	1.05548	19.3032	4.87924	13036.5	6803.07	10061.4	-10.209	4.86077e-26	8.60934e-24	Tai6.41919	scaffold7763	13256	15235	-	1767	-	-
novel.9192	DEAD	756.778	493.756	522.079	51.6701	65.6337	73.9316	3.21193	5.61301e-26	9.85206e-24	-	scaffold1341	149063	157609	-	5386	-	SSF52540:|PF00270:DEAD/DEAH box helicase|PF00271:Helicase conserved C-terminal domain
novel.62680	GST_N	35.8862	130.043	54.6475	1427.26	1629.43	1682.18	-4.42472	5.96557e-26	1.04143e-23	-	scaffold57	38593	46473	+	2652	-	PF02798:Glutathione S-transferase, N-terminal domain|SSF47616:|SSF52833:|PF00043:Glutathione S-transferase, C-terminal domain|PF13410:Glutathione S-transferase, C-terminal domain
novel.68469	p450	3.16643	6.09575	3.90339	165.734	160.755	194.911	-5.30529	6.08054e-26	1.05864e-23	-	scaffold6769	7875	15567	+	2771	-	PF00067:Cytochrome P450|SSF48264:
novel.50952	ABC_tran	888.712	380.984	268.358	14.6236	16.1706	9.60151	5.25036	6.34392e-26	1.10152e-23	-	scaffold4074	38264	45789	-	3075	-	PF00005:ABC transporter|SSF52540:|PF01061:ABC-2 type transporter
novel.9624	B_lectin	29.5534	65.0213	25.372	721.431	643.971	529.043	-3.98177	7.13013e-26	1.23142e-23	-	scaffold1358	22815	25611	-	2239	-	SSF51110:|PF00954:S-locus glycoprotein domain|PF08276:PAN-like domain|SSF56112:|PF01453:D-mannose binding lectin|PF07714:Protein tyrosine kinase
Tai6.51006	ABC_membrane	68.6061	106.676	70.261	686.335	895.091	624.098	-3.16706	7.80079e-26	1.34365e-23	Tai6.51006	scaffold23468	975	3037	+	834	-	-
novel.69124	GRAS	1.05548	4.06383	0	349.017	311.998	252.52	-7.49082	1.48241e-25	2.51317e-23	-	scaffold690	386	2490	.	2105	-	PF03514:GRAS domain family
Tai6.50801	Aa_trans	0	11.1755	4.87924	328.544	214.023	256.36	-5.62663	1.7976e-25	3.0316e-23	Tai6.50801	scaffold22824	1722	3398	+	1318	-	-
Tai6.43076	Myb_DNA-binding	17.9431	10.1596	15.6136	185.232	208.316	250.599	-3.88271	1.87146e-25	3.14795e-23	Tai6.43076	scaffold8529	1311	2892	+	1187	-	-
Tai6.39941	GST_C	345.141	281.42	318.126	2328.08	1671.28	1738.83	-2.60277	2.29151e-25	3.83453e-23	Tai6.39941	scaffold6671	26891	28041	-	1073	-	-
novel.49921	FAD_binding_4	26.3869	12.1915	19.517	293.447	219.73	298.607	-3.80736	2.6685e-25	4.44237e-23	-	scaffold3989	9017	10895	+	1745	-	PF01565:FAD binding domain|SSF56176:
Tai6.18806	Pkinase	104.492	121.915	142.474	1151.37	866.555	760.44	-2.91217	3.2042e-25	5.29325e-23	Tai6.18806	scaffold1581	50012	57849	-	3369	-	-
Tai6.15350	MFS_1	6.33287	34.5426	4.87924	1149.42	636.361	822.85	-5.83377	3.55934e-25	5.85e-23	Tai6.15350	scaffold1157	116043	118128	-	1833	-	-
novel.3617	2OG-FeII_Oxy	0	0	0	1942.99	769.531	1350.93	-12.8243	5.26371e-25	8.56407e-23	-	scaffold112	39178	42241	-	1210	-	PF14226:non-haem dioxygenase in morphine synthesis N-terminal|SSF51197:|PF03171:2OG-Fe(II) oxygenase superfamily
novel.36121	p450	7.38834	29.4628	15.6136	420.185	467.046	291.886	-4.48719	5.57401e-25	9.04615e-23	-	scaffold2857	1	605	.	605	-	PF00067:Cytochrome P450|SSF48264:
novel.58210	Lipoxygenase	13.7212	29.4628	20.4928	317.82	398.558	240.998	-3.90807	6.09061e-25	9.85976e-23	-	scaffold500	3844	15935	+	4280	-	PF00305:Lipoxygenase|PF01477:PLAT/LH2 domain|SSF49723:|SSF48484:
Tai6.10609	Abhydrolase_3	40.1082	97.532	45.8648	1063.62	965.481	698.03	-3.89324	6.27911e-25	1.01142e-22	Tai6.10609	scaffold680	82795	84646	+	1464	-	-
Tai6.39969	AOX	9.4993	29.4628	6.83093	1406.79	774.287	389.821	-5.81189	6.84617e-25	1.10002e-22	Tai6.39969	scaffold6681	9293	11376	+	1534	-	-
novel.44943	NB-ARC	17.9431	14.2234	11.7102	177.433	216.877	186.269	-3.73046	7.72758e-25	1.23549e-22	-	scaffold3538	38363	41916	+	3447	-	PF00931:NB-ARC domain|SSF52540:
Tai6.45275	UDPGT	0	6.09575	0.975848	295.397	247.315	192.99	-6.69542	9.11288e-25	1.4498e-22	Tai6.45275	scaffold10612	8688	10030	.	1343	-	-
novel.79006	UDPGT	4.22191	7.11171	1.9517	233.978	253.974	141.142	-5.57253	9.50895e-25	1.5091e-22	-	scaffold9281	9849	12974	-	1882	-	SSF53756:|PF00201:UDP-glucoronosyl and UDP-glucosyl transferase
Tai6.16782	Biotin_lipoyl	906.655	743.681	773.847	141.362	152.194	163.226	2.40774	1.24707e-24	1.95512e-22	Tai6.16782	scaffold1324	32270	36367	+	1093	-	-
Tai6.13552	Lipoxygenase	10.5548	22.3511	12.686	463.081	448.021	202.592	-4.6095	1.53068e-24	2.39395e-22	Tai6.13552	scaffold962	26076	33855	-	1205	-	-
Tai6.27064	Lipase_GDSL	18.9986	7.11171	15.6136	191.082	291.071	325.491	-4.27685	1.86272e-24	2.8784e-22	Tai6.27064	scaffold2883	37	1935	+	1050	-	-
novel.74637	Peptidase_S10	4.22191	4.06383	1.9517	138.437	293.925	240.038	-6.04707	1.8979e-24	2.92575e-22	-	scaffold811	105892	127475	+	2596	-	SSF53474:|PF00450:Serine carboxypeptidase
novel.8799	RPE65	216.373	152.394	265.431	2.92472	11.4146	6.72106	4.90838	1.98824e-24	3.04323e-22	-	scaffold1327	77387	78105	.	719	-	PF03055:Retinal pigment epithelial membrane protein
novel.16781	2OG-FeII_Oxy	0	0	0	1801.63	626.849	1469.99	-12.7645	2.02948e-24	3.099e-22	-	scaffold17	323601	326148	+	1083	-	SSF51197:|PF14226:non-haem dioxygenase in morphine synthesis N-terminal|PF03171:2OG-Fe(II) oxygenase superfamily
novel.75300	Abhydrolase_1	1.05548	2.03192	5.85509	180.358	175.974	280.364	-6.12994	2.15594e-24	3.28434e-22	-	scaffold8272	14230	17344	-	1121	-	SSF53474:|PF00561:alpha/beta hydrolase fold
novel.3966	Pkinase_Tyr	12.6657	7.11171	9.75848	280.773	148.389	234.277	-4.49221	2.312e-24	3.5138e-22	-	scaffold11322	6685	9857	+	1309	-	SSF56112:|PF07714:Protein tyrosine kinase
novel.54313	UDPGT	5.27739	19.3032	6.83093	316.845	211.169	254.44	-4.63738	2.72606e-24	4.13338e-22	-	scaffold4462	26502	28580	+	1564	-	SSF53756:|PF00201:UDP-glucoronosyl and UDP-glucosyl transferase
novel.6193	HLH	5.27739	2.03192	2.92754	926.162	220.681	266.922	-7.11715	2.85709e-24	4.3118e-22	-	scaffold1218	48696	50530	+	1062	-	SSF47459:|PF00010:Helix-loop-helix DNA-binding domain
Tai6.11361	Cu_bind_like	24.276	6.09575	17.5653	275.899	329.12	488.717	-4.51484	3.04972e-24	4.57047e-22	Tai6.11361	scaffold747	36573	37734	+	1067	-	-
Tai6.9987	FMN_red	41.1636	74.1649	65.3818	511.826	469.899	639.461	-3.16366	3.10973e-24	4.63888e-22	Tai6.9987	scaffold626	2010	4337	-	994	-	-
novel.52976	Cytochrom_B561	4.22191	7.11171	0	162.81	208.316	264.042	-5.8245	3.2571e-24	4.83638e-22	-	scaffold4299	36204	38574	-	1494	-	PF03188:Eukaryotic cytochrome b561|PF04526:Protein of unknown function (DUF568)
novel.21604	AP2	168.876	396.224	550.378	10.724	3.80485	11.5218	5.42236	3.61815e-24	5.3479e-22	-	scaffold1969	15971	17024	.	1054	-	PF00847:AP2 domain|SSF54171:
Tai6.4401	AAA	1205.36	595.352	539.644	12.6738	10.4633	41.2865	5.18271	3.95931e-24	5.81227e-22	Tai6.4401	scaffold209	23225	25312	-	1864	-	-
novel.55998	p450	0	0	0	1650.52	701.044	965.912	-12.5317	5.0785e-24	7.38807e-22	-	scaffold470	27330	30995	-	1581	-	PF00067:Cytochrome P450|SSF48264:
novel.23118	Glyco_hydro_17	364.14	162.553	653.818	2.92472	0.951213	7.68121	6.67559	7.0817e-24	1.01649e-21	-	scaffold20411	1	1092	.	1092	-	SSF51445:|PF00332:Glycosyl hydrolases family 17
Tai6.7884	B_lectin	74.9389	123.947	91.7297	1018.78	720.068	698.99	-3.06791	8.64305e-24	1.23239e-21	Tai6.7884	scaffold443	100762	105946	+	2960	-	-
novel.27894	Lipase_3	2.11096	5.07979	0.975848	237.877	168.365	437.829	-6.69774	9.57164e-24	1.36179e-21	-	scaffold2317	126449	136269	+	2875	-	SSF53474:|PF01764:Lipase (class 3)
novel.40340	NB-ARC	355.696	360.665	238.107	2.92472	0	0.960151	7.9529	9.81342e-24	1.39312e-21	-	scaffold316	167625	171340	+	3408	-	SSF52058:|PF14299:Phloem protein 2|PF00931:NB-ARC domain|SSF52540:
novel.39874	Peptidase_S10	3.16643	14.2234	4.87924	194.981	440.412	264.042	-5.33405	9.87659e-24	1.39901e-21	-	scaffold31173	32	2361	-	1207	-	SSF53474:|PF00450:Serine carboxypeptidase
novel.18650	Pkinase	2.11096	7.11171	3.90339	252.501	129.365	232.357	-5.54304	1.13759e-23	1.60435e-21	-	scaffold18	124403	177375	+	1698	-	SSF56112:|PF00069:Protein kinase domain
Tai6.51345	Abhydrolase_3	15.8322	37.5905	25.372	422.135	384.29	267.882	-3.76698	1.31479e-23	1.84619e-21	Tai6.51345	scaffold24504	107	2084	-	1510	-	-
novel.18621	p450	1.05548	1.01596	0	1885.47	820.897	1109.93	-10.8749	1.41921e-23	1.98419e-21	-	scaffold1799	2017	4697	+	1072	-	PF00067:Cytochrome P450|SSF48264:
novel.19673	MFS_1	0	0	0	1195.24	614.483	890.06	-12.2345	2.09894e-23	2.88456e-21	-	scaffold1855	54243	56526	-	2087	-	PF07690:Major Facilitator Superfamily|SSF103473:
Tai6.48365	Glyco_hydro_17	305.033	163.569	536.716	0	4.75606	1.9203	7.22561	2.11722e-23	2.89737e-21	Tai6.48365	scaffold16080	3386	4897	-	822	-	-
Tai6.1277	GST_C	2.11096	15.2394	5.85509	240.802	190.243	225.636	-4.81776	2.27601e-23	3.10152e-21	Tai6.1277	scaffold46	424237	424653	-	1105	-	-
Tai6.38374	ADH_zinc_N	0	4.06383	1.9517	239.827	184.535	196.831	-6.67482	2.38349e-23	3.23434e-21	Tai6.38374	scaffold5969	34069	35171	-	1003	-	-
Tai6.20268	Oxidored_FMN	25.3315	43.6862	29.2754	371.44	316.754	267.882	-3.28119	2.77509e-23	3.74215e-21	Tai6.20268	scaffold1778	17635	18408	+	774	-	-
novel.76021	Lig_chan	3.16643	2.03192	0.975848	477.705	226.389	192.03	-7.19724	2.92236e-23	3.93252e-21	-	scaffold8458	15219	19564	-	2349	-	SSF53822:|PF00497:Bacterial extracellular solute-binding proteins, family 3|PF00060:Ligand-gated ion channel|SSF53850:|PF01094:Receptor family ligand binding region
novel.43087	Pkinase_Tyr	0	2.03192	2.92754	217.404	217.828	240.038	-7.0593	2.97258e-23	3.9835e-21	-	scaffold3382	89998	92218	+	1526	-	PF07714:Protein tyrosine kinase|SSF56112:
novel.31946	Cu_bind_like	7.38834	19.3032	8.78263	191.082	211.169	309.169	-4.32498	3.51561e-23	4.70146e-21	-	scaffold25837	190	1470	+	1058	-	SSF49503:|PF02298:Plastocyanin-like domain
novel.36381	UDPGT	13.7212	3.04787	10.7343	227.153	390.948	192.99	-4.88509	4.80593e-23	6.37422e-21	-	scaffold28749	1717	2688	.	972	-	PF00201:UDP-glucoronosyl and UDP-glucosyl transferase|SSF53756:
Tai6.25160	HLH	744.112	516.107	525.006	89.6915	87.5116	65.2903	2.87996	4.89765e-23	6.48257e-21	Tai6.25160	scaffold2548	72623	73458	+	600	-	-
novel.76719	Glyco_hydro_17	5.27739	0	8.78263	181.333	165.511	175.708	-5.20551	5.64337e-23	7.42397e-21	-	scaffold8633	16740	19077	+	1549	-	PF00332:Glycosyl hydrolases family 17|PF07983:X8 domain|SSF51445:
novel.27764	LRRNT_2	59.1068	119.883	45.8648	1196.21	898.896	859.335	-3.71623	6.09442e-23	7.98481e-21	-	scaffold231	151981	155185	.	3205	-	PF08263:Leucine rich repeat N-terminal domain|PF13855:Leucine rich repeat|SSF56112:|SSF52058:|PF00560:Leucine Rich Repeat|PF00069:Protein kinase domain
novel.41691	UDPGT	1.05548	7.11171	0	274.924	320.559	159.385	-6.53653	7.85348e-23	1.02273e-20	-	scaffold3265	26232	28140	.	1909	-	SSF53756:|PF00201:UDP-glucoronosyl and UDP-glucosyl transferase
novel.55922	Lipase_GDSL	10.5548	11.1755	13.6619	144.286	205.462	163.226	-3.85471	8.63345e-23	1.11754e-20	-	scaffold469	39512	44428	-	1420	-	PF00657:GDSL-like Lipase/Acylhydrolase|SSF52266:
novel.44960	2OG-FeII_Oxy	5.27739	23.367	6.83093	427.009	290.12	263.081	-4.78731	8.67412e-23	1.12056e-20	-	scaffold354	54029	57044	+	1380	-	SSF51197:|PF14226:non-haem dioxygenase in morphine synthesis N-terminal|PF03171:2OG-Fe(II) oxygenase superfamily
novel.24351	NB-ARC	6.33287	1.01596	2.92754	177.433	192.145	132.501	-5.62485	8.9293e-23	1.14893e-20	-	scaffold2106	66289	78353	-	2757	-	SSF52540:|PF00931:NB-ARC domain|PF13855:Leucine rich repeat|SSF52058:
Tai6.18564	adh_short	21.1096	22.3511	16.5894	280.773	294.876	730.675	-4.44449	1.04818e-22	1.33276e-20	Tai6.18564	scaffold1540	129334	131642	-	1207	-	-
novel.24734	UDPGT	73.8834	53.8458	39.0339	455.282	448.972	411.905	-2.98334	1.39668e-22	1.75173e-20	-	scaffold2131	51931	53414	.	1484	-	PF00201:UDP-glucoronosyl and UDP-glucosyl transferase|SSF53756:
Tai6.27161	PK	136.157	78.2288	110.271	892.04	675.361	781.563	-2.85564	1.55708e-22	1.94536e-20	Tai6.27161	scaffold2898	43601	44766	-	765	-	-
Tai6.9169	p450	33.7753	6.09575	3.90339	1328.8	640.166	635.62	-5.90382	1.98709e-22	2.47302e-20	Tai6.9169	scaffold554	63271	66805	-	1824	-	-
Tai6.48108	WRKY	26.3869	49.782	26.3479	511.826	370.973	317.81	-3.54981	2.0831e-22	2.58753e-20	Tai6.48108	scaffold15473	1453	3769	-	897	-	-
Tai6.42661	UDPGT	17.9431	24.383	5.85509	283.698	239.706	333.172	-4.15769	2.10888e-22	2.61452e-20	Tai6.42661	scaffold8220	1958	7733	+	1661	-	-
novel.39473	ADH_N	25.3315	23.367	27.3237	441.633	203.56	435.909	-3.82937	2.34576e-22	2.90264e-20	-	scaffold3089	31848	39082	-	377	-	PF08240:Alcohol dehydrogenase GroES-like domain|SSF50129:
novel.70040	Pkinase	1.05548	4.06383	3.90339	152.086	166.462	133.461	-5.63226	2.40073e-22	2.96497e-20	-	scaffold71	160261	162528	-	2268	-	PF00139:Legume lectin domain|PF00069:Protein kinase domain|SSF56112:|SSF49899:
novel.19561	AP2	146.711	207.255	190.29	13.6487	4.75606	12.482	4.14209	2.50554e-22	3.08262e-20	-	scaffold1847	95751	96786	.	1036	-	PF00847:AP2 domain|SSF54171:
Tai6.50695	UDPGT	18.9986	10.1596	13.6619	284.673	203.56	577.051	-4.63929	2.51203e-22	3.08473e-20	Tai6.50695	scaffold22523	1	1029	.	1029	-	-
novel.52541	NB-ARC	16.8876	22.3511	6.83093	310.021	327.217	195.871	-4.18166	2.90407e-22	3.53257e-20	-	scaffold4242	49411	52485	+	3002	-	PF00931:NB-ARC domain|SSF52540:|SSF52058:
novel.12193	AMP-binding	4.22191	2.03192	5.85509	114.064	216.877	199.711	-5.44812	3.02365e-22	3.67112e-20	-	scaffold1471	83636	89419	-	1742	-	SSF56801:|PF00501:AMP-binding enzyme
novel.29908	MatE	1.05548	1.01596	0	1254.71	1060.6	592.413	-10.4828	3.14274e-22	3.80142e-20	-	scaffold245	56632	60030	-	1986	-	PF01554:MatE
novel.53168	Abhydrolase_3	33.7753	58.9256	48.7924	338.293	346.241	385.981	-2.91781	3.2207e-22	3.88844e-20	-	scaffold432	97874	106546	+	1302	-	PF07859:alpha/beta hydrolase fold|SSF53474:
novel.30157	ABC2_membrane	15.8322	4.06383	3.90339	198.881	219.73	381.18	-5.08463	3.2724e-22	3.93615e-20	-	scaffold24648	1	833	.	833	-	PF01061:ABC-2 type transporter
novel.33347	ABC_tran	13.7212	19.3032	14.6377	420.185	219.73	197.791	-4.13498	3.29461e-22	3.95549e-20	-	scaffold267	3193	27758	+	1836	-	PF00005:ABC transporter|SSF52540:|PF01061:ABC-2 type transporter
Tai6.51423	Aa_trans	1.05548	6.09575	0.975848	233.978	139.828	187.229	-6.11022	3.60193e-22	4.31643e-20	Tai6.51423	scaffold24774	2372	3098	.	727	-	-
Tai6.34984	Catalase	313.477	205.224	204.928	2360.25	1559.04	1576.57	-2.92553	3.87533e-22	4.63546e-20	Tai6.34984	scaffold4792	19374	23227	+	1751	-	-
Tai6.51834	Cu_bind_like	31.6643	58.9256	38.0581	318.795	398.558	428.227	-3.15391	4.68871e-22	5.58769e-20	Tai6.51834	scaffold26110	1	1599	-	773	-	-
Tai6.14967	p450	756.778	458.197	363.991	49.7203	55.1703	41.2865	3.43277	5.0298e-22	5.95027e-20	Tai6.14967	scaffold1115	3464	5143	-	1611	-	-
novel.44714	Pkinase_Tyr	1.05548	11.1755	4.87924	251.526	170.267	163.226	-5.088	5.36018e-22	6.31797e-20	-	scaffold3519	44323	65651	-	3050	-	PF12819:Carbohydrate-binding protein of the ER|PF13855:Leucine rich repeat|SSF56112:|SSF52058:|PF07714:Protein tyrosine kinase
novel.70148	NAM	127.713	128.011	184.435	4.87454	6.65849	1.9203	5.03143	5.61765e-22	6.59737e-20	-	scaffold7117	9962	10954	.	993	-	SSF101941:|PF02365:No apical meristem (NAM) protein
novel.73874	p450	39.0527	37.5905	31.2271	580.07	293.925	337.973	-3.49094	5.87954e-22	6.87992e-20	-	scaffold795	38805	43514	-	1873	-	SSF48264:|PF00067:Cytochrome P450
novel.14346	Peptidase_C48	71.7725	78.2288	55.6233	635.64	634.459	393.662	-3.01721	7.34533e-22	8.42717e-20	-	scaffold1579	81859	85166	+	1977	-	PF02902:Ulp1 protease family, C-terminal catalytic domain|SSF54001:
novel.3007	NAD_binding_4	5.27739	5.07979	6.83093	110.165	155.999	162.266	-4.63612	7.42753e-22	8.50441e-20	-	scaffold1099	97180	103325	+	1875	-	PF07993:Male sterility protein|PF03015:Male sterility protein|SSF51735:
novel.15344	ABC_tran	31.6643	9.14362	15.6136	241.777	358.607	367.738	-4.10642	7.43899e-22	8.50441e-20	-	scaffold1626	59974	62496	-	1685	-	SSF52540:|PF14510:ABC-transporter extracellular N-terminal|PF00005:ABC transporter
novel.56775	RVT_2	0	1.01596	0	1105.54	1143.36	1039.84	-11.5574	8.57346e-22	9.73246e-20	-	scaffold481	159045	162145	+	3101	-	SSF56672:|PF07727:Reverse transcriptase (RNA-dependent DNA polymerase)
Tai6.51422	Aa_trans	0	5.07979	0.975848	225.204	154.096	195.871	-6.56267	1.00532e-21	1.13326e-19	Tai6.51422	scaffold24774	1046	2273	-	761	-	-
Tai6.44980	Glycos_transf_1	1097.7	675.612	546.475	86.7668	94.1701	79.6926	3.15363	1.20642e-21	1.34818e-19	Tai6.44980	scaffold10278	1945	6973	+	1723	-	-
Tai6.44220	Methyltransf_11	8.44382	4.06383	4.87924	125.763	152.194	245.799	-4.92019	1.22917e-21	1.37123e-19	Tai6.44220	scaffold9494	26	3044	-	841	-	-
novel.34437	HLH	7.38834	5.07979	3.90339	157.935	171.218	109.457	-4.75207	1.36161e-21	1.51116e-19	-	scaffold274	33869	35319	-	1089	-	PF00010:Helix-loop-helix DNA-binding domain|SSF47459:
Tai6.13299	ABC2_membrane	28.4979	48.766	21.4686	353.891	309.144	319.73	-3.3165	1.51905e-21	1.67724e-19	Tai6.13299	scaffold936	136023	137358	-	1079	-	-
novel.70585	PG_binding_1	11.6103	2.03192	3.90339	155.01	148.389	194.911	-4.84377	1.66309e-21	1.83315e-19	-	scaffold7227	14205	15599	.	1395	-	SSF47090:|PF01471:Putative peptidoglycan binding domain
novel.8000	MFS_1	2.11096	11.1755	0.975848	358.766	166.462	235.237	-5.73956	1.78432e-21	1.96342e-19	-	scaffold12937	6541	7161	.	621	-	PF07690:Major Facilitator Superfamily|SSF103473:
Tai6.18649	Methyltransf_11	0	4.06383	0	329.519	362.412	191.07	-7.76482	1.8036e-21	1.98126e-19	Tai6.18649	scaffold1557	9315	10862	-	1157	-	-
novel.2137	GRAS	2.11096	4.06383	2.92754	249.576	157.901	120.979	-5.85554	1.8617e-21	2.04161e-19	-	scaffold1069	17780	18815	.	1036	-	PF03514:GRAS domain family
Tai6.38657	ABC2_membrane	40.1082	20.3192	18.5411	294.422	254.925	364.857	-3.53822	1.95513e-21	2.13682e-19	Tai6.38657	scaffold6107	22501	25050	-	1964	-	-
novel.68886	Glyco_transf_8	14.7767	7.11171	14.6377	140.387	200.706	220.835	-3.94351	2.08713e-21	2.27722e-19	-	scaffold6847	23608	27784	+	2192	-	PF01501:Glycosyl transferase family 8|SSF53448:
novel.19586	K_trans	2.11096	0	0	1462.36	649.678	665.385	-10.4142	2.11221e-21	2.30071e-19	-	scaffold1848	66854	72026	-	2698	-	PF02705:K+ potassium transporter
Tai6.9926	UDPGT	14.7767	33.5266	12.686	284.673	320.559	236.197	-3.78703	2.51497e-21	2.72563e-19	Tai6.9926	scaffold619	8368	11737	-	1578	-	-
novel.15350	PUF	249.093	123.947	241.034	13.6487	9.51213	5.76091	4.40968	3.24597e-21	3.48858e-19	-	scaffold16267	2844	4810	+	1967	-	PF00806:Pumilio-family RNA binding repeat|SSF48371:
Tai6.46145	Lipase_3	385.249	655.293	556.233	41.921	69.4385	68.1707	3.15248	3.30806e-21	3.54941e-19	Tai6.46145	scaffold11815	395	2768	.	2374	-	-
novel.80596	NAD_binding_4	58.0513	26.4149	64.4059	585.919	506.996	996.637	-3.81064	3.39396e-21	3.63553e-19	-	scaffold9810	551	2180	-	1023	-	PF07993:Male sterility protein|SSF51735:|PF03015:Male sterility protein
Tai6.12215	NUDIX	69.6615	73.149	52.6958	513.776	358.607	444.55	-2.75295	3.52654e-21	3.7713e-19	Tai6.12215	scaffold825	147022	150733	+	695	-	-
Tai6.21670	ABC_tran	61.2177	118.867	59.5267	752.628	831.36	618.337	-3.20034	4.00173e-21	4.25832e-19	Tai6.21670	scaffold1990	12179	15455	+	1525	-	-
Tai6.50720	NmrA	6.33287	11.1755	5.85509	168.659	181.682	473.355	-5.14046	4.07665e-21	4.3309e-19	Tai6.50720	scaffold22580	1766	3203	+	731	-	-
novel.59366	DUF315	11.6103	8.12767	2.92754	165.734	131.267	157.465	-4.3391	4.96554e-21	5.20673e-19	-	scaffold5178	39597	42697	+	1909	-	PF03759:PRONE (Plant-specific Rop nucleotide exchanger)
novel.57782	Pkinase_Tyr	25.3315	31.4947	40.9856	338.293	318.656	691.309	-3.78281	5.13639e-21	5.37714e-19	-	scaffold495	85147	134009	+	3673	-	PF07714:Protein tyrosine kinase|PF01453:D-mannose binding lectin|PF08276:PAN-like domain|SSF56112:|SSF51110:|PF00954:S-locus glycoprotein domain
novel.50083	ABC_tran	16.8876	5.07979	14.6377	156.96	261.584	296.687	-4.28981	5.23185e-21	5.46822e-19	-	scaffold4	386092	387982	.	1891	-	PF00005:ABC transporter|PF01061:ABC-2 type transporter|SSF52540:
novel.36908	F-box	10.5548	1.01596	4.87924	161.835	139.828	157.465	-4.81545	5.43293e-21	5.6692e-19	-	scaffold2910	37196	39435	-	1605	-	SSF52047:|SSF81383:|PF00646:F-box domain
Tai6.20260	ADH_zinc_N	23.2205	97.532	43.9131	1077.27	970.237	824.77	-4.12371	5.78313e-21	6.00552e-19	Tai6.20260	scaffold1777	32075	36393	-	1138	-	-
novel.9463	IP_trans	6.33287	5.07979	3.90339	161.835	113.194	121.939	-4.70219	6.09261e-21	6.31676e-19	-	scaffold13514	3018	5816	-	1680	-	SSF55961:|PF02121:Phosphatidylinositol transfer protein
novel.27363	p450	0	0	0	917.388	409.022	471.434	-11.6479	7.05371e-21	7.3015e-19	-	scaffold2289	2062	4244	+	1053	-	PF00067:Cytochrome P450|SSF48264:
Tai6.41377	WRKY	18.9986	24.383	36.1064	295.397	216.877	244.839	-3.24713	9.04584e-21	9.25973e-19	Tai6.41377	scaffold7461	7032	10071	+	2065	-	-
Tai6.19508	WRKY	70.717	64.0054	75.1403	431.884	345.29	379.26	-2.46177	9.33652e-21	9.52708e-19	Tai6.19508	scaffold1668	104005	104892	+	779	-	-
novel.16907	GST_C	16.8876	16.2553	18.5411	232.028	155.048	333.172	-3.79991	9.58155e-21	9.7617e-19	-	scaffold1705	42961	49990	-	1533	-	PF00043:Glutathione S-transferase, C-terminal domain|SSF47616:|SSF52833:|PF02798:Glutathione S-transferase, N-terminal domain
novel.61103	Acetyltransf_1	9.4993	10.1596	4.87924	171.584	149.34	116.178	-4.16143	1.18557e-20	1.19894e-18	-	scaffold5444	35879	40417	+	1418	-	SSF55729:|PF00583:Acetyltransferase (GNAT) family
[truncated: 5,126 more rows]

## Sheet: D5vsF_tf
Different expressed transcription factors in D5 vs F
[truncated: 5,520 more rows]

[truncated: 1 more sheets: D10vsF_tf]
