# Supplementary material for: RNA-Seq and iTRAQ reveal multiple pathways involved in storage root formation and development in sweet potato (Ipomoea batatas L.)
Source: BMC Plant Biol. 2019 Apr 11;19:136. doi: 10.1186/s12870-019-1731-0 (PMC6458706; doi:10.1186/s12870-019-1731-0)
Supplement: Supplementary file 15 — Table S8. Primer pairs used in real-time quantitative RT-PCR. (XLS 35 kb) [file 12870_2019_1731_MOESM15_ESM.xls]

## Sheet: Sheet1
Table S8. Primer pairs used in real-time quantitative RT-PCR
Gene Name	Gene ID	Primer Name	Primer Sequence (5'-3')
VIP1	Tai6.24008	VIP1-F	ATCCGCAATCACAGGCCTT
		VIP1-R	TTGAAATCCAGGAAGCCAGG
KN1	Tai6.36460	KN1-F	TCATCAACCAAAGGAAAAGAAACT
		KN1-R	GCCCCTCAGATGAAGTGCTC
BEL1	Tai6.36202	BEL1-F	TAACAACAATCCAAGCGAGCAT
		BEL1-R	GGCGAGTGTGGTGCGATAA
BEL5	Tai6.14823	BEL5-F	TTCATCTCTCCAGCCTCACG
		BEL5-R	GAGAGAATACTGCTGGGGGAG
NAC1	Tai6.49584	NAC1-F	GATCAACATCCTGCTTTCCACT
		NAC1-R	TTCTTGTTCTGCCCTTGTGC
MYB1	Tai6.37574	MYB1-F	CCACCAACCCCAACCAAAC
		MYB1-R	GGCTTTGACGAAGATGATGATG
SSY	Tai6.26337	SSY-F	CTCAGGAGCCAGCAAAAGC
		SSY-R	ATGCCATTGAAGAGGAGGAAG
GLGB	Tai6.53925	GLGB-F	CTTTGGCTATCATGTTACGAATTT
		GLGB-R	GAAAGTTCCTGAAGTGAAGTAAAGAT
GLGL	Tai6.19027	GLGL-F	ATGAGAGCAAAGCAGCCAAAC
		GLGL-R	AGTGAAAGGATTAAGTGGAGAGACC
GA3ox4	Tai6.38158	GA3ox4-F	GGTGGGCAAAGGAAATACAAG
		GA3ox4-R	AACCCAATCTTTTCAAACTTACCTT
NIT4	Tai6.54353	NIT4-F	ACCATCTATTCTGCTGGCTCAT
		NIT4-R	AACAGGCTGGAGTCTGGAGG
OPR3	Tai6.23209	OPR3-F	CGGATTTGCCAAGGAGGTTC
		OPR3-R	GAGGATCATGATTATTGAGTCGGG
AAO	Tai6.2076	AAO-F	AGAAAACTCCTGAAGAAATCAGGG
		AAO-R	TTTACAAGCATTAGAAAAGTCGCAT
APRT	Tai6.15689	APRT-F	CGTGAAATGTGGCAGTGGG
		APRT-R	AGCCAGGATTCAATTTTCTGCT
ARF		ARF-F	CTTTGCCAAGAAGGAGATGC
		ARF-R	TCTTGTCCTGACCACCAACA
